# Supplementary material for: Comparative analysis of root transcriptome profiles of two pairs of drought-tolerant and susceptible rice near-isogenic lines under different drought stress
Source: BMC Plant Biol. 2011 Dec 2;11:174. doi: 10.1186/1471-2229-11-174 (PMC3268746; doi:10.1186/1471-2229-11-174)
Supplement: Additional file 1 — Commonly expressed genes in roots of different rice genotypes under two drought stress treatments. In this table, 0.2 FTSW indicates 20 percent of fraction of transpirable soil water which is considered as severe drought stress treatment, and 0.5 FTSW indicates 50 percent of fraction of transpirable soil water which is considered as mild drought stress treatment. 10 = IR77298-14-1-2-B-10, 13 = IR77298-14-1-2-B-13, 11 = IR77298-5-6-B-11, and 18 = IR77298-5-6-B-18. A log2ratio > 0.585 is shown as up-regulated gene, A log2ratio <-0.585 is shown as down-regulated gene with an adjusted P value (FDR) <0.05. Up = significantly up-regulated genes, down = significantly down-regulated genes. [file 1471-2229-11-174-S1.XLS]

## Sheet: Common_all_0.2FTSW
Additional file 1. Commonly expressed genes in rice geneotypes under different levels of drought stress in 4x44k microarray experiment.
	Gene ID	Expression	0.2 FTSW					MSU_Annotation
			IR64	10	13	11	18
	LOC_Os01g01060	Up	1.549	0.957	1.195	1.555	1.654	40S ribosomal protein S5, putative, expressed
	LOC_Os01g01120	Up	1.116	1.195	0.597	0.819	1.013	enolase-phosphatase E1, putative, expressed
	LOC_Os01g01150	Up	3.249	2.477	1.38	2.956	2.02	RNA recognition motif, putative, expressed
	LOC_Os01g01280	Up	1.274	1.413	0.764	0.928	1.227	expressed protein
	LOC_Os01g01290	Up	2.779	3.726	5.06	3.104	2.373	histone-like transcription factor and archaeal histone, putative, expressed
	LOC_Os01g01340	Up	5.922	6.601	6.483	5.311	5.817	light-induced protein 1-like, putative, expressed
	LOC_Os01g01350	Up	1.572	1.858	1.55	1.19	1.733	SNF7 domain containing protein, putative, expressed
	LOC_Os01g01369	Up	1.838	1.894	2.15	2.06	2.354	3-beta-hydroxysteroid-Delta-isomerase, putative, expressed
	LOC_Os01g01430	Up	2.085	1.685	1.589	1.912	1.986	No apical meristem protein, putative, expressed
	LOC_Os01g01470	Up	1.105	0.946	1.497	1.436	0.635	no apical meristem protein, putative, expressed
	LOC_Os01g01510	Up	1.153	1.228	1.181	1.322	0.794	sas10/Utp3 family protein, expressed
	LOC_Os01g01570	Up	2.913	2.525	2.403	2.767	1.814	kinesin heavy chain, putative, expressed
	LOC_Os01g01590	Up	2.085	2.827	2.18	2.004	2.159	expressed protein
	LOC_Os01g01640	Up	2.991	2.747	1.827	0.988	3.585	Rer1 protein, putative, expressed
	LOC_Os01g01800	Up	1.538	0.698	1.37	1.81	1.049	expressed protein
	AK241522	Up	1.545	0.965	1.789	1.136	1.36
	LOC_Os01g02350	Up	2.371	1.253	1.093	1.473	1.049	receptor-like kinase ARK1AS, putative, expressed
	LOC_Os01g02370	Up	1.231	1.139	1.307	1.189	0.86	receptor-like kinase ARK1AS, putative, expressed
	AK099453	Up	3.992	4.216	3.366	3.871	3.044
	LOC_Os01g02500	Up	2.289	1.344	1.034	1.443	1.1	glutamyl-tRNA amidotransferase, putative
	LOC_Os01g02570	Up	2.439	2.764	2.919	2.588	2.559	protein kinase domain containing protein, expressed
	LOC_Os01g02730	Up	2.565	2.501	2.067	2.474	2.145	TAK14, putative, expressed
	LOC_Os01g02740	Up	1.339	1.602	1.541	1.732	1.677	retrotransposon protein, putative, unclassified
	LOC_Os01g02750	Up	1.046	1.222	1.085	1.299	0.908	protein kinase domain containing protein, expressed
	LOC_Os01g02830	Up	1.48	1.626	1.325	1.685	1.708	receptor-like kinase ARK1AS, putative, expressed
	LOC_Os01g02880	Up	1.18	2.346	1.648	1.299	1.505	fructose-bisphospate aldolase isozyme, putative, expressed
	LOC_Os01g02884	Up	2.57	3.908	2.421	2.52	2.986	ATP-dependent RNA helicase DHX36, putative, expressed
	LOC_Os01g02890	Up	0.947	1.286	1.069	1.243	1.424	phosphatidylserine synthase, putative
	LOC_Os01g02900	Up	2.12	2.453	1.671	1.494	2.144	glycosyltransferase, putative, expressed
	LOC_Os01g02960	Up	3.957	3.959	3.62	2.66	2.458	expressed protein
	LOC_Os01g02990	Up	2.75	3.249	2.837	2.905	3.3	hypothetical protein
	LOC_Os01g03160	Up	1.166	1.541	2.561	1.94	1.456	xylosyltransferase, putative, expressed
	LOC_Os01g03210	Up	2.446	3.688	1.665	3.407	3.42	conserved hypothetical protein
	LOC_Os01g03240	Up	1.9	2.496	1.921	2.836	2.242	conserved hypothetical protein
	LOC_Os01g03340	Up	1.676	1.354	1.297	1.352	1.609	BBTI4 - Bowman-Birk type bran trypsin inhibitor precursor, expressed
	LOC_Os01g03410	Up	0.661	1.1	0.799	0.696	0.678	ubiquitin, putative
	LOC_Os01g03420	Up	1.677	1.718	1.109	1.887	1.848	seven in absentia protein family protein, putative
	LOC_Os01g03510	Up	1.601	3.573	1.778	2.145	2.63	WD domain, G-beta repeat domain containing protein, expressed
	LOC_Os01g03530	Up	1.226	1.393	1.345	0.868	0.803	multicopper oxidase domain containing protein, expressed
	LOC_Os01g03640	Up	1.802	1.588	1.633	0.84	1.298	multicopper oxidase domain containing protein, expressed
	LOC_Os01g03740	Up	1.532	2.19	0.813	0.982	0.76	nuclease PA3, putative, expressed
	LOC_Os01g03800	Up	1.737	2.114	1.918	1.473	1.768	transposon protein, putative, Mutator sub-class
	LOC_Os01g03930	Up	2.867	2.358	2.663	2.694	2.311	hypothetical protein
	LOC_Os01g03960	Up	3.473	4.161	3.351	3.433	3.459	hypothetical protein
	LOC_Os01g04080	Up	1.688	2.146	1.38	2.058	2.433	expressed protein
	LOC_Os01g04090	Up	1.996	3.077	1.703	1.935	1.931	expressed protein
	LOC_Os01g04100	Up	5.899	6.127	5.317	5.645	5.922	expressed protein
	LOC_Os01g04110	Up	4.252	3.996	1.923	2.357	3.812	mediator of RNA polymerase II transcription subunit 22, putative, expressed
	LOC_Os01g04120	Up	5.764	5.375	2.362	3.576	5.472	ZOS1-03 - C2H2 zinc finger protein, expressed
	LOC_Os01g04324	Up	0.736	0.961	1.12	0.932	2.014	expressed protein
	LOC_Os01g04330	Up	1.203	0.94	1.035	1.151	1.275	OsCML16 - Calmodulin-related calcium sensor protein, expressed
	LOC_Os01g04360	Up	1.025	2.596	1.513	2.523	2.712	hsp20/alpha crystallin family protein, putative, expressed
	AK107801	Up	2.177	2.429	1.82	2.161	1.992
	LOC_Os01g04540	Up	2.441	3.693	3.063	2.93	2.868	serine/threonine-protein kinase At1g18390 precursor, putative, expressed
	LOC_Os01g04580	Up	0.607	0.94	0.958	0.998	1.088	Ser/Thr protein kinase, putative, expressed
	LOC_Os01g04600	Up	0.79	1.016	0.876	0.982	0.925	expressed protein
	LOC_Os01g04610	Up	0.881	1.287	1.874	1.086	0.925	hypothetical protein
	LOC_Os01g04720	Up	0.653	0.805	0.705	0.863	0.716	leucine-rich repeat protein-related, putative, expressed
	LOC_Os01g04730	Up	1.439	2.321	2.569	2.386	2.885	ribosomal protein L24, putative, expressed
	LOC_Os01g04760	Up	0.833	2.782	1.772	1.72	0.688	hypothetical protein
	LOC_Os01g05289	Up	1.289	1.988	2.985	1.479	1.145	expressed protein
	LOC_Os01g05310	Up	2.064	2.306	2.153	2.384	2.141	expressed protein
	LOC_Os01g05420	Up	0.943	1.836	0.897	1.287	1.628	IWS1 C-terminus family protein, putative, expressed
	LOC_Os01g05460	Up	2.064	2.32	2.393	1.611	1.824	hypothetical protein
	AK069318	Up	1.249	0.902	0.88	0.91	0.739
	LOC_Os01g05640	Up	0.924	1.714	1.065	0.839	1.007	receptor-like protein kinase 5 precursor, putative, expressed
	LOC_Os01g05850	Up	3.206	2.072	2.42	3.164	2.137	conserved hypothetical protein
	LOC_Os01g05990	Up	1.429	2.134	1.585	1.878	0.839
	LOC_Os01g06070	Up	2.018	1.981	1.526	1.713	1.812	conserved hypothetical protein
	LOC_Os01g06210	Up	7.38	8.098	7.299	7.495	7.582	gibberellin receptor GID1L2, putative
	LOC_Os01g06220	Up	1.846	3.319	1.141	2.243	2.575	gibberellin receptor GID1L2, putative, expressed
	LOC_Os01g06230	Up	1.569	2.245	1.979	1.722	1.887	OsSAUR1 - Auxin-responsive SAUR gene family member
	LOC_Os01g06270	Up	5.127	6.335	4.883	5.53	5.429	expressed protein
	LOC_Os01g06420	Up	3.968	4.555	3.829	3.894	2.958	hypothetical protein
	LOC_Os01g06450	Up	2.933	3.639	2.487	2.846	2.372	glycosyltransferase family 43 protein, putative, expressed
	LOC_Os01g06550	Up	1.362	1.494	1.668	1.55	1.606	NF-X1-type zinc finger protein, putative, expressed
	LOC_Os01g06560	Up	0.818	1.207	1.315	1.472	0.811	transcription factor HBP-1b, putative, expressed
	LOC_Os01g06610	Up	1.082	1.644	1.552	1.39	0.984	retrotransposon protein, putative, Ty3-gypsy subclass
	LOC_Os01g06630	Up	1.095	0.637	1.78	1.301	1.078	small hydrophilic plant seed protein, putative, expressed
	LOC_Os01g06670	Up	1.546	1.576	1.437	1.377	0.851	hcr2-5D, putative, expressed
	LOC_Os01g06740	Up	1.241	1.139	1.444	1.446	0.818	ribosome inactivating protein, putative, expressed
	LOC_Os01g06852	Up	2.591	2.577	3.108	2.985	2.392	transposon protein, putative, unclassified
	LOC_Os01g06882	Up	1.476	1.746	1.414	1.699	1.248	expressed protein
	LOC_Os01g06900	Up	1.229	2.03	1.248	1.375	1.279	verticillium wilt disease resistance protein Ve2, putative, expressed
	AK064678	Up	1.121	1.094	0.934	0.762	1.082
	LOC_Os01g06950	Up	2.102	1.874	2.041	1.571	2.155	hypothetical protein
	LOC_Os01g07070	Up	4.841	5.931	5.286	5.606	5.992	transposon protein, putative, CACTA, En/Spm sub-class, expressed
	LOC_Os01g07080	Up	1.469	1.811	1.099	1.568	1.4	DEAD-box ATP-dependent RNA helicase, putative, expressed
	LOC_Os01g07120	Up	1.219	2.279	1.957	1.788	1.124	AP2 domain containing protein, expressed
	AK111019	Up	1.131	1.661	1.606	0.762	0.814
	LOC_Os01g07260	Up	0.806	0.986	1.036	0.766	0.714	expressed protein
	LOC_Os01g07382	Up	0.808	0.881	0.664	1.696	0.973	expressed protein
	LOC_Os01g07390	Up	2.44	2.63	2.219	2.253	2.319	zinc finger, C3HC4 type family protein, expressed
	LOC_Os01g07450	Up	0.763	1.077	0.786	1.1	0.904	MYB family transcription factor, putative
	LOC_Os01g07510	Up	2.282	3.643	2.739	3.065	1.888	conserved hypothetical protein
	LOC_Os01g07560	Up	2.042	3.092	2.468	3.178	1.654	receptor-like protein kinase 2 precursor, putative, expressed
	LOC_Os01g07670	Up	0.668	1.159	1.028	0.984	0.954	hypothetical protein
	LOC_Os01g07720	Up	0.708	1.267	0.898	1.095	0.726
	LOC_Os01g07730	Up	1.569	1.584	0.917	1.537	1.621	phosphate/phosphoenolpyruvate translocator-related protein, putative, expressed
	LOC_Os01g07750	Up	2.694	2.724	2.262	1.808	1.239	expressed protein
	LOC_Os01g08000	Up	1.113	0.901	1.254	1.4	1.253
	LOC_Os01g08020	Up	1.342	0.882	1.05	0.691	1.009	boron transporter protein, putative, expressed
	LOC_Os01g08090	Up	0.652	0.785	0.705	0.817	0.798	flavonol-3-O-glycoside-7-O-glucosyltransferase 1, putative, expressed
	LOC_Os01g08190	Up	1.641	1.846	1.911	1.334	1.226	transcriptional corepressor LEUNIG, putative, expressed
	LOC_Os01g08260	Up	1.459	1.481	1.321	1.476	1.053	pleiotropic drug resistance protein 4, putative, expressed
	LOC_Os01g08270	Up	2.067	3.233	2.072	2.155	2.653	aminotransferase, classes I and II, domain containing protein, expressed
	LOC_Os01g08290	Up	1.467	1.973	1.375	1.577	1.162	transmembrane protein, putative, expressed
	LOC_Os01g08310	Up	2.538	2.99	2.512	3.265	2.658	serine/threonine protein phosphatase 2A 59 kDa regulatory subunit Bgamma isoform, putative, expressed
	LOC_Os01g08380	Up	5.775	6.246	5.34	4.735	6.005	transferase family protein, putative, expressed
	LOC_Os01g08410	Up	0.773	0.978	0.969	0.831	0.757	early fruit mRNA, putative, expressed
	LOC_Os01g08690	Up	1.611	1.65	2.43	1.929	1.232	holocarboxylase synthetase, putative, expressed
	LOC_Os01g08740	Up	2.071	1.87	1.155	1.776	1.988	hypothetical protein
	LOC_Os01g08820	Up	1.854	1.291	2.232	1.205	1.306	PHD-finger domain containing protein, putative, expressed
	LOC_Os01g08870	Up	1.2	1.833	1.511	1.944	1.539	hypothetical protein
	LOC_Os01g08940	Up	2.525	2.842	2.503	3.409	2.773	hypothetical protein
	LOC_Os01g09000	Up	2.034	2.213	1.892	1.036	1.919	glutaminyl-tRNA synthetase, putative, expressed
	LOC_Os01g09030	Up	2.701	3.301	3.438	1.35	3.354	2-aminoethanethiol dioxygenase, putative, expressed
	LOC_Os01g09130	Up	1.023	1.035	0.888	1.053	0.704	hypothetical protein
	AK064460	Up	3.223	2.147	3.828	2.379	2.542
	LOC_Os01g09260	Up	0.769	0.708	0.705	1.045	0.887	cytokinin dehydrogenase precursor, putative, expressed
	LOC_Os01g09350	Up	1.114	1.138	1.026	0.642	0.726	hypothetical protein
	LOC_Os01g09430	Up	0.707	0.93	1.052	0.861	1.443	expressed protein
	LOC_Os01g09450	Up	1.301	1.685	1.717	1.379	1.468	OsIAA2 - Auxin-responsive Aux/IAA gene family member, expressed
	LOC_Os01g09890	Up	1.665	1.864	2.066	1.105	1.547	translation initiation factor SUI1, putative, expressed
	LOC_Os01g09960	Up	1.84	1.714	1.196	1.836	1.115	transposon protein, putative, unclassified
	LOC_Os01g10030	Up	1.473	1.41	1.202	0.971	1.074	expressed protein
	LOC_Os01g10200	Up	6.446	5.205	6.586	6.155	5.71	hypothetical protein
	LOC_Os01g10210	Up	1.335	1.466	0.804	1.34	1.327	lachrymatory factor synthase, putative, expressed
	LOC_Os01g10250	Up	1.879	1.672	2.341	1.506	2.02	hydrolase, alpha/beta fold family domain containing protein, expressed
	LOC_Os01g10440	Up	1.584	1.848	1.987	1.475	2.134	xylosyltransferase, putative, expressed
	LOC_Os01g10590	Up	0.896	0.893	0.63	0.781	0.773	osFTL8 FT-Like8 homologous to Flowering Locus T gene; contains Pfam profile PF01161: Phosphatidylethanolamine-binding protein, expressed
	LOC_Os01g10880	Up	1.165	1.427	1.295	1.075	0.802	expressed protein
	LOC_Os01g10890	Up	2.67	2.945	2.686	2.238	2.238	CAMK_KIN1/SNF1/Nim1_like.8 - CAMK includes calcium/calmodulin depedent protein kinases, expressed
	LOC_Os01g11230	Up	1.401	1.711	2.058	1.298	1.498	SOUL heme-binding protein, putative, expressed
	LOC_Os01g11250	Up	1.106	1.01	0.605	0.926	1.06	potassium channel KAT1, putative, expressed
	LOC_Os01g11340	Up	1.141	2.34	1.116	1.991	1.648	cytochrome P450, putative, expressed
	LOC_Os01g11480	Up	1.365	1.593	1.199	1.023	1.302	zinc finger, C3HC4 type domain containing protein, expressed
	LOC_Os01g11620	Up	1.44	1.945	0.613	1.089	1.357	GDSL-like lipase/acylhydrolase, putative, expressed
	LOC_Os01g11650	Up	0.928	1.193	1.159	1.459	1.147	GDSL-like lipase/acylhydrolase, putative, expressed
	LOC_Os01g11704	Up	2.11	0.719	1.987	1.303	1.032	hypothetical protein
	LOC_Os01g11710	Up	0.809	0.666	1.105	1.191	0.75	GDSL-like lipase/acylhydrolase, putative, expressed
	LOC_Os01g11750	Up	1.982	0.668	1.946	0.908	1.148	GDSL-like lipase/acylhydrolase, putative, expressed
	LOC_Os01g11770	Up	1.76	2.27	1.554	1.4	1.884	hypothetical protein
	LOC_Os01g11820	Up	2.055	1.924	0.913	1.494	2.21	expressed protein
	LOC_Os01g11880	Up	2.409	2.711	0.866	3.711	3.429	DJ-1 family protein, putative, expressed
	LOC_Os01g11900	Up	5.38	5.606	4.944	5.523	5.526	hhH-GPD superfamily base excision DNA repair protein, expressed
	LOC_Os01g11946	Up	8.077	8.874	7.545	8.307	7.941	ABC transporter, ATP-binding protein, putative, expressed
	LOC_Os01g12000	Up	1.936	2.809	1.193	2.192	2.416	expressed protein
	LOC_Os01g12010	Up	1.768	1.198	1.142	1.358	1.535	hypothetical protein
	LOC_Os01g12030	Up	1.484	1.378	2.547	2.425	2.451	endoglucanase precursor, putative, expressed
	AK109722	Up	1.746	2.414	0.598	1.521	1.576
	LOC_Os01g12080	Up	1.63	2.923	0.71	1.56	2.378	plant-specific domain TIGR01589 family protein, putative, expressed
	LOC_Os01g12190	Up	1.12	1.317	1.087	1.197	0.976	expressed protein
	LOC_Os01g12210	Up	0.912	1.434	0.884	1.391	0.645	aluminum-activated malate transporter, putative, expressed
	LOC_Os01g12260	Up	1.205	1.703	0.738	0.952	1.748	vacuolar ATP synthase subunit E, putative, expressed
	LOC_Os01g12310	Up	3.03	3.005	2.003	2.577	2.506	histone deacetylase 19, putative
	LOC_Os01g12460	Up	1.933	1.907	2.569	1.912	1.391	expressed protein
	LOC_Os01g12520	Up	0.762	0.672	1.045	0.765	0.852	mitochondrial carrier protein, putative, expressed
	LOC_Os01g12540	Up	1.492	1.566	1.18	1.23	1.298	GTPase of unknown function domain containing protein, putative, expressed
	LOC_Os01g12680	Up	0.828	1.114	0.893	0.74	0.935	C4-dicarboxylate transporter/malic acid transport protein, expressed
	LOC_Os01g12700	Up	1.967	1.775	1.706	2.074	2.185	MYB family transcription factor, putative
	LOC_Os01g12840	Up	3.463	5.674	3.266	3.984	4.547	expressed protein
	LOC_Os01g13020	Up	0.845	1.121	1.033	0.837	1.19	hypothetical protein
	AK242981	Up	1.039	1.924	1.262	1.052	0.779
	LOC_Os01g13320	Up	2.803	3.553	3.826	2.881	2.236	pectinesterase, putative, expressed
	LOC_Os01g13340	Up	2.204	2.011	1.218	1.664	1.342	harpin-induced protein 1 domain containing protein, expressed
	LOC_Os01g13540	Up	0.897	0.882	0.879	0.608	0.742	NIN, putative, expressed
	LOC_Os01g13680	Up	1.117	1.538	0.834	0.913	1.039	hypothetical protein
	LOC_Os01g13910	Up	1.541	1.576	1.568	1.343	1.747	hypothetical protein
	LOC_Os01g14030	Up	2.298	2.656	1.341	2.301	2.474	DUF260 domain containing protein, putative, expressed
	LOC_Os01g14060	Up	1.13	0.947	1.255	0.923	0.8	hypothetical protein
	LOC_Os01g14100	Up	1.816	2.668	1.824	2.174	3.023	BT1 family protein, putative, expressed
	LOC_Os01g14170	Up	1.133	2.447	1.353	1.49	1.698	hypothetical protein
	LOC_Os01g14180	Up	2.149	2.634	1.224	1.957	1.938	expressed protein
	LOC_Os01g14210	Up	1.632	2.491	2.454	1.468	0.809	hypothetical protein
	LOC_Os01g14820	Up	0.668	0.632	0.723	0.701	0.878	expressed protein
	LOC_Os01g14870	Up	2.035	1.993	2.227	1.584	1.156	zinc finger matrin-type protein 5, putative, expressed
	LOC_Os01g14880	Up	2.87	2.021	3.064	1.425	1.965	hypothetical protein
	LOC_Os01g14980	Up	1.813	1.752	2.107	1.475	1.71	RPA3 - Putative single-stranded DNA binding complex subunit 3, expressed
	LOC_Os01g15010	Up	2.178	2.019	2.071	1.064	1.952	miro, putative, expressed
	LOC_Os01g15110	Up	2.135	2.68	2.664	1.651	1.622	syntaxin, putative, expressed
	LOC_Os01g15120	Up	1.307	1.253	0.792	1.218	1.062	hydrolase, alpha/beta fold family domain containing protein, expressed
	LOC_Os01g15130	Up	3.209	4.269	3.513	3.289	3.705	hydrolase, alpha/beta fold family domain containing protein, expressed
	LOC_Os01g15220	Up	1.574	2.283	2.467	2.067	2.509	expressed protein
	LOC_Os01g15229	Up	5.228	5.989	5.366	4.921	5.319	hypothetical protein
	LOC_Os01g15480	Up	0.882	0.609	0.849	0.777	0.846	EMB3013, putative, expressed
	LOC_Os01g15560	Up	1.061	1.036	1.123	1.135	0.976	hypothetical protein
	LOC_Os01g15640	Up	0.878	0.966	0.991	1.201	2.078	no apical meristem protein, putative, expressed
	LOC_Os01g15660	Up	0.653	1.116	0.71	0.997	0.917	NAD dependent epimerase/dehydratase family protein, putative, expressed
	LOC_Os01g15740	Up	1.679	2.157	1.432	1.574	1.767	expressed protein
	LOC_Os01g15800	Up	2.878	3.791	2.647	2.578	1.993	conserved hypothetical protein
	LOC_Os01g15970	Up	1.329	1.693	1.504	1.403	1.626	expressed protein
	LOC_Os01g15990	Up	1.422	1.357	1.445	1.339	1.018	expressed protein
	LOC_Os01g16010	Up	0.792	0.967	0.894	0.925	0.861	BCAS2 protein, putative, expressed
	LOC_Os01g16040	Up	3.016	3.244	3.418	3.04	3.468	mitochondrial carrier protein, putative, expressed
	LOC_Os01g16090	Up	2.035	1.904	1.817	1.895	2.149	RNA binding protein, putative, expressed
	LOC_Os01g16110	Up	3.284	4.242	2.944	3.752	3.828	la domain containing protein, putative, expressed
	LOC_Os01g16190	Up	1.11	1.671	1.096	1.443	1.163	26S proteasome non-ATPase regulatory subunit 14, putative, expressed
	LOC_Os01g16240	Up	0.831	0.801	2.26	1.77	1.514	OsCam1-3 - Calmodulin, expressed
	LOC_Os01g16280	Up	1.747	1.875	1.685	1.693	0.885	hypothetical protein
	LOC_Os01g16300	Up	3.329	4.92	6.303	2.625	5.921	hypothetical protein
	LOC_Os01g16310	Up	2.95	3.638	2.811	2.803	2.75	glycosyl hydrolase, family 31, putative, expressed
	LOC_Os01g16360	Up	1.436	1.475	1.78	1.781	1.56	disease resistance protein, putative
	LOC_Os01g16430	Up	1.447	1.322	1.079	1.404	1.424	cysteine proteinase inhibitor precursor protein, putative, expressed
	LOC_Os01g16440	Up	2.145	1.74	2.909	2.303	2.481	hypothetical protein
	LOC_Os01g16520	Up	3.118	2.606	2.648	2.017	2.269	glutamyl-tRNA synthetase, cytoplasmic, putative, expressed
	LOC_Os01g16630	Up	2.13	1.373	2.02	0.958	1.128	hypothetical protein
	LOC_Os01g16660	Up	1.196	1.494	1.321	1.34	1.229	transposon protein, putative, unclassified
	LOC_Os01g16950	Up	1.521	0.955	1.148	1.099	1.064	zinc finger, C3HC4 type domain containing protein, expressed
	LOC_Os01g17090	Up	1.612	1.694	0.824	1.742	1.895	retrotransposon protein, putative, unclassified
	LOC_Os01g17130	Up	1.21	1.227	1.448	1.175	1.142	retrotransposon protein, putative, Ty3-gypsy subclass
	LOC_Os01g17279	Up	1.531	1.206	1.933	1.355	0.893	exonuclease, putative, expressed
	LOC_Os01g17320	Up	0.608	1.782	1.098	1.373	1.399	PPR repeat domain containing protein, putative, expressed
	AK108765	Up	0.906	0.845	1.405	1.281	0.871
	LOC_Os01g17990	Up	1.717	2.455	2.079	1.503	2.463	conserved hypothetical protein
	LOC_Os01g18080	Up	4.445	4.916	4.424	3.863	3.069	retrotransposon protein, putative, unclassified, expressed
	LOC_Os01g18170	Up	1.442	1.298	0.771	0.95	0.794	Cupin domain containing protein, expressed
	LOC_Os01g18210	Up	1.057	0.851	0.753	0.838	0.599	peptidyl-prolyl cis-trans isomerase, putative, expressed
	LOC_Os01g18230	Up	0.842	1.13	1.51	1.188	0.713	FAD-linked oxidoreductase protein, putative, expressed
	AK111156	Up	1.843	2.144	2.494	1.963	1.641
	LOC_Os01g18420	Up	7.38	7.434	7.654	6.329	6.859	OsMADS88 - MADS-box family gene with M-gamma type-box
	LOC_Os01g18440	Up	1.445	2.8	2.431	3.035	3.432	OsMADS89 - MADS-box family gene with M-gamma type-box
	LOC_Os01g18460	Up	6.16	6.169	4.818	5.741	5.844	hypothetical protein
	AK106473	Up	1.502	2.138	0.867	2.112	2.264
	LOC_Os01g18500	Up	1.76	1.65	2.269	1.384	0.912	transposon protein, putative, unclassified
	LOC_Os01g18584	Up	2.261	3.358	2.483	2.096	1.949	OsWRKY9 - Superfamily of TFs having WRKY and zinc finger domains, expressed
	AK243275	Up	2.602	4.058	3.433	3.431	2.513
	LOC_Os01g18790	Up	0.622	1.916	2.217	1.802	0.821	conserved hypothetical protein
	LOC_Os01g18940	Up	5.651	6.311	5.886	5.526	5.759	hypothetical protein
	LOC_Os01g19080	Up	3.407	3.704	3.517	2.739	2.525	ligA, putative
	LOC_Os01g19390	Up	1.41	1.758	1.404	2.393	2.059	glycerol-3-phosphate acyltransferase, putative
	LOC_Os01g19460	Up	2.527	2.046	1.975	2.769	1.473	retrotransposon protein, putative, unclassified
	LOC_Os01g19470	Up	1.977	3.448	1.474	2.499	2.086	nodal modulator 1 precursor, putative, expressed
	LOC_Os01g19510	Up	1.095	1.395	0.95	1.199	1.367	conserved hypothetical protein
	LOC_Os01g19580	Up	0.611	0.64	0.649	0.759	0.913	hypothetical protein
	LOC_Os01g19610	Up	2.366	2.571	2.725	1.957	2.049	plant protein of unknown function domain containing protein, expressed
	LOC_Os01g19850	Up	1.296	2.124	2.106	0.943	1.005	amino acid permease family protein, putative
	LOC_Os01g19950	Up	1.272	1.424	1.007	1.204	0.684	hypothetical protein
	LOC_Os01g20110	Up	2.446	1.574	3.129	1.272	1.366	expressed protein
	LOC_Os01g20160	Up	3.951	4.41	4.327	3.988	4.479	OsHKT1;5 - Na+ transporter, expressed
	LOC_Os01g20700	Up	1.454	2.008	1.927	1.654	1.697	hypothetical protein
	AK110806	Up	1.15	1.501	1.746	1.137	1.066
	LOC_Os01g20730	Up	0.616	1.116	0.733	1.311	0.872	expressed protein
	LOC_Os01g20750	Up	1.269	1.887	1.273	1.368	1.134	hypothetical protein
	LOC_Os01g20894	Up	1.142	2.213	1.027	2.482	2.701	expressed protein
	AK120861	Up	1.476	1.955	1.153	1.72	1.36
	LOC_Os01g20980	Up	1.816	1.177	1.223	2.338	1.821	pectinesterase, putative, expressed
	LOC_Os01g21060	Up	2.343	3.677	2.866	2.775	2.732	hypothetical protein
	LOC_Os01g21070	Up	1.353	1.491	1.671	2.258	1.189	endoglucanase, putative, expressed
	LOC_Os01g21120	Up	4.488	4.023	2.943	3.383	3.513	AP2 domain containing protein, expressed
	LOC_Os01g21350	Up	0.955	1.276	1.263	1.093	1.186	retrotransposon protein, putative, unclassified
	LOC_Os01g21750	Up	1.88	0.994	1.245	1.262	1.054	conserved hypothetical protein
	LOC_Os01g21760	Up	1.164	1.478	1.335	1.169	1.233	retrotransposon protein, putative, unclassified
	LOC_Os01g22120	Up	4.379	5.273	3.791	4.239	5.298	retrotransposon protein, putative, unclassified
	LOC_Os01g22150	Up	1.366	3.708	0.825	2.048	1.673	transposon protein, putative, CACTA, En/Spm sub-class
	LOC_Os01g22320	Up	1.917	2.542	1.636	1.837	1.928	transposon protein, putative, unclassified
	LOC_Os01g22600	Up	1.064	1.675	3.195	1.328	1.569	mitochondrial carrier protein, putative, expressed
	LOC_Os01g22630	Up	1.366	1.404	1.549	1.648	1.44	ECT protein, putative, expressed
	LOC_Os01g22730	Up	0.81	1.039	0.913	0.59	0.735	transposon protein, putative, unclassified
	LOC_Os01g22880	Up	1.749	2.675	0.885	1.598	2.241	hypothetical protein
	LOC_Os01g22990	Up	4.522	4.83	3.976	4.411	5.04	acidic leucine-rich nuclear phosphoprotein 32-related protein 1, putative, expressed
	AK241856	Up	1.129	1.799	1.814	1.08	1.713
	LOC_Os01g23640	Up	0.589	0.878	0.898	0.802	0.704	mov34/MPN/PAD-1 family protein, expressed
	LOC_Os01g24080	Up	4.191	3.693	5.109	2.971	2.593	hypothetical protein
	LOC_Os01g24240	Up	0.923	1.22	0.714	0.929	0.709	conserved hypothetical protein
	LOC_Os01g24270	Up	4.225	4.137	4.24	4.263	4.55	hypothetical protein
	LOC_Os01g24430	Up	1.222	1.939	0.838	1.445	1.513	expressed protein
	LOC_Os01g24470	Up	1.216	1.6	1.222	1.476	0.835	PHS1, putative, expressed
	LOC_Os01g24730	Up	0.876	0.804	0.841	0.642	0.685	hypothetical protein
	LOC_Os01g24764	Up	2.179	2.251	2.797	2.77	1.747	expressed protein
	LOC_Os01g24780	Up	1.528	2.361	1.8	1.462	1.935	cytochrome P450, putative, expressed
	LOC_Os01g24840	Up	1.571	3.937	1.787	1.856	1.229	conserved hypothetical protein
	LOC_Os01g24870	Up	1.741	2.759	1.842	2.268	2.034	retrotransposon protein, putative, unclassified
	LOC_Os01g24960	Up	0.616	1.864	0.76	1.02	1.339	dirigent, putative
	LOC_Os01g25050	Up	3.753	4.96	3.805	3.644	3.621	conserved hypothetical protein
	LOC_Os01g25160	Up	2.653	3.336	2.864	4.029	3.679	jacalin-like lectin domain containing protein
	LOC_Os01g25340	Up	1.734	2.62	0.956	1.14	1.79	hypothetical protein
	LOC_Os01g25484	Up	0.876	1.063	0.76	0.884	0.833	ferredoxin--nitrite reductase, putative, expressed
	LOC_Os01g25630	Up	0.724	0.862	0.65	0.858	1.007	NB-ARC domain containing protein, expressed
	LOC_Os01g26080	Up	1.53	1.544	1.463	1.224	1.447	hypothetical protein
	LOC_Os01g26130	Up	1.572	1.754	2.183	1.426	0.801	expressed protein
	LOC_Os01g26270	Up	2.142	3.051	2.298	2.148	2.259	OsWAK7 - OsWAK receptor-like protein kinase
	LOC_Os01g26776	Up	5.131	4.677	4.288	4.704	4.46
	AK107714	Up	3.336	4.653	4.723	5.348	4.792
	LOC_Os01g26864	Up	3.537	3.33	3.174	2.697	2.757
	LOC_Os01g27120	Up	1.848	2.568	2.362	2.609	2.561	expressed protein
	LOC_Os01g27130	Up	0.851	0.937	0.8	1.088	0.649	hypothetical protein
	LOC_Os01g27150	Up	0.787	1.576	0.674	1.354	0.845	cullin, putative, expressed
	LOC_Os01g27300	Up	2.256	2.51	2.318	1.781	1.877	glutathione S-transferase GSTF1, putative
	LOC_Os01g27350	Up	1.468	1.416	1.138	1.523	1.489	CXE carboxylesterase, putative
	LOC_Os01g27510	Up	2.217	2.664	2.266	1.82	1.662	hypothetical protein
	AK107857	Up	2.858	1.541	1.426	1.399	0.606
	LOC_Os01g27650	Up	3.264	3.623	1.973	3.626	1.137	pentatricopeptide, putative
	LOC_Os01g27690	Up	0.869	0.71	0.853	0.942	0.978	expressed protein
	LOC_Os01g27740	Up	1.136	1.712	1.637	1.279	1.489	dnaJ domain containing protein, expressed
	LOC_Os01g27900	Up	1.472	1.401	0.924	1.249	1.143	retrotransposon protein, putative, unclassified
	LOC_Os01g28244	Up	1.582	2.043	1.968	1.855	1.959	retrotransposon protein, putative, unclassified
	LOC_Os01g28490	Up	3.726	3.996	3.767	3.83	3.657	retrotransposon protein, putative, Ty1-copia subclass
	LOC_Os01g28630	Up	1.634	1.44	2.389	1.753	0.816	retrotransposon protein, putative, unclassified
	LOC_Os01g28780	Up	1.463	2.425	2.224	2.147	1.316	hypothetical protein
	LOC_Os01g28820	Up	0.854	1.779	0.909	0.933	1.729	retrotransposon, putative, centromere-specific
	LOC_Os01g28930	Up	4.067	5.06	2.993	3.989	4.371	conserved hypothetical protein
	LOC_Os01g28970	Up	0.97	0.924	1.107	0.867	0.89
	LOC_Os01g28989	Up	3.977	3.459	3.978	3.331	4.021	expressed protein
	LOC_Os01g29430	Up	1.308	1.281	0.915	0.787	0.648	tetratricopeptide-like helical, putative, expressed
	LOC_Os01g29450	Up	1.197	1.914	1.33	1.531	2.517	retrotransposon protein, putative, unclassified
	LOC_Os01g29840	Up	2.234	2.583	2.761	2.112	1.286	no apical meristem protein, putative, expressed
	LOC_Os01g29870	Up	1.899	1.84	1.423	1.638	1.571	multidrug resistance protein 9, putative, expressed
	LOC_Os01g31830	Up	2.673	2.651	1.493	1.99	2.195	hypothetical protein
	LOC_Os01g31980	Up	2.046	1.816	1.642	1.553	1.618	MATE efflux family protein, putative, expressed
	LOC_Os01g32080	Up	0.942	1.121	0.786	1.221	0.97	thiamine pyrophosphate enzyme, C-terminal TPP binding domain containing protein, expressed
	LOC_Os01g32330	Up	1.436	1.472	1.582	1.343	0.737	heavy metal-associated domain containing protein, expressed
	LOC_Os01g32439	Up	1.066	1.032	1.311	0.905	1.076	expressed protein
	LOC_Os01g32540	Up	2.745	6.476	3.635	5.096	5.663	acanthoscurrin-2 precursor, putative
	LOC_Os01g32760	Up	1.824	1.891	1.567	1.522	1.283	hypothetical protein
	LOC_Os01g32800	Up	2.399	2.473	2.206	1.783	1.622	proteasome subunit, putative, expressed
	LOC_Os01g32810	Up	1.181	1.996	1.439	1.343	1.368	hypothetical protein
	LOC_Os01g33350	Up	1.237	0.949	0.726	1.337	0.77	zinc-binding protein, putative, expressed
	LOC_Os01g33360	Up	5.068	2.238	4.51	1.952	2.522	DnaK family protein, putative, expressed
	LOC_Os01g33550	Up	1.409	1.297	1.364	1.443	1.273	MEGL19 - Maternally expressed gene MEG family protein precursor, putative
	LOC_Os01g33560	Up	4.829	4.566	4.34	2.542	3.521	retrotransposon protein, putative, unclassified
	LOC_Os01g33710	Up	1.365	1.063	1.479	1.2	1.177	expressed protein
	LOC_Os01g33750	Up	3.08	2.143	2.295	2.095	0.816	retrotransposon protein, putative, unclassified
	LOC_Os01g33950	Up	0.71	0.91	0.84	0.921	0.937	conserved hypothetical protein
	LOC_Os01g34010	Up	1.623	1.307	1.105	0.833	1.224	conserved hypothetical protein
	AK241235	Up	0.905	1.156	0.884	0.962	0.643
	AK073683	Up	1.979	2.565	1.186	1.91	2.05
	LOC_Os01g34590	Up	5.577	6.287	5.416	6.101	6.001	expressed protein
	LOC_Os01g34680	Up	1.08	1.567	1.48	0.88	1.215	conserved hypothetical protein
	LOC_Os01g34690	Up	5.798	6.921	5.255	6.053	6.47	expressed protein
	LOC_Os01g34710	Up	0.816	1.173	1.082	1.309	0.752	transposon protein, putative, unclassified
	LOC_Os01g34780	Up	0.708	1.354	1.145	1.563	1.224	protein binding protein, putative, expressed
	LOC_Os01g34870	Up	1.575	1.918	1.737	1.461	1.393	expressed protein
	LOC_Os01g34890	Up	1.048	1.004	1.067	0.989	0.938	GLUCAN SYNTHASE-LIKE protein, putative
	LOC_Os01g34960	Up	2.185	2.321	3.459	2.193	2.005	retrotransposon, putative, centromere-specific
	LOC_Os01g35120	Up	3.752	2.69	4.565	3.894	3.262	zinc finger, C3HC4 type domain containing protein
	LOC_Os01g35300	Up	1.412	2.034	0.84	1.284	1.097	retrotransposon protein, putative, Ty1-copia subclass
	LOC_Os01g35920	Up	1.282	0.994	1.467	1.066	0.815	conserved hypothetical protein
	LOC_Os01g35950	Up	2.957	2.541	4.325	2.732	3.041	hypothetical protein
	LOC_Os01g36390	Up	1.605	1.155	1.053	0.594	1.406	MCM4 - Putative minichromosome maintenance MCM complex subunit 4, expressed
	LOC_Os01g36490	Up	1.159	1.345	1.262	1.394	1.136	hypothetical protein
	LOC_Os01g36520	Up	7.578	8.171	7.119	6.515	7.534	hypothetical protein
	LOC_Os01g36580	Up	1.331	1.652	1.003	1.194	1.07	auxin-induced protein 5NG4, putative, expressed
	LOC_Os01g36600	Up	1.852	1.821	1.623	1.541	2.117	PPR repeat domain containing protein, putative, expressed
	LOC_Os01g36610	Up	1.155	1.229	1.283	0.967	1.433	conserved hypothetical protein
	LOC_Os01g36670	Up	1.403	1.449	1.364	1.333	1.121	expressed protein
	LOC_Os01g36740	Up	0.746	1.024	1.124	0.957	0.873	expressed protein
	LOC_Os01g37560	Up	1.692	1.047	1.66	1.265	1.311	chaperone protein dnaJ 49, putative, expressed
	LOC_Os01g37740	Up	2.138	1.119	2.342	0.809	2.329	conserved hypothetical protein
	LOC_Os01g37790	Up	2.148	1.031	1.693	1.444	1.145	expressed protein
	LOC_Os01g37960	Up	1.199	1.211	1.43	1.247	1.721	hydrolase, putative, expressed
	LOC_Os01g38120	Up	1.99	3.163	2.321	2.115	2.788	plant protein of unknown function domain containing protein
	LOC_Os01g38180	Up	1.068	1.422	1.35	1.334	1.395	peptidyl-prolyl isomerase, putative, expressed
	LOC_Os01g38229	Up	1.806	1.873	1.09	1.785	1.147	peptidyl-prolyl isomerase, putative, expressed
	LOC_Os01g38450	Up	1.188	1.123	1.206	1.026	1.176	hypothetical protein
	LOC_Os01g38480	Up	3.108	2.435	3.168	2.364	1.79	GA18326-PA, putative, expressed
	LOC_Os01g38610	Up	0.592	0.646	1.069	1.191	0.909	helix-loop-helix DNA-binding domain containing protein, expressed
	LOC_Os01g38680	Up	1.19	1.44	0.666	0.899	1.274	transporter family protein, putative, expressed
	LOC_Os01g39220	Up	1.739	2.315	2.226	2.002	1.412	DUF260 domain containing protein, putative
	LOC_Os01g39280	Up	0.699	2.844	3.428	2.268	2.403	conserved hypothetical protein
	LOC_Os01g39430	Up	0.808	1.633	0.654	1.346	0.721	anthocyanin regulatory protein, putative
	LOC_Os01g39580	Up	0.88	0.989	0.958	1.14	0.905	anthocyanin regulatory Lc protein, putative
	LOC_Os01g39710	Up	1.607	1.456	1.559	1.375	1.246	hypothetical protein
	LOC_Os01g39810	Up	5.22	4.659	4.189	4.201	3.225	Alg9-like mannosyltransferase protein, putative, expressed
	LOC_Os01g39950	Up	6.991	7.323	6.782	6.594	6.945	hypothetical protein
	LOC_Os01g39970	Up	3.263	3.169	3.489	2.745	2.287	protein kinase domain containing protein, putative, expressed
	LOC_Os01g40040	Up	1.007	1.799	1.358	1.169	0.6	hypothetical protein
	LOC_Os01g40120	Up	2.272	3.398	1.68	3.111	3.475	expressed protein
	LOC_Os01g40200	Up	1.263	1.815	1.779	1.341	1.072	XIK, putative, expressed
	LOC_Os01g40210	Up	1.398	1.551	1.169	0.936	1.22	hypothetical protein
	LOC_Os01g40250	Up	2.289	1.188	2.632	1.872	1.89	down-regulated in metastasis family protein, expressed
	LOC_Os01g40280	Up	1.442	2.095	1.941	1.77	1.253	integral membrane protein, putative, expressed
	LOC_Os01g40480	Up	1.641	1.239	1.507	1.066	1.424	anthranilate phosphoribosyltransferase, putative, expressed
	LOC_Os01g40600	Up	1.573	2.677	1.936	1.809	1.8	coiled-coil domain-containing protein, putative, expressed
	LOC_Os01g40630	Up	0.739	0.892	0.729	0.868	0.801	uncharacterized protein PA4923, putative, expressed
	LOC_Os01g40660	Up	1.82	4.016	2.317	3.649	3.313	methyltransferase, putative, expressed
	LOC_Os01g40840	Up	1.726	1.486	1.376	1.491	1.721	serine/threonine-protein kinase AFC3, putative, expressed
	LOC_Os01g40940	Up	0.71	0.893	1.058	1.244	1.371	hypothetical protein
	LOC_Os01g40950	Up	1.745	3.727	3.028	1.948	2.352	hypothetical protein
	LOC_Os01g40960	Up	1.565	0.98	1.036	1.627	1.533	nodulin MtN3 family protein, putative
	LOC_Os01g40990	Up	1.823	2.507	2.318	2.666	2.442
	LOC_Os01g41140	Up	1.306	0.773	1.193	0.701	0.785	THION18 - Plant thionin family protein precursor, expressed
	LOC_Os01g41200	Up	1.747	1.784	1.663	2.413	3.038	heavy metal-associated domain containing protein, expressed
	LOC_Os01g41210	Up	1.567	0.908	1.459	1.4	1.297	transposon protein, putative, unclassified, expressed
	LOC_Os01g41240	Up	1.682	1.949	2.441	1.534	1.338	hydrolase, alpha/beta fold family domain containing protein, expressed
	LOC_Os01g41250	Up	2.001	3.184	1.643	1.727	3.056	OsFBX17 - F-box domain containing protein, expressed
	AK242406	Up	0.873	1.09	0.695	0.721	0.796
	LOC_Os01g41430	Up	0.638	0.918	0.849	0.823	0.828	UDP-glucoronosyl and UDP-glucosyl transferase, putative, expressed
	LOC_Os01g41450	Up	4.432	4.549	4.177	4.362	4.65	UDP-glucoronosyl and UDP-glucosyl transferase domain containing protein
	LOC_Os01g41550	Up	1.686	0.68	2.489	1.398	0.813	aspartic proteinase, putative, expressed
	LOC_Os01g41560	Up	1.469	1.274	2.306	3.147	3.456	hypothetical protein
	LOC_Os01g41640	Up	1.387	2.377	0.64	1.584	1.605	expressed protein
	LOC_Os01g41730	Up	1.216	2.699	0.889	1.489	1.879	serine/threonine-protein kinase, putative, expressed
	LOC_Os01g41790	Up	3.567	4.26	3.067	3.571	4.089	hypothetical protein
	LOC_Os01g41834	Up	1.491	1.333	1.088	1.373	1.761	chalcone synthase, putative
	LOC_Os01g41990	Up	1.623	2.171	2.481	2.041	0.876	OsCML12 - Calmodulin-related calcium sensor protein, expressed
	LOC_Os01g42024	Up	2.743	2.5	2.518	2.494	1.787	expressed protein
	LOC_Os01g42040	Up	4.253	4.444	4.227	4.103	4.25	ubiquitin-conjugating enzyme, putative, expressed
	LOC_Os01g42170	Up	2.33	3.581	2.653	2.836	2.926	zinc knuckle family protein
	LOC_Os01g42234	Up	1.15	2.82	1.116	1.999	1.373	amino acid permease family protein, putative, expressed
	LOC_Os01g42310	Up	0.931	1.026	1.33	1.073	1.047	retrotransposon protein, putative, unclassified
	LOC_Os01g42490	Up	2.019	1.809	1.678	1.447	1.599	endonuclease/exonuclease/phosphatase family domain containing protein, expressed
	LOC_Os01g42500	Up	0.979	1.246	1.268	0.889	0.958	zinc finger, C3HC4 type family protein, expressed
	LOC_Os01g42520	Up	0.979	1.222	1.037	0.605	0.69	expressed protein
	LOC_Os01g42620	Up	2.896	2.611	1.307	2.373	3.12	pentatricopeptide containing protein, putative, expressed
	LOC_Os01g42710	Up	4.096	4.494	5.46	2.74	4.308	retrotransposon protein, putative, unclassified, expressed
	LOC_Os01g42740	Up	3.228	3.31	4.705	3.758	3.303	ammonium transporter 2, putative
	LOC_Os01g42800	Up	0.904	1.563	0.898	1.377	1.494	MEE18, putative, expressed
	AK107945	Up	2.571	2.577	1.843	1.925	2.526
	LOC_Os01g43010	Up	1.671	2.293	1.908	1.711	1.403
	LOC_Os01g43090	Up	1.686	2.695	1.3	1.294	1.866	oxidoreductase, aldo/keto reductase family protein, putative, expressed
	LOC_Os01g43160	Up	1.338	1.272	0.846	1.105	1.163	polygalacturonase, putative, expressed
	LOC_Os01g43250	Up	2.695	2.305	3.386	1.306	2.166	WD domain, G-beta repeat domain containing protein, expressed
	LOC_Os01g43380	Up	1.373	1.337	1.291	1.105	1.588	glycosyltransferase family protein 1, putative, expressed
	LOC_Os01g43440	Up	2.453	3.075	2.728	2.978	2.099	TOO MANY MOUTHS precursor, putative
	LOC_Os01g43530	Up	0.908	0.828	0.75	0.953	0.734	late embryogenesis abundant protein, putative, expressed
	LOC_Os01g43580	Up	4.354	3.693	3.805	3.778	3.936	kinesin motor domain containing protein, putative, expressed
	LOC_Os01g43720	Up	1.551	0.899	1.658	1.078	1.362	cytochrome P450 72A1, putative, expressed
	LOC_Os01g43890	Up	0.981	1.199	1.182	1.09	0.991	OsSCP4 - Putative Serine Carboxypeptidase homologue, expressed
	LOC_Os01g43990	Up	6.9	7.163	7.087	6.417	6.935	hypothetical protein
	LOC_Os01g44069	Up	1.093	1.115	0.66	0.71	0.919	glycerol-3-phosphate acyltransferase, putative, expressed
	LOC_Os01g44160	Up	1.737	2.059	1.772	1.791	1.687	hypothetical protein
	LOC_Os01g44280	Up	1.245	1.07	1.018	1.185	0.676	expressed protein
	LOC_Os01g44320	Up	1.936	2.12	1.691	1.786	1.517	hypothetical protein
	LOC_Os01g44430	Up	1.779	0.83	1.242	1.185	1.458	retrotransposon protein, putative, unclassified
	LOC_Os01g44940	Up	0.785	1.095	1.056	0.841	0.673	hypothetical protein
	LOC_Os01g45110	Up	1.88	1.845	1.442	1.243	1.048	anthocyanin 3-O-beta-glucosyltransferase, putative, expressed
	LOC_Os01g45410	Up	2.969	3.01	2.976	2.663	2.998	hypothetical protein
	LOC_Os01g45570	Up	1.589	1.095	1.461	1.217	0.683	homeobox associated leucine zipper, putative, expressed
	LOC_Os01g45670	Up	1.541	1.896	1.527	1.429	1.54	expressed protein
	LOC_Os01g45720	Up	1.528	1.341	2.25	0.721	0.693	expressed protein
	LOC_Os01g45730	Up	1	1.816	1.56	1.208	0.971	zinc finger C-x8-C-x5-C-x3-H type family protein
	LOC_Os01g45760	Up	2.756	2.245	3.045	2.391	1.34	YUC4, putative, expressed
	LOC_Os01g45820	Up	0.939	1.264	1.544	1.153	1.073	hypothetical protein
	LOC_Os01g45870	Up	3.383	3.749	2.492	2.718	2.747	hypothetical protein
	LOC_Os01g46020	Up	2.463	1.773	1.761	1.5	1.429	TATA-binding protein-associated factor TAFII55 family protein, putative, expressed
	LOC_Os01g46040	Up	1.114	1.362	1.034	1.3	1.032	bromodomain domain containing protein, expressed
	LOC_Os01g46270	Up	2.333	2.031	2.504	2.328	2.655	wax synthase isoform 3, putative, expressed
	LOC_Os01g46370	Up	1.051	0.999	1.125	0.795	0.934
	LOC_Os01g46400	Up	0.729	0.592	0.672	0.662	0.795	expressed protein
	LOC_Os01g46410	Up	2.207	2.137	2.517	2.469	1.921	leaf senescence related protein, putative, expressed
	LOC_Os01g46420	Up	5.012	4.974	5.899	5.257	6.186	hypothetical protein
	LOC_Os01g46530	Up	1.485	3.218	0.831	2.079	2.593	hypothetical protein
	LOC_Os01g46590	Up	0.972	2.081	1	1.453	1.171	expressed protein
	LOC_Os01g46670	Up	2.059	1.164	1.031	1.007	1.428	hypothetical protein
	LOC_Os01g46710	Up	1.615	2.157	1.669	1.407	1.474	transposon protein, putative, CACTA, En/Spm sub-class, expressed
	LOC_Os01g46740	Up	1.648	2.349	3.811	2.39	2.557	hypothetical protein
	LOC_Os01g46790	Up	1.401	2.236	1.963	2.269	1.642	conserved hypothetical protein
	LOC_Os01g46810	Up	2.372	2.23	2.389	2.226	2.304	viral A-type inclusion protein repeat containing protein, expressed
	LOC_Os01g46820	Up	0.752	1.008	1.166	0.891	1.012	hypothetical protein
	LOC_Os01g46840	Up	1.23	1.041	1.864	1.01	0.981	expressed protein
	LOC_Os01g46984	Up	1.078	0.877	0.839	1.379	1.045	expressed protein
	LOC_Os01g47040	Up	1.704	0.928	2.168	1.367	1.505	C2 domain containing protein, putative, expressed
	LOC_Os01g47180	Up	3.412	3.308	3.691	3.01	2.237	3-5 exonuclease domain-containing protein, putative, expressed
	LOC_Os01g47190	Up	4.889	5.581	5.306	5.442	4.89	phosphoglycerate mutase, putative, expressed
	LOC_Os01g47256	Up	1.429	1.775	1.445	1.289	1.836	exosome complex exonuclease RRP40, putative, expressed
	LOC_Os01g47270	Up	1.276	1.537	1.462	1.182	1.493	DUF1645 domain containing protein, putative, expressed
	LOC_Os01g47500	Up	3.165	3.495	2.975	2.714	2.967	hypothetical protein
	LOC_Os01g47510	Up	1.218	1.608	1.515	1.372	1.069	retrotransposon protein, putative, unclassified
	LOC_Os01g47520	Up	2.582	2.228	2.938	2.579	1.702	hypothetical protein
	LOC_Os01g47530	Up	1.044	0.781	0.925	0.736	0.863	CGMC_MAPKCMGC_2.6 - CGMC includes CDA, MAPK, GSK3, and CLKC kinases, expressed
	LOC_Os01g47550	Up	3.362	1.678	3.243	1.486	0.782	kinase, pfkB family, putative, expressed
	LOC_Os01g47680	Up	2.52	2.905	2.436	1.764	1.985	60S ribosomal protein L18a-1, putative, expressed
	LOC_Os01g47700	Up	1.799	1.981	1.705	1.391	1.466	expressed protein
	LOC_Os01g47710	Up	1.272	1.018	1.166	0.969	1.415	homeobox domain containing protein, expressed
	LOC_Os01g47800	Up	1.561	2.414	2.103	1.194	1.843	AAA-type ATPase family protein, putative, expressed
	LOC_Os01g47830	Up	1.149	0.885	1.205	1.201	1.969	retrotransposon protein, putative, unclassified
	LOC_Os01g47870	Up	0.971	0.672	0.725	1.102	0.711	retrotransposon protein, putative, unclassified
	AK109750	Up	2.517	3.767	2.461	3.112	2.893
	LOC_Os01g48040	Up	2.987	3.792	2.847	2.638	2.653	S-locus-like receptor protein kinase, putative, expressed
	LOC_Os01g48110	Up	5.457	5.927	5.579	4.802	4.981	hypothetical protein
	LOC_Os01g48130	Up	2.822	3.116	2.951	0.974	1.981	no apical meristem protein, putative, expressed
	LOC_Os01g48220	Up	1.682	1.935	1.432	1.338	1.448	protein of unknown function DUF1421 domain containing protein, expressed
	LOC_Os01g48280	Up	2.247	2.1	2.387	1.703	2.692	ubiquitin-conjugating enzyme, putative, expressed
	LOC_Os01g48290	Up	6.417	7.001	6.863	6.895	7.059	dof zinc finger domain containing protein, putative, expressed
	LOC_Os01g48300	Up	3.197	4.118	3.198	2.932	2.953	ATP synthase protein I related, putative, expressed
	LOC_Os01g48339	Up	1.382	1.326	1.277	1.338	1.286	expressed protein
	LOC_Os01g48410	Up	1.407	1.391	1.19	1.798	1.655	ATROPGEF7/ROPGEF7, putative, expressed
	LOC_Os01g48430	Up	2.216	1.993	1.403	1.952	1.397	hypothetical protein
	LOC_Os01g48530	Up	1.121	1.956	1.02	1.336	1.469	expressed protein
	LOC_Os01g48640	Up	1.311	2.237	1.409	1.847	1.704	expressed protein
	AK102535	Up	1.195	1.427	1.186	2.041	1.594
	LOC_Os01g48900	Up	1.694	1.842	1.357	1.406	1.65	dynamin-related protein 1A, putative
	LOC_Os01g49130	Up	1.75	1.51	0.832	1.123	1.325	retrotransposon protein, putative, unclassified
	LOC_Os01g49140	Up	1.646	0.868	1.619	1.369	2.043	retrotransposon protein, putative, unclassified
	AK107703	Up	1.182	1.678	0.829	1.005	1.213
	LOC_Os01g49190	Up	1.023	2.038	1.798	1.279	1.165	ATP synthase, putative, expressed
	LOC_Os01g49219	Up	1.028	1.933	1.131	1.643	1.058	expressed protein
	LOC_Os01g49310	Up	2.761	4.095	3.4	3.395	3.646	expressed protein
	LOC_Os01g49360	Up	1.42	1.808	1.086	1.474	1.933	FAD-binding and arabino-lactone oxidase domains containing protein, putative, expressed
	AK062609	Up	4.227	4.404	5.264	3.791	4.485
	LOC_Os01g49370	Up	4.025	4.293	4.321	3.659	3.484	expressed protein
	LOC_Os01g49670	Up	0.916	1.257	0.984	1.082	1.37	cytidylyltransferase domain containing protein, expressed
	LOC_Os01g49690	Up	1.257	0.833	1.262	0.906	0.961	Ser/Thr protein phosphatase family protein, putative, expressed
	LOC_Os01g49860	Up	1.222	1.038	1.006	0.619	0.712	conserved hypothetical protein
	LOC_Os01g49910	Up	3.221	2.847	4.689	3.194	2.931	expressed protein
	LOC_Os01g49920	Up	1.111	1.138	1.309	0.727	0.96	protein kinase, putative, expressed
	LOC_Os01g50030	Up	0.71	0.656	0.721	1.065	0.772	CPuORF25 - conserved peptide uORF-containing transcript, expressed
	LOC_Os01g50070	Up	2.41	0.732	1.411	1.747	0.844	multidrug resistance protein 1, putative
	AK063219	Up	3.682	3.517	2.979	3.446	3.452
	LOC_Os01g50160	Up	1.738	1.838	2.139	1.424	1.287	MDR-like ABC transporter, putative, expressed
	LOC_Os01g50259	Up	0.987	0.673	0.64	1.096	0.929	hypothetical protein
	LOC_Os01g50280	Up	1.597	2.462	2.995	1.872	1.644	expressed protein
	LOC_Os01g50310	Up	1.631	2.85	1.459	1.756	1.67	VIP1 protein, putative, expressed
	LOC_Os01g50350	Up	1.559	2.077	1.99	1.404	1.69	expressed protein
	LOC_Os01g50380	Up	5.252	6.793	3.823	4.702	6.754	hypothetical protein
	LOC_Os01g50410	Up	3.832	3.831	4.357	3.39	2.584	STE_MEKK_ste11_MAP3K.6 - STE kinases include homologs to sterile 7, sterile 11 and sterile 20 from yeast, expressed
	LOC_Os01g50490	Up	4.46	4.597	4.5	3.945	4.494	cytochrome P450, putative, expressed
	LOC_Os01g50520	Up	6.946	6.905	6.808	6.446	6.369	cytochrome P450 monooxygenase CYP711A12, putative
	LOC_Os01g50600	Up	1.405	0.876	1.909	1.376	0.951	hypothetical protein
	LOC_Os01g50840	Up	1.387	1.908	2.222	1.95	1.985	expressed protein
	LOC_Os01g50934	Up	8.749	9.106	9.329	8.545	9.564	fiber protein Fb11, putative, expressed
	LOC_Os01g51220	Up	1.439	2.168	2.431	1.3	1.662	transport protein particle component, Bet3, domain containing protein, expressed
	LOC_Os01g51310	Up	1.382	1.436	1.188	1.195	1.19	expressed protein
	LOC_Os01g51320	Up	7.293	7.735	6.994	7.605	7.484	peroxisomal N-acetyl-spermine/spermidine oxidase precursor, putative, expressed
	LOC_Os01g51390	Up	2.303	1.452	3.783	2.446	1.568	mitochondrial-processing peptidase subunit, mitochondrial precursor, putative, expressed
	LOC_Os01g51400	Up	2.715	1.328	3.594	2.338	2.362	Leucine Rich Repeat family protein, expressed
	LOC_Os01g51640	Up	2.899	1.5	1.92	2.05	3.055	expressed protein
	LOC_Os01g51660	Up	2.504	2.711	1.814	1.754	1.604	hypothetical protein
	LOC_Os01g51860	Up	3.269	2.011	1.945	1.26	2.339	violaxanthin de-epoxidase, putative, expressed
	LOC_Os01g51930	Up	0.872	1.79	0.818	1.046	1.612	hypothetical protein
	LOC_Os01g52020	Up	1.141	1.369	1.677	0.745	0.628	subtilase, putative
	LOC_Os01g52080	Up	1.455	1.275	1.434	1.227	0.892	hypothetical protein
	LOC_Os01g52150	Up	1.095	1.709	1.33	1.621	1.38	hypothetical protein
	AK107082	Up	2.277	1.406	1.745	1.64	0.64
	LOC_Os01g52190	Up	0.667	1.189	1.391	0.818	0.873	aspartic proteinase nepenthesin precursor, putative
	LOC_Os01g52214	Up	1.071	1.689	1.694	1.087	1.54	ubiquinone oxidoreductase, putative, expressed
	LOC_Os01g52230	Up	1.39	1.639	1.528	0.978	0.81	phosphoethanolamine/phosphocholine phosphatase, putative, expressed
	LOC_Os01g52460	Up	0.745	1.212	1.806	0.649	0.914	regulator of ribonuclease, putative, expressed
	LOC_Os01g52480	Up	3.208	3.623	3.318	3.041	2.57	senescence-associated protein, putative, expressed
	AK063360	Up	3.343	2.548	3.175	2.256	2.359
	LOC_Os01g52780	Up	1.024	1.839	2.167	1.927	1.968	HVA22, putative, expressed
	LOC_Os01g52864	Up	1.129	1.232	0.79	0.691	1.034	transmembrane protein, putative, expressed
	LOC_Os01g52960	Up	0.882	1.557	1.271	1.298	1.528	subtilisin N-terminal Region family protein, expressed
	LOC_Os01g53000	Up	2.649	1.911	2.406	2.138	1.939	trehalose synthase, putative, expressed
	LOC_Os01g53070	Up	0.828	0.89	0.957	0.793	0.6	ATP binding protein, putative, expressed
	LOC_Os01g53079	Up	1.609	2.286	1.942	2.066	1.958	ubiquitin domain-containing protein 1, putative, expressed
	LOC_Os01g53090	Up	1.16	0.947	0.901	1.253	1.276	pathogen-related protein, putative, expressed
	LOC_Os01g53190	Up	4.838	4.856	3.773	4.895	5.372	hypothetical protein
	LOC_Os01g53200	Up	0.798	1.256	0.659	0.902	1.224	flavin monooxygenase, putative, expressed
	LOC_Os01g53310	Up	1.027	1.006	1.195	0.74	0.9	hypothetical protein
	LOC_Os01g53330	Up	0.957	2.679	1.491	0.942	1.826	anthocyanidin 5,3-O-glucosyltransferase, putative, expressed
	LOC_Os01g53340	Up	0.746	1.347	1.567	0.96	1.16	hypothetical protein
	LOC_Os01g53420	Up	1.808	2.265	2.24	1.902	1.42	anthocyanidin 5,3-O-glucosyltransferase, putative, expressed
	LOC_Os01g53430	Up	0.621	0.818	0.84	0.86	0.753	anthocyanidin 5,3-O-glucosyltransferase, putative, expressed
	LOC_Os01g53460	Up	2.973	1.353	2.932	2.109	1.541	anthocyanidin 5,3-O-glucosyltransferase, putative, expressed
	LOC_Os01g53610	Up	1.186	1.033	1.414	0.929	1.073	selenium-binding protein, related, putative, expressed
	LOC_Os01g53620	Up	0.99	1.288	1.192	1.006	0.949	expressed protein
	LOC_Os01g53660	Up	2.028	2.051	2.456	2.203	2.31	transposon protein, putative, unclassified, expressed
	LOC_Os01g53690	Up	1.975	2.556	1.982	1.992	2.425	hypothetical protein
	AK119907	Up	1.057	1.183	0.911	1.066	0.919
	LOC_Os01g53700	Up	1.198	1.536	1.533	1.421	1.462	mitochondrial-processing peptidase subunit, mitochondrial precursor, putative, expressed
	LOC_Os01g53730	Up	1.269	1.223	1.357	1.292	0.782	expressed protein
	LOC_Os01g53740	Up	4.079	4.121	3.5	4.42	3.643	hypothetical protein
	LOC_Os01g53810	Up	1.709	2.897	1.052	1.076	2.644	peptidase, putative, expressed
	LOC_Os01g53880	Up	2.028	2.551	2.708	2.233	1.779	OsIAA6 - Auxin-responsive Aux/IAA gene family member, expressed
	LOC_Os01g53910	Up	0.862	1.454	1.228	1.186	1.344	dehydrogenase, putative, expressed
	LOC_Os01g54000	Up	1.3	1.604	0.762	1.805	1.183	hypothetical protein
	LOC_Os01g54040	Up	1.693	2.601	2.516	2.671	1.672	ATP-dependent protease La, putative, expressed
	LOC_Os01g54070	Up	0.925	1.79	1.323	1.2	1.313	hypothetical protein
	LOC_Os01g54140	Up	2.385	1.76	2.315	1.867	2.198	conserved hypothetical protein
	LOC_Os01g54350	Up	2.395	2.587	0.739	3.025	3.198	protein kinase domain containing protein, expressed
	LOC_Os01g54480	Up	1.524	2.533	1.745	1.373	2.502	serine/threonine protein kinase, putative, expressed
	LOC_Os01g54490	Up	2.489	4.188	3.56	4.833	2.268	osFTL9 FT-Like9 homologous to Flowering Locus T gene; contains Pfam profile PF01161: Phosphatidylethanolamine-binding protein
	AK242252	Up	0.669	0.951	1.108	1.138	0.886
	LOC_Os01g54520	Up	1.995	2.151	2.061	1.977	2.12	DUF1264 domain containing protein, putative, expressed
	LOC_Os01g54630	Up	4.649	6.087	6.295	6.094	5.994	leucine rich repeat family protein, putative, expressed
	LOC_Os01g54714	Up	2.428	1.986	1.641	2.049	1.071	retrotransposon protein, putative, unclassified
	LOC_Os01g54750	Up	1.014	1.047	0.93	0.776	0.8	conserved hypothetical protein
	LOC_Os01g54850	Up	3.462	3.879	3.366	2.794	3.493	OsFBX24 - F-box domain containing protein, expressed
	LOC_Os01g54980	Up	1.082	1.364	1.659	1.154	1.315	expressed protein
	LOC_Os01g55010	Up	1.559	1.583	1.481	1.548	1.959	EBNA-1, putative
	LOC_Os01g55150	Up	6.454	7.132	6.644	6.605	6.433	bZIP transcription factor domain containing protein, expressed
	LOC_Os01g55240	Up	3.607	4.382	3.53	4.184	5.219	gibberellin 2-beta-dioxygenase, putative, expressed
	LOC_Os01g55280	Up	0.862	1.357	0.92	0.842	1.026	expressed protein
	LOC_Os01g55490	Up	0.906	0.596	0.624	1.171	0.921	transcriptional regulator family protein, putative, expressed
	LOC_Os01g55520	Up	1.815	1.717	1.601	1.485	2.261	ATROPGEF7/ROPGEF7, putative, expressed
	LOC_Os01g55600	Up	2.188	2.56	1.955	2.298	2.244	peptide transporter PTR2, putative, expressed
	LOC_Os01g55630	Up	0.977	1.079	0.836	1.011	1.029	glutelin, putative
	LOC_Os01g55640	Up	1.327	1.472	1.231	1.035	1.077	seven in absentia protein family protein, putative
	LOC_Os01g55710	Up	3.525	4.677	4.777	3.835	4.349	DNA-binding protein, putative
	LOC_Os01g55730	Up	1.22	1.468	1.645	0.893	1.134	AGAP003732-PA, putative, expressed
	LOC_Os01g55900	Up	3.825	3.141	4.655	2.336	3.704	holliday junction resolvase, putative, expressed
	LOC_Os01g55940	Up	1.434	1.546	1.477	1.254	1.152	OsGH3.2 - Probable indole-3-acetic acid-amido synthetase, expressed
	LOC_Os01g55950	Up	4.945	6.51	5.631	5.02	6.775	acetamidase, putative, expressed
	LOC_Os01g56020	Up	1.655	1.749	1.897	1.103	1.113	expressed protein
	LOC_Os01g56260	Up	2.164	2.725	2.43	2.117	1.942	hypothetical protein
	LOC_Os01g56280	Up	2.887	3.107	3.14	2.876	2.888	transposon protein, putative, unclassified
	LOC_Os01g56290	Up	3.661	3.582	3.736	3.784	3.431	expressed protein
	LOC_Os01g56390	Up	0.927	0.59	0.785	0.616	1.26	OsFBX26 - F-box domain containing protein, expressed
	LOC_Os01g56500	Up	1.472	1.013	1.482	1.63	1.013	expressed protein
	LOC_Os01g56510	Up	0.927	0.74	0.625	1.011	0.63	periplasmic beta-glucosidase precursor, putative, expressed
	LOC_Os01g56550	Up	2.66	2.357	3.039	2.338	2.096	transcription initiation factor IIF beta subunit, putative, expressed
	LOC_Os01g56580	Up	1.326	1.032	0.868	1.476	1.304	CK1_CaseinKinase_1a.3 - CK1 includes the casein kinase 1 kinases, expressed
	LOC_Os01g56640	Up	2.185	2.401	2.45	2.505	2.126	transcription factor jumonji, putative, expressed
	LOC_Os01g56660	Up	0.734	1.325	2.294	1.031	0.837	expressed protein
	LOC_Os01g56700	Up	1.436	1.308	1.559	1.822	0.848	hypothetical protein
	LOC_Os01g56720	Up	1.073	1.335	2.583	1.655	0.733	expressed protein
	LOC_Os01g56860	Up	1.249	1.617	0.601	1.297	2.119	WD domain, G-beta repeat domain containing protein, expressed
	LOC_Os01g56890	Up	1.839	1.377	1.684	1.54	1.259	expressed protein
	LOC_Os01g56910	Up	1.759	1.707	1.242	1.674	1.995	expressed protein
	LOC_Os01g56980	Up	1.718	2.171	1.493	1.781	1.886	histidine acid phosphatase, putative, expressed
	LOC_Os01g57020	Up	2.933	2.892	2.019	2.567	0.983	expressed protein
	LOC_Os01g57280	Up	2.018	2.156	1.849	1.388	1.173	rp1, putative, expressed
	LOC_Os01g57360	Up	2.714	2.9	3.239	2.329	2.104	acyltransferase, putative, expressed
	LOC_Os01g57420	Up	1.782	2.13	2.049	1.453	1.511	diacylglycerol kinase, putative, expressed
	LOC_Os01g57430	Up	2.731	3.07	2.046	2.413	2.713	hypothetical protein
	LOC_Os01g57470	Up	1.363	1.83	1.82	1.336	0.922	EF hand family protein, putative, expressed
	LOC_Os01g57490	Up	1.545	2.49	1.675	2.606	1.221	D-mannose binding lectin family protein
	LOC_Os01g57510	Up	2.183	1.914	1.998	2.013	2.113	receptor protein kinase, putative, expressed
	LOC_Os01g57560	Up	3.35	2.427	4.005	2.661	2.393	serine/threonine-protein kinase receptor precursor, putative, expressed
	AK241915	Up	0.67	1.289	0.636	0.943	1.354
	LOC_Os01g57960	Up	1.337	1.465	1.345	1.678	1.115	retrotransposon protein, putative, unclassified, expressed
	LOC_Os01g58150	Up	2.833	3.127	2.897	3.067	3.536	expressed protein
	LOC_Os01g58170	Up	0.916	1.648	0.904	0.994	0.73	hypothetical protein
	LOC_Os01g58240	Up	1.59	1.879	1.397	1.342	1.866	OsSub6 - Putative Subtilisin homologue, expressed
	LOC_Os01g58390	Up	1.755	2.11	3.175	1.736	1.477	haloacid dehalogenase, putative, expressed
	LOC_Os01g58400	Up	0.943	1.229	1.177	1.821	1.144	zinc finger C3HC4 type family protein, putative, expressed
	LOC_Os01g58420	Up	2.154	0.953	2.369	2.552	0.775	AP2 domain containing protein, expressed
	LOC_Os01g58430	Up	1.666	1.558	1.704	0.944	1.279	hypothetical protein
	LOC_Os01g58450	Up	1.392	1.582	0.837	0.847	1.277	retrotransposon protein, putative, Ty1-copia subclass
	LOC_Os01g58550	Up	1.989	1.905	2.038	1.416	1.023	methyladenine glycosylase, putative, expressed
	LOC_Os01g58670	Up	1.387	2.502	1.213	2.243	1.636	conserved hypothetical protein
	LOC_Os01g58680	Up	2.369	2.622	2.348	1.08	1.575	apurinic endonuclease-redox protein, putative, expressed
	LOC_Os01g58740	Up	0.814	1.193	1.716	0.839	1.153	glycerol-3-phosphate dehydrogenase, putative, expressed
	LOC_Os01g58760	Up	1.03	1.3	1.415	1.367	1.179	bZIP transcription factor domain containing protein, expressed
	LOC_Os01g58800	Up	2.852	1.097	2.367	1.737	1.05	expressed protein
	LOC_Os01g58850	Up	1.606	2.37	2.709	2.09	1.527	circadian clock coupling factor-related, putative, expressed
	LOC_Os01g58860	Up	2.208	2.215	1.969	2.097	1.415	auxin efflux carrier component, putative, expressed
	LOC_Os01g58990	Up	1.812	2.376	2.68	2.092	1.701	cytochrome P450, putative
	LOC_Os01g59070	Up	5.286	5.769	5.693	5.432	5.591	expressed protein
	LOC_Os01g59090	Up	4.2	3.773	4.016	3.353	3.732	thylakoid lumenal 20 kDa protein, putative, expressed
	LOC_Os01g59100	Up	1.288	2.008	2.298	1.771	2.087	cytokinin-N-glucosyltransferase 1, putative, expressed
	LOC_Os01g59230	Up	1.465	1.208	1.552	1.32	1.315	retrotransposon protein, putative, unclassified
	LOC_Os01g59250	Up	5.306	4.569	5.474	5.77	5.235	expressed protein
	LOC_Os01g59300	Up	1.159	1.285	0.673	1.03	0.657	hypothetical protein
	LOC_Os01g59440	Up	1.049	2.128	1.827	1.238	1.609	BRASSINOSTEROID INSENSITIVE 1-associated receptor kinase 1 precursor, putative, expressed
	LOC_Os01g59450	Up	1.95	2.012	2.855	2.157	2.449	ZOS1-13 - C2H2 zinc finger protein, expressed
	LOC_Os01g59490	Up	1.868	1.129	2.228	2.165	0.81	FAD dependent oxidoreductase domain containing protein, expressed
	LOC_Os01g59510	Up	2.082	3.684	2.296	2.571	2.622	chloroplast ribonuclease III domain protein, putative, expressed
	LOC_Os01g59520	Up	5.155	6.284	5.121	4.427	7.009	cupin, RmlC-type, putative, expressed
	LOC_Os01g59530	Up	7.092	6.121	7.073	5.381	5.249	OsCML1 - Calmodulin-related calcium sensor protein, expressed
	AK242294	Up	4.204	2.772	3.048	4.394	3.591
	AK109802	Up	1.927	1.819	1.491	1.818	1.746
	LOC_Os01g59560	Up	1.324	1.88	1.431	1.356	1.198	protein kinase domain containing protein
	LOC_Os01g59670	Up	0.706	0.881	1.06	0.886	1.003	expressed protein
	LOC_Os01g59690	Up	1.222	1.179	1.226	1.332	0.784	OsFBX28 - F-box domain containing protein, expressed
	LOC_Os01g59710	Up	2.559	2.709	2.479	2.552	2.513	hypothetical protein
	LOC_Os01g59819	Up	1.33	0.668	2.05	2.119	1.313	Os1bglu2 - beta-glucosidase homologue, similar to G. max isohydroxyurate hydrolase, expressed
	LOC_Os01g59920	Up	2.36	1.208	1.014	1.613	0.932	cysteine synthase, chloroplast precursor, putative, expressed
	LOC_Os01g60040	Up	2.592	2.03	1.857	2.385	2.486	HEAT repeat family protein, putative, expressed
	LOC_Os01g60110	Up	0.954	1.091	0.687	1.381	1.132	E2F-related protein, putative, expressed
	LOC_Os01g60170	Up	1.665	1.431	0.85	1.548	1.477	DUF567 domain containing protein, putative, expressed
	LOC_Os01g60180	Up	0.738	0.843	0.857	0.816	0.684	hypothetical protein
	LOC_Os01g60309	Up	1.826	1.907	2.2	2.128	0.867	retrotransposon protein, putative, Ty1-copia subclass
	LOC_Os01g60420	Up	2.595	3.679	2.664	3.177	3.248	expressed protein
	LOC_Os01g60450	Up	2.031	1.594	1.717	1.447	0.75	cytochrome P450, putative
	LOC_Os01g60460	Up	2.343	0.821	2.283	2.541	2.181	hypothetical protein
	LOC_Os01g61030	Up	2.472	4.382	3.918	2.934	1.865	VHS and GAT domain containing protein, expressed
	LOC_Os01g61044	Up	6.523	6.447	6.214	6.366	6.422	transmembrane amino acid transporter protein, putative, expressed
	LOC_Os01g61120	Up	3.608	4.155	3.816	3.355	3.557	expressed protein
	LOC_Os01g61180	Up	2.143	2.459	2.616	2.809	2.676	exo70 exocyst complex subunit domain containing protein, expressed
	LOC_Os01g61340	Up	0.652	1.333	1.241	1.139	0.743	hypothetical protein
	AK109789	Up	1.381	1.104	1.237	0.763	0.818
	LOC_Os01g61380	Up	2.137	1.646	0.701	2.717	2.504	lactate/malate dehydrogenase, putative, expressed
	LOC_Os01g61390	Up	1.626	1.544	1.26	1.561	1.705	transposon protein, putative, unclassified, expressed
	LOC_Os01g61570	Up	1.158	1.648	0.631	1.019	1.607	GDSL-like lipase/acylhydrolase, putative, expressed
	LOC_Os01g61590	Up	1.215	0.889	1.31	1.204	1.317	CAMK_CAMK_like.1 - CAMK includes calcium/calmodulin depedent protein kinases, expressed
	LOC_Os01g61620	Up	1.422	1.298	1.339	1.341	1.244	protein kinase family protein, putative, expressed
	LOC_Os01g61810	Up	1.561	1.726	1.359	1.361	1.48	histone-like transcription factor and archaeal histone, putative, expressed
	LOC_Os01g61814	Up	3.244	3.546	3.258	3	2.767	40S ribosomal protein S23, putative, expressed
	LOC_Os01g61830	Up	1.908	1.647	1.886	1.942	2.224	zinc finger C-x8-C-x5-C-x3-H type family protein, expressed
	LOC_Os01g61910	Up	1.472	1.714	1.868	1.409	1.465	KIP1, putative, expressed
	LOC_Os01g61920	Up	1.239	1.261	1.197	0.978	0.743	Core histone H2A/H2B/H3/H4 domain containing protein, putative, expressed
	AK241278	Up	1.807	1.788	1.696	1.799	1.709
	LOC_Os01g62210	Up	2.604	2.708	1.809	1.597	1.617	50S ribosomal protein L17, putative, expressed
	LOC_Os01g62430	Up	2.994	2.371	1.941	2.264	3.238	C2 domain containing protein, putative, expressed
	LOC_Os01g62570	Up	0.793	1.09	0.699	0.789	0.938	ATP/GTP/Ca++ binding protein, putative
	LOC_Os01g62840	Up	1.235	1.117	1.143	1.331	1.23	mannose-1-phosphate guanyltransferase, putative, expressed
	LOC_Os01g62850	Up	1.637	2.047	2.313	0.623	0.76	membrane associated DUF588 domain containing protein, putative, expressed
	LOC_Os01g62860	Up	1.166	0.824	0.715	1.152	0.842	oxidoreductase, aldo/keto reductase family protein, putative, expressed
	LOC_Os01g63180	Up	1.85	2.451	2.302	2.617	2.414	laccase-6 precursor, putative, expressed
	LOC_Os01g63480	Up	2.161	0.964	2.321	2.679	1.481	transferase family protein, putative, expressed
	LOC_Os01g63580	Up	2.079	2.247	2.27	1.819	1.642	glycerol-3-phosphate acyltransferase, putative, expressed
	LOC_Os01g63750	Up	2.451	1.183	1.87	1.443	0.593	glycine-rich protein, putative
	LOC_Os01g63810	Up	0.865	1.419	0.808	0.791	0.676	starch binding domain containing protein, putative, expressed
	LOC_Os01g63950	Up	2.356	1.961	1.446	1.911	2.038	expressed protein
	LOC_Os01g64020	Up	0.653	1.695	1.465	1.226	0.972	transcription factor, putative, expressed
	LOC_Os01g64040	Up	0.853	0.77	0.779	1.008	1.094	expressed protein
	LOC_Os01g64230	Up	0.728	2.899	1.196	1.202	1.713	long cell-linked locus protein, putative, expressed
	LOC_Os01g64270	Up	1.87	1.986	2.834	2.046	1.743	expressed protein
	AK064616	Up	1.119	0.883	0.874	0.903	1.038
	LOC_Os01g64500	Up	0.863	1.118	1.429	1.111	0.608	hypothetical protein
	LOC_Os01g64540	Up	1.278	1.776	1.439	1.233	1.516	anthocyanidin 3-O-glucosyltransferase, putative, expressed
	LOC_Os01g64620	Up	1.169	1.868	1.316	0.769	0.857	zinc finger, C3HC4 type domain containing protein, expressed
	LOC_Os01g64630	Up	2.126	2.148	1.943	1.745	1.171	actin, putative, expressed
	LOC_Os01g64650	Up	1.587	2.132	1.4	1.083	1.464	VAMP-like protein YKT62, putative, expressed
	LOC_Os01g64670	Up	0.874	0.825	0.647	0.8	0.833	soluble inorganic pyrophosphatase, putative, expressed
	LOC_Os01g64700	Up	0.847	1.262	0.905	1.05	1.012	OsFBT3 - F-box and tubby domain containing protein, expressed
	AK066461	Up	8.762	8.793	8.35	8.506	8.642
	LOC_Os01g64790	Up	0.821	0.694	0.891	0.977	0.972	AP2 domain containing protein, expressed
	LOC_Os01g64820	Up	3.068	3.787	3.971	1.525	3.547	POLA1 - Putative DNA polymerase alpha catalytic subunit, expressed
	LOC_Os01g64850	Up	2.797	4.314	2.628	2.83	2.694	OsSub10 - Putative Subtilisin homologue
	LOC_Os01g64860	Up	1.375	1.548	1.394	0.822	1.145	OsSub11 - Putative Subtilisin homologue, expressed
	LOC_Os01g64900	Up	3.743	3.83	1.885	0.699	2.669	HEAT, putative, expressed
	LOC_Os01g64910	Up	2.93	2.694	3.745	3.882	3.454	anthocyanidin 5,3-O-glucosyltransferase, putative, expressed
	LOC_Os01g64920	Up	1.269	1.334	1.661	1.972	1.634	nuclear matrix protein 1, putative, expressed
	LOC_Os01g65000	Up	3.061	2.248	1.937	3.257	2.352	ammonium transporter protein, putative, expressed
	LOC_Os01g65010	Up	1.003	1.063	1.064	1.149	1.285	serine/threonine-protein kinase receptor precursor, putative
	LOC_Os01g65050	Up	2.631	2.249	1.887	1.861	2.178	hypothetical protein
	LOC_Os01g65120	Up	0.993	0.893	0.817	1.028	0.636	peptide transporter, putative
	LOC_Os01g65130	Up	1.319	1.334	1.428	0.653	0.908	peptide transporter, putative, expressed
	LOC_Os01g65150	Up	2.078	2.51	2.274	2.507	2.192	proton-dependent oligopeptide transport, putative, expressed
	LOC_Os01g65169	Up	1.28	1.787	1.265	1.391	1.078	proton-dependent oligopeptide transport, putative, expressed
	LOC_Os01g65310	Up	1.723	3.204	2.105	1.841	2.16	DUF803 domain containing, putative, expressed
	LOC_Os01g65370	Up	3.222	3.881	4.156	3.512	3.776	MYB family transcription factor, putative
	LOC_Os01g65450	Up	0.874	1.243	1.253	0.993	1.468	ubiquitin-like domain-containing CTD phosphatase 1, putative, expressed
	LOC_Os01g65510	Up	1.922	1.884	1.425	2.592	2.034	OsFBX31 - F-box domain containing protein, expressed
	LOC_Os01g65520	Up	1.326	2.911	0.81	1.091	2.403	Sad1 / UNC-like C-terminal domain containing protein, putative, expressed
	LOC_Os01g65540	Up	1.916	1.399	2.082	2.333	2.324	hypothetical protein
	LOC_Os01g65550	Up	1.02	1.309	0.911	1.064	0.695	RNA recognition motif containing protein, putative, expressed
	LOC_Os01g65560	Up	0.896	0.657	0.599	0.641	0.945	snRK1-interacting protein 1, putative, expressed
	LOC_Os01g65590	Up	0.64	0.658	0.811	0.766	0.835	galactosyltransferase, putative, expressed
	LOC_Os01g65610	Up	2.276	2.111	2.106	2.121	1.604	expressed protein
	LOC_Os01g65630	Up	1.087	1.242	1.289	1.313	1.506	expressed protein
	AK241694	Up	4.715	6.693	5.216	5.905	5.92
	LOC_Os01g65730	Up	1.189	1.457	1.188	1.321	1.123	SET domain containing protein, expressed
	LOC_Os01g65910	Up	1.115	1.427	0.913	0.991	1.222
	LOC_Os01g66030	Up	2.498	3.909	4.18	3.821	3.665	OsMADS2 - MADS-box family gene with MIKCc type-box, expressed
	AK242719	Up	4.827	2.306	5.281	2.859	2.217
	LOC_Os01g66170	Up	1.431	1.928	1.877	1.458	1.039	SNARE associated Golgi protein, putative, expressed
	LOC_Os01g66180	Up	2.087	1.459	1.973	1.786	0.844	cytochrome c, putative, expressed
	LOC_Os01g66210	Up	2.684	2.545	2.272	2.758	1.67	retrotransposon protein, putative, Ty3-gypsy subclass
	LOC_Os01g66240	Up	1.302	1.299	1.458	0.743	0.941	mitochondrion protein, putative, expressed
	LOC_Os01g66250	Up	1.814	2.45	2.279	1.977	1.886	S-locus-like receptor protein kinase, putative, expressed
	LOC_Os01g66280	Up	0.858	1.188	1.076	0.784	0.979	transcriptional regulator, putative, expressed
	LOC_Os01g66290	Up	0.789	0.694	0.624	1.013	1.097	OsMADS21 - MADS-box family gene with MIKCc type-box, expressed
	LOC_Os01g66410	Up	0.798	0.655	0.798	1.179	0.828	hypothetical protein
	LOC_Os01g66440	Up	1.952	1.599	0.913	1.402	1.937	hypothetical protein
	LOC_Os01g66610	Up	0.7	1.067	1.153	1.113	0.949	serine/threonine-protein kinase receptor precursor, putative, expressed
	LOC_Os01g66630	Up	3.993	4.587	3.416	3.641	3.783	S-domain receptor-like protein kinase, putative
	LOC_Os01g66680	Up	0.954	1.666	1.459	1.406	2.185	S-domain receptor-like protein kinase, putative, expressed
	LOC_Os01g66800	Up	2.583	3.42	3.811	3.696	2.316	hypothetical protein
	LOC_Os01g66820	Up	1.483	1.271	1.167	1.117	0.974	inactive receptor kinase At1g27190 precursor, putative, expressed
	LOC_Os01g66830	Up	3.143	3.797	2.603	3.663	2.399	pectinacetylesterase domain containing protein, expressed
	LOC_Os01g66890	Up	1.258	1.619	1.149	1.122	1.234	BTBZ1 - Bric-a-Brac, Tramtrack, and Broad Complex BTB domain with TAZ zinc finger and Calmodulin-binding domains, expressed
	LOC_Os01g66900	Up	2.306	1.526	1.713	1.635	1.199	expressed protein
	LOC_Os01g67000	Up	3.422	4.681	2.797	3.68	3.655	membrane-associated 30 kDa protein, chloroplast precursor, putative, expressed
	LOC_Os01g67310	Up	4.459	3.497	4.828	2.603	2.534	patatin, putative, expressed
	LOC_Os01g67320	Up	2.208	2.564	2.538	3.09	2.629	expressed protein
	LOC_Os01g67480	Up	0.878	2.748	1.932	1.8	2.428	helix-loop-helix DNA-binding domain containing protein, expressed
	LOC_Os01g67590	Up	0.917	0.622	1.056	0.796	0.779	oligopeptidase, putative, expressed
	LOC_Os01g67740	Up	4.814	4.834	4.255	4.306	4.24	chromosome segregation protein, putative, expressed
	LOC_Os01g67810	Up	1.712	1.572	2.051	1.837	1.755	transposon protein, putative, unclassified, expressed
	LOC_Os01g67830	Up	1.322	4.534	1.442	1.868	3.788	B3 DNA binding domain containing protein, expressed
	LOC_Os01g68020	Up	2.695	3.245	2.13	2.874	2.748	BTBZ2 - Bric-a-Brac, Tramtrack, and Broad Complex BTB domain with TAZ zinc finger and Calmodulin-binding domains, expressed
	LOC_Os01g68050	Up	1.607	3.415	1.461	2.067	1.993	transmembrane amino acid transporter protein, putative, expressed
	LOC_Os01g68104	Up	5.637	5.318	3.725	4.185	4.303	ZOS1-21 - C2H2 zinc finger protein, expressed
	LOC_Os01g68380	Up	1.489	1.78	1.402	1.71	1.39	expressed protein
	LOC_Os01g68400	Up	0.804	1.028	0.777	0.852	1.087	hypothetical protein
	LOC_Os01g68550	Up	1.734	2.069	1.361	1.724	1.484
	LOC_Os01g68570	Up	0.678	1.998	2.692	1.279	0.914	expressed protein
	AK106995	Up	0.801	1.127	1.932	1.434	0.95
	LOC_Os01g68740	Up	1.276	1.856	1.279	1.578	1.555	keratin, type I cytoskeletal 9, putative, expressed
	LOC_Os01g68900	Up	1.375	1.448	1.055	1.008	1.445	zinc finger, C3HC4 type family protein, expressed
	LOC_Os01g68930	Up	0.858	0.606	1.509	0.683	0.76	expressed protein
	LOC_Os01g68950	Up	1.966	1.42	1.017	1.232	2.249	ubiquitin family domain containing protein, expressed
	LOC_Os01g69010	Up	2.376	3.07	2.352	2.162	2.05	MATE efflux protein, putative
	LOC_Os01g69020	Up	1.598	1.996	2.575	1.823	1.678	retrotransposon protein, putative, unclassified, expressed
	LOC_Os01g69050	Up	3.272	1.702	2.031	2.753	0.967	lysine ketoglutarate reductase trans-splicing related 1, putative, expressed
	LOC_Os01g69070	Up	1.686	1.776	1.437	1.611	1.246	auxin efflux carrier component, putative, expressed
	LOC_Os01g69100	Up	1.103	1.904	1.276	1.383	1.358	expressed protein
	LOC_Os01g69140	Up	2.948	2.845	2.036	2.341	2.528	regulatory protein, putative, expressed
	LOC_Os01g69900	Up	0.766	1.192	0.702	1.106	1.185	CBS domain-containing protein, putative, expressed
	LOC_Os01g69904	Up	1	1.003	1.04	0.804	0.984	expressed protein
	LOC_Os01g69940	Up	1.564	1.58	0.802	1.643	1.357	OsFBX32 - F-box domain containing protein, expressed
	LOC_Os01g69950	Up	2.234	1.731	1.825	2.749	1.65	ribosomal protein L27, putative, expressed
	LOC_Os01g70020	Up	1.391	1.149	1.322	1.352	1.464	DEK C terminal domain containing protein, expressed
	LOC_Os01g70050	Up	1.72	1.659	1.813	1.309	1.476	OsSAUR3 - Auxin-responsive SAUR gene family member
	LOC_Os01g70090	Up	2.046	1.422	2.111	2.184	1.98	enoyl-CoA hydratase/isomerase family protein, putative, expressed
	LOC_Os01g70110	Up	4.651	4.246	4.872	5.776	3.63	No apical meristem protein, putative, expressed
	LOC_Os01g70120	Up	1.625	1.294	1.641	2.028	1.608	expressed protein
	LOC_Os01g70180	Up	1.079	1.413	1.436	2.037	1.684	exostosin family domain containing protein, expressed
	LOC_Os01g70220	Up	1.038	1.115	1.205	1.125	0.853	histone-lysine N-methyltransferase, putative, expressed
	LOC_Os01g70280	Up	1.725	1.692	1.803	1.09	1.724	hypothetical protein
	LOC_Os01g70390	Up	0.772	0.832	0.894	0.726	0.857	expressed protein
	LOC_Os01g70460	Up	1.09	1.537	0.974	1.28	1.131	expressed protein
	LOC_Os01g70520	Up	2.444	1.985	2.596	1.844	1.644	Os1bglu5 - beta-glucosidase homologue, similar to G. max isohydroxyurate hydrolase, expressed
	LOC_Os01g70570	Up	2.044	1.963	1.817	2.056	2.274	acyltransferase, putative, expressed
	LOC_Os01g70840	Up	2.024	1.059	1.628	1.934	1.962	esterase, putative, expressed
	LOC_Os01g70970	Up	4.049	3.445	2.422	2.653	2.383	protein kinase, putative, expressed
	LOC_Os01g71060	Up	1.07	0.989	0.613	0.683	0.731	xylanase inhibitor, putative, expressed
	LOC_Os01g71200	Up	2.414	2.117	1.716	2.043	1.757	RNA recognition motif containing protein, putative, expressed
	LOC_Os01g71450	Up	2.053	0.941	1.372	1.413	2.181	OsFBX33 - F-box domain containing protein
	LOC_Os01g71770	Up	0.843	0.714	0.62	0.807	0.943	RNA recognition motif containing protein, putative, expressed
	LOC_Os01g71780	Up	1.073	2.097	2.32	1.786	2.681	WD domain, G-beta repeat domain containing protein, expressed
	LOC_Os01g71800	Up	0.787	0.597	0.65	0.735	0.774	lecithin cholesterol acyltransferase, putative
	LOC_Os01g71950	Up	2.145	3.576	2.677	2.539	2.813	expressed protein
	LOC_Os01g71970	Up	2.03	1.787	1.947	0.844	1.476	GRAS family transcription factor containing protein, expressed
	LOC_Os01g72250	Up	1.295	1.714	1.678	2.063	1.637	uridine 5-monophosphate synthase, putative, expressed
	LOC_Os01g72270	Up	0.777	0.926	1.167	1.015	1.101	cytochrome P450, putative, expressed
	LOC_Os01g72370	Up	0.759	0.893	1.105	0.851	0.588	helix-loop-helix DNA-binding domain containing protein, expressed
	AK100594	Up	0.594	1.099	1.101	1.372	1.246
	LOC_Os01g72420	Up	1.188	1.216	1.145	1.632	1.679	C2 domain containing protein, putative, expressed
	LOC_Os01g72460	Up	0.997	1.117	0.915	0.944	0.904	NADPH quinone oxidoreductase, putative, expressed
	LOC_Os01g72520	Up	1.175	0.917	0.637	1.038	0.8	phosphoesterase family protein, putative, expressed
	LOC_Os01g72530	Up	0.685	0.949	0.782	0.693	0.725	OsCML31 - Calmodulin-related calcium sensor protein, expressed
	LOC_Os01g72560	Up	1.316	1.649	1.422	1.215	1.311	expressed protein
	AK241060	Up	1.309	1.591	1.661	1.416	1.456
	LOC_Os01g72570	Up	1.107	1.079	1.081	0.981	0.901	expressed protein
	LOC_Os01g72610	Up	3.734	3.794	2.451	3.989	3.827	glycosyltransferase, putative, expressed
	LOC_Os01g72650	Up	1.529	1.19	1.256	1.24	1.913	RNA recognition motif containing protein, putative, expressed
	LOC_Os01g73000	Up	1.845	1.544	2.502	1.046	1.254	copine, putative, expressed
	LOC_Os01g73110	Up	0.593	0.939	0.622	0.611	0.649	expressed protein
	LOC_Os01g73150	Up	1.222	0.653	0.715	1.665	0.907	expressed protein
	LOC_Os01g73200	Up	0.972	1.177	1.15	1.045	1.213	peroxidase precursor, putative, expressed
	LOC_Os01g73210	Up	3.971	3.426	2.82	3.959	2.292	hypothetical protein
	LOC_Os01g73260	Up	2.451	2.617	2.156	2.474	2.27	hypothetical protein
	LOC_Os01g73290	Up	1.717	2.953	1.876	1.852	2.057	hypothetical protein
	LOC_Os01g73450	Up	0.697	0.823	1.223	0.902	0.926	amino acid kinase, putative, expressed
	LOC_Os01g73560	Up	1.359	1.342	1.83	1.371	1.228	leucine rich repeat domain containing protein, putative, expressed
	LOC_Os01g73760	Up	1.163	0.999	1.37	0.784	0.587	IPP transferase, putative, expressed
	LOC_Os01g73930	Up	1.355	1.146	1.336	0.919	0.807	transposon protein, putative, unclassified
	LOC_Os01g74030	Up	1.196	1.341	1.402	1.433	1.398	pumilio-family RNA binding protein, putative, expressed
	LOC_Os01g74180	Up	4.622	6.089	4.206	5.486	4.733	adaptin, putative, expressed
	LOC_Os01g74250	Up	0.902	1.148	0.613	1.191	1.212	plant-specific domain TIGR01615 family protein, expressed
	AK071182	Up	1.734	1.957	1.892	2.001	1.141
	LOC_Os01g74320	Up	1.248	1.007	0.956	0.946	1.009	ubiquitin ligase, putative, expressed
	LOC_Os01g74340	Up	1.035	1.811	1.383	0.85	3.266	RNA recognition motif containing protein, putative, expressed
	LOC_Os01g74410	Up	8.308	8.559	8.15	7.589	8.346	MYB family transcription factor, putative, expressed
	LOC_Os01g74520	Up	1.24	1.228	1.226	1.003	1.067	methyltransferase domain containing protein, putative, expressed
	AK068121	Up	2.025	1.899	0.938	2.816	1.992
	LOC_Os01g74560	Up	0.882	1.259	1.267	1.396	1.504	transposon protein, putative, Pong sub-class
	LOC_Os01g74570	Up	1.837	2.073	2.218	2.014	1.696	tetraspanin family protein, putative, expressed
	LOC_Os01g74580	Up	3.263	1.931	0.802	1.042	1.016	dnaJ homolog subfamily C member, putative, expressed
	LOC_Os01g74620	Up	1.875	3.98	3.261	3.78	2.891	conserved hypothetical protein
	LOC_Os02g01060	Up	0.802	0.762	0.813	0.681	0.585	harpin-induced protein 1 domain containing protein, expressed
	LOC_Os02g01130	Up	1.032	0.97	1.045	1.002	0.958	expressed protein
	LOC_Os02g01230	Up	1.943	1.947	2.107	1.831	1.681	ribosomal protein, putative, expressed
	LOC_Os02g01300	Up	2.083	2.581	3.056	2.563	1.316	invertase/pectin methylesterase inhibitor family protein, putative, expressed
	LOC_Os02g01460	Up	3.282	2.527	1.531	2.066	2.541	retrotransposon protein, putative, unclassified
	LOC_Os02g01500	Up	1.107	1.356	0.924	1.115	1.217	2-oxo acid dehydrogenases acyltransferase domain containing protein, expressed
	LOC_Os02g02090	Up	0.885	1.376	1.099	1.08	1.248	peptidyl-prolyl cis-trans isomerase, putative
	LOC_Os02g02110	Up	6.551	7.215	6.348	6.607	6.862	Alg9-like mannosyltransferase protein, putative, expressed
	LOC_Os02g02160	Up	2.83	3.592	3.46	2.306	2.906	expressed protein
	LOC_Os02g02250	Up	2.47	1.963	2.042	1.757	1.275	expressed protein
	LOC_Os02g02310	Up	1.551	1.799	1.842	1.953	1.187	auxin-induced protein 5NG4, putative, expressed
	LOC_Os02g02550	Up	3.462	3.439	3.971	3.276	2.225	peptidyl-prolyl cis-trans isomerase, FKBP-type, putative, expressed
	LOC_Os02g02780	Up	1.841	1.935	1.87	1.538	1.489	protein kinase family protein, putative, expressed
	LOC_Os02g02790	Up	2.118	1.916	2.278	2.053	2.205	C2 domain containing protein, expressed
	LOC_Os02g02980	Up	1.16	1.004	1.639	0.765	1.053	MATE domain containing protein, expressed
	LOC_Os02g03010	Up	1.091	1.284	0.999	0.749	0.916	expressed protein
	LOC_Os02g03040	Up	1.124	1.438	1.33	1.767	0.91	RNA recognition motif containing protein, expressed
	LOC_Os02g03110	Up	2.997	3.57	2.472	3.298	3.482	CDP-alcohol phosphatidyltransferase, putative, expressed
	LOC_Os02g03280	Up	1.282	1.306	1.19	2.299	1.375
	LOC_Os02g03310	Up	3.113	2.959	2.979	2.849	2.085	KH domain containing protein, putative, expressed
	LOC_Os02g03320	Up	1.301	0.901	0.725	0.651	1.247	plant neutral invertase domain containing protein, expressed
	LOC_Os02g03430	Up	0.696	1.024	2.242	1.115	1.125	expressed protein
	LOC_Os02g03600	Up	1.003	0.958	1.046	0.698	0.909	dnaJ domain containing protein, expressed
	LOC_Os02g03640	Up	1.373	1.492	1.724	1.243	0.81	conserved hypothetical protein
	LOC_Os02g03690	Up	3.709	5.044	2.819	2.241	4.58	beta-amylase, putative, expressed
	LOC_Os02g03700	Up	1.102	1.959	1.447	0.712	1.129	expressed protein
	LOC_Os02g03800	Up	1.141	1.476	1.337	1.19	1.16	THION22 - Plant thionin family protein precursor, expressed
	LOC_Os02g03820	Up	1.736	1.609	1.418	1.314	1.495	expressed protein
	AK242812	Up	1.207	1.335	1.506	1.007	1.438
	LOC_Os02g03840	Up	1.38	2.603	1.022	1.299	2.222
	LOC_Os02g04100	Up	2.207	1.576	2.221	2.376	1.465	peptidase, T1 family, putative, expressed
	LOC_Os02g04180	Up	1.892	1.917	1.432	1.917	1.711	transposon protein, putative, CACTA, En/Spm sub-class, expressed
	LOC_Os02g04350	Up	2.001	2.688	3.796	2.972	3.936	retrotransposon protein, putative, unclassified
	LOC_Os02g04369	Up	1.262	1.232	0.91	1.399	1.058	expressed protein
	LOC_Os02g04490	Up	1.172	1.383	1.119	1.209	1.542	histone acetyltransferase HAC1, putative, expressed
	LOC_Os02g04710	Up	2.756	2.652	2.896	2.598	2.372	cycloartenol synthase, putative, expressed
	LOC_Os02g04860	Up	2.6	2.793	2.46	2.373	1.99	expressed protein
	LOC_Os02g04924	Up	1.676	1.61	1.627	1.499	0.837	retrotransposon protein, putative, unclassified, expressed
	LOC_Os02g05199	Up	1.446	1.375	1.313	1.072	1.459	expressed protein
	LOC_Os02g05240	Up	0.924	0.779	0.94	1.175	1.437	hypothetical protein
	LOC_Os02g05340	Up	0.983	0.832	0.598	1.011	0.646	proteasome/cyclosome repeat containing protein, expressed
	LOC_Os02g05450	Up	1.258	1.289	1.182	1.2	1.3	Homeobox domain containing protein, expressed
	LOC_Os02g05480	Up	1.357	1.511	1.507	1.307	1.479	CGMC_MAPKCMGC_2_SLT2y_ERK.1 - CGMC includes CDA, MAPK, GSK3, and CLKC kinases, expressed
	LOC_Os02g05490	Up	0.896	0.891	0.805	1.005	1.095	expressed protein
	AK068686	Up	7.888	5.861	7.387	4.279	5.368
	LOC_Os02g05540	Up	1.535	1.373	1.373	1.629	1.337	hypothetical protein
	LOC_Os02g05600	Up	1.706	2.481	1.517	1.51	2.016	expressed protein
	LOC_Os02g05640	Up	3.286	3.626	3.467	2.475	2.536	homeobox associated leucine zipper, putative
	LOC_Os02g05800	Up	1.028	1.503	1.576	1.137	1.259	conserved hypothetical protein
	LOC_Os02g05810	Up	1.016	1.143	0.869	0.815	0.781	expressed protein
	LOC_Os02g05870	Up	1.148	0.76	2.021	1.169	0.878	expressed protein
	LOC_Os02g05980	Up	2.224	2.471	2.052	1.397	1.757	phytosulfokine receptor precursor, putative, expressed
	AK058558	Up	1.465	1.485	1.558	1.855	1.498
	LOC_Os02g06220	Up	1.206	1.581	1.002	1.289	1.902	receptor protein kinase-like protein At4g34220 precursor, putative
	LOC_Os02g06240	Up	1.25	0.976	0.939	1.518	1.515	phytosulfokine receptor precursor, putative
	LOC_Os02g06490	Up	1.971	3.287	0.829	2.169	2.149	vacuolar protein sorting-associated protein 4, putative, expressed
	LOC_Os02g06850	Up	2.587	1.478	2.569	2.344	0.804	conserved hypothetical protein
	LOC_Os02g06880	Up	1.111	0.75	0.751	1.015	1	EMB2758, putative, expressed
	AK101881	Up	1.149	3.127	1.291	1.477	1.216
	LOC_Os02g07060	Up	0.878	0.61	0.644	0.878	0.853	tubulin/FtsZ domain containing protein, putative, expressed
	LOC_Os02g07220	Up	2.305	2.344	1.558	2.371	2.573	peptidyl-prolyl cis-trans isomerase, FKBP-type, putative, expressed
	LOC_Os02g07260	Up	3.002	2.832	3.217	3.247	3.464	phosphoglycerate kinase protein, putative, expressed
	LOC_Os02g07330	Up	1.72	1.864	1.628	1.494	1.403	expressed protein
	LOC_Os02g07440	Up	0.808	1.104	0.787	0.731	0.944	DEFL78 - Defensin and Defensin-like DEFL family
	LOC_Os02g07460	Up	1.798	1.858	2.002	1.572	1.924	expressed protein
	LOC_Os02g07550	Up	0.788	2.282	1.447	1.917	1.428	DEFL1 - Defensin and Defensin-like DEFL family, expressed
	LOC_Os02g07580	Up	0.93	1.546	1.527	1.123	1.053	hypothetical protein
	LOC_Os02g07680	Up	2.05	4.663	2.698	2.37	2.539	cytochrome P450, putative, expressed
	LOC_Os02g07820	Up	0.701	0.941	1.604	0.806	0.731	DUF581 domain containing protein, expressed
	LOC_Os02g07840	Up	0.759	1.619	0.976	0.847	0.677	bZIP transcription factor domain containing protein, expressed
	LOC_Os02g07900	Up	1.299	1.098	1.961	1.482	1.052	ANTH/ENTH domain containing protein, putative, expressed
	LOC_Os02g08050	Up	3.543	3.505	3.478	3.086	3.442	hypothetical protein
	LOC_Os02g08220	Up	0.924	0.771	0.995	0.907	0.689	expressed protein
	LOC_Os02g08240	Up	3.759	4.204	3.277	2.667	4.156	STE_PAK_Ste20_STLK.1 - STE kinases include homologs to sterile 7, sterile 11 and sterile 20 from yeast, expressed
	LOC_Os02g08330	Up	1.353	3.456	2.895	2.758	3.844	gp176, putative, expressed
	LOC_Os02g08380	Up	0.999	0.65	1.31	0.989	1.048	CR084 protein, putative, expressed
	LOC_Os02g08410	Up	2.928	3.453	3.125	2.745	2.92	chorismate mutase, chloroplast precursor, putative, expressed
	LOC_Os02g08424	Up	1.049	1.185	1.009	0.925	0.835
	LOC_Os02g08480	Up	0.989	1.195	1.057	0.712	1.059	ubiquitin fusion degradation protein, putative, expressed
	LOC_Os02g09070	Up	1.48	1.715	1.053	1.605	2.262	zinc-binding protein, putative, expressed
	LOC_Os02g09240	Up	1.601	1.359	1.327	1.362	1.253	cytochrome P450 71D8, putative, expressed
	LOC_Os02g09470	Up	0.758	1.928	2.504	2.77	1.804	tic21, putative, expressed
	LOC_Os02g09660	Up	2.288	1.131	1.257	2.903	2.153	hypothetical protein
	LOC_Os02g09690	Up	1.51	1.121	1.581	1.702	0.875	expressed protein
	AK064769	Up	1.757	2.426	2.258	1.368	1.503
	LOC_Os02g09940	Up	1.816	0.909	2.861	1.749	1.795	peroxiredoxin, putative, expressed
	LOC_Os02g09960	Up	6.353	7.475	7.184	6.402	6.784	LYK8, putative, expressed
	LOC_Os02g10040	Up	1.765	0.778	1.096	1.465	1.246	guanine nucleotide-exchange protein like, putative, expressed
	LOC_Os02g10190	Up	1.32	1.178	1.816	1.216	0.872	DUF1680 domain containing protein, putative, expressed
	LOC_Os02g10220	Up	2.26	1.574	2.312	2.24	2.305	heat shock protein DnaJ, putative, expressed
	LOC_Os02g10350	Up	0.9	1.101	0.761	0.818	1.013	MLO domain containing protein, putative, expressed
	LOC_Os02g10390	Up	5.742	5.567	5.449	5.705	5.714	chlorophyll A-B binding protein, putative, expressed
	LOC_Os02g10400	Up	5.29	1.94	4.57	4.904	5.248	expressed protein
	LOC_Os02g10530	Up	0.846	1.733	0.908	2.198	1.885	expressed protein
	LOC_Os02g10550	Up	5.474	5.842	4.48	5.544	5.363	expressed protein
	LOC_Os02g10590	Up	1.184	1.136	1.364	1.245	0.906	peptidyl-prolyl cis-trans isomerase, FKBP-type, putative, expressed
	LOC_Os02g10880	Up	0.771	0.633	0.732	0.663	0.632	UDP-glucoronosyl and UDP-glucosyl transferase domain containing protein, expressed
	LOC_Os02g10940	Up	0.799	1.099	0.614	0.787	0.628	tetratricopeptide repeat domain containing protein, expressed
	AK242708	Up	5.196	5.641	5.053	5.163	5.217
	LOC_Os02g11110	Up	1.983	1.375	1.913	2.607	2.691	flavonol-3-O-glycoside-7-O-glucosyltransferase 1, putative, expressed
	LOC_Os02g11880	Up	0.966	1.715	1.165	1.349	1.055	conserved hypothetical protein
	LOC_Os02g11930	Up	3.133	3.592	2.552	2.288	2.716	receptor-like protein kinase precursor, putative, expressed
	LOC_Os02g12030	Up	3.833	4.066	4.217	3.386	3.404	receptor-like protein kinase precursor, putative
	LOC_Os02g12040	Up	0.665	0.695	0.868	0.647	0.683	receptor-like protein kinase precursor, putative
	LOC_Os02g12130	Up	3.169	4.012	4.273	3.201	3.205	cysteine-rich receptor-like protein kinase 35 precursor, putative, expressed
	LOC_Os02g12260	Up	1.603	0.836	3.8	1.207	0.763	hypothetical protein
	LOC_Os02g12340	Up	2.276	4.162	2.481	2.602	1.937	conserved hypothetical protein
	LOC_Os02g12410	Up	1.261	1.353	1.048	1.068	1.039	U-box domain-containing protein, putative
	LOC_Os02g12530	Up	0.963	2.046	1.591	0.702	1.237	cytochrome P450 71D6, putative
	LOC_Os02g12610	Up	0.949	1.119	1.054	0.694	1.13	hsp20/alpha crystallin family protein, putative, expressed
	LOC_Os02g12660	Up	1.363	2.028	1.86	0.976	1.736	protein kinase domain containing protein, putative, expressed
	LOC_Os02g12730	Up	2.444	2.096	2.452	2.398	2.688	beta-galactosidase precursor, putative, expressed
	LOC_Os02g12780	Up	1.086	1.033	1.043	1.288	1.156	cytokinin dehydrogenase precursor, putative
	LOC_Os02g12840	Up	1.663	1.916	1.764	2.213	1.662	DEAD-box ATP-dependent RNA helicase, putative, expressed
	LOC_Os02g12930	Up	0.972	1.246	1.527	1.151	1.291	hypothetical protein
	LOC_Os02g13090	Up	0.861	0.978	0.726	1.056	1.124	hypothetical protein
	LOC_Os02g13150	Up	1.553	1.339	1.053	0.929	1.801	pollen-specific protein SF21, putative, expressed
	LOC_Os02g13180	Up	0.862	0.759	0.627	0.741	0.889	SKP1, putative, expressed
	LOC_Os02g13200	Up	2.566	1.768	1.888	1.999	1.622	expressed protein
	LOC_Os02g13460	Up	0.898	1.112	0.936	0.619	0.99	receptor-like protein kinase 2 precursor, putative
	LOC_Os02g13520	Up	0.964	1.07	1.075	0.594	0.735	OsIAA7 - Auxin-responsive Aux/IAA gene family member, expressed
	LOC_Os02g13560	Up	1.563	2.856	1.935	0.882	0.683	transporter family protein, putative, expressed
	LOC_Os02g13710	Up	0.72	0.815	0.593	0.683	0.83	ethylene-responsive transcription factor TINY, putative, expressed
	LOC_Os02g13720	Up	1.981	3.282	4.149	3.028	3.107	hypothetical protein
	LOC_Os02g13810	Up	1.331	2.112	1.249	1.11	1.205	DNA binding protein, putative, expressed
	LOC_Os02g14080	Up	2.474	2.262	2.026	2.487	2.152	hypothetical protein
	LOC_Os02g14160	Up	2.304	0.787	2.142	2.003	1.573	peroxidase precursor, putative, expressed
	LOC_Os02g14550	Up	1.198	1.215	1.344	1.26	1.274	transposon protein, putative, CACTA, En/Spm sub-class
	LOC_Os02g14620	Up	0.776	0.877	0.873	0.656	0.725	retrotransposon protein, putative, unclassified
	LOC_Os02g14660	Up	1.46	2.123	2.264	1.019	0.681	hypothetical protein
	LOC_Os02g14670	Up	1.346	2.015	1.374	2.316	1.274	hypothetical protein
	LOC_Os02g14680	Up	0.788	1.696	1.657	1.735	0.893	UDP-glucoronosyl and UDP-glucosyl transferase domain containing protein, expressed
	LOC_Os02g14830	Up	1.375	1.861	1.01	1.75	1.573	hypothetical protein
	LOC_Os02g15090	Up	0.905	1.28	0.626	0.871	1.001	glutelin, putative, expressed
	LOC_Os02g15160	Up	2.23	2.224	2.041	2.331	1.714	OsFBX40 - F-box domain containing protein, expressed
	LOC_Os02g15190	Up	3.428	4.302	1.993	1.893	3.85	retrotransposon protein, putative, unclassified
	LOC_Os02g15200	Up	0.86	1.091	1.055	1.137	1.186	hypothetical protein
	LOC_Os02g15390	Up	1.362	1.708	1.781	1.94	0.891	BED zinc finger family protein
	LOC_Os02g15720	Up	3.08	3.94	2.546	2.926	3.491	retrotransposon protein, putative, Ty3-gypsy subclass
	LOC_Os02g15860	Up	1.848	1.855	2.703	1.826	1.613	expressed protein
	LOC_Os02g15880	Up	1.442	1.3	1.478	1.218	0.632	CPuORF16 - conserved peptide uORF-containing transcript, expressed
	LOC_Os02g16320	Up	1.167	2.472	2.784	1.233	1.986	retrotransposon protein, putative, Ty3-gypsy subclass
	LOC_Os02g16450	Up	1.853	2.164	2.779	2.555	1.487	expressed protein
	LOC_Os02g16560	Up	1.729	1.887	1.713	1.278	1.188	early light-induced protein, chloroplast precursor, putative
	LOC_Os02g16640	Up	2.112	1.668	3.186	2.28	0.752	proline-rich protein HaeIII subfamily 1 precursor, putative, expressed
	LOC_Os02g16830	Up	2.328	3.109	3.242	2.629	0.87	glutelin, putative, expressed
	LOC_Os02g16940	Up	2.995	3.095	2.195	1.927	2.795	OsSub13 - Putative Subtilisin homologue, expressed
	LOC_Os02g17470	Up	0.737	0.662	1.478	0.693	1.226	RNA-binding protein-related, putative, expressed
	LOC_Os02g17500	Up	2.389	1.471	1.617	1.612	1.449	transporter family protein, putative, expressed
	LOC_Os02g17560	Up	3.447	4.107	3.993	1.699	2.067	hypothetical protein
	LOC_Os02g17690	Up	1.569	2.031	1.039	1.488	1.352	hypothetical protein
	LOC_Os02g18140	Up	1.334	1.438	1.916	2.495	0.595	NBS type disease resistance protein, putative, expressed
	LOC_Os02g18150	Up	1	1.641	1.918	1.458	1.147	expressed protein
	LOC_Os02g18180	Up	1.525	1.325	1.385	1.342	1.34	ATP-binding cassette sub-family E member 1, putative, expressed
	LOC_Os02g18420	Up	3.276	3.459	3.37	3.234	3.279	hypothetical protein
	LOC_Os02g18820	Up	0.832	1.104	1.189	1.412	1.111	WD domain, G-beta repeat domain containing protein, expressed
	LOC_Os02g18860	Up	1.116	1.071	1.49	1.115	1.227	hypothetical protein
	LOC_Os02g18910	Up	1.171	1.087	1.075	0.941	0.668	hypothetical protein
	LOC_Os02g18940	Up	1.099	1.487	1.137	1.274	1.336	expressed protein
	LOC_Os02g19100	Up	1.452	1.097	1.288	1.118	0.778	retrotransposon protein, putative, unclassified
	LOC_Os02g19130	Up	1.102	0.961	1.485	0.996	1.025	transcription factor X1, putative, expressed
	LOC_Os02g19290	Up	1.493	2.45	1.884	1.506	1.624	hypothetical protein
	LOC_Os02g19410	Up	2.801	2.181	0.92	2.535	1.937	expressed protein
	LOC_Os02g19460	Up	1.076	1.099	1.199	1.046	1.023	cytokinin inducible protein, putative
	LOC_Os02g19480	Up	1.164	3.788	2.731	1.722	2.11	retrotransposon protein, putative, unclassified
	AK069297	Up	3.034	2.607	2.288	3.061	2.172
	LOC_Os02g19770	Up	1.597	2.755	3.396	2.13	1.55	eukaryotic translation initiation factor 1A, putative, expressed
	LOC_Os02g19820	Up	2.189	1.542	1.297	1.508	0.79	nodulin MtN3 family protein, putative, expressed
	LOC_Os02g20190	Up	3.621	2.059	0.671	3.094	2.647	Leucine Rich Repeat family protein
	LOC_Os02g20630	Up	1.972	1.476	3.484	0.907	2.399	retrotransposon protein, putative, unclassified
	AK106779	Up	1.566	1.445	1.204	1.34	1.275
	LOC_Os02g20710	Up	0.764	0.875	1.247	1.19	0.943	hypothetical protein
	LOC_Os02g20729	Up	2.904	3.291	3.015	3.003	2.792	conserved hypothetical protein
	LOC_Os02g20790	Up	2.824	3.935	2.988	2.76	2.319	hypothetical protein
	LOC_Os02g21080	Up	0.972	1.346	1.8	1.312	1.158	AGAP008475-PA, putative, expressed
	LOC_Os02g21220	Up	1.855	1.723	2.037	2.041	1.443	hypothetical protein
	LOC_Os02g21340	Up	1.609	2.267	2.156	1.911	0.839	ABC-2 type transporter family protein, expressed
	LOC_Os02g21370	Up	0.662	0.821	0.611	0.652	0.774	hypothetical protein
	LOC_Os02g21500	Up	2.09	2.997	5.052	2.426	1.175	PE-PGRS family protein, putative
	LOC_Os02g21960	Up	3.578	2.349	1.449	2.825	3.021	retrotransposon protein, putative, unclassified
	LOC_Os02g21990	Up	1.408	1.935	0.704	1.712	0.929	retrotransposon, putative, centromere-specific
	LOC_Os02g22084	Up	2.534	1.709	2.144	2.652	2.378	expressed protein
	LOC_Os02g22190	Up	2.722	2.773	2.925	2.31	2.193	glycosyltransferase, putative, expressed
	LOC_Os02g22280	Up	2.767	2.911	3.186	2.875	2.295	retrotransposon protein, putative, unclassified, expressed
	LOC_Os02g22380	Up	4.033	5.413	6.93	4.635	5.602	glycosyltransferase protein, putative, expressed
	LOC_Os02g22480	Up	2.18	1.952	3.692	2.017	2.109	glycosyltransferase, putative, expressed
	LOC_Os02g23821	Up	4.614	4.688	4.729	4.876	5.338	retrotransposon protein, putative, unclassified
	LOC_Os02g23920	Up	0.895	1.344	0.701	0.836	1.307	hypothetical protein
	AK242188	Up	1.936	3.074	2.44	2.98	2.463
	LOC_Os02g23970	Up	1.006	1.323	0.885	1.09	1.233	retrotransposon, putative, centromere-specific
	LOC_Os02g24210	Up	2.405	2.12	2.322	2.518	1.263	expressed protein
	LOC_Os02g24410	Up	1.684	0.608	0.791	1.544	1.538	hypothetical protein
	LOC_Os02g24730	Up	0.741	1.007	0.858	0.855	0.703	retrotransposon protein, putative, unclassified
	LOC_Os02g24830	Up	1.296	1.158	0.957	2.098	1.903	hypothetical protein
	LOC_Os02g25000	Up	2.208	1.282	1.077	1.199	0.788	conserved hypothetical protein
	LOC_Os02g25120	Up	1.481	1.482	1.434	1.345	0.949	retrotransposon protein, putative, Ty3-gypsy subclass
	LOC_Os02g25190	Up	0.785	0.748	1.386	0.676	0.931	retrotransposon, putative, centromere-specific
	LOC_Os02g25220	Up	2.094	1.834	1.516	1.448	2.131	retrotransposon protein, putative, unclassified
	LOC_Os02g25310	Up	1.601	1.808	1.15	1.59	1.429	zinc knuckle family protein
	LOC_Os02g25360	Up	2.119	1.683	2.203	1.89	1.705	hypothetical protein
	AK063452	Up	1	1.407	1.42	1.323	0.869
	LOC_Os02g25460	Up	0.648	0.921	1.01	1.039	1.063	transposon protein, putative, unclassified
	LOC_Os02g25470	Up	3.128	3.954	2.681	3.149	3.149	transposon protein, putative, unclassified
	LOC_Os02g25570	Up	3.936	1.115	3.119	2.308	2.892	hypothetical protein
	LOC_Os02g25660	Up	0.781	0.628	2.014	0.889	0.993	retrotransposon, putative, centromere-specific
	LOC_Os02g25770	Up	4.635	4.954	4.545	4.035	4.643	retrotransposon protein, putative, Ty3-gypsy subclass
	LOC_Os02g25860	Up	2.131	2.701	0.913	2.323	2.533	glutelin, putative, expressed
	LOC_Os02g25890	Up	1.967	2.432	1.763	1.691	1.782	hypothetical protein
	LOC_Os02g25920	Up	2.546	3.071	2.22	2.283	2.14	retrotransposon protein, putative, Ty3-gypsy subclass, expressed
	LOC_Os02g25940	Up	3.713	2.941	2.321	3.147	2.048	Core histone H2A/H2B/H3/H4 domain containing protein, putative, expressed
	LOC_Os02g26170	Up	1.109	1.161	1.118	0.917	0.993	conserved hypothetical protein
	LOC_Os02g26280	Up	6.162	5.977	5.595	5.729	6.178	retrotransposon protein, putative, unclassified
	LOC_Os02g26290	Up	3.764	3.933	3.544	3.803	3.56	fasciclin-like arabinogalactan protein 8 precursor, putative, expressed
	LOC_Os02g26300	Up	2.128	3.182	1.674	2.077	2.189	expressed protein
	LOC_Os02g26330	Up	1.255	1.436	0.728	1.051	1.486	expressed protein
	LOC_Os02g26370	Up	0.74	0.606	0.658	0.72	0.792	wiskott-Aldrich syndrome protein family member 2, putative, expressed
	AK111825	Up	0.848	1.047	0.918	1.073	1.113
	LOC_Os02g26410	Up	1.774	2.227	2.188	2.178	1.672	retrotransposon protein, putative, unclassified
	LOC_Os02g26470	Up	2.823	3.157	3.07	3.074	2.721	expressed protein
	AK107077	Up	1.717	2.035	1.862	1.344	2.167
	LOC_Os02g26590	Up	1.029	1.087	1.298	1.217	1.089	hypothetical protein
	LOC_Os02g26690	Up	1.617	1.577	1.329	1.706	1.817	retrotransposon protein, putative, Ty1-copia subclass
	LOC_Os02g26720	Up	0.762	1.089	0.712	0.994	0.711	Inositol 1, 3, 4-trisphosphate 5/6-kinase, putative, expressed
	LOC_Os02g27150	Up	1.239	1.409	0.95	0.801	0.894	expressed protein
	LOC_Os02g27200	Up	1.136	2.048	1.537	1.316	1.552	expressed protein
	LOC_Os02g27260	Up	0.844	1.316	0.974	1.061	0.714	hypothetical protein
	LOC_Os02g27300	Up	1.399	0.887	1.538	0.865	0.635	SCP-like extracellular protein
	LOC_Os02g27380	Up	1.347	1.334	1.652	0.774	0.972	retrotransposon protein, putative, Ty3-gypsy subclass
	LOC_Os02g27560	Up	4.207	5.87	3.937	4.535	5.326	hypothetical protein
	LOC_Os02g27570	Up	3.037	3.499	2.921	3.05	3.894	retrotransposon protein, putative, unclassified
	LOC_Os02g27580	Up	2.612	3.071	2.558	2.482	2.292	hypothetical protein
	LOC_Os02g27600	Up	2.866	3.46	2.515	1.928	3.82	hypothetical protein
	LOC_Os02g27680	Up	2.041	1.984	1.958	1.985	1.69	NB-ARC domain containing protein
	LOC_Os02g27720	Up	1.702	1.662	2.333	1.672	1.761	retrotransposon protein, putative, unclassified
	LOC_Os02g27820	Up	0.974	2.121	1.454	1.181	1.403	conserved hypothetical protein
	LOC_Os02g27840	Up	1.124	0.846	1.106	1.08	0.991	hypothetical protein
	LOC_Os02g27880	Up	1.804	2.912	2.359	1.599	1.89	EF hand family protein
	LOC_Os02g27900	Up	1.421	1.82	2.959	1.653	1.408	hypothetical protein
	LOC_Os02g27980	Up	1.949	1.982	1.86	1.785	1.673	retrotransposon protein, putative, Ty1-copia subclass
	LOC_Os02g28100	Up	1.675	1.952	1.873	1.817	1.119	hypothetical protein
	LOC_Os02g28110	Up	1.436	1.617	1.557	1.143	1.517	ornithine decarboxylase, putative, expressed
	LOC_Os02g28280	Up	1.824	2.152	2.651	1.443	1.998	hypothetical protein
	LOC_Os02g28360	Up	2.097	2.077	1.641	2.263	2.404	hypothetical protein
	LOC_Os02g28430	Up	1.641	1.595	2.891	1.824	0.869	hypothetical protein
	AK109580	Up	0.691	1.162	0.678	1.154	0.966
	LOC_Os02g28470	Up	0.827	1.418	0.975	1.084	0.75	transferase family protein, putative, expressed
	LOC_Os02g28480	Up	0.98	0.871	0.747	1.145	0.88	retrotransposon, putative, centromere-specific
	LOC_Os02g28500	Up	0.747	0.852	0.974	0.956	0.82	retrotransposon, putative, centromere-specific
	LOC_Os02g28680	Up	1.221	1.437	0.741	1.173	0.82	expressed protein
	LOC_Os02g28700	Up	1.981	2.53	1.896	1.656	1.782	hypothetical protein
	LOC_Os02g28820	Up	2.685	3.148	2.813	3.009	3.302	expressed protein
	LOC_Os02g28830	Up	1.366	1.265	1.056	0.902	1.17	tetratricopeptide repeat domain containing protein, expressed
	AK107636	Up	0.621	1.124	0.885	0.79	0.681
	LOC_Os02g28850	Up	1.391	1.73	2.026	1.445	1.447	Kinesin motor domain domain containing protein, expressed
	LOC_Os02g28870	Up	0.609	1.318	0.86	0.667	0.79	U-box domain-containing protein, putative, expressed
	LOC_Os02g29000	Up	0.727	0.959	1.035	1.286	0.997	Cupin domain containing protein
	LOC_Os02g29340	Up	1.26	1.496	1.38	1.014	1.049	HSF-type DNA-binding domain containing protein, expressed
	LOC_Os02g29360	Up	1.968	2.531	1.67	1.701	2.512	expressed protein
	LOC_Os02g29464	Up	2.888	3.319	2.79	2.723	3.115	RecF/RecN/SMC N terminal domain containing protein, expressed
	LOC_Os02g29510	Up	1.347	1.501	1.729	1.508	1.284	DUF803 domain containing, putative, expressed
	AK120105	Up	2.862	3.062	3.242	2.239	2.912
	LOC_Os02g29590	Up	2.487	2.536	3.239	2.723	1.691	expressed protein
	LOC_Os02g29740	Up	2.185	2.126	2.423	2.179	2.226	retrotransposon protein, putative, Ty3-gypsy subclass
	LOC_Os02g29770	Up	1.843	2.121	1.622	2.461	2.044	retrotransposon protein, putative, Ty3-gypsy subclass
	LOC_Os02g29840	Up	1.003	0.762	2.059	1.02	2.016	retrotransposon protein, putative, unclassified
	LOC_Os02g29960	Up	3.262	3.731	4.544	3.596	3.729	cytochrome P450, putative, expressed
	LOC_Os02g30090	Up	4.098	5.034	3.809	3.45	4.8	cytochrome P450, putative
	LOC_Os02g30100	Up	2.316	2.408	2.042	1.145	2.136	cytochrome P450, putative, expressed
	LOC_Os02g30110	Up	1.865	2.541	2.022	2.285	1.72	cytochrome P450, putative, expressed
	LOC_Os02g30150	Up	1.424	1.541	1.638	1.355	1.385	disease resistance protein, putative, expressed
	LOC_Os02g30180	Up	1.241	1.346	1.013	1.061	0.705	ZOS2-07 - C2H2 zinc finger protein, expressed
	LOC_Os02g30210	Up	2.77	2.124	2.189	2.621	2.317	OsFBK7 - F-box domain and kelch repeat containing protein, expressed
	LOC_Os02g30310	Up	1.8	1.827	1.237	0.895	1.465	ThiF family domain containing protein, putative, expressed
	LOC_Os02g30320	Up	0.786	1.704	1.657	0.853	1.668	drought-induced protein 1, putative, expressed
	LOC_Os02g30670	Up	1.539	1.806	1.358	0.882	1.519	hypothetical protein
	LOC_Os02g30700	Up	2.577	2.795	3.886	1.795	2.662	MYB family transcription factor, putative
	LOC_Os02g30840	Up	1.289	0.99	3.2	1.219	0.804	RNA pseudouridine synthase, putative, expressed
	LOC_Os02g30860	Up	1.771	2.035	1.289	1.062	1.445	hypothetical protein
	LOC_Os02g30930	Up	1.748	2.096	1.376	1.705	3.012	hypothetical protein
	LOC_Os02g30990	Up	0.7	1.769	1.223	0.792	1.311	retrotransposon protein, putative, Ty3-gypsy subclass
	LOC_Os02g31070	Up	0.884	1.466	1.529	1.315	1.227	expressed protein
	LOC_Os02g31080	Up	1.478	1.557	1.53	1.506	1.748	hydroxyproline-rich glycoprotein family protein, putative, expressed
	LOC_Os02g31100	Up	2.346	3.125	2.649	1.982	2.48	LITAF-domain-containing protein, putative, expressed
	LOC_Os02g31110	Up	0.98	1.558	1.185	1.2	1.338	retrotransposon, putative, centromere-specific
	LOC_Os02g31290	Up	1.263	1.422	1.109	0.81	0.908	AML1, putative, expressed
	LOC_Os02g31920	Up	2.327	2.845	2.135	2.823	2.328	expressed protein
	LOC_Os02g32020	Up	1.93	2.572	1.899	2.671	2.288	expressed protein
	LOC_Os02g32040	Up	1.528	1.329	1.469	1.209	0.984	AP2 domain containing protein
	LOC_Os02g32270	Up	1.103	1.478	0.853	1.149	0.749	hypothetical protein
	LOC_Os02g32460	Up	1.636	2.107	0.965	0.714	1.421	ThiF family domain containing protein, putative, expressed
	LOC_Os02g32490	Up	1.754	1.445	1.381	0.855	1.567	AMP-binding enzyme, putative, expressed
	LOC_Os02g32560	Up	1.375	2.897	2.121	2.078	3.541	retrotransposon protein, putative, LINE subclass
	LOC_Os02g32670	Up	1.279	1.33	1.174	1.412	1.424	retrotransposon protein, putative, unclassified
	LOC_Os02g33040	Up	0.823	1.072	0.891	1.04	0.735	hypothetical protein
	LOC_Os02g33060	Up	2.057	1.403	2.642	2.172	0.846	expressed protein
	LOC_Os02g33070	Up	2.821	2.233	2.434	2.357	2.25	expressed protein
	LOC_Os02g33090	Up	1.95	1.989	1.332	2.407	1.937	expressed protein
	LOC_Os02g33110	Up	0.955	1.125	1.796	0.694	1.176	glycosyl hydrolases, putative, expressed
	LOC_Os02g33130	Up	0.997	0.818	1.161	1.076	1.03	pectinesterase inhibitor domain containing protein, putative, expressed
	LOC_Os02g33220	Up	1.39	1.329	1.804	2.099	2.439	diap1 protein, putative
	LOC_Os02g33450	Up	1.197	1.716	1.559	1.936	1.216	peroxiredoxin, putative, expressed
	LOC_Os02g33530	Up	2.237	1.677	1.518	2.381	2.846	retrotransposon protein, putative, unclassified
	LOC_Os02g33580	Up	0.757	0.585	0.753	0.789	0.717	digalactosyldiacylglycerol synthase, chloroplast precursor, putative, expressed
	LOC_Os02g33600	Up	0.799	0.842	1.16	0.6	0.677	VQ domain containing protein, putative
	LOC_Os02g33640	Up	0.938	1.44	1.228	0.986	0.815	expressed protein
	LOC_Os02g33730	Up	0.909	1.3	1.243	1.276	1.671	ubiquinol-cytochrome C reductase hinge protein, putative, expressed
	LOC_Os02g33810	Up	1.005	1.363	0.838	1.126	0.873	hypothetical protein
	LOC_Os02g34320	Up	1.34	1.212	1.182	1.932	0.809	basic helix-loop-helix, putative
	LOC_Os02g34370	Up	2.459	2.395	2.603	1.933	1.9	expressed protein
	LOC_Os02g34380	Up	0.885	0.896	0.687	0.766	0.786	retrotransposon protein, putative, LINE subclass
	LOC_Os02g34400	Up	1.559	2.293	2.38	1.229	1.718	hypothetical protein
	AK070239	Up	2.104	2.092	1.374	2.272	1.968
	LOC_Os02g34560	Up	0.926	1.166	1.749	0.906	0.855	plant neutral invertase domain containing protein, expressed
	LOC_Os02g34740	Up	1.451	1.784	1.926	1.603	1.334	retrotransposon protein, putative, unclassified
	LOC_Os02g34760	Up	1.321	1.442	0.757	0.974	1.438	retrotransposon protein, putative, unclassified, expressed
	LOC_Os02g34780	Up	2.137	2.769	2.155	1.967	2.069	hypothetical protein
	LOC_Os02g34820	Up	0.655	1.192	0.628	0.674	0.623	hypothetical protein
	LOC_Os02g34840	Up	2.374	3.42	2.436	1.921	2.094	RNA polymerase II transcriptional coactivator KIWI, putative, expressed
	LOC_Os02g34884	Up	1.948	2.467	1.929	1.932	2.321	SacI homology domain containing protein, expressed
	LOC_Os02g34910	Up	1.404	2.311	3.183	2.414	2.333	hypothetical protein
	LOC_Os02g34970	Up	1.67	1.912	2.192	1.568	1.61	no apical meristem protein, putative, expressed
	LOC_Os02g35160	Up	1.555	1.057	1.56	1.438	1.479	ligatin, putative, expressed
	LOC_Os02g35270	Up	1.385	1.798	1.753	1.717	1.454	transposon protein, putative, CACTA, En/Spm sub-class
	LOC_Os02g35300	Up	1.995	1.974	1.891	1.492	1.287	transposon protein, putative, unclassified, expressed
	LOC_Os02g35347	Up	1.707	1.897	1.865	1.29	1.116	RING-H2 finger protein ATL3F, putative
	LOC_Os02g35700	Up	1.176	2.59	1.1	1.694	1.478	nucleoside diphosphate kinase, putative, expressed
	LOC_Os02g35720	Up	0.802	1.101	1.027	0.695	0.655	signal peptidase complex subunit 2, putative, expressed
	LOC_Os02g35870	Up	0.662	1.821	1.186	0.876	1.007	galactosyltransferase, putative, expressed
	LOC_Os02g35920	Up	2.092	2.863	2.838	1.763	2.361	hypothetical protein
	LOC_Os02g36060	Up	1.504	1.739	1.542	1.837	0.833	retrotransposon protein, putative, unclassified
	LOC_Os02g36090	Up	1.874	2.107	1.981	1.41	0.94	conserved hypothetical protein
	LOC_Os02g36310	Up	2.206	3.557	2.618	2.722	2.358	hypothetical protein
	LOC_Os02g36340	Up	1.017	1.217	1.045	1.093	1.043	riboflavin biosynthesis protein ribAB, chloroplast precursor, putative, expressed
	LOC_Os02g36370	Up	3.659	3.841	3.833	3.307	3.214	hypothetical protein
	LOC_Os02g36380	Up	2.32	2.123	3.436	2.512	2.765	FAD binding domain of DNA photolyase domain containing protein, expressed
	LOC_Os02g36440	Up	2.038	2.057	1.965	1.784	1.951	transporter family protein, putative, expressed
	LOC_Os02g36460	Up	6.063	7.554	7.707	6.502	7.414	hypothetical protein
	LOC_Os02g36510	Up	1.104	1.677	1.369	1.315	1.179	ethylene-insensitive 3, putative, expressed
	LOC_Os02g36520	Up	1.805	1.237	1.341	1.672	1.619	OsFBK9 - F-box domain and kelch repeat containing protein, expressed
	LOC_Os02g36530	Up	1.166	0.954	1.637	1.33	1.454	hypothetical protein
	LOC_Os02g36670	Up	1.126	1.8	1.154	1.353	2.221	hypothetical protein
	LOC_Os02g36740	Up	2.646	3.157	2.893	2.815	3.473	zinc finger, C3HC4 type, putative, expressed
	LOC_Os02g36830	Up	0.626	1.181	0.953	0.838	1.081	cytokinin-O-glucosyltransferase 2, putative, expressed
	LOC_Os02g36860	Up	1.855	4.808	0.879	3.616	3.54	hypothetical protein
	LOC_Os02g36880	Up	1.507	1.719	1.568	1.421	1.715	No apical meristem protein, putative, expressed
	LOC_Os02g36974	Up	3.09	4.523	5.255	4.182	3.625	14-3-3 protein, putative, expressed
	LOC_Os02g37010	Up	1.175	1.201	1.616	1.055	0.942	flavin-containing monooxygenase family protein, putative, expressed
	LOC_Os02g37040	Up	2.91	2.855	3.389	2.735	2.914	peptide transporter PTR3-A, putative, expressed
	LOC_Os02g37050	Up	2.136	1.653	1.155	0.832	0.681	phosphatidylinositolglycan class N family protein, expressed
	LOC_Os02g37094	Up	2.029	1.773	1.543	1.601	1.494	expressed protein
	LOC_Os02g37140	Up	0.914	1.066	0.805	1.03	0.894	expressed protein
	LOC_Os02g37180	Up	1.24	1.641	1.193	1.52	1.298	expressed protein
	LOC_Os02g37309	Up	0.794	1.014	1.062	1.042	0.983	expressed protein
	LOC_Os02g37320	Up	1.325	1.137	0.978	1.076	1.202	heavy metal associated domain containing protein, expressed
	LOC_Os02g37450	Up	1.173	1.321	1.448	1.356	1.114	hypothetical protein
	LOC_Os02g37690	Up	2.937	3.548	2.732	3.111	2.809	UDP-glucoronosyl and UDP-glucosyl transferase, putative, expressed
	LOC_Os02g37700	Up	2.198	1.452	1.837	1.112	0.993	lecithin:cholesterol acyltransferase, putative, expressed
	LOC_Os02g37850	Up	1.944	1.649	2.639	1.16	1.117	expressed protein
	LOC_Os02g37870	Up	1.823	1.983	2.171	1.556	2.07	Brix domain containing protein, putative, expressed
	LOC_Os02g38130	Up	3.454	3.489	3.684	3.418	2.865	no apical meristem protein, putative, expressed
	LOC_Os02g38180	Up	0.809	1.141	1.159	0.969	1.082	expressed protein
	LOC_Os02g38190	Up	1.037	1.9	0.595	0.829	1.11	expressed protein
	LOC_Os02g38220	Up	2.327	1.872	2.768	2.278	2.21	eukaryotic translation initiation factor 4B, putative, expressed
	LOC_Os02g38230	Up	1.684	1.798	1.44	1.888	1.857	high affinity nitrate transporter, putative, expressed
	LOC_Os02g38260	Up	1.599	0.661	2.027	1.226	0.891	glycosyl hydrolase family 5 protein, putative, expressed
	LOC_Os02g38310	Up	2.535	2.196	2.813	2.377	2.003	conserved hypothetical protein
	LOC_Os02g38360	Up	1.867	2.241	1.534	1.631	2.816	transposon protein, putative, unclassified
	AK108372	Up	1.537	1.63	1.795	1.589	1.382
	LOC_Os02g38480	Up	1.395	1.126	1.213	1.095	1.067	expressed protein
	LOC_Os02g38574	Up	0.762	1.686	1.281	1.327	1.52	EMB2423, putative
	LOC_Os02g38810	Up	3.181	2.579	2.637	2.132	1.834	26S proteasome non-ATPase regulatory subunit 6, putative, expressed
	LOC_Os02g38910	Up	2.745	1.658	1.784	1.987	1.769	hypothetical protein
	LOC_Os02g38930	Up	5.013	5.526	4.44	5.06	4.942	cytochrome P450 71D7, putative
	AK064479	Up	4.888	5.934	5.406	5.178	4.806
	LOC_Os02g39070	Up	4.896	3.486	4.395	3.449	1.669	vesicle transport protein GOT1B, putative, expressed
	LOC_Os02g39470	Up	1.17	1.476	2.418	1.696	1.025	cyclin, N-terminal domain containing protein
	LOC_Os02g39590	Up	4.364	3.619	4.324	3.06	3.323	GDSL-like lipase/acylhydrolase, putative
	LOC_Os02g39810	Up	1.314	1.234	1.272	0.834	1.099	conserved hypothetical protein
	LOC_Os02g39980	Up	0.99	1.142	0.806	0.785	1.41	hypothetical protein
	LOC_Os02g40200	Up	1.584	1.627	1.823	1.961	0.922	receptor-like protein kinase precursor, putative, expressed
	LOC_Os02g40420	Up	1.121	1.753	1.321	1.654	1.497	expressed protein
	LOC_Os02g40454	Up	6.641	7.449	6.36	5.392	6.185	serine/threonine protein phosphatase 2A 55 kDa regulatory subunit B, putative, expressed
	LOC_Os02g40460	Up	2.22	2.269	1.25	2.021	2.169	S1 RNA binding domain containing protein, expressed
	AK059678	Up	1.103	0.786	1.065	0.888	0.698
	LOC_Os02g40490	Up	4.445	3.39	4.895	4.132	3.777	conserved hypothetical protein
	LOC_Os02g40500	Up	3.136	3.505	1.144	1.84	2.444	OsGrx_C2.1 - glutaredoxin subgroup I, expressed
	LOC_Os02g40590	Up	1.057	1.508	1.455	1.174	0.721	hypothetical protein
	LOC_Os02g40830	Up	1.901	2.49	1.894	1.822	1.645	succinyl-CoA ligase beta-chain, mitochondrial precursor, putative, expressed
	LOC_Os02g40870	Up	1.059	0.983	1.269	1.12	0.902	phosphatidylinositol N-acetylglucosaminyltransferase subunit C, putative, expressed
	LOC_Os02g41460	Up	1.483	1.273	1.732	1.408	1.392	DUF640 domain containing protein, putative, expressed
	LOC_Os02g41510	Up	1.628	1.816	1.115	1.455	1.846	MYB family transcription factor, putative, expressed
	LOC_Os02g41550	Up	2.013	2.433	1.872	2.053	1.882	FAD binding domain of DNA photolyase domain containing protein, expressed
	LOC_Os02g41560	Up	1.222	1.282	0.796	0.987	1.071	pentatricopeptide, putative
	AK073708	Up	1.261	1.411	0.88	0.734	0.952
	LOC_Os02g41910	Up	2.412	3.128	2.358	2.384	2.794	OsFBO12 - F-box and other domain containing protein, expressed
	LOC_Os02g41920	Up	1.03	0.851	0.781	0.652	0.653	white-brown complex homolog protein 8, putative
	LOC_Os02g41940	Up	2.093	1.665	2.636	1.648	1.914	retrotransposon protein, putative, unclassified
	LOC_Os02g42170	Up	3.917	4.045	3.34	4.2	2.394	phospholipase, putative, expressed
	LOC_Os02g42330	Up	1.532	1.212	0.793	1.111	0.991	nitrilase, putative, expressed
	LOC_Os02g42450	Up	2.125	2.452	1.605	1.829	2.325	RIPER1 - Ripening-related family protein precursor, expressed
	LOC_Os02g42479	Up	2.973	3.119	3.534	2.656	2.894	hypothetical protein
	LOC_Os02g42530	Up	1.801	2.041	2.46	1.655	1.493	expressed protein
	LOC_Os02g42600	Up	1.628	2.42	1.126	2.167	2.694	double-stranded RNA binding motif containing protein, expressed
	LOC_Os02g42940	Up	0.969	0.753	0.961	0.801	1.075	MSP domain containing protein, expressed
	LOC_Os02g42980	Up	0.98	1.375	1.104	0.761	0.927	transposon protein, putative, unclassified
	LOC_Os02g43080	Up	0.589	1.076	0.747	0.773	0.708	PPR repeat domain containing protein, putative
	LOC_Os02g43120	Up	1.004	1.226	1.26	1.446	1.107	zinc finger, C3HC4 type domain containing protein, expressed
	LOC_Os02g43220	Up	1.292	1.542	1.445	1.165	1.064	polyamine oxidase, putative
	LOC_Os02g43230	Up	3.681	2.416	2.456	3.777	1.169	hypothetical protein
	LOC_Os02g43519	Up	1.637	1.937	1.186	1.605	1.78	expressed protein
	LOC_Os02g43690	Up	6.66	5.805	6.082	6.86	5.733	ras-related protein, putative, expressed
	LOC_Os02g43710	Up	6.725	6.312	7.494	5.345	5.529	enoyl-CoA hydratase/isomerase family protein, putative, expressed
	LOC_Os02g43740	Up	1.41	1.247	1.584	1.55	1.127	AGC_PVPK_like_kin82y.6 - ACG kinases include homologs to PKA, PKG and PKC, expressed
	LOC_Os02g43830	Up	2.125	3.51	3.22	2.717	2.757	3-isopropylmalate dehydratase small subunit 2, putative, expressed
	LOC_Os02g43890	Up	1.965	1.795	1.873	1.816	1.711	hypothetical protein
	LOC_Os02g43906	Up	0.921	1.313	0.857	0.632	1.075	ceramide kinase-related, putative, expressed
	LOC_Os02g43930	Up	1.08	1.742	1.924	1.371	1.61	chaperone protein dnaJ, putative, expressed
	LOC_Os02g44010	Up	0.752	1.32	0.773	1.505	1.262	expressed protein
	LOC_Os02g44220	Up	0.753	0.76	1.034	0.791	0.694	peroxisomal biogenesis factor 19, putative, expressed
	LOC_Os02g44230	Up	1.8	2.067	2.581	2.202	1.676	CPuORF22 - conserved peptide uORF-containing transcript, expressed
	LOC_Os02g44310	Up	3.22	0.69	2.16	0.883	1.613	LTPL112 - Protease inhibitor/seed storage/LTP family protein precursor, expressed
	LOC_Os02g44330	Up	2.228	1.628	1.939	1.15	0.904	rho guanine nucleotide exchange factor, putative, expressed
	LOC_Os02g44720	Up	2.82	3.063	3.278	2.802	3.131	expressed protein
	LOC_Os02g44780	Up	2.18	1.7	1.107	1.693	0.899	polyprenyl synthetase, putative, expressed
	LOC_Os02g44820	Up	2.28	2.991	3.015	2.682	2.546	rho-GTPase-activating protein-related, putative, expressed
	LOC_Os02g44830	Up	1.742	2.185	2.175	2.315	2.069	hypothetical protein
	LOC_Os02g44850	Up	1.127	1.769	1.036	1.312	1.31	GDSL-like lipase/acylhydrolase, putative
	LOC_Os02g44860	Up	1.699	2.556	2.186	2.365	2.044	GDSL-like lipase/acylhydrolase, putative, expressed
	LOC_Os02g44910	Up	1.602	2.552	1.942	1.833	1.515	transmembrane protein, putative, expressed
	LOC_Os02g44930	Up	1.344	1.818	1.012	1.091	1.878	HMG1/2, putative, expressed
	LOC_Os02g45040	Up	2.45	1.898	2.115	2.66	1.489	retrotransposon protein, putative, unclassified, expressed
	LOC_Os02g45100	Up	0.762	1.257	0.596	0.613	1.145	mitochondrial import inner membrane translocase subunit Tim17, putative, expressed
	LOC_Os02g45160	Up	1.073	1.32	1.764	1.299	1.375	aluminum-activated malate transporter, putative, expressed
	LOC_Os02g45170	Up	0.595	0.687	0.842	0.782	1.067	helix-loop-helix DNA-binding protein, putative, expressed
	LOC_Os02g45240	Up	0.936	2.757	0.983	2.772	3.031	zinc finger family protein, putative, expressed
	LOC_Os02g45260	Up	1.286	2.263	1.5	3.726	2.437
	LOC_Os02g45270	Up	2.572	2.942	2.587	2.047	2.268	expressed protein
	LOC_Os02g45460	Up	1.817	1.44	2.197	1.745	1.834	expressed protein
	LOC_Os02g45470	Up	4.94	3.783	4.78	4.836	3.994	hypothetical protein
	LOC_Os02g45480	Up	0.855	1.146	0.878	0.655	0.963	nucleic acid binding protein, putative, expressed
	LOC_Os02g45490	Up	0.813	0.929	0.936	0.871	0.846	expressed protein
	LOC_Os02g45530	Up	1.546	2.594	2.026	2.027	2.084	HOTHEAD precursor, putative, expressed
	LOC_Os02g45540	Up	3.795	3.999	4.441	2.742	2.8	synthase, putative, expressed
	LOC_Os02g45670	Up	2.969	5.262	3.134	2.629	3.488	myb-like DNA-binding domain containing protein, expressed
	LOC_Os02g45810	Up	1.755	1.338	2.956	1.558	1.975	WD domain, G-beta repeat domain containing protein, expressed
	LOC_Os02g45820	Up	0.608	1.287	1.001	0.71	1.091	mitochondrial import inner membrane translocase subunit Tim, putative, expressed
	LOC_Os02g45940	Up	1.34	1.514	1.21	1.424	1.295	Core histone H2A/H2B/H3/H4 domain containing protein, putative, expressed
	LOC_Os02g45950	Up	2.337	2.791	2.633	2.152	2.081	expressed protein
	LOC_Os02g46030	Up	1.145	1.307	0.687	0.915	1.248	MYB family transcription factor, putative, expressed
	LOC_Os02g46130	Up	1.09	1.683	2.595	1.372	0.837	tRNA synthetases class II domain containing protein, expressed
	LOC_Os02g46150	Up	1.804	1.764	1.141	1.834	1.269	GAMM1 protein-like, putative, expressed
	AK111294	Up	0.596	0.876	0.635	0.924	0.915
	LOC_Os02g46400	Up	1.546	1.412	1.17	0.934	0.69	expressed protein
	AK110969	Up	0.855	0.757	0.941	0.666	0.658
	LOC_Os02g46490	Up	1.686	1.961	2.067	1.73	2.066	protein phosphatase 2C, putative, expressed
	LOC_Os02g46510	Up	0.942	0.697	2.345	1.021	0.672	adaptor complexes medium subunit family domain containing protein, expressed
	AK062668	Up	1.053	1.027	1.092	0.951	0.786
	LOC_Os02g46620	Up	1.502	1.575	1.496	1.747	1.422	expressed protein
	LOC_Os02g46640	Up	3.188	3.689	2.977	2.625	2.191	heat shock protein DnaJ, putative, expressed
	LOC_Os02g46650	Up	1.943	2.367	2.165	2.055	2.138	ubiquitin carboxyl-terminal hydrolase domain containing protein, expressed
	LOC_Os02g46740	Up	1.216	1.617	2.127	2.396	1.546	RWD domain containing protein, expressed
	LOC_Os02g46820	Up	1.862	0.951	2.809	2.36	1.716	hypothetical protein
	LOC_Os02g46830	Up	2.819	4.923	2.622	3.571	3.679	expressed protein
	LOC_Os02g46850	Up	1.436	1.688	1.542	1.162	1.477	oligopeptide transporter, putative, expressed
	LOC_Os02g46940	Up	1.109	1.481	1.149	1.22	0.701	MYB family transcription factor, putative, expressed
	LOC_Os02g46956	Up	2.573	1.335	2.359	1.527	1.544	expressed protein
	LOC_Os02g46980	Up	1.009	1.252	1.145	1.466	1.247	pentatricopeptide, putative, expressed
	LOC_Os02g47020	Up	2.128	2.207	2.996	1.963	2.015	phosphoribulokinase/Uridine kinase family protein, expressed
	LOC_Os02g47060	Up	1.032	1.105	1.035	1.474	1.359	OsWRKY66 - Superfamily of TFs having WRKY and zinc finger domains, expressed
	LOC_Os02g47070	Up	3.024	1.733	3.538	2.411	2.19	hypothetical protein
	LOC_Os02g47130	Up	2.275	3.99	1.764	3.122	2.823	expressed protein
	LOC_Os02g47150	Up	1.481	1.368	1.638	1.505	1.118	DNA topoisomerase 2, putative, expressed
	LOC_Os02g47180	Up	0.913	1.079	1.098	0.878	0.94	WD repeat-containing protein, putative, expressed
	LOC_Os02g47310	Up	1.256	0.909	1.271	1.166	0.895	Cyclopropane-fatty-acyl-phospholipid synthase, putative, expressed
	LOC_Os02g47330	Up	2.134	2.616	2.101	1.685	1.926	hypothetical protein
	LOC_Os02g47370	Up	3.144	3.533	3.187	3.36	1.98	transcription factor TF2, putative, expressed
	LOC_Os02g47400	Up	1.191	1.748	1.143	1.229	1.232	pectinacetylesterase domain containing protein, expressed
	LOC_Os02g47430	Up	0.806	0.977	0.727	0.806	0.929	expressed protein
	LOC_Os02g47490	Up	1.34	1.523	1.528	1.385	1.905	expressed protein
	LOC_Os02g47620	Up	1.243	0.947	0.626	0.966	0.598	hydrolase, alpha/beta fold family domain containing protein, expressed
	AK107038	Up	1.023	1.181	1.034	1.158	0.682
	LOC_Os02g47660	Up	1.463	1.689	1.747	1.088	1.447	basic helix-loop-helix, putative, expressed
	LOC_Os02g47760	Up	1.551	1.716	1.585	1.843	1.99	AAA-type ATPase family protein, putative, expressed
	LOC_Os02g47800	Up	1.031	1.008	0.998	1.217	0.69	monodehydroascorbate reductase, putative, expressed
	LOC_Os02g47810	Up	0.912	0.723	0.666	0.825	0.895	dof zinc finger domain containing protein, putative, expressed
	LOC_Os02g47830	Up	5.675	6.324	5.803	5.528	5.985	expressed protein
	LOC_Os02g47840	Up	0.736	0.853	0.612	0.746	0.667	universal stress protein domain containing protein, putative, expressed
	LOC_Os02g47850	Up	1.109	1.23	1.31	1.202	1.163	class I glutamine amidotransferase, putative, expressed
	LOC_Os02g47920	Up	2.479	2.117	2.228	1.914	1.546	ZOS2-16 - C2H2 zinc finger protein
	LOC_Os02g47950	Up	1.653	2.143	1.357	1.471	1.996	expressed protein
	LOC_Os02g47970	Up	2.429	2.478	2.154	1.877	2.08	calpain, putative, expressed
	LOC_Os02g47980	Up	2.329	2.629	1.733	2.72	1.784	DUF617 domain containing protein, expressed
	LOC_Os02g47990	Up	0.823	1.82	0.991	0.951	1.342	retrotransposon protein, putative, unclassified, expressed
	LOC_Os02g48090	Up	1.508	1.38	1.857	1.337	0.956	hypothetical protein
	LOC_Os02g48094	Up	1.605	1.761	1.439	1.464	1.368	expressed protein
	LOC_Os02g48100	Up	1.112	1.325	1.225	1.424	1.177	DEAD-box ATP-dependent RNA helicase, putative, expressed
	LOC_Os02g48300	Up	2.665	3.367	1.979	2.412	2.627	OsFBX60 - F-box domain containing protein
	LOC_Os02g48560	Up	1.555	1.62	1.945	1.511	1.229	fatty acid desaturase, putative, expressed
	LOC_Os02g48610	Up	1.544	1.005	1.221	1.326	0.693	mitochondrial import inner membrane translocase subunit Tim17, putative, expressed
	LOC_Os02g48630	Up	2.219	3.074	1.447	2.542	2.439	expressed protein
	LOC_Os02g48660	Up	2.118	1.819	1.193	1.584	2.121	60S ribosomal protein L31, putative, expressed
	LOC_Os02g48740	Up	1.144	1.112	1.21	1.176	0.924	fimbrin-like protein 2, putative, expressed
	LOC_Os02g48810	Up	0.938	1.634	1.772	1.253	2.308	PHD-finger family protein, expressed
	LOC_Os02g48860	Up	2.57	3.111	2.41	3.169	2.27	aspartic proteinase nepenthesin-2 precursor, putative, expressed
	LOC_Os02g48900	Up	2.209	1.957	0.922	2.508	1.889	aspartic proteinase nepenthesin-1 precursor, putative, expressed
	LOC_Os02g48990	Up	1.011	0.958	0.817	0.931	0.849	phosphatidylinositol transfer, putative, expressed
	LOC_Os02g49080	Up	1.82	2.517	2.139	1.953	1.749	KH domain containing protein, putative, expressed
	LOC_Os02g49100	Up	1.108	1.153	1.153	0.791	1.227	retrotransposon protein, putative, unclassified
	LOC_Os02g49160	Up	2.67	2.142	2.032	1.457	2.123	OsIAA8 - Auxin-responsive Aux/IAA gene family member, expressed
	LOC_Os02g49170	Up	2.42	3.094	1.88	1.746	2.272	retrotransposon protein, putative, unclassified
	LOC_Os02g49200	Up	1.623	1.805	1.459	1.32	1.113	hypothetical protein
	LOC_Os02g49250	Up	0.997	1.111	0.908	1.132	0.923	myb-like DNA-binding domain containing protein
	LOC_Os02g49270	Up	1.811	1.847	1.814	1.705	1.267	NOL1/NOP2/sun family protein, putative, expressed
	LOC_Os02g49310	Up	1.242	1.624	0.902	1.158	1.544	AGC_PVPK_like_kin82y.7 - ACG kinases include homologs to PKA, PKG and PKC, expressed
	AK241167	Up	1.02	1.208	1.11	1.139	0.804
	AK068514	Up	1.385	2.188	1.684	1.99	1.775
	LOC_Os02g49530	Up	1.948	2.635	2.291	2.73	3.15	AGAP000425-PA, putative, expressed
	LOC_Os02g49550	Up	0.936	1.019	1.929	1.708	1.592	zinc finger, C3HC4 type domain containing protein, expressed
	LOC_Os02g49560	Up	0.966	1.031	1.037	0.629	0.604	bZIP transcription factor domain containing protein, expressed
	LOC_Os02g49610	Up	1.256	1.743	1.538	1.157	1.019	ribosomal protein L7Ae, putative, expressed
	LOC_Os02g49620	Up	1.363	1.857	0.927	1.398	1.849	expressed protein
	LOC_Os02g49650	Up	0.804	1.12	1.696	1.208	1.19	leaf senescence related protein, putative, expressed
	LOC_Os02g49670	Up	3.835	4.86	3.836	3.631	5.036	zinc knuckle family protein, expressed
	LOC_Os02g49700	Up	0.869	1.144	0.804	0.969	0.817	homeobox associated leucine zipper, putative, expressed
	LOC_Os02g49800	Up	0.914	1.024	0.822	0.715	0.684	eukaryotic aspartyl protease domain containing protein, expressed
	LOC_Os02g49910	Up	1.277	2.13	2.955	2.369	2.787	hypothetical protein
	LOC_Os02g49930	Up	3.79	2.105	2.965	2.882	2.612	retrotransposon protein, putative, unclassified
	LOC_Os02g50140	Up	3.297	3.591	2.483	2.803	2.33	caleosin related protein, putative, expressed
	LOC_Os02g50220	Up	1.812	1.494	1.854	1.672	1.253	expressed protein
	LOC_Os02g50240	Up	2.638	2.678	2.965	3.093	2.555	glutamine synthetase, catalytic domain containing protein, expressed
	LOC_Os02g50250	Up	1.734	2.416	2.403	1.978	1.945	hypothetical protein
	LOC_Os02g50290	Up	2.565	2.168	3.386	2.347	2.154	RING zinc finger protein, putative, expressed
	LOC_Os02g50310	Up	1.286	1.818	1.377	1.373	1.32	transposon protein, putative, unclassified
	LOC_Os02g50372	Up	1.269	1.447	1.645	1.296	1.013	expressed protein
	LOC_Os02g50374	Up	2.434	3.217	2.611	2.828	2.854	expressed protein
	LOC_Os02g50404	Up	1.49	1.642	2.009	1.404	1.818	hypothetical protein
	LOC_Os02g50410	Up	1.368	0.951	0.599	1.27	1.193	hypothetical protein
	LOC_Os02g50440	Up	1.071	1.074	0.76	1.181	1.242	retrotransposon protein, putative, unclassified
	LOC_Os02g50580	Up	0.865	1.47	1.154	1.114	1.813	hypothetical protein
	LOC_Os02g50600	Up	1.086	1.464	1.333	1.391	1.51	glycosyl transferase 8 domain containing protein, putative, expressed
	LOC_Os02g50650	Up	1.92	1.097	2.065	1.63	0.887	transposon protein, putative, CACTA, En/Spm sub-class
	LOC_Os02g50700	Up	1.178	1.06	0.607	0.801	0.932	expressed protein
	LOC_Os02g50799	Up	1.706	1.763	1.128	1.475	0.724	nuclear-pore anchor, putative, expressed
	LOC_Os02g50830	Up	2.145	3.047	2.591	2.684	1.877	expressed protein
	LOC_Os02g50910	Up	2.517	1.691	4.673	0.761	1.723	expressed protein
	LOC_Os02g51060	Up	0.626	1.24	1.143	0.937	0.982	CSLA6 - cellulose synthase-like family A; mannan synthase, expressed
	LOC_Os02g51070	Up	1.209	1.308	1.224	1.02	1.348	starch synthase, putative, expressed
	LOC_Os02g51250	Up	0.974	0.787	0.876	0.882	0.66	retrotransposon protein, putative, unclassified
	LOC_Os02g51290	Up	1.067	1.166	1.314	1.391	1.395	HVA22, putative, expressed
	LOC_Os02g51300	Up	0.973	1.727	1.776	1.257	0.885	AP2 domain containing protein, expressed
	LOC_Os02g51310	Up	5.654	5.502	5.113	5.955	5.551	TCP family transcription factor, putative
	LOC_Os02g51340	Up	0.905	0.726	0.894	0.801	0.674	hypothetical protein
	LOC_Os02g51350	Up	2.278	1.935	2.179	1.979	1.444	OsFBK10 - F-box domain and kelch repeat containing protein, expressed
	LOC_Os02g51360	Up	0.987	0.738	0.82	0.833	0.654	hypothetical protein
	LOC_Os02g51390	Up	1.401	0.717	0.592	0.844	0.914	expressed protein
	LOC_Os02g51400	Up	0.76	0.599	0.789	0.776	0.633	AAA family ATPase, putative, expressed
	LOC_Os02g51410	Up	1.286	1.206	0.984	0.866	1.838	shikimate kinase, putative, expressed
	LOC_Os02g51420	Up	1.094	1.221	1.966	2.029	1.246	hypothetical protein
	LOC_Os02g51510	Up	1.744	1.924	1.514	1.534	1.379	hypothetical protein
	LOC_Os02g51610	Up	6.101	5.801	6.23	5.479	4.983	CRAL/TRIO domain containing protein, expressed
	LOC_Os02g51660	Up	1.966	2.842	1.807	1.903	2.633	trpH, putative, expressed
	LOC_Os02g51670	Up	0.94	0.882	0.845	0.849	0.966	ethylene-responsive transcription factor, putative, expressed
	LOC_Os02g52300	Up	1.224	1.517	1.41	0.861	1.437	CPuORF38 - conserved peptide uORF-containing transcript, expressed
	LOC_Os02g52370	Up	1.62	2.107	1.361	1.823	1.838	armadillo/beta-catenin repeat family protein, putative, expressed
	LOC_Os02g52610	Up	2.915	1.467	1.641	2.08	0.832	xyloglucan fucosyltransferase, putative, expressed
	LOC_Os02g52780	Up	1.855	2.708	2.099	1.956	2.407	bZIP transcription factor, putative, expressed
	LOC_Os02g52790	Up	1.063	1.328	2.014	1.229	1.382	PB1 domain containing protein
	LOC_Os02g52810	Up	1.89	1.776	2.269	1.968	2.021	remorin C-terminal domain containing protein, putative, expressed
	LOC_Os02g52990	Up	1.028	0.958	1.055	1.086	0.611	OsSAUR12 - Auxin-responsive SAUR gene family member, expressed
	LOC_Os02g53040	Up	1.214	1.078	1.187	0.749	0.778	STE_MEKK_ste11_MAP3K.11 - STE kinases include homologs to sterile 7, sterile 11 and sterile 20 from yeast, expressed
	LOC_Os02g53080	Up	1.381	1.455	1.493	1.209	1.485	expressed protein
	LOC_Os02g53180	Up	1.032	0.997	1.336	1.376	1.274	1-aminocyclopropane-1-carboxylate oxidase protein, putative, expressed
	LOC_Os02g53220	Up	0.717	1.311	1.108	0.851	1.745	hypothetical protein
	LOC_Os02g53230	Up	1.015	1.332	0.957	1.142	1.013	transcription elongation factor SPT5 homolog 1, putative, expressed
	LOC_Os02g53290	Up	2.336	2.666	2.235	2.37	2.043	hypothetical protein
	LOC_Os02g53350	Up	3.873	3.106	2.184	3.648	1.344	expressed protein
	LOC_Os02g53360	Up	1.458	1.606	1.616	1.952	1.904	expressed protein
	LOC_Os02g53450	Up	1.736	2.074	2.254	1.72	1.539
	LOC_Os02g53600	Up	0.857	0.965	0.797	0.589	0.868	DEFL75 - Defensin and Defensin-like DEFL family
	LOC_Os02g53670	Up	0.908	0.764	0.949	1.129	0.821	MYB family transcription factor, putative, expressed
	LOC_Os02g53680	Up	2.547	2.641	2.965	3.472	2.066	RPA1A - Putative single-stranded DNA binding complex subunit 1, expressed
	LOC_Os02g53700	Up	2.387	2.021	2.571	1.993	1.263	DENN domain containing protein, expressed
	LOC_Os02g53730	Up	0.954	1.084	0.924	0.856	1.086	hypothetical protein
	LOC_Os02g53820	Up	4.22	6.253	4.81	4.065	4.702	endoglucanase, putative, expressed
	LOC_Os02g53850	Up	1.269	1.2	1.74	1.675	1.791	OsSub21 - Putative Subtilisin homologue
	LOC_Os02g53860	Up	0.883	1.242	1.591	1.231	1.252	OsSub22 - Putative Subtilisin homologue, expressed
	LOC_Os02g53950	Up	3.432	3.018	3.758	3.421	2.867	hypothetical protein
	LOC_Os02g53960	Up	1.626	1.637	1.633	1.267	1.704	CXE carboxylesterase, putative
	LOC_Os02g54230	Up	0.808	1.604	1.39	1.358	1.586	hypothetical protein
	AK107441	Up	3.656	3.687	3.421	3.461	3.09
	LOC_Os02g54310	Up	0.968	1.368	1.218	1.21	0.932	expressed protein
	LOC_Os02g54530	Up	0.969	0.736	0.707	1.391	1.408	SCP-like extracellular protein, expressed
	LOC_Os02g54700	Up	1.97	1.268	3.032	1.385	0.722
	LOC_Os02g54800	Up	1.189	1.485	2.154	1.701	1.479	hypothetical protein
	LOC_Os02g54990	Up	1.458	0.71	1.452	1.093	0.924
	LOC_Os02g55030	Up	5.333	6.279	4.23	5.517	5.981	hydrolase, NUDIX family, domain containing protein, expressed
	LOC_Os02g55040	Up	0.893	1.175	0.924	0.927	1.212	expressed protein
	LOC_Os02g55070	Up	1.127	1.434	1.039	0.993	1.415	expressed protein
	LOC_Os02g55080	Up	2.465	2.905	2.086	1.956	2.454	snf1-related kinase interactor 2, putative, expressed
	LOC_Os02g55110	Up	1.456	1.196	1.188	1.473	1.254	expressed protein
	LOC_Os02g55120	Up	1.467	1.839	0.908	1.258	1.208	translation initiation factor IF-3, putative, expressed
	LOC_Os02g55160	Up	6.988	7.798	7.104	5.652	7.303	expressed protein
	LOC_Os02g55220	Up	2.005	2.381	2.138	2.423	2.302	carboxyl-terminal proteinase, putative
	LOC_Os02g55330	Up	3.362	2.995	3.296	3.094	2.698	OsPOP6 - Putative Prolyl Oligopeptidase homologue, expressed
	LOC_Os02g55400	Up	1.068	1.653	1.129	1.037	0.829	ATPase 8, plasma membrane-type, putative, expressed
	LOC_Os02g55410	Up	0.597	1.298	0.981	0.864	0.674	MCM5 - Putative minichromosome maintenance MCM complex subunit 5, expressed
	LOC_Os02g55420	Up	1.369	0.98	1.225	1.037	1.008	aminotransferase, classes I and II, domain containing protein, expressed
	LOC_Os02g55480	Up	2.029	1.732	2.059	1.427	1.331	zinc finger, C3HC4 type domain containing protein, expressed
	LOC_Os02g55510	Up	1.189	0.976	1.575	1.28	0.718	CXXXC2 - Cysteine-rich protein with paired CXXXC motifs precursor, putative, expressed
	LOC_Os02g55540	Up	0.977	1.071	1.342	1.302	0.823	F-box/LRR-repeat protein 14, putative, expressed
	LOC_Os02g55590	Up	2.672	4.364	4.93	3.895	4.803	expressed protein
	LOC_Os02g55600	Up	2.187	2.344	1.939	1.666	1.918	expressed protein
	LOC_Os02g55649	Up	2.514	3.055	2.231	2.295	2.796	CXXXC8 - Cysteine-rich protein with paired CXXXC motifs precursor, putative, expressed
	LOC_Os02g55670	Up	1.765	2.388	1.57	1.3	1.789	expressed protein
	LOC_Os02g55770	Up	3.166	4.533	2.831	2.975	4.478	expressed protein
	LOC_Os02g55800	Up	2.196	1.692	2.225	1.188	1.484	hypothetical protein
	LOC_Os02g55870	Up	3.962	4.071	3.526	3.704	3.952	heparanase-like protein precursor, putative, expressed
	LOC_Os02g55940	Up	1.737	1.963	1.805	1.232	1.521	ribosomal protein S15 containing protein, expressed
	LOC_Os02g56010	Up	2.665	2.375	1.752	1.752	1.707	anthocyanidin 3-O-glucosyltransferase, putative
	LOC_Os02g56020	Up	0.844	0.662	1.067	1.013	0.703	methyltransferase, putative, expressed
	LOC_Os02g56040	Up	2.145	1.132	1.311	1.313	0.879	chaperone protein dnaJ, putative, expressed
	LOC_Os02g56100	Up	2.944	2.483	2.8	2.14	1.965	ribonucleoside-diphosphate reductase large subunit, putative, expressed
	LOC_Os02g56150	Up	1.556	1.912	1.635	1.81	1.938	expressed protein
	LOC_Os02g56170	Up	0.904	1.384	1.37	0.993	0.927	inositol-1-monophosphatase, putative, expressed
	LOC_Os02g56330	Up	1.301	1.887	0.775	1.286	1.077
	AK062825	Up	3.693	3.596	3.169	3.296	3.842
	LOC_Os02g56370	Up	1.142	1.338	1.153	1.186	0.931	OsWAK20 - OsWAK receptor-like protein kinase, expressed
	LOC_Os02g56450	Up	1.407	1.269	1.397	1.439	1.366	hypothetical protein
	AK071338	Up	0.874	1.011	0.926	0.675	0.75
	LOC_Os02g56620	Up	0.976	0.919	0.829	0.948	1.011	hypothetical protein
	LOC_Os02g56700	Up	0.897	1.183	0.815	1.092	0.965	dehydrogenase, putative, expressed
	LOC_Os02g56720	Up	2.337	2.077	2.023	1.667	2.198
	LOC_Os02g56860	Up	0.816	1.942	0.998	0.593	1.137	3-ketoacyl-CoA synthase, putative, expressed
	LOC_Os02g56870	Up	3.117	3.01	2.713	4.086	4.403	DEFL38 - Defensin and Defensin-like DEFL family
	LOC_Os02g56940	Up	3.308	3.81	3.259	3.442	3.738	expressed protein
	LOC_Os02g56980	Up	1.217	1.323	0.881	1.46	0.653	cytidylyltransferase domain containing protein, expressed
	LOC_Os02g57110	Up	2.581	2.288	2.516	2.617	2.211	GDSL-like lipase/acylhydrolase, putative, expressed
	LOC_Os02g57150	Up	2.465	3.753	4.081	4.061	3.985	tubulin-specific chaperone A, putative, expressed
	LOC_Os02g57160	Up	2.661	2.742	2.862	3.008	2.529	ELMO/CED-12 family protein, putative, expressed
	LOC_Os02g57210	Up	0.93	0.886	0.982	1.134	0.76	hypothetical protein
	LOC_Os02g57260	Up	6.557	7.176	6.33	6.598	7.199	3-ketoacyl-CoA thiolase, peroxisomal precursor, putative, expressed
	LOC_Os02g57300	Up	2.424	1.788	2.699	1.842	2.251	hypothetical protein
	LOC_Os02g57390	Up	1.33	1.37	1.265	1.114	1.267	pumilio-family RNA binding protein, putative, expressed
	LOC_Os02g57410	Up	2.909	3.81	2.412	2.404	2.917	OTU-like cysteine protease family protein, putative, expressed
	LOC_Os02g57430	Up	2.909	3.81	2.412	2.404	2.917	OTU-like cysteine protease family protein, putative, expressed
	LOC_Os02g57440	Up	2.977	3.278	2.586	2.762	2.875	DNL zinc finger domain containing protein, putative, expressed
	LOC_Os02g57580	Up	1.351	2.861	1.47	3.405	3.035	LYK8, putative, expressed
	LOC_Os02g57710	Up	2.109	2.702	1.874	1.989	2.37	anthocyanin permease, putative
	LOC_Os02g57730	Up	1.522	2.405	1.795	1.603	2.034	signal peptide peptidase-like 2B, putative, expressed
	LOC_Os02g57740	Up	1.853	2.087	1.419	1.161	0.863	hypothetical protein
	LOC_Os02g57870	Up	1.911	1.291	1.631	1.703	0.888	conserved hypothetical protein
	LOC_Os02g57900	Up	1.572	1.808	1.147	1.497	1.458	expressed protein
	LOC_Os02g57910	Up	1.083	1.005	0.828	0.754	1.057	hypothetical protein
	LOC_Os02g57920	Up	3.418	3.89	2.63	3.369	3.496	OsFBX73 - F-box domain containing protein, expressed
	LOC_Os02g57950	Up	0.941	1.171	0.799	0.769	0.719	expressed protein
	LOC_Os02g57960	Up	7.896	8.039	7.496	7.717	7.83	hypothetical protein
	LOC_Os02g58000	Up	1.839	2.823	1.899	1.744	2.005	Leucine Rich Repeat family protein
	LOC_Os02g58080	Up	3.111	3.036	2.747	2.946	2.486	hypothetical protein
	LOC_Os02g58139	Up	1.654	1.867	1.708	2.013	1.767	transporter, major facilitator family, putative, expressed
	AK108744	Up	1.762	1.334	0.987	0.949	0.856	OsSigP1 - Putative Type I Signal Peptidase homologue; employs a putative Ser/His catalytic dyad, expressed
	LOC_Os02g58280	Up	2.715	1.986	2.046	2.206	1.361
	LOC_Os02g58290	Up	0.855	1.928	0.732	1.726	1.74	expressed protein
	LOC_Os02g58330	Up	0.755	0.972	1.205	0.752	0.837	expressed protein
	LOC_Os02g58500	Up	2.138	1.945	1.103	1.954	2.536	expressed protein
	LOC_Os02g58510	Up	1.288	1.428	1.12	0.928	1.069	phospholipase A2, putative, expressed
	LOC_Os02g58570	Up	1.055	1.434	0.724	0.681	1.235	GHMP kinases ATP-binding protein, putative
	LOC_Os02g58630	Up	1.467	1.547	1.402	2.124	1.405	PRLI-interacting factor A, putative, expressed
	LOC_Os02g58800	Up	0.949	1.227	0.702	0.742	1.519	hypothetical protein
	LOC_Os03g01110	Up	0.847	1.491	1.145	1.298	0.831	expressed protein
	LOC_Os03g01222	Up	1.327	3.758	0.644	1.164	3.066	RNA methyltransferase, TrmH family protein, putative, expressed
	LOC_Os03g01420	Up	1.793	2.07	1.852	1.21	1.6	formyl transferase, putative, expressed
	LOC_Os03g01436	Up	2.234	1.474	1.95	1.454	1.362	expressed protein
	LOC_Os03g01460	Up	1.755	0.927	2.161	1.624	1.222	conserved hypothetical protein
	LOC_Os03g01480	Up	4.168	3.754	3.304	3.78	3.048	conserved hypothetical protein
	LOC_Os03g01490	Up	1.668	1.888	0.636	1.471	1.78	hypothetical protein
	LOC_Os03g01570	Up	3.612	3.956	2.832	3.804	3.532	expressed protein
	LOC_Os03g01600	Up	2.131	2.55	1.792	2.264	2.054	expressed protein
	LOC_Os03g01670	Up	2.248	1.343	3.59	1.036	1.176	aminotransferase domain containing protein, putative, expressed
	LOC_Os03g01710	Up	0.706	1.046	1.039	0.915	1.267	retrotransposon protein, putative, unclassified
	LOC_Os03g01910	Up	2.337	3.835	3.813	3.491	2.904	expressed protein
	LOC_Os03g02040	Up	1.069	1.295	1.568	1.101	0.967	transcription factor BTF3, putative, expressed
	LOC_Os03g02050	Up	1.119	1.299	2.022	1.691	1.571	remorin, putative, expressed
	LOC_Os03g02170	Up	3.552	2.863	3.28	2.644	2.655	LTPL151 - Protease inhibitor/seed storage/LTP family protein precursor, expressed
	LOC_Os03g02180	Up	1.878	1.702	1.261	1.601	1.492	transmembrane and coiled-coil domain-containing protein 4, putative, expressed
	LOC_Os03g02190	Up	0.907	0.67	0.847	0.86	0.814	cytochrome P450, putative, expressed
	LOC_Os03g02420	Up	2.488	2.91	1.835	2.28	1.638	protein kinase domain containing protein, expressed
	LOC_Os03g02440	Up	6.644	7.979	6.591	6.917	7.772	KH domain containing protein, putative, expressed
	LOC_Os03g02560	Up	3.65	4.261	3.123	2.822	2.727	WD repeat-containing protein 44, putative, expressed
	LOC_Os03g02670	Up	4.789	3.983	3.386	2.84	3.555	cyclin-like F-box, putative, expressed
	LOC_Os03g02710	Up	1.138	0.946	1.14	0.792	0.896	transporter family protein, putative, expressed
	LOC_Os03g02730	Up	0.833	1.514	0.923	0.93	0.722	hydroxymethylglutaryl-CoA synthase, putative, expressed
	AK108623	Up	0.591	0.994	0.623	1.261	0.847	expressed protein
	LOC_Os03g02860	Up	1.06	1.621	1.254	1.282	1.032
	LOC_Os03g03034	Up	0.892	0.924	1.15	0.833	0.649	heavy metal-associated domain containing protein, expressed
	LOC_Os03g03070	Up	1.091	1.108	1.038	0.736	1.013	flavonol synthase/flavanone 3-hydroxylase, putative, expressed
	LOC_Os03g03130	Up	0.796	0.992	1.151	0.948	1.047	transcription factor, putative, expressed
	LOC_Os03g03270	Up	1.465	1.937	1.244	1.325	2.51	ubiquitin-conjugating enzyme, putative, expressed
	LOC_Os03g03470	Up	1.587	2.108	1.652	1.396	2.02	fringe-related protein, putative, expressed
	LOC_Os03g03590	Up	2.032	1.701	1.71	1.175	1.057	expressed protein
	LOC_Os03g03654	Up	0.977	0.896	0.891	0.832	0.74	transporter, monovalent cation:proton antiporter-2 family, putative, expressed
	LOC_Os03g03730	Up	1.895	1.425	2.202	1.436	1.554	hypothetical protein
	LOC_Os03g03830	Up	0.639	0.715	0.81	0.965	1.084	regulatory protein, putative, expressed
	LOC_Os03g03850	Up	1.841	2.55	1.99	2.012	2.477	EF hand family protein, putative, expressed
	LOC_Os03g03860	Up	2.76	2.975	2.449	2.864	2.619	GATA zinc finger domain containing protein
	LOC_Os03g04010	Up	0.828	1.312	1.186	1.615	1.577	expressed protein
	LOC_Os03g04060	Up	2.692	2.004	1.41	1.49	1.702	hypothetical protein
	LOC_Os03g04080	Up	0.921	1.184	0.708	0.902	1.071	CHIT16 - Chitinase family protein precursor, expressed
	AK109312	Up	1.517	1.54	1.597	1.586	1.511	expressed protein
	LOC_Os03g04240	Up	0.63	0.826	0.809	0.793	0.831
	LOC_Os03g04250	Up	4.628	5.417	4.47	5.26	5.187	glutathione S-transferase, putative, expressed
	LOC_Os03g04370	Up	5.914	6.187	6.054	5.609	5.664	glutathione S-transferase, putative, expressed
	LOC_Os03g04400	Up	1.097	1.194	0.8	1.215	1.473	protein-methionine-S-oxide reductase, putative, expressed
	LOC_Os03g04430	Up	1.997	1.725	1.594	1.612	1.139	heat shock protein DnaJ, putative, expressed
	LOC_Os03g04590	Up	1.6	1.871	1.314	1.647	2.051	protein phosphatase 2C, putative, expressed
	LOC_Os03g04640	Up	2.724	3.862	2.981	3.674	2.951	ribosomal protein, putative, expressed
	LOC_Os03g04760	Up	1.464	1.413	1.471	1.284	1.606	cytochrome P450 protein, putative
	LOC_Os03g04940	Up	0.975	0.982	1.052	1.223	0.744	expressed protein
	AK062932	Up	1.364	1.729	1.777	1.225	2.105	methyltransferase, putative, expressed
	LOC_Os03g05030	Up	1.419	2.215	1.655	1.909	2.136
	LOC_Os03g05170	Up	1.873	0.834	0.905	1.582	0.993	dirigent, putative, expressed
	LOC_Os03g05200	Up	1.177	1.201	1.996	1.346	0.642	hypothetical protein
	LOC_Os03g05250	Up	1.852	3.034	1.946	1.884	2.218	DENN domain containing protein, expressed
	LOC_Os03g05260	Up	0.778	1.727	1.063	1.001	0.673	hypothetical protein
	LOC_Os03g05300	Up	1.598	1.183	0.698	0.596	1.557	ankyrin repeat domain containing protein, expressed
	LOC_Os03g05320	Up	1.853	1.503	1.195	0.862	1.538	cyclin-dependent kinases regulatory subunit 1, putative, expressed
	LOC_Os03g05380	Up	3.024	3.637	2.807	3.589	3.15	expressed protein
	LOC_Os03g05580	Up	1.265	1.535	1.463	1.288	1.111	hypothetical protein
	LOC_Os03g05930	Up	1.539	1.623	1.701	1.629	1.472	hypothetical protein
	LOC_Os03g06000	Up	2.084	1.606	1.063	1.381	1.587	retrotransposon protein, putative, unclassified
	LOC_Os03g06010	Up	1.504	1.68	1.556	1.007	1.226	expansin precursor, putative, expressed
	LOC_Os03g06090	Up	1.045	1.651	1.332	1.28	1.636	expansin precursor, putative, expressed
	LOC_Os03g06100	Up	2.868	2.648	2.337	2.187	1.855	high-affinity nickel-transport family protein, putative, expressed
	LOC_Os03g06120	Up	1.299	1.883	2.228	1.485	0.864	retrotransposon protein, putative, unclassified
	LOC_Os03g06200	Up	1.339	1.096	0.752	1.451	1.018	PLAC8 family protein, expressed
	LOC_Os03g06340	Up	1.035	1.211	1.186	0.823	0.927	aminotransferase, putative, expressed
	LOC_Os03g06620	Up	2.291	3.022	2.545	2.611	2.533	XS domain containing protein, expressed
	LOC_Os03g06740	Up	2.722	3.108	2.827	2.843	2.996	1,2-dihydroxy-3-keto-5-methylthiopentene dioxygenase protein, putative, expressed
	LOC_Os03g06860	Up	1.543	1.403	1.925	1.264	1.636	glutathione reductase, putative, expressed
	LOC_Os03g06960	Up	2.342	2.292	2.686	2.076	1.565	transposon protein, putative, unclassified, expressed
	LOC_Os03g07190	Up	0.652	0.841	0.826	1.005	1.079	vesicle-associated membrane protein, putative, expressed
	LOC_Os03g07250	Up	0.87	2.336	0.836	1.523	2.413	expressed protein
	LOC_Os03g07290	Up	1.337	1.546	1.384	1.706	0.652	cytochrome P450, putative, expressed
	AK066912	Up	0.905	1.781	0.825	1.56	0.811	structural constituent of ribosome, putative, expressed
	LOC_Os03g07700	Up	2.526	1.596	1.519	2.16	2.741
	LOC_Os03g07870	Up	2.207	2.143	1.693	2.208	1.221	expressed protein
	LOC_Os03g08000	Up	0.868	0.968	1.115	0.817	0.762	expressed protein
	LOC_Os03g08030	Up	1.531	1.367	1.775	1.005	0.801	expressed protein
	LOC_Os03g08070	Up	4.454	4.097	3.431	3.818	3.037	expressed protein
	LOC_Os03g08114	Up	2.11	2.058	1.683	0.675	1.553	copper-transporting ATPase PAA1, putative, expressed
	LOC_Os03g08170	Up	1.49	1.842	2.627	1.075	0.918	expressed protein
	LOC_Os03g08250	Up	1.584	1.868	1.619	1.555	1.509	protein kinase APK1B, chloroplast precursor, putative, expressed
	LOC_Os03g08260	Up	3.961	4.365	4.032	3.256	4.134	expressed protein
	LOC_Os03g08280	Up	1.356	2.065	1.196	1.374	1.677	hypothetical protein
	LOC_Os03g08320	Up	0.906	1.129	0.879	0.819	0.955	peptidase, T1 family, putative, expressed
	LOC_Os03g08330	Up	4.96	4.479	2.89	3.962	3.329	ZIM domain containing protein, putative, expressed
	LOC_Os03g08380	Up	2.768	2.872	3.016	2.412	2.887	ZIM domain containing protein, putative, expressed
	LOC_Os03g08420	Up	0.992	1.408	1.035	1.299	1.228	ABC transporter, ATP-binding protein, putative, expressed
	AK241509	Up	1.463	1.828	2.44	1.548	2.492	hypothetical protein
	LOC_Os03g08430	Up	1.721	2.016	2.036	1.651	2.2
	LOC_Os03g08440	Up	2.272	2.547	1.507	2.001	1.396	SAC domain containing protein, putative, expressed
	LOC_Os03g08520	Up	2.157	1.942	1.885	1.383	1.41	ribosomal protein S2, putative, expressed
	LOC_Os03g08550	Up	3.58	3.417	3.636	0.815	3.068	DUF581 domain containing protein, expressed
	LOC_Os03g08570	Up	1.006	1.159	1.304	1.071	0.92	STRUBBELIG-RECEPTOR FAMILY 6 precursor, putative, expressed
	LOC_Os03g08590	Up	1.051	1.651	1.779	1.082	1.694	amine oxidase, flavin-containing, domain containing protein, expressed
	LOC_Os03g08720	Up	1.431	1.937	1.393	1.471	1.652	hypothetical protein
	LOC_Os03g08740	Up	1.036	1.191	1.179	0.926	0.748	transferase family protein, putative, expressed
	LOC_Os03g08754	Up	5.657	5.863	4.95	5.453	4.906	expressed protein
	LOC_Os03g08770	Up	0.836	1.21	1.218	0.656	0.903	OsMADS47 - MADS-box family gene with MIKCc type-box, expressed
	AK060541	Up	7.439	8.541	7.075	7.169	7.229	modifier of rudimentary protein, expressed
	LOC_Os03g08834	Up	1.051	1.23	1.39	0.586	0.903
	LOC_Os03g08850	Up	1.286	1.248	1.257	0.616	0.951	expressed protein
	LOC_Os03g08960	Up	1.513	2.359	2.019	2.255	2.202	AUXIN SIGNALING F-BOX 2, putative, expressed
	LOC_Os03g09020	Up	1.136	1.474	1.282	1.21	1.881	homeobox associated leucine zipper, putative, expressed
	LOC_Os03g09170	Up	0.969	1.462	0.863	1.061	1.377	dehydrogenase, putative, expressed
	LOC_Os03g09220	Up	1.571	1.579	1.773	1.476	1.017	ethylene-responsive transcription factor, putative, expressed
	LOC_Os03g09280	Up	2.174	1.437	1.616	1.338	1.507	stage II sporulation protein E, putative, expressed
	LOC_Os03g09290	Up	3.1	3.166	3.51	2.431	2.564	gibberellin response modulator protein, putative, expressed
	LOC_Os03g09300	Up	4.804	4.891	4.948	4.719	5.428	yippee zinc-binding protein, putative, expressed
	LOC_Os03g09810	Up	0.945	1.479	1.529	1.252	1.391	pumilio-family RNA binding repeat containing protein
	LOC_Os03g09830	Up	1.48	1.765	1.756	1.043	1.373	polyamine oxidase precursor, putative
	LOC_Os03g09880	Up	1.554	1.691	1.775	1.518	1.197
	LOC_Os03g09900	Up	1.273	1.309	1.098	1.466	1.375	AIR12, putative, expressed
	LOC_Os03g09920	Up	1.509	2.087	1.515	1.798	1.97	membrane protein, putative, expressed
	LOC_Os03g09930	Up	1.035	1.355	2.265	1.87	1.29	RNase L inhibitor protein-related, putative, expressed
	LOC_Os03g09980	Up	1.284	0.635	0.984	1.246	0.938	sulfate transporter, putative, expressed
	LOC_Os03g09990	Up	0.936	0.628	1.282	0.939	1.007	sulfate transporter, putative, expressed
	LOC_Os03g10040	Up	1.455	1.459	0.807	1.491	1.534	retrotransposon protein, putative, unclassified
	LOC_Os03g10050	Up	0.893	0.81	1.196	1.225	0.973	OsFBX77 - F-box domain containing protein, expressed
	LOC_Os03g10060	Up	4.427	4.532	4.923	3.844	3.756	serine acetyltransferase protein, putative, expressed
	LOC_Os03g10250	Up	1.805	2.931	2.031	2.826	2.502	S10/S20 domain containing ribosomal protein, putative, expressed
	LOC_Os03g10260	Up	4.789	4.672	4.302	5.02	3.218	expressed protein
	LOC_Os03g10340	Up	3.067	4.242	2.518	3.199	2.737	expressed protein
	LOC_Os03g10440	Up	1.102	1.243	1.049	1.162	0.817	40S ribosomal protein S3a, putative, expressed
	LOC_Os03g10520	Up	1	1.543	1.511	1.038	1.29	glycosyl hydrolase family 10 protein, putative, expressed
	LOC_Os03g10530	Up	2.972	1.32	1.984	2.238	1.163	radical SAM enzyme, putative, expressed
	LOC_Os03g10570	Up	1.972	1.826	1.263	1.464	1.301	expressed protein
	LOC_Os03g10610	Up	1.498	1.597	1.157	0.984	0.634	HORMA domain containing protein, putative
	LOC_Os03g10620	Up	0.899	1.828	3.763	0.878	1.448	retrotransposon protein, putative, unclassified
	LOC_Os03g10660	Up	1.229	1.326	0.883	0.99	1.629	hydrolase, alpha/beta fold family domain containing protein, expressed
	LOC_Os03g10780	Up	1.182	1.472	1.496	1.445	1.257	hypothetical protein
	LOC_Os03g10790	Up	0.709	1.334	0.973	1.535	1.704	flap endonuclease, putative, expressed
	LOC_Os03g10830	Up	1.218	1.935	1.78	1.044	1.385	cytochrome b5-like Heme/Steroid binding domain containing protein, expressed
	LOC_Os03g10850	Up	3.587	4.114	3.719	3.973	2.383	hypothetical protein
	LOC_Os03g10870	Up	1.271	1.421	1.159	1.26	1.788	FAD-linked sulfhydryl oxidase ALR, putative, expressed
	LOC_Os03g10900	Up	1.138	1.627	1.833	1.83	1.843	membrane associated DUF588 domain containing protein, putative, expressed
	LOC_Os03g11120	Up	1.056	1.603	1.596	1.365	1.398	disease resistance protein, putative, expressed
	LOC_Os03g11150	Up	1.169	1.297	1.242	1.219	1.037	methionyl-tRNA synthetase, putative, expressed
	LOC_Os03g11160	Up	1.698	1.758	1.521	1.437	1.38	hypothetical protein
	LOC_Os03g11170	Up	2.243	3.447	3.216	2.372	1.771	cysteine proteinase inhibitor precursor, putative
	LOC_Os03g11240	Up	1.565	0.619	1.82	1.425	1.36	cysteine proteinase inhibitor precursor, putative
	LOC_Os03g11250	Up	2.907	2.26	2.578	1.287	1.089	nucleotidyltransferase, putative, expressed
	LOC_Os03g11320	Up	2.21	1.415	2.525	0.816	0.914	expressed protein
	LOC_Os03g11350	Up	1.559	1.818	1.762	2.165	1.627	heparanase-like protein precursor, putative, expressed
	LOC_Os03g11390	Up	2.296	2.286	2.154	2.213	2.465	UDP-glucoronosyl and UDP-glucosyl transferase, putative, expressed
	LOC_Os03g11490	Up	1.12	1.141	1.831	1.193	0.643	hypothetical protein
	LOC_Os03g11500	Up	6.783	7.061	6.663	6.701	6.658	expressed protein
	LOC_Os03g11590	Up	1.354	1.547	1.184	1.11	1.052	DUF647 domain containing protein, putative, expressed
	LOC_Os03g11690	Up	1.985	2.72	1.745	2.123	2.286	integral membrane protein, putative, expressed
	LOC_Os03g11720	Up	1.59	1.175	1.318	1.286	0.613	PPR repeat containing protein, expressed
	LOC_Os03g11750	Up	2.492	2.01	3.087	2.681	2.555	glycosyl hydrolase, family 31, putative, expressed
	LOC_Os03g11760	Up	1.147	1.674	1.681	1.434	1.585	hypothetical protein
	AK099649	Up	2.38	2.905	2.578	2.353	2.204	polygalacturonase, putative, expressed
	LOC_Os03g12080	Up	0.737	0.955	0.715	1.186	1.232
	LOC_Os03g12110	Up	1.364	1.392	1.335	1.924	1.207	retrotransposon protein, putative, Ty3-gypsy subclass
	LOC_Os03g12170	Up	1.269	1.117	1.518	2.266	1.999	homocysteine S-methyltransferase protein, putative, expressed
	LOC_Os03g12180	Up	1.408	1.525	1.282	1.072	0.943	conserved hypothetical protein
	LOC_Os03g12210	Up	4.283	4.112	4.122	4.245	4.708	MA3 domain containing protein, expressed
	LOC_Os03g12220	Up	1.222	1.651	1.471	0.868	1.173	expressed protein
	LOC_Os03g12230	Up	1.381	1.807	1.569	1.446	1.672	retrotransposon protein, putative, Ty3-gypsy subclass
	LOC_Os03g12270	Up	0.759	1.822	1.675	1.605	1.453	caleosin related protein, putative, expressed
	LOC_Os03g12290	Up	2.321	3.727	3.069	3.15	3.327	dehydrogenase, putative, expressed
	LOC_Os03g12310	Up	1.547	1.437	1.093	1.046	0.902	glutamine synthetase, catalytic domain containing protein, expressed
	LOC_Os03g12460	Up	2.736	4.082	4.207	3.248	2.731	retrotransposon protein, putative, unclassified
	LOC_Os03g12510	Up	1.049	2.833	1.246	0.98	2.121	conserved oligomeric complex COG6 family protein, expressed
	LOC_Os03g12660	Up	1.496	1.763	1.932	1.237	1.546	non-symbiotic hemoglobin 2, putative, expressed
	LOC_Os03g12710	Up	1.143	1.316	1.16	1.011	0.92	cytochrome P450, putative, expressed
	LOC_Os03g12800	Up	0.875	1.324	1.277	0.844	1.191	clathrin adaptor complex small chain domain containing protein, expressed
	LOC_Os03g12804	Up	1.749	1.822	1.802	1.705	1.848	hypothetical protein
	AK242025	Up	0.722	1.582	0.863	2.196	1.093	expressed protein
	LOC_Os03g12820	Up	6.903	7.56	8.265	6.725	7.448
	LOC_Os03g12860	Up	3.748	5.233	4.409	2.767	4.1	ATP8, putative, expressed
	LOC_Os03g12890	Up	0.77	0.725	1.099	0.898	1.011	homeobox associated leucine zipper, putative, expressed
	AK242199	Up	1.068	1.281	1.339	1.03	1.26	aminotransferase domain containing protein, putative, expressed
	LOC_Os03g12970	Up	0.998	1.155	1.224	0.847	1.015
	LOC_Os03g13050	Up	2.322	2.097	2.281	2.431	1.533	hypothetical protein
	LOC_Os03g13070	Up	1.654	1.844	1.304	1.513	1.97	E2F-related protein, putative, expressed
	LOC_Os03g13080	Up	0.788	1.167	1.194	0.663	0.924	thaumatin family domain containing protein
	LOC_Os03g13120	Up	0.989	0.883	0.587	0.799	0.711	LYK, putative
	LOC_Os03g13150	Up	5.165	5.787	6.13	5.354	5.635	hypothetical protein
	LOC_Os03g13220	Up	1.105	1.069	0.837	1.077	1.262	non-symbiotic hemoglobin 2, putative
	LOC_Os03g13240	Up	2.086	1.574	1.53	1.122	1.402	expressed protein
	LOC_Os03g13274	Up	2.493	1.572	2.328	0.627	1.436	peptide transporter, putative, expressed
	LOC_Os03g13450	Up	5.347	5.871	5.003	5.649	5.762	peptide transporter PTR2, putative, expressed
	LOC_Os03g13470	Up	6.423	6.666	5.687	5.811	6.187	expressed protein
	AK108984	Up	0.779	0.93	0.662	0.6	0.671	hypothetical protein
	LOC_Os03g13490	Up	2.16	2.814	3.023	2.1	1.669
	LOC_Os03g13540	Up	1.289	1.144	1.63	1.633	0.841	expressed protein
	LOC_Os03g13590	Up	3.308	4.926	4.326	4.089	3.293	Ser/Thr protein phosphatase family protein, putative, expressed
	LOC_Os03g13760	Up	2.877	2.965	2.352	2.767	2.743	potyvirus VPg interacting protein, putative, expressed
	LOC_Os03g13770	Up	1.713	1.779	1.633	1.827	1.343	LSM domain containing protein, expressed
	LOC_Os03g14000	Up	0.842	0.676	0.79	0.63	1.437	tubulin, putative, expressed
	LOC_Os03g14050	Up	1.584	1.727	1.925	1.873	1.237	acyl CoA binding protein, putative, expressed
	LOC_Os03g14080	Up	1.599	1.732	1.62	2.158	1.449	thaumatin-like protein 1 precursor, putative, expressed
	LOC_Os03g14090	Up	2.542	3.299	3.239	2.9	2.897	transmembrane amino acid transporter protein, putative, expressed
	LOC_Os03g14190	Up	2.158	1.733	1.676	1.905	1.528	armadillo/beta-catenin repeat family protein, putative, expressed
	LOC_Os03g14260	Up	4.432	4.74	4.242	4.549	4.327	RNA recognition motif containing protein, putative
	LOC_Os03g14390	Up	7.452	6.854	7.395	6.757	7.451	guanine nucleotide exchange family protein, putative, expressed
	LOC_Os03g14580	Up	1.237	1.138	1.521	1.318	1.024	hypothetical protein
	LOC_Os03g14620	Up	5.844	5.576	6.439	5.486	5.065	expressed protein
	LOC_Os03g14669	Up	1.764	2.738	3.086	3.039	2.41
	LOC_Os03g14780	Up	6.637	5.505	6.233	5.082	5.138	core histone H2A/H2B/H3/H4, putative, expressed
	LOC_Os03g14800	Up	1.854	2.463	1.089	1.519	1.709	hypothetical protein
	LOC_Os03g14830	Up	0.695	1.152	0.969	0.88	1.064	serine palmitoyltransferase 1, putative, expressed
	LOC_Os03g14920	Up	1.408	1.422	1.66	1.52	1.028	GHMP kinases ATP-binding protein, putative, expressed
	LOC_Os03g14990	Up	0.66	1.141	0.975	1.036	1.011	hypothetical protein
	LOC_Os03g15060	Up	0.813	0.736	0.814	1.223	0.828	chorismate synthase 2, chloroplast precursor, putative, expressed
	LOC_Os03g15070	Up	2.176	2.228	2.308	1.791	1.939	hypothetical protein
	LOC_Os03g15080	Up	1.829	3.452	3.379	1.765	1.642	hypothetical protein
	LOC_Os03g15340	Up	5.748	6.744	6.539	5.515	6.303	expressed protein
	LOC_Os03g15370	Up	1.452	2.163	1.376	1.372	1.732	plastocyanin-like domain containing protein, putative, expressed
	AK241847	Up	4.723	4.999	3.699	5.494	5.245	ubiquitin fusion protein, putative, expressed
	LOC_Os03g15810	Up	1.62	2.474	1.559	2.162	2.016
	LOC_Os03g15960	Up	3.672	4.385	3.759	2.549	3.441	AAA-type ATPase family protein, putative, expressed
	LOC_Os03g16010	Up	0.871	1.918	0.624	0.735	1.988	hsp20/alpha crystallin family protein, putative, expressed
	LOC_Os03g16020	Up	1.383	1.603	1.338	1.791	1.725	BRASSINOSTEROID INSENSITIVE 1-associated receptor kinase 1 precursor, putative, expressed
	LOC_Os03g16030	Up	5.401	5.535	5.322	5.836	5.95	hsp20/alpha crystallin family protein, putative
	AK120655	Up	0.826	1.15	0.751	1	1.214	hsp20/alpha crystallin family protein, putative, expressed
	AK106776	Up	1.127	1.762	1.253	1.396	1.523
	LOC_Os03g16600	Up	1.661	2.141	2.091	1.602	2.09
	LOC_Os03g16610	Up	1.467	1.115	1.215	1.378	1.703	expressed protein
	LOC_Os03g16730	Up	0.783	0.665	0.928	1.195	0.746	laccase precursor protein, putative, expressed
	LOC_Os03g16980	Up	1.38	0.632	1.279	0.638	0.805	expressed protein
	LOC_Os03g17030	Up	3.763	3.903	2.544	2.42	3.169	NAD dependent epimerase/dehydratase family domain containing protein, expressed
	LOC_Os03g17040	Up	2.658	2.044	1.663	1.379	0.833	polyadenylate-binding protein, putative, expressed
	LOC_Os03g17070	Up	2.294	2.432	1.415	1.885	0.996	expressed protein
	LOC_Os03g17130	Up	1.746	2.511	1.763	1.186	2.005	ATP synthase B chain, chloroplast precursor, putative, expressed
	LOC_Os03g17180	Up	1	1.076	1.803	1.573	0.913	bHelix-loop-helix transcription factor, putative, expressed
	LOC_Os03g17250	Up	3.414	2.798	3.023	3.209	2.745	ABC transporter, ATP-binding protein, putative, expressed
	LOC_Os03g17280	Up	6.171	5.699	6.091	5.398	5.603	ankyrin repeat-containing protein, putative, expressed
	LOC_Os03g17310	Up	0.796	0.748	0.893	0.716	0.794	conserved hypothetical protein
	LOC_Os03g17460	Up	0.979	1.312	1.196	1.04	1.123	calcium-transporting ATPase, endoplasmic reticulum-type, putative, expressed
	LOC_Os03g17480	Up	1.359	2.005	1.379	1.403	1.048	IN2-1 protein, putative, expressed
	LOC_Os03g17510	Up	1.142	1.63	1.649	0.924	1.175	IN2-1 protein, putative, expressed
	LOC_Os03g17580	Up	6.69	7.303	6.625	6.93	6.69	pentatricopeptide, putative, expressed
	LOC_Os03g17710	Up	1.393	1.066	1.031	0.902	0.97	ribosomal protein L10, putative, expressed
	LOC_Os03g17740	Up	2.031	1.736	2.099	1.415	1.62	splicing factor, arginine/serine-rich, putative, expressed
	LOC_Os03g17750	Up	1.574	3.138	3.879	0.816	1.269	transporter, putative, expressed
	LOC_Os03g17880	Up	2.935	3.218	3.179	2.343	2.397	hypothetical protein
	LOC_Os03g17890	Up	1.134	1.261	0.625	0.705	1.253	expressed protein
	LOC_Os03g17920	Up	1.221	1.93	1.792	1.38	1.129	hypothetical protein
	LOC_Os03g17960	Up	1.591	1.439	0.62	1.337	2	RNA pseudouridine synthase, putative, expressed
	LOC_Os03g18060	Up	5.597	5.508	6.262	5.693	6.273	expressed protein
	LOC_Os03g18250	Up	3.159	3.78	3.006	2.714	2.744	transposon protein, putative, unclassified
	LOC_Os03g18340	Up	0.986	1.129	1.243	0.795	1.016	hypothetical protein
	LOC_Os03g18560	Up	0.9	0.882	0.942	1.948	0.706	transcription factor like protein, putative
	LOC_Os03g18620	Up	0.987	0.915	0.969	0.752	0.631	DUF538 domain containing protein, putative, expressed
	LOC_Os03g18640	Up	1.083	1.032	0.645	1.318	1.077	PPR repeat domain containing protein, putative, expressed
	LOC_Os03g18670	Up	0.924	0.794	0.804	0.74	0.666	laccase precursor protein, putative, expressed
	LOC_Os03g18680	Up	1.365	1.577	1.454	1.14	1.371	hypothetical protein
	LOC_Os03g18750	Up	5.109	5.55	5.568	5.235	5.527	membrane associated DUF588 domain containing protein, putative, expressed
	LOC_Os03g19170	Up	3.54	2.616	3.453	2.965	3.208	hypothetical protein
	LOC_Os03g19230	Up	1.576	1.642	1.437	0.957	1.679	GCRP7 - Glycine and cysteine rich family protein precursor, expressed
	LOC_Os03g19240	Up	3.922	4.443	3.947	4.61	4.081	hypothetical protein
	LOC_Os03g19420	Up	2.009	2.44	1.419	2.112	2.237	AMP-binding enzyme, putative, expressed
	LOC_Os03g19436	Up	1.651	1.48	0.705	1.239	0.965
	LOC_Os03g19470	Up	1.878	1.849	2.381	1.934	1.097	expressed protein
	LOC_Os03g19500	Up	1.101	1.202	0.97	1.118	1.11	proteins of unknown function domain containing protein, expressed
	LOC_Os03g19560	Up	1.059	1.17	0.64	1.233	1.086	ubiquitin-conjugating enzyme, putative, expressed
	LOC_Os03g19580	Up	1.975	0.896	0.605	1.204	0.976	tetratricopeptide repeat domain containing protein, expressed
	LOC_Os03g19600	Up	1.977	2.298	3.667	2.458	2.077	expressed protein
	LOC_Os03g19680	Up	2.146	2.319	3.56	2.066	3.001	retrotransposon protein, putative, unclassified, expressed
	LOC_Os03g19880	Up	1.526	1.378	0.924	1.205	1.838	enoyl-CoA hydratase/isomerase family protein, putative, expressed
	LOC_Os03g19890	Up	1.333	1.65	1.356	0.988	1.138	conserved hypothetical protein
	LOC_Os03g19970	Up	5.977	5.456	6.086	3.867	5.556	NADH dehydrogenase 1 alpha subcomplex subunit 5, putative, expressed
	LOC_Os03g20110	Up	1.906	2.525	1.831	1.921	1.83	CAS1 domain-containing protein 1 precursor, putative, expressed
	LOC_Os03g20400	Up	0.876	1.705	0.991	1.385	1.6	hypothetical protein
	LOC_Os03g20440	Up	1.085	1.767	2.171	1.563	0.981	hypothetical protein
	LOC_Os03g20460	Up	3.133	3.719	4.723	1.611	5.029	VQ domain containing protein, putative, expressed
	LOC_Os03g20490	Up	1.706	1.094	1.25	1.498	0.787	guanylate kinase, putative, expressed
	LOC_Os03g20520	Up	1.766	1.327	1.357	1.215	1.129	retrotransposon protein, putative, unclassified, expressed
	LOC_Os03g20550	Up	2.534	1.745	2.038	2.031	1.54	endoplasmic reticulum-Golgi intermediate compartment protein 3, putative, expressed
	LOC_Os03g20560	Up	3.254	2.81	3.226	2.374	2.159	OsWRKY55 - Superfamily of TFs having WRKY and zinc finger domains, expressed
	LOC_Os03g20580	Up	1.139	1.06	0.918	1.044	1.198	biotin--protein ligase, putative, expressed
	LOC_Os03g20780	Up	2.035	2.566	2.415	2.249	2.53	expressed protein
	LOC_Os03g20910	Up	0.64	1.055	1.18	0.899	0.888	ethylene-insensitive 3, putative
	LOC_Os03g20940	Up	3.214	3.305	2.274	2.696	2.987	homeobox domain containing protein, expressed
	LOC_Os03g21160	Up	0.84	0.988	0.907	0.705	0.6	stress responsive protein, putative
	LOC_Os03g21620	Up	1.24	2.08	1.68	0.821	1.983	RNA-binding zinc finger protein, putative, expressed
	LOC_Os03g22310	Up	1.826	1.395	1.284	1.621	1.271	AGC_AGC_other_RS6K_like.1 - ACG kinases include homologs to PKA, PKG and PKC, expressed
	LOC_Os03g22350	Up	2.065	2.982	3.09	2.571	2.571	hypothetical protein
	LOC_Os03g22550	Up	1.55	0.956	0.982	0.905	0.775	Brix domain containing protein, putative, expressed
	LOC_Os03g22760	Up	2.447	2.26	2.876	1.975	2.476	cation efflux family protein, putative, expressed
	LOC_Os03g24184	Up	2.322	1.665	1.345	0.784	0.799	hypothetical protein
	LOC_Os03g24230	Up	0.686	1.003	0.991	0.994	0.994	TRAF-type zinc finger domain-containing protein 1, putative, expressed
	AK241184	Up	2.193	1.281	2.899	1.702	1.021	conserved hypothetical protein
	LOC_Os03g24510	Up	0.926	0.669	1.374	1.071	0.914
	LOC_Os03g24520	Up	1.035	2.56	2.553	2.274	1.504	glycosyl transferase 8 domain containing protein, putative, expressed
	LOC_Os03g24550	Up	3.597	2.521	5.12	4.317	4.405	Mo25, putative, expressed
	LOC_Os03g24560	Up	2.87	2.432	3.411	2.78	3.314	hypothetical protein
	LOC_Os03g24640	Up	3.26	2.128	2.659	2.766	2.346	ompA/MotB, putative, expressed
	LOC_Os03g24740	Up	4.116	4.696	2.565	3.702	3.643	terpene synthase, putative
	LOC_Os03g24950	Up	1.04	1.008	0.761	0.989	1.306	hypothetical protein
	LOC_Os03g25280	Up	2.277	3.199	2.591	1.938	1.927	expressed protein
	LOC_Os03g25490	Up	1.667	1.893	1.661	2.169	1.743	peroxidase precursor, putative, expressed
	AK107816	Up	4.24	3.666	2.768	4.568	3.211	cytochrome P450 72A1, putative, expressed
	LOC_Os03g25500	Up	3.37	4.194	3.427	3.522	3.238
	LOC_Os03g25920	Up	1.306	1.813	1.705	1.213	1.233	cytochrome P450 72A1, putative, expressed
	LOC_Os03g25990	Up	1.843	0.836	0.6	1.48	0.679	amino acid permease family protein, putative
	LOC_Os03g26180	Up	1.615	1.343	0.903	1.476	1.507	expansin precursor, putative, expressed
	LOC_Os03g26229	Up	1.774	2.254	3.681	1.196	1.532	expressed protein
	LOC_Os03g26910	Up	3.526	2.996	4.381	4.381	2.337	40S ribosomal protein S9-1, putative, expressed
	LOC_Os03g26970	Up	1.018	1.602	1.622	1.325	0.738	uncharacterized glycosyl hydrolase Rv2006/MT2062, putative, expressed
	LOC_Os03g27019	Up	2.174	1.888	2.987	2.018	0.706	peptidase, T1 family, putative, expressed
	LOC_Os03g27050	Up	3.161	2.624	5.443	3.571	2.571	expressed protein
	LOC_Os03g27260	Up	0.809	1.21	0.685	0.59	0.924	hypothetical protein
	LOC_Os03g27430	Up	1.091	0.943	1.549	0.99	0.623	40S ribosomal protein S6, putative, expressed
	LOC_Os03g27450	Up	1.266	2.177	1.682	1.524	2.189	conserved hypothetical protein
	LOC_Os03g27470	Up	2.001	2.155	2.283	2.027	2.061	ADP-ribosylation factor, putative, expressed
	AK243619	Up	3.102	3.318	3.004	2.998	3.053	hypothetical protein
	AK105503	Up	1.34	1.693	1.759	1.73	1.121
	LOC_Os03g27940	Up	1.454	2.101	3.249	2.162	2.442
	LOC_Os03g27980	Up	2.411	2.39	3.023	2.612	2.572	hypothetical protein
	AK107457	Up	1.004	0.926	1.021	0.859	0.935	glucan endo-1,3-beta-glucosidase precursor, putative, expressed
	LOC_Os03g28280	Up	4.904	3.632	2.754	2.65	2.035
	LOC_Os03g28300	Up	7.823	8.454	7.339	8.025	8.099	conserved hypothetical protein
	LOC_Os03g28330	Up	0.616	2.434	1.349	2.584	1.684	protein kinase domain containing protein, expressed
	LOC_Os03g28910	Up	2.572	4.733	2.535	1.549	3.918	sucrose synthase, putative, expressed
	LOC_Os03g29000	Up	2.886	3.039	2.77	2.928	3.015	hypothetical protein
	LOC_Os03g29190	Up	1.643	1.608	0.984	1.474	1.76	hypothetical protein
	LOC_Os03g29194	Up	0.759	0.82	0.632	0.86	0.802	PDI, putative, expressed
	LOC_Os03g29760	Up	1.223	1.144	1.174	1.133	1.301	hypothetical protein
	LOC_Os03g29770	Up	1.011	1.133	0.964	0.82	1.013	nuclear transcription factor Y subunit, putative, expressed
	LOC_Os03g29960	Up	1.663	1.91	1.73	1.682	1.578	EF hand family protein, expressed
	LOC_Os03g30150	Up	1.135	1.592	1.339	1.324	1.283	DEK C terminal domain containing protein, expressed
	LOC_Os03g30410	Up	1.625	1.606	1.147	1.164	1.912	conserved hypothetical protein
	LOC_Os03g30500	Up	1.02	0.794	1.236	0.767	0.99	hypothetical protein
	LOC_Os03g30620	Up	0.87	1.085	0.652	0.783	0.874	hypothetical protein
	LOC_Os03g30760	Up	1.782	3.851	2.871	3.696	2.891	hypothetical protein
	LOC_Os03g30770	Up	3.49	3.57	3.069	3.338	3.454	retrotransposon protein, putative, unclassified
	LOC_Os03g30840	Up	1.274	1.523	1.057	1.584	1.611	conserved hypothetical protein
	LOC_Os03g30870	Up	2.184	2.652	2.692	2.784	2.827	expressed protein
	LOC_Os03g30890	Up	2.047	2.022	2.809	2.099	2.099	progesterone 5-beta-reductase, putative
	LOC_Os03g30934	Up	1.309	1.559	1.22	1.77	1.538	S-locus-like receptor protein kinase, putative, expressed
	LOC_Os03g31000	Up	1.176	1.124	1.218	1.21	0.76	UDP-N-acetylglucosamine transferase subunit ALG14, putative, expressed
	LOC_Os03g31070	Up	1.717	1.834	1.733	1.373	1.15	protein kinase, putative
	LOC_Os03g31120	Up	2.041	2.217	2.103	2.011	2.517	protein kinase, putative, expressed
	LOC_Os03g31300	Up	2.013	2.028	2.349	1.972	1.716	circumsporozoite protein precursor, putative
	LOC_Os03g31370	Up	1.311	1.173	1.248	0.923	0.663	chaperone protein clpB 1, putative, expressed
	LOC_Os03g31760	Up	0.95	1.322	1.313	0.956	1.155	glycine-rich protein, putative
	LOC_Os03g31934	Up	2.402	2.488	3.256	2.74	1.626	expressed protein
	LOC_Os03g31980	Up	2.7	2.103	1.511	1.819	2.116	hypothetical protein
	LOC_Os03g32180	Up	1.889	3.084	0.795	2.717	3.763	retrotransposon, putative, centromere-specific
	LOC_Os03g32190	Up	1.631	1.671	1.678	1.726	1.334	polygalacturonase inhibitor 1 precursor, putative
	LOC_Os03g32580	Up	1.878	2.129	2.118	1.62	1.545	transposon protein, putative, unclassified, expressed
	LOC_Os03g33110	Up	1.48	2.171	1.74	0.803	1.622	BRASSINOSTEROID INSENSITIVE 1-associated receptor kinase 1 precursor, putative, expressed
	LOC_Os03g33550	Up	1.37	1.468	1.135	1.152	1.128	retrotransposon protein, putative, unclassified
	LOC_Os03g33800	Up	3.228	1.901	2.137	2.162	1.52	hypothetical protein
	LOC_Os03g34230	Up	1.654	1.156	1.923	1.654	1.563	hypothetical protein
	LOC_Os03g35894	Up	0.707	0.835	0.716	0.634	0.881	hypothetical protein
	LOC_Os03g36120	Up	2.376	1.88	1.32	1.673	1.665	retrotransposon, putative, centromere-specific
	LOC_Os03g36650	Up	2.627	2.721	2.395	1.972	2.193	retrotransposon protein, putative, unclassified
	LOC_Os03g37030	Up	4.34	5.319	4.603	5.783	4.079	cysteine-rich repeat secretory protein 55 precursor, putative, expressed
	LOC_Os03g37050	Up	1.98	2.83	2.428	2.308	2.445	retrotransposon protein, putative, unclassified
	LOC_Os03g37180	Up	1.106	1.635	1.605	1.023	1.847	transposon protein, putative, Mutator sub-class
	LOC_Os03g37230	Up	1.088	2.078	1.364	1.516	2.155	retrotransposon protein, putative, Ty3-gypsy subclass
	LOC_Os03g37290	Up	3.028	2.78	1.987	2.232	2.609	retrotransposon protein, putative, unclassified
	LOC_Os03g37350	Up	2.276	1.929	2.728	3.001	1.878	cytochrome P450, putative, expressed
	LOC_Os03g37490	Up	1.665	2.181	1.733	1.479	1.544	transposon protein, putative, Pong sub-class
	AK119288	Up	1.346	1.734	1.084	1.015	1.336	MATE efflux family protein, putative, expressed
	LOC_Os03g37720	Up	6.173	6.343	5.255	5.63	6.043
	LOC_Os03g37770	Up	1.403	2.908	1.026	1.181	2.658	NBS-LRR type disease resistance protein Rps1-k-1, putative
	LOC_Os03g37780	Up	1.086	1.09	0.727	1.361	1.278	hypothetical protein
	LOC_Os03g37820	Up	0.732	1.398	0.607	0.988	1.412	expressed protein
	LOC_Os03g37830	Up	2.044	1.603	0.617	1.475	1.602	hypothetical protein
	LOC_Os03g38000	Up	3.121	3.287	4.394	3.154	2.55	potassium transporter, putative, expressed
	LOC_Os03g38094	Up	1.047	1.251	1.446	1.109	0.831	40S ribosomal protein S3-1, putative, expressed
	LOC_Os03g38110	Up	2.542	4.052	2.821	1.955	2.79	hypothetical protein
	LOC_Os03g38120	Up	3.403	4.641	2.529	3.247	5.746	retrotransposon, putative, centromere-specific
	AK109588	Up	3.698	4.761	3.749	3.367	4.212	hypothetical protein
	LOC_Os03g38440	Up	1.658	2.342	1.668	1.438	1.64
	LOC_Os03g38490	Up	1.075	1.358	1.151	1.021	1.343	transposon protein, putative, unclassified, expressed
	LOC_Os03g38520	Up	4.705	5.192	4.896	4.583	4.438	DAG protein, chloroplast precursor, putative, expressed
	LOC_Os03g38710	Up	1.554	1.882	1.651	1.914	1.652	expressed protein
	AK242302	Up	1.897	1.579	1.502	1.365	1.789	protein kinase, putative
	LOC_Os03g38804	Up	1.461	0.856	0.875	1.05	0.7
	LOC_Os03g39040	Up	1.068	1.069	1.091	0.736	0.659	hypothetical protein
	LOC_Os03g39160	Up	2.421	2.382	3.273	3.004	2.756	zinc knuckle domain containing protein, expressed
	LOC_Os03g39550	Up	1.662	2.169	1.133	1.619	2.188	frigida, putative, expressed
	LOC_Os03g39629	Up	0.9	1.112	0.811	1.015	1.071	hypothetical protein
	LOC_Os03g39640	Up	3.242	3.452	3.058	2.88	2.716	hypothetical protein
	LOC_Os03g39660	Up	2.5	2.314	2.33	2.15	2.35	CBS domain containing protein, expressed
	LOC_Os03g39680	Up	0.97	1.027	0.625	0.713	1.038	hypothetical protein
	LOC_Os03g39730	Up	0.756	0.776	1.164	1.005	0.849	retrotransposon protein, putative, LINE subclass
	LOC_Os03g39880	Up	3.209	5.012	3.378	3.164	3.247	retrotransposon protein, putative, Ty3-gypsy subclass
	LOC_Os03g39910	Up	0.741	1.456	1.072	0.927	1.069	expressed protein
	LOC_Os03g40010	Up	1.355	2.386	1.431	1.915	1.911	XH domain containing protein, expressed
	LOC_Os03g40120	Up	1.905	2.282	1.821	1.592	1.913	DEK C terminal domain containing protein, expressed
	LOC_Os03g40130	Up	5.995	6.211	4.762	6.105	5.776	hypothetical protein
	LOC_Os03g40380	Up	1.351	1.33	0.902	1.476	1.088	universal stress protein domain containing protein, putative
	LOC_Os03g40520	Up	1.685	2.133	1.572	2.991	1.657	expressed protein
	LOC_Os03g40650	Up	2.541	2.67	2.977	2.943	3.15	hypothetical protein
	LOC_Os03g40720	Up	4.087	4.797	4.186	3.359	3.394	bromodomain associated family protein, expressed
	LOC_Os03g40860	Up	2.036	2.512	2.003	1.925	2.622	UDP-glucose 6-dehydrogenase, putative, expressed
	LOC_Os03g40930	Up	1.98	1.98	2.199	1.733	1.553	hypothetical protein
	LOC_Os03g41080	Up	2.187	1.945	2.479	1.58	1.989	expressed protein
	LOC_Os03g41154	Up	1.82	1.43	2.517	1.383	0.611	seed maturation protein PM23, putative, expressed
	LOC_Os03g41250	Up	5.261	5.356	4.919	5.404	5.099	hypothetical protein
	LOC_Os03g41300	Up	1.749	2.834	2.52	1.634	1.053	hypothetical protein
	LOC_Os03g41339	Up	2.39	2.927	1.959	1.717	2.708	hypothetical protein
	LOC_Os03g41390	Up	1.191	1.094	1.456	1.131	0.764	hypothetical protein
	LOC_Os03g41438	Up	1.122	1.106	1.201	0.843	1.116	ZOS3-15 - C2H2 zinc finger protein, expressed
	LOC_Os03g41640	Up	2.588	1.782	1.58	2.347	1.66	serpin domain containing protein, putative, expressed
	LOC_Os03g41662	Up	0.658	1.47	0.728	0.94	1.088	GRF zinc finger family protein
	AK242569	Up	0.63	1.296	0.879	1.119	1.26	hypothetical protein
	LOC_Os03g41820	Up	0.979	0.854	0.999	0.827	0.893
	LOC_Os03g41830	Up	1.155	1.073	1.263	1.32	0.906	hypothetical protein
	LOC_Os03g41910	Up	1.47	1.222	1.005	1.188	1.906	retrotransposon protein, putative, unclassified
	LOC_Os03g41932	Up	1.106	1.394	1.082	1.314	0.698	hypothetical protein
	LOC_Os03g42040	Up	2.896	3.166	2.103	2.397	2.752	hypothetical protein
	LOC_Os03g42140	Up	2.365	2.379	2.169	2.517	2.156	HEAT repeat family protein, putative, expressed
	LOC_Os03g42380	Up	2.002	2.179	2.107	1.565	1.555	hypothetical protein
	LOC_Os03g42400	Up	1.39	4.113	1.707	2.074	2.346	expressed protein
	LOC_Os03g42450	Up	1.776	2.813	2.346	1.921	1.899	hypothetical protein
	LOC_Os03g42520	Up	1.026	1.37	1.292	0.926	0.742	expressed protein
	LOC_Os03g42600	Up	1.019	0.877	0.825	1.227	1.43	expressed protein
	LOC_Os03g42670	Up	1.852	2.101	1.645	1.916	2.409	expressed protein
	LOC_Os03g42710	Up	0.704	1.109	0.806	0.832	0.755	transposon protein, putative, unclassified
	LOC_Os03g42790	Up	3.556	3.935	3.524	3.529	3.235	WD-40 repeat family protein, putative, expressed
	LOC_Os03g42799	Up	1.924	2.44	1.291	1.839	1.773	zinc finger protein-related, putative, expressed
	LOC_Os03g42820	Up	1.615	2.394	1.698	1.819	1.871	expressed protein
	LOC_Os03g43030	Up	1.439	1.513	1.84	1.487	1.367	LIM domain-containing protein, putative, expressed
	LOC_Os03g43040	Up	0.857	1.276	0.967	1.145	1.039	hypothetical protein
	LOC_Os03g43360	Up	1.216	1.378	1.43	0.969	0.726	retrotransposon protein, putative, unclassified
	LOC_Os03g43374	Up	2.873	3.243	2.9	3.162	2.583	zinc finger, C3HC4 type domain containing protein, expressed
	LOC_Os03g43440	Up	0.978	2.043	1.925	1.331	1.884	retrotransposon protein, putative, unclassified
	LOC_Os03g43460	Up	1.005	1.32	1.359	1.003	1.063	CAMK_KIN1/SNF1/Nim1_like.17 - CAMK includes calcium/calmodulin depedent protein kinases, expressed
	LOC_Os03g43470	Up	1.193	1.87	1.323	1.539	1.712	hypothetical protein
	LOC_Os03g43540	Up	4.579	5.859	4.144	5.18	5.283	pentatricopeptide, putative, expressed
	LOC_Os03g43570	Up	2.038	2.73	1.808	2.373	2.622	hypothetical protein
	LOC_Os03g43684	Up	3.817	4.022	3.686	3.005	3.293	UBX domain-containing protein 1, putative, expressed
	LOC_Os03g43750	Up	1.85	1.501	1.688	1.602	1.008	KIP1, putative, expressed
	LOC_Os03g43800	Up	3.379	4.949	2.42	3.108	4.035	retrotransposon, putative, centromere-specific, expressed
	LOC_Os03g43810	Up	1.652	3.453	3.09	2.063	3.039	DIRP family protein, putative, expressed
	LOC_Os03g43850	Up	4.742	4.819	5.138	3.774	4.414	helix-loop-helix DNA-binding domain containing protein, expressed
	LOC_Os03g43860	Up	1.423	0.955	0.902	1.445	0.885	recA protein, putative, expressed
	LOC_Os03g43940	Up	1.062	1.077	1.322	1.259	0.811	SNF7 domain containing protein, putative, expressed
	LOC_Os03g43950	Up	0.806	1.871	0.83	1.443	1.566	lon protease homolog 2, mitochondrial precursor, putative
	LOC_Os03g44030	Up	0.933	1.022	0.871	1.318	1.297	hypothetical protein
	LOC_Os03g44040	Up	3.064	5.3	4.672	3.606	4.249	expressed protein
	LOC_Os03g44210	Up	1.921	1.761	1.776	1.309	1.652	hypothetical protein
	LOC_Os03g44220	Up	1.735	1.345	1.424	1.259	1.305	expressed protein
	LOC_Os03g44410	Up	1.592	1.613	1.251	1.659	1.241	hypothetical protein
	LOC_Os03g44450	Up	1.79	1.838	1.666	1.795	1.003	hypothetical protein
	LOC_Os03g44500	Up	1.233	1.47	1.224	1.092	1.05	expressed protein
	LOC_Os03g44610	Up	1.331	1.061	1.15	1.16	0.834	serine/threonine protein phosphatase, putative, expressed
	LOC_Os03g44630	Up	1.303	1.287	1.137	0.993	1.324	IQ calmodulin-binding motif domain containing protein, expressed
	LOC_Os03g44810	Up	2.223	1.009	2.872	1.711	0.947	plastocyanin-like domain containing protein, putative, expressed
	LOC_Os03g44880	Up	4.224	3.932	4.43	4.496	3.346	expressed protein
	LOC_Os03g44934	Up	2.415	3.098	2.477	2.221	2.443	Cupin domain containing protein, expressed
	LOC_Os03g44980	Up	3.847	4.573	3.036	3.769	4.358	retrotransposon, putative, centromere-specific
	LOC_Os03g45210	Up	2.029	1.245	2.073	1.429	0.972	OsFBX99 - F-box domain containing protein
	LOC_Os03g45270	Up	2.984	3.086	2.583	2.376	2.585	2-aminoethanethiol dioxygenase, putative, expressed
	LOC_Os03g45310	Up	0.928	1.518	1.006	0.755	1.225	CS domain containing protein, putative, expressed
	LOC_Os03g45440	Up	1.689	1.306	3.872	1.512	1.167	hypothetical protein
	LOC_Os03g45779	Up	1.961	2.595	1.516	1.303	1.89	hypothetical protein
	LOC_Os03g45850	Up	0.921	1.823	1.3	0.997	1.251	expressed protein
	LOC_Os03g45860	Up	2.866	2.73	2.77	2.533	2.793	OsSAUR16 - Auxin-responsive SAUR gene family member
	LOC_Os03g45900	Up	1.549	1.555	1.693	1.34	1.238	OsSAUR17 - Auxin-responsive SAUR gene family member
	AK073701	Up	1.93	2.505	2.695	2.338	2.203	hypothetical protein
	LOC_Os03g45980	Up	2.544	3.484	3.178	2.529	2.998
	LOC_Os03g46330	Up	1.628	1.196	1.127	1.03	1.171	expressed protein
	LOC_Os03g46454	Up	1.095	1.081	0.716	1.206	1.028	pattern formation protein EMB30, putative, expressed
	LOC_Os03g46470	Up	1.109	1.111	1.059	1.112	1.196	metal cation transporter, putative, expressed
	LOC_Os03g46650	Up	0.797	0.943	0.93	1.119	0.806	metal cation transporter, putative, expressed
	LOC_Os03g47000	Up	1.163	2.334	1.52	1.278	1.721	WD domain, G-beta repeat domain containing protein, expressed
	AK243310	Up	1.427	1.541	1.346	1.675	1.462	chalcone synthase 1, putative
	LOC_Os03g47042	Up	1.627	1.707	2.056	1.874	1.034
	LOC_Os03g47178	Up	1.327	3.055	2.004	2.112	2.075	homeobox protein rough sheath 1, putative
	LOC_Os03g47252	Up	1.596	1.662	1.589	1.495	1.749	hypothetical protein
	LOC_Os03g47270	Up	0.915	1.047	0.88	0.859	0.808	hypothetical protein
	LOC_Os03g47390	Up	0.767	0.938	0.665	0.586	0.887	GCRP4 - Glycine and cysteine rich family protein precursor, expressed
	LOC_Os03g47470	Up	1.541	1.667	1.288	1.752	1.692	hypothetical protein
	LOC_Os03g47510	Up	1.254	0.803	0.719	1.653	1.793	STE_PAK_Ste20_STLK.4 - STE kinases include homologs to sterile 7, sterile 11 and sterile 20 from yeast
	LOC_Os03g47550	Up	6.416	6.931	6.19	4.856	6.214	hypothetical protein
	LOC_Os03g47580	Up	3.232	3.536	4.082	3.419	2.994	expressed protein
	LOC_Os03g47610	Up	1.499	1.874	1.038	1.665	1.5	ubiquitin-conjugating enzyme, putative, expressed
	LOC_Os03g47614	Up	1.03	0.811	0.816	1.319	0.827	thiamine biosynthesis protein thiC, putative, expressed
	LOC_Os03g47640	Up	2.477	2.198	4.757	3.262	3.089	hypothetical protein
	LOC_Os03g47720	Up	1.514	1.319	1.154	1.11	1.297	conserved hypothetical protein
	LOC_Os03g47820	Up	1.875	1.741	2.68	1.905	1.851	ankyrin, putative
	LOC_Os03g47830	Up	2.551	3.201	1.932	2.759	2.432	PINHEAD, putative, expressed
	LOC_Os03g47910	Up	0.969	0.833	0.848	0.59	0.965	argonaute, putative, expressed
	LOC_Os03g47930	Up	2.006	1.455	1.654	1.378	1.663	expressed protein
	LOC_Os03g47920	Up	2.163	1.441	3.226	1.046	1.251	expressed protein
	LOC_Os03g47940	Up	1.583	1.812	1.278	1.882	1.876	hypothetical protein
	LOC_Os03g47949	Up	1.273	1.925	1.215	1.85	2.084	GDSL-like lipase/acylhydrolase, putative, expressed
	LOC_Os03g48050	Up	1.364	3.837	3.57	1.489	1.365	HECT-domain domain containing protein, expressed
	LOC_Os03g48070	Up	0.669	1.088	0.829	0.602	0.991	RNA methyltransferase, TrmH family protein, putative, expressed
	LOC_Os03g48080	Up	1.905	1.578	0.978	1.467	1.276	hypothetical protein
	LOC_Os03g48230	Up	0.714	1.319	0.811	0.845	0.739	CHCH domain containing protein, expressed
	LOC_Os03g48270	Up	0.954	1.619	1.136	0.634	1.4	expressed protein
[truncated: 8,579 more rows]

## Sheet: Common_all_0.5FTSW
Additional file 1. Commonly expressed genes in rice geneotypes under different levels of drought stress in 4x44k microarray experiment, continued.
	Gene ID	Expression	0.5 FTSW					MSU_Annotation
			IR64	10	13	11	18
	LOC_Os01g01060	Up	1.012	1.088	0.804	1.037	1.202	40S ribosomal protein S5, putative, expressed
	LOC_Os01g01130	Up	1.025	1.054	0.865	1.479	1.508	snurportin-1, putative, expressed
	LOC_Os01g01150	Up	1.91	1.098	1.177	1.538	1.466	RNA recognition motif, putative, expressed
	LOC_Os01g01340	Up	5.344	7.023	6.161	6.686	6.49	light-induced protein 1-like, putative, expressed
	LOC_Os01g01350	Up	0.696	1.766	1.493	1.781	1.752	SNF7 domain containing protein, putative, expressed
	LOC_Os01g01369	Up	1.165	1.749	1.621	1.626	1.775	3-beta-hydroxysteroid-Delta-isomerase, putative, expressed
	LOC_Os01g01380	Up	0.81	1.512	1.148	2.137	1.77	expressed protein
	LOC_Os01g01430	Up	2.012	1.84	1.787	1.595	1.635	No apical meristem protein, putative, expressed
	LOC_Os01g01570	Up	1.53	1.117	1.744	0.654	1.688	kinesin heavy chain, putative, expressed
	LOC_Os01g01590	Up	0.666	1.809	1.362	1.175	1.206	expressed protein
	LOC_Os01g01980	Up	1.223	1.218	3.955	0.962	1.445	hypothetical protein
	AK241522	Up	1.229	0.895	1.282	1.31	0.867
	LOC_Os01g02170	Up	1.924	1.477	0.753	1.734	1.454	expressed protein
	LOC_Os01g02300	Up	1.836	1.943	1.798	1.836	0.617	receptor kinase ORK10, putative, expressed
	AK243318	Up	1.205	1.156	0.643	1.846	0.766
	AK099453	Up	2.637	3.089	2.621	2.859	3.096
	LOC_Os01g02570	Up	1.486	2.4	2.236	2.446	2.216	protein kinase domain containing protein, expressed
	LOC_Os01g02740	Up	1.194	1.463	1.567	1.312	1.36	retrotransposon protein, putative, unclassified
	LOC_Os01g02750	Up	0.939	0.98	0.78	1.319	1.078	protein kinase domain containing protein, expressed
	LOC_Os01g02880	Up	0.904	1.702	0.877	1.302	1.513	fructose-bisphospate aldolase isozyme, putative, expressed
	LOC_Os01g02884	Up	2.428	3.625	2.336	2.408	3.108	ATP-dependent RNA helicase DHX36, putative, expressed
	LOC_Os01g02890	Up	0.738	0.833	0.768	0.733	0.836	phosphatidylserine synthase, putative
	LOC_Os01g02900	Up	1.822	2.072	1.365	1.543	2.128	glycosyltransferase, putative, expressed
	LOC_Os01g02960	Up	3.08	2.787	2.629	2.74	2.525	expressed protein
	LOC_Os01g02980	Up	1.397	2.385	1.689	1.41	1.69	hypothetical protein
	LOC_Os01g02990	Up	0.791	2.501	2.155	1.996	2.065	hypothetical protein
	LOC_Os01g03040	Up	0.839	1.201	1.588	0.835	0.82	expressed protein
	LOC_Os01g03160	Up	3.152	2.851	3.346	3.096	1.824	xylosyltransferase, putative, expressed
	LOC_Os01g03180	Up	2.742	4.231	0.68	3.893	3.28	retrotransposon protein, putative, unclassified, expressed
	LOC_Os01g03210	Up	4.355	5.029	2.967	4.315	4.416	conserved hypothetical protein
	LOC_Os01g03240	Up	3.794	3.98	3.026	3.572	3.43	conserved hypothetical protein
	LOC_Os01g03340	Up	1.105	1.542	1.024	1.592	1.813	BBTI4 - Bowman-Birk type bran trypsin inhibitor precursor, expressed
	LOC_Os01g03420	Up	1.165	1.694	0.635	1.322	1.831	seven in absentia protein family protein, putative
	LOC_Os01g03440	Up	1.966	2.457	2.801	1.34	0.934	transposon protein, putative, unclassified
	LOC_Os01g03510	Up	3.442	4.367	2.212	3.555	3.147	WD domain, G-beta repeat domain containing protein, expressed
	LOC_Os01g03520	Up	1.028	1.17	1.219	1.938	1.628	ubiquitin conjugating enzyme protein, putative, expressed
	LOC_Os01g03640	Up	1.706	1.545	1.366	1.301	1.476	multicopper oxidase domain containing protein, expressed
	LOC_Os01g03670	Up	1.363	1.024	1.094	1.21	1.302	dihydroflavonol-4-reductase, putative, expressed
	LOC_Os01g03930	Up	1.224	1.399	2.465	1.682	1.519	hypothetical protein
	LOC_Os01g03960	Up	1.163	2.057	2.32	1.684	1.988	hypothetical protein
	LOC_Os01g04040	Up	2.021	1.254	2.264	1.398	1.081	BBTI11 - Bowman-Birk type bran trypsin inhibitor precursor, putative
	LOC_Os01g04090	Up	1.205	2.34	1.623	1.426	1.748	expressed protein
	LOC_Os01g04100	Up	4.561	5.402	3.906	3.42	4.627	expressed protein
	LOC_Os01g04324	Up	2.479	3.273	2.499	2.846	3.003	expressed protein
	LOC_Os01g04360	Up	2.085	2.62	1.735	1.443	2.314	hsp20/alpha crystallin family protein, putative, expressed
	AK107801	Up	1.882	1.793	1.694	2.787	1.855
	LOC_Os01g04540	Up	1.712	2.186	2.555	1.222	2	serine/threonine-protein kinase At1g18390 precursor, putative, expressed
	LOC_Os01g04610	Up	1.741	1.45	1.741	2.324	1.286	hypothetical protein
	LOC_Os01g04750	Up	1.549	0.94	1.053	0.909	1.617	B3 DNA binding domain containing protein, expressed
	LOC_Os01g04830	Up	0.777	3.57	2.758	3.389	3.164	hypothetical protein
	LOC_Os01g05310	Up	2.468	2.012	2.29	2.355	2.2	expressed protein
	LOC_Os01g05460	Up	1.995	2.732	2.424	2.684	2.7	hypothetical protein
	LOC_Os01g05480	Up	1.029	1.533	2.078	2.27	1.157	expressed protein
	LOC_Os01g05850	Up	1.694	1.599	3.082	1.556	0.776	conserved hypothetical protein
	LOC_Os01g05990	Up	0.703	1.209	0.704	1.106	0.961
	LOC_Os01g06070	Up	1.013	1.686	1.336	1.706	1.681	conserved hypothetical protein
	LOC_Os01g06090	Up	0.81	0.988	1.885	0.658	0.864	expressed protein
	LOC_Os01g06210	Up	4.959	7.648	7.248	7.219	6.952	gibberellin receptor GID1L2, putative
	LOC_Os01g06220	Up	2.209	4.008	2.257	3.228	3.799	gibberellin receptor GID1L2, putative, expressed
	LOC_Os01g06270	Up	3.837	5.177	3.453	4.013	3.614	expressed protein
	LOC_Os01g06420	Up	2.921	4.028	3.758	3.487	3.348	hypothetical protein
	LOC_Os01g06450	Up	1.834	3.224	2.119	2.372	2.645	glycosyltransferase family 43 protein, putative, expressed
	LOC_Os01g06550	Up	0.886	1.478	1.44	1.331	1.399	NF-X1-type zinc finger protein, putative, expressed
	LOC_Os01g06600	Up	1.069	0.887	2.537	2.144	0.862	glutaryl-CoA dehydrogenase, mitochondrial precursor, putative, expressed
	LOC_Os01g06610	Up	0.809	1.611	1.42	1.144	1.537	retrotransposon protein, putative, Ty3-gypsy subclass
	LOC_Os01g06680	Up	0.7	1.165	0.664	0.994	1.443	retrotransposon protein, putative, unclassified, expressed
	LOC_Os01g06730	Up	1.287	1.541	1.244	1.852	1.833	verticillium wilt disease resistance protein, putative, expressed
	LOC_Os01g06740	Up	0.887	1.013	1.226	0.875	0.78	ribosome inactivating protein, putative, expressed
	LOC_Os01g06852	Up	1.724	1.321	2.188	2.9	2.126	transposon protein, putative, unclassified
	LOC_Os01g06900	Up	1.782	2.442	1.972	1.556	1.856	verticillium wilt disease resistance protein Ve2, putative, expressed
	LOC_Os01g06950	Up	0.795	0.964	2.241	1.301	1.416	hypothetical protein
	LOC_Os01g07070	Up	4.714	6.949	6.041	6.399	6.78	transposon protein, putative, CACTA, En/Spm sub-class, expressed
	LOC_Os01g07120	Up	0.732	1.528	1.536	1.075	0.934	AP2 domain containing protein, expressed
	AK111019	Up	0.776	1.692	1.876	1.018	1.153
	LOC_Os01g07260	Up	0.848	0.973	1.019	0.826	0.96	expressed protein
	LOC_Os01g07390	Up	2.148	2.495	2.531	1.945	2.102	zinc finger, C3HC4 type family protein, expressed
	LOC_Os01g07510	Up	3.332	2.702	3.025	2.373	2.701	conserved hypothetical protein
	LOC_Os01g07550	Up	0.952	1.38	0.716	1	0.958	hypothetical protein
	LOC_Os01g07650	Up	0.988	1.308	0.912	1.131	1.179	hypothetical protein
	LOC_Os01g07720	Up	1.058	1.308	1.045	1.368	1.136
	LOC_Os01g07850	Up	0.604	2.097	0.918	2.014	1.486	glyoxalase family protein, putative, expressed
	LOC_Os01g07920	Up	0.635	1.332	1.282	1.403	1.417	prolyl 4-hydroxylase, putative, expressed
	LOC_Os01g08190	Up	1.453	1.522	0.906	1.693	1.72	transcriptional corepressor LEUNIG, putative, expressed
	LOC_Os01g08220	Up	1.685	1.504	1.564	1.511	1.683	gibberellin 3-beta-dioxygenase 2-2, putative, expressed
	LOC_Os01g08260	Up	0.814	1.064	0.984	1.141	1.169	pleiotropic drug resistance protein 4, putative, expressed
	LOC_Os01g08270	Up	1.041	2.94	1.85	2.228	2.67	aminotransferase, classes I and II, domain containing protein, expressed
	LOC_Os01g08310	Up	1.233	1.871	2.019	2.111	2.107	serine/threonine protein phosphatase 2A 59 kDa regulatory subunit Bgamma isoform, putative, expressed
	LOC_Os01g08380	Up	1.468	2.743	2.391	1.441	2.457	transferase family protein, putative, expressed
	LOC_Os01g08470	Up	0.84	1.169	1.834	1.013	0.704	retrotransposon protein, putative, unclassified, expressed
	LOC_Os01g08690	Up	0.761	1.175	2.177	0.863	0.692	holocarboxylase synthetase, putative, expressed
	LOC_Os01g08820	Up	1.123	0.913	1.614	0.972	0.589	PHD-finger domain containing protein, putative, expressed
	LOC_Os01g08940	Up	1.107	1.79	1.849	1.591	1.736	hypothetical protein
	AK064460	Up	1.896	1.971	3.964	2.552	2.197
	LOC_Os01g09430	Up	1.312	1.156	0.67	1.172	0.972	expressed protein
	LOC_Os01g09500	Up	1.023	1.911	1.538	2.445	0.99	expressed protein
	LOC_Os01g09790	Up	1.301	3.39	0.923	1.384	2.441	IQ calmodulin-binding motif domain containing protein, expressed
	LOC_Os01g10200	Up	3.468	3.987	5.319	3.921	3.188	hypothetical protein
	LOC_Os01g10590	Up	0.626	0.653	0.716	0.695	0.798	osFTL8 FT-Like8 homologous to Flowering Locus T gene; contains Pfam profile PF01161: Phosphatidylethanolamine-binding protein, expressed
	LOC_Os01g10840	Up	1.629	1.47	1.421	1.199	0.856	CGMC_GSK.2 - CGMC includes CDA, MAPK, GSK3, and CLKC kinases, expressed
	LOC_Os01g10890	Up	3.237	4.131	3.629	4.204	4.176	CAMK_KIN1/SNF1/Nim1_like.8 - CAMK includes calcium/calmodulin depedent protein kinases, expressed
	LOC_Os01g11230	Up	1.05	1.417	1.65	1.125	1.311	SOUL heme-binding protein, putative, expressed
	LOC_Os01g11550	Up	0.649	0.769	1.432	0.951	0.751	TCP family transcription factor, putative, expressed
	LOC_Os01g11770	Up	1.207	2.487	1.74	1.771	2.194	hypothetical protein
	LOC_Os01g11820	Up	0.838	2.292	1.291	2.011	1.752	expressed protein
	LOC_Os01g11880	Up	2.828	4.686	3.897	3.653	4.882	DJ-1 family protein, putative, expressed
	LOC_Os01g11900	Up	5.294	5.702	5.368	5.468	5.313	hhH-GPD superfamily base excision DNA repair protein, expressed
	LOC_Os01g11946	Up	6.644	7.662	7.764	7.056	7.459	ABC transporter, ATP-binding protein, putative, expressed
	LOC_Os01g12000	Up	2.657	3.547	1.944	3.252	3.51	expressed protein
	LOC_Os01g12010	Up	0.976	1.09	0.832	1.01	1.069	hypothetical protein
	LOC_Os01g12030	Up	1.505	3.009	2.646	2.462	2.338	endoglucanase precursor, putative, expressed
	AK109722	Up	2.387	3.093	1.521	2.778	2.609
	LOC_Os01g12260	Up	1.156	2.419	1.527	2.262	2.69	vacuolar ATP synthase subunit E, putative, expressed
	LOC_Os01g12290	Up	1.39	1.418	0.995	1.454	1.054	S-locus lectin protein kinase family protein, putative
	AK241736	Up	1.602	1.903	1.452	1.582	1.62
	LOC_Os01g12310	Up	1.914	1.914	1.277	1.891	1.89	histone deacetylase 19, putative
	LOC_Os01g12540	Up	1.713	2.035	1.479	1.757	1.908	GTPase of unknown function domain containing protein, putative, expressed
	AK242089	Up	1.896	1.91	0.787	1.12	1.655
	LOC_Os01g12680	Up	0.957	1.244	0.676	1.248	1.658	C4-dicarboxylate transporter/malic acid transport protein, expressed
	LOC_Os01g12700	Up	0.775	1.21	0.875	1.073	1.095	MYB family transcription factor, putative
	LOC_Os01g12840	Up	1.462	4.139	2.422	3.21	4.413	expressed protein
	LOC_Os01g13260	Up	1.348	1.194	1.14	1.604	1.212	cyclin-A1, putative, expressed
	LOC_Os01g13310	Up	1.469	1.546	2.229	2.113	2.075	DNA topoisomerase 2, putative
	LOC_Os01g13320	Up	2.477	2.98	3.126	2.817	2.876	pectinesterase, putative, expressed
	LOC_Os01g13440	Up	1.177	1.38	0.856	1.14	1.215	pollen allergen Cyn d 23, putative, expressed
	LOC_Os01g13590	Up	4.152	4.788	2.637	3.917	3.9	isoflavone reductase homolog IRL, putative
	LOC_Os01g13680	Up	1.141	1.554	0.898	0.684	1.08	hypothetical protein
	LOC_Os01g14030	Up	0.685	2.171	0.61	1.384	2.34	DUF260 domain containing protein, putative, expressed
	LOC_Os01g14100	Up	2.463	4.103	2.712	3.766	4.449	BT1 family protein, putative, expressed
	LOC_Os01g14170	Up	1.17	2.428	1.296	1.037	1.412	hypothetical protein
	LOC_Os01g14670	Up	0.588	0.764	0.829	0.664	0.824	Cupin domain containing protein, expressed
	LOC_Os01g14830	Up	0.961	1.206	1.002	0.689	0.998	ribosomal protein L3, putative, expressed
	LOC_Os01g14860	Up	1.985	2.151	2.905	2.698	1.972	CGMC_GSK.1 - CGMC includes CDA, MAPK, GSK3, and CLKC kinases, expressed
	LOC_Os01g14870	Up	0.848	1.43	1.481	1.766	1.685	zinc finger matrin-type protein 5, putative, expressed
	LOC_Os01g14880	Up	1.197	1.667	2.714	1.647	1.914	hypothetical protein
	LOC_Os01g14980	Up	1.338	1.914	1.96	1.733	1.876	RPA3 - Putative single-stranded DNA binding complex subunit 3, expressed
	LOC_Os01g15010	Up	1.17	1.733	3.628	1.444	1.795	miro, putative, expressed
	LOC_Os01g15130	Up	2.45	4.227	2.463	3.115	3.131	hydrolase, alpha/beta fold family domain containing protein, expressed
	LOC_Os01g15220	Up	1.186	1.809	2.272	1.206	1.598	expressed protein
	LOC_Os01g15229	Up	4.654	5.111	4.749	4.439	4.853	hypothetical protein
	LOC_Os01g15310	Up	1.057	1.296	0.663	1.599	1.462	LSM domain containing protein, expressed
	AK105158	Up	1.039	1.092	0.833	0.834	1.062
	LOC_Os01g15560	Up	0.885	1.158	1.282	1.124	1.232	hypothetical protein
	LOC_Os01g15640	Up	1.321	1.944	1.082	1.664	1.835	no apical meristem protein, putative, expressed
	LOC_Os01g15740	Up	1.217	2.186	1.102	1.563	1.737	expressed protein
	LOC_Os01g15800	Up	0.829	2.415	3.183	1.186	1.615	conserved hypothetical protein
	LOC_Os01g15970	Up	0.698	1.029	0.781	0.75	0.852	expressed protein
	LOC_Os01g15990	Up	0.891	0.717	1.095	0.873	0.858	expressed protein
	LOC_Os01g16010	Up	0.763	0.891	0.759	0.652	0.775	BCAS2 protein, putative, expressed
	LOC_Os01g16040	Up	2.785	3.246	3.097	2.896	3.032	mitochondrial carrier protein, putative, expressed
	LOC_Os01g16090	Up	1.993	1.578	1.158	1.681	1.699	RNA binding protein, putative, expressed
	LOC_Os01g16100	Up	1.084	0.844	1.347	1.411	0.914	translin, putative, expressed
	LOC_Os01g16110	Up	3.762	4.86	3.514	4.549	4.358	la domain containing protein, putative, expressed
	LOC_Os01g16280	Up	0.682	0.804	0.931	1.183	0.697	hypothetical protein
	LOC_Os01g16300	Up	4.994	7.09	7.782	4.571	5.989	hypothetical protein
	LOC_Os01g16310	Up	1.944	2.92	2.392	2.511	2.416	glycosyl hydrolase, family 31, putative, expressed
	AK242215	Up	1.245	1.257	0.762	0.976	1.344
	LOC_Os01g16440	Up	2.049	2.06	3.693	2.286	1.705	hypothetical protein
	LOC_Os01g16470	Up	1.623	0.655	1.534	1.084	1.213	phosphatidylinositol kinase, putative, expressed
	LOC_Os01g16520	Up	1.207	2.186	3.581	2.728	2.326	glutamyl-tRNA synthetase, cytoplasmic, putative, expressed
	LOC_Os01g16630	Up	2.472	3.202	3.958	3.374	2.917	hypothetical protein
	LOC_Os01g16660	Up	0.657	1.26	0.829	0.701	0.648	transposon protein, putative, unclassified
	LOC_Os01g16950	Up	1.568	1.323	1.595	1.446	1.557	zinc finger, C3HC4 type domain containing protein, expressed
	LOC_Os01g17090	Up	2.052	1.908	1.5	1.42	1.609	retrotransposon protein, putative, unclassified
	LOC_Os01g17250	Up	1.118	1.489	1.212	1.029	0.944	BRASSINOSTEROID INSENSITIVE 1-associated receptor kinase 1 precursor, putative, expressed
	LOC_Os01g17990	Up	0.713	2.124	0.674	1.8	1.467	conserved hypothetical protein
	LOC_Os01g18080	Up	1.25	3.736	2.407	2.305	2.549	retrotransposon protein, putative, unclassified, expressed
	AK111156	Up	0.819	1.024	1.169	1.016	0.741
	LOC_Os01g18420	Up	6.47	6.105	5.221	4.62	4.755	OsMADS88 - MADS-box family gene with M-gamma type-box
	LOC_Os01g18440	Up	3.175	4.231	4.482	3.889	3.624	OsMADS89 - MADS-box family gene with M-gamma type-box
	LOC_Os01g18460	Up	6.221	5.99	6.057	5.732	5.505	hypothetical protein
	LOC_Os01g18500	Up	1.741	2.15	2.643	1.994	1.715	transposon protein, putative, unclassified
	LOC_Os01g18584	Up	2.029	2.857	3.065	0.881	0.812	OsWRKY9 - Superfamily of TFs having WRKY and zinc finger domains, expressed
	AK243275	Up	3.196	2.372	3.57	2.023	1.897
	LOC_Os01g18940	Up	5.736	6.579	6.471	5.944	5.532	hypothetical protein
	LOC_Os01g19080	Up	1.863	2.147	2.301	2.109	1.809	ligA, putative
	LOC_Os01g19470	Up	2.425	4.403	3.037	3.523	3.5	nodal modulator 1 precursor, putative, expressed
	LOC_Os01g19500	Up	2.388	1.931	1.262	2.488	2.359	hypothetical protein
	AK107188	Up	2.69	2.526	3.761	2.89	2.541
	LOC_Os01g19510	Up	0.761	1.49	0.883	1.257	1.278	conserved hypothetical protein
	LOC_Os01g19610	Up	1.27	1.736	2.017	1.399	1.835	plant protein of unknown function domain containing protein, expressed
	LOC_Os01g20110	Up	1.212	0.995	3.24	1.694	1.502	expressed protein
	LOC_Os01g20160	Up	1.749	3.034	1.934	1.633	2.294	OsHKT1;5 - Na+ transporter, expressed
	AK099487	Up	1.595	2.346	1.234	1.741	2.245
	LOC_Os01g20894	Up	1.337	2.436	2.365	2.205	2.748	expressed protein
	AK120861	Up	0.872	0.761	0.62	0.854	0.884
	LOC_Os01g21060	Up	0.708	2.211	1.715	1.561	1.908	hypothetical protein
	LOC_Os01g21070	Up	0.836	1.199	0.745	2.226	2.382	endoglucanase, putative, expressed
	LOC_Os01g21100	Up	1.434	1.497	1.394	1.53	1.757	conserved hypothetical protein
	LOC_Os01g21120	Up	2.659	2.986	1.513	4.39	4.298	AP2 domain containing protein, expressed
	LOC_Os01g21260	Up	1.911	2.126	0.808	1.591	1.691	hypothetical protein
	LOC_Os01g22120	Up	2.989	4.709	3.641	3.996	4.396	retrotransposon protein, putative, unclassified
	LOC_Os01g22320	Up	1.957	2.275	1.225	1.674	1.755	transposon protein, putative, unclassified
	LOC_Os01g22600	Up	1.383	1.411	2.769	1.946	1.947	mitochondrial carrier protein, putative, expressed
	LOC_Os01g22630	Up	0.952	0.77	1.054	1.375	1.087	ECT protein, putative, expressed
	LOC_Os01g22730	Up	1.239	1.339	1.092	1.324	1.506	transposon protein, putative, unclassified
	LOC_Os01g22990	Up	3.186	4.23	3.717	4.327	4.423	acidic leucine-rich nuclear phosphoprotein 32-related protein 1, putative, expressed
	LOC_Os01g23580	Up	1.1	0.709	1.338	1.117	1.209	inorganic H+ pyrophosphatase, putative, expressed
	LOC_Os01g24080	Up	2.882	3.627	5.096	3.478	3.158	hypothetical protein
	LOC_Os01g24150	Up	0.756	1.095	0.816	1.252	1.417	hypothetical protein
	LOC_Os01g24270	Up	2.438	2.942	3.041	3.638	3.856	hypothetical protein
	LOC_Os01g24450	Up	1.409	1.213	1.6	1.752	1.5	hypothetical protein
	LOC_Os01g24480	Up	1.481	0.73	0.888	1.082	0.99	DUF1399 containing protein, putative, expressed
	LOC_Os01g24680	Up	1.728	1.175	1.161	2.411	1.449	3-hydroxyacyl-CoA dehydrogenase, putative, expressed
	LOC_Os01g24764	Up	1.139	0.853	1.343	1.459	1.16	expressed protein
	LOC_Os01g24780	Up	1.896	1.814	0.98	2.11	1.548	cytochrome P450, putative, expressed
	LOC_Os01g25050	Up	1.802	2.828	1.991	1.403	1.717	conserved hypothetical protein
	LOC_Os01g25160	Up	2.79	2.475	2.747	3.586	3.601	jacalin-like lectin domain containing protein
	AK111025	Up	0.888	1.366	1.252	1.402	1.272
	LOC_Os01g25484	Up	0.749	0.83	0.92	0.946	1.079	ferredoxin--nitrite reductase, putative, expressed
	LOC_Os01g26080	Up	1.269	1.264	1.427	1.165	1.159	hypothetical protein
	LOC_Os01g26270	Up	1.342	2.09	1.759	1.536	1.622	OsWAK7 - OsWAK receptor-like protein kinase
	LOC_Os01g26776	Up	3.882	4.321	5.174	3.831	3.784
	LOC_Os01g26792	Up	2.106	2.769	1.285	1.703	2.567
	LOC_Os01g26864	Up	1.216	2.356	2.235	1.81	1.963
	LOC_Os01g27120	Up	1.39	2.241	1.826	2.435	2.156	expressed protein
	LOC_Os01g27300	Up	1.166	1.507	1.468	1.684	1.48	glutathione S-transferase GSTF1, putative
	LOC_Os01g27510	Up	0.933	1.015	0.919	1.031	1.006	hypothetical protein
	LOC_Os01g27740	Up	0.942	1.383	1.175	0.66	0.922	dnaJ domain containing protein, expressed
	LOC_Os01g28244	Up	1.702	1.709	1.412	1.579	1.646	retrotransposon protein, putative, unclassified
	LOC_Os01g28280	Up	1.245	2.18	1.773	1.95	1.406	hypothetical protein
	LOC_Os01g28300	Up	0.827	0.719	1.458	0.775	0.589	OsFBX7 - F-box domain containing protein, expressed
	LOC_Os01g28320	Up	0.824	1.391	0.774	1.166	1.232	retrotransposon, putative, centromere-specific
	LOC_Os01g28380	Up	1.241	0.92	1.241	0.596	1.295	retrotransposon, putative, centromere-specific
	LOC_Os01g28490	Up	2.861	3.688	3.818	3.514	3.214	retrotransposon protein, putative, Ty1-copia subclass
	LOC_Os01g28780	Up	1.7	0.916	1.052	1.279	0.616	hypothetical protein
	LOC_Os01g28930	Up	4.972	5.7	3.449	5.332	5.182	conserved hypothetical protein
	LOC_Os01g28989	Up	2.321	3.413	3.621	2.83	3.285	expressed protein
	LOC_Os01g29870	Up	1.63	1.79	2.015	2.245	1.726	multidrug resistance protein 9, putative, expressed
	LOC_Os01g31480	Up	0.992	0.757	1.276	1.886	1.274	conserved hypothetical protein
	LOC_Os01g31830	Up	1.448	1.619	0.624	1.307	1.263	hypothetical protein
	LOC_Os01g31980	Up	1.137	1.019	0.946	0.889	1.18	MATE efflux family protein, putative, expressed
	LOC_Os01g32540	Up	4.989	6.93	4.802	7.106	6.719	acanthoscurrin-2 precursor, putative
	LOC_Os01g32760	Up	0.711	0.729	0.707	0.659	0.703	hypothetical protein
	LOC_Os01g32800	Up	1.688	1.632	1.468	1.343	1.776	proteasome subunit, putative, expressed
	LOC_Os01g33060	Up	1.753	1.594	1.391	1.611	1.766	HEAT repeat family protein, putative, expressed
	LOC_Os01g33300	Up	1.38	2.727	1.809	2.351	3.155	polygalacturonase, putative, expressed
	LOC_Os01g33360	Up	6.007	4.679	5.973	5.157	5.09	DnaK family protein, putative, expressed
	LOC_Os01g33560	Up	3.866	5.462	5.37	4.828	4.408	retrotransposon protein, putative, unclassified
	LOC_Os01g33910	Up	0.68	1.08	0.663	0.982	0.901	hypothetical protein
	LOC_Os01g34010	Up	0.639	1.044	1.049	0.792	1.067	conserved hypothetical protein
	AK073683	Up	1.28	2.347	0.87	1.408	1.365
	LOC_Os01g34590	Up	5.015	6.201	5.524	5.888	5.644	expressed protein
	LOC_Os01g34690	Up	3.721	6.025	4.878	4.988	4.92	expressed protein
	LOC_Os01g34870	Up	2.464	2.767	2.111	3.028	2.866	expressed protein
	LOC_Os01g34960	Up	2.45	2.494	3.243	2.137	1.809	retrotransposon, putative, centromere-specific
	LOC_Os01g35120	Up	2.057	1.136	1.906	1.048	1.286	zinc finger, C3HC4 type domain containing protein
	LOC_Os01g35300	Up	2.016	1.44	0.925	1.445	1.517	retrotransposon protein, putative, Ty1-copia subclass
	LOC_Os01g35950	Up	2.13	1.84	3.473	0.833	1.067	hypothetical protein
	LOC_Os01g36490	Up	0.65	1.263	1.365	0.988	1.442	hypothetical protein
	LOC_Os01g36520	Up	5.253	7.506	6.921	6.543	7.236	hypothetical protein
	LOC_Os01g36600	Up	1.294	1.468	1.104	0.912	0.854	PPR repeat domain containing protein, putative, expressed
	LOC_Os01g36610	Up	1.288	1.616	1.15	1.275	1.664	conserved hypothetical protein
	LOC_Os01g37120	Up	1.7	1.083	0.982	1.171	1.089	WD domain, G-beta repeat domain containing protein, expressed
	LOC_Os01g37160	Up	0.989	0.701	1.22	1.218	0.862	retrotransposon protein, putative, unclassified
	LOC_Os01g37370	Up	0.681	4.619	2.183	1.013	1.193	hypothetical protein
	LOC_Os01g37560	Up	1.191	1.559	2.041	1.774	1.837	chaperone protein dnaJ 49, putative, expressed
	LOC_Os01g37700	Up	2.366	1.101	1.589	1.482	0.609	hypothetical protein
	LOC_Os01g37740	Up	1.475	1.734	2.035	1.353	1.273	conserved hypothetical protein
	LOC_Os01g37790	Up	1.834	1.019	1.501	1.961	1.729	expressed protein
	LOC_Os01g37960	Up	1.034	1.507	1.724	1.384	1.199	hydrolase, putative, expressed
	LOC_Os01g38450	Up	0.604	0.633	0.708	0.621	0.741	hypothetical protein
	LOC_Os01g38460	Up	0.777	1.178	2.265	2.14	1.469	retrotransposon protein, putative, unclassified
	LOC_Os01g38480	Up	1.595	2.331	2.477	2.297	2.098	GA18326-PA, putative, expressed
	LOC_Os01g38510	Up	1.528	1.945	1.415	2.009	2.389	protein transport protein Sec61 subunit beta, putative
	LOC_Os01g38530	Up	1.107	0.659	1.887	1.389	0.968	ELF3 protein, putative, expressed
	LOC_Os01g38650	Up	0.706	1.081	1.049	0.99	1.011	expressed protein
	LOC_Os01g39220	Up	0.648	1.957	1.953	1.29	0.666	DUF260 domain containing protein, putative
	LOC_Os01g39430	Up	0.753	1.058	1.195	0.905	0.795	anthocyanin regulatory protein, putative
	LOC_Os01g39710	Up	0.999	1.066	1.035	1.633	1.619	hypothetical protein
	LOC_Os01g39810	Up	1.88	3.008	3.708	4.338	3.807	Alg9-like mannosyltransferase protein, putative, expressed
	LOC_Os01g39950	Up	5.89	6.61	7.312	5.863	6.27	hypothetical protein
	LOC_Os01g39970	Up	1.022	1.607	1.579	1.177	0.958	protein kinase domain containing protein, putative, expressed
	LOC_Os01g40120	Up	2.292	2.825	2.037	3.45	3.231	expressed protein
	LOC_Os01g40200	Up	1.153	1.48	1.258	1.181	1.024	XIK, putative, expressed
	LOC_Os01g40250	Up	1.959	0.989	2.471	1.501	1.665	down-regulated in metastasis family protein, expressed
	LOC_Os01g40280	Up	0.635	0.952	1.32	0.591	0.676	integral membrane protein, putative, expressed
	LOC_Os01g40600	Up	0.939	2.092	2.1	1.343	1.783	coiled-coil domain-containing protein, putative, expressed
	LOC_Os01g40650	Up	0.939	0.971	0.787	1.171	1.525	expressed protein
	LOC_Os01g40660	Up	1.019	2.936	1.886	2.946	3.621	methyltransferase, putative, expressed
	LOC_Os01g40940	Up	1.062	1.076	0.669	0.7	1.007	hypothetical protein
	LOC_Os01g40950	Up	1.474	3.705	3.271	1.765	2.049	hypothetical protein
	LOC_Os01g40960	Up	2.69	1.999	2.492	1.799	1.527	nodulin MtN3 family protein, putative
	LOC_Os01g40990	Up	0.883	1.385	0.623	1.07	0.925
	LOC_Os01g41200	Up	1.189	1.92	1.321	1.55	2.14	heavy metal-associated domain containing protein, expressed
	LOC_Os01g41230	Up	4.059	2.644	1.915	2.897	3.269	hypothetical protein
	LOC_Os01g41240	Up	1.307	1.486	2.401	1.806	1.721	hydrolase, alpha/beta fold family domain containing protein, expressed
	LOC_Os01g41250	Up	1.623	3.14	1.94	2.199	2.684	OsFBX17 - F-box domain containing protein, expressed
	LOC_Os01g41450	Up	4.121	4.609	4.569	4.166	4.083	UDP-glucoronosyl and UDP-glucosyl transferase domain containing protein
	LOC_Os01g41560	Up	1.923	2.873	4.908	3.134	3.02	hypothetical protein
	LOC_Os01g41790	Up	2.65	4.005	3.195	3.57	3.764	hypothetical protein
	LOC_Os01g41834	Up	0.873	1.06	0.649	0.974	0.982	chalcone synthase, putative
	LOC_Os01g42024	Up	1.775	0.688	1.36	1.287	1.563	expressed protein
	LOC_Os01g42040	Up	3.025	4.648	4.291	4.132	4.249	ubiquitin-conjugating enzyme, putative, expressed
	LOC_Os01g42140	Up	0.743	0.986	0.959	1.575	0.626	expressed protein
	LOC_Os01g42170	Up	1.56	2.263	1.761	2.184	1.493	zinc knuckle family protein
	LOC_Os01g42490	Up	0.759	2.058	1.51	1.832	1.809	endonuclease/exonuclease/phosphatase family domain containing protein, expressed
	LOC_Os01g42510	Up	1.383	0.859	1.047	1.1	1.257	expressed protein
	LOC_Os01g42720	Up	1.304	2.07	0.644	1.548	2.024	expressed protein
	LOC_Os01g42740	Up	1.83	4.018	3.538	3.964	3.397	ammonium transporter 2, putative
	LOC_Os01g42790	Up	0.877	2.324	3.502	2.4	1.882	xylem cysteine proteinase 2 precursor, putative, expressed
	AK107945	Up	0.707	1.104	0.93	0.73	1.131
	LOC_Os01g43090	Up	2.443	3.291	1.923	2.376	2.699	oxidoreductase, aldo/keto reductase family protein, putative, expressed
	LOC_Os01g43250	Up	0.876	1.233	3.833	2.215	1.786	WD domain, G-beta repeat domain containing protein, expressed
	LOC_Os01g43410	Up	1.724	2.646	1.185	2.846	3.333	CAMK_CAMK_like.9 - CAMK includes calcium/calmodulin depedent protein kinases, expressed
	LOC_Os01g43580	Up	4.102	4.393	4.165	4.559	4.432	kinesin motor domain containing protein, putative, expressed
	LOC_Os01g43720	Up	1.008	1.512	1.948	1.997	2.26	cytochrome P450 72A1, putative, expressed
	LOC_Os01g43870	Up	0.608	1.28	1.318	0.664	1.633	NLI interacting factor-like phosphatase, putative, expressed
	LOC_Os01g43890	Up	0.812	1.288	1.174	1.038	1.201	OsSCP4 - Putative Serine Carboxypeptidase homologue, expressed
	LOC_Os01g43990	Up	5.292	6.319	4.984	5.001	6.022	hypothetical protein
	LOC_Os01g44069	Up	1.269	1.32	0.712	1.314	1.48	glycerol-3-phosphate acyltransferase, putative, expressed
	LOC_Os01g44160	Up	0.944	1.382	1.515	1.528	1.282	hypothetical protein
	LOC_Os01g44280	Up	1.306	0.757	0.868	1.188	0.704	expressed protein
	LOC_Os01g44320	Up	1.856	1.941	1.89	1.824	1.653	hypothetical protein
	LOC_Os01g45110	Up	1.068	1.053	0.697	1.148	0.883	anthocyanin 3-O-beta-glucosyltransferase, putative, expressed
	LOC_Os01g45410	Up	1.537	2.62	2.211	2.106	2.199	hypothetical protein
	LOC_Os01g45670	Up	1.05	1.544	1.045	1.137	1.315	expressed protein
	LOC_Os01g45730	Up	0.615	1.023	0.98	1.014	0.98	zinc finger C-x8-C-x5-C-x3-H type family protein
	LOC_Os01g45760	Up	1.904	1.311	1.893	1.58	1.049	YUC4, putative, expressed
	LOC_Os01g45820	Up	0.941	1.086	1.521	0.711	0.705	hypothetical protein
	AK062494	Up	1.416	0.61	0.616	0.797	1.214
	LOC_Os01g45870	Up	3.004	3.397	2.178	2.28	1.583	hypothetical protein
	LOC_Os01g46020	Up	1.644	1.806	1.336	1.888	1.921	TATA-binding protein-associated factor TAFII55 family protein, putative, expressed
	LOC_Os01g46140	Up	0.945	0.692	0.838	1.542	1.012	expressed protein
	LOC_Os01g46410	Up	2.303	2.256	0.969	2.511	2.326	leaf senescence related protein, putative, expressed
	LOC_Os01g46420	Up	4.932	2.544	4.687	5.075	4.05	hypothetical protein
	LOC_Os01g46530	Up	1.387	3.124	1.13	1.083	1.793	hypothetical protein
	LOC_Os01g46590	Up	0.767	1.163	0.712	1.909	1.133	expressed protein
	LOC_Os01g46710	Up	1.079	1.853	1.563	1.372	1.709	transposon protein, putative, CACTA, En/Spm sub-class, expressed
	LOC_Os01g46740	Up	0.786	0.752	2.467	1.414	0.946	hypothetical protein
	LOC_Os01g46790	Up	2.967	3.188	2.421	3.379	2.987	conserved hypothetical protein
	LOC_Os01g46810	Up	1.32	1.807	1.609	2.128	1.675	viral A-type inclusion protein repeat containing protein, expressed
	LOC_Os01g47180	Up	2.769	3.408	3.199	3.255	2.377	3-5 exonuclease domain-containing protein, putative, expressed
	LOC_Os01g47190	Up	4.008	6.007	5.885	5.598	5.435	phosphoglycerate mutase, putative, expressed
	LOC_Os01g47270	Up	0.824	1.585	1.506	1.518	1.715	DUF1645 domain containing protein, putative, expressed
	LOC_Os01g47500	Up	1.494	4.731	4.832	4.27	4.548	hypothetical protein
	LOC_Os01g47520	Up	1.817	1.131	1.827	1.506	1.128	hypothetical protein
	LOC_Os01g47710	Up	0.93	1.067	0.863	0.753	0.9	homeobox domain containing protein, expressed
	LOC_Os01g47830	Up	1.755	0.591	1.086	1.665	1.458	retrotransposon protein, putative, unclassified
	LOC_Os01g48040	Up	3.033	3.88	3.079	2.753	2.733	S-locus-like receptor protein kinase, putative, expressed
	LOC_Os01g48110	Up	4.264	5.569	5.784	4.748	4.27	hypothetical protein
	LOC_Os01g48130	Up	1.603	3.055	4.492	2.008	2.428	no apical meristem protein, putative, expressed
	LOC_Os01g48220	Up	1.189	1.093	0.951	1.123	0.955	protein of unknown function DUF1421 domain containing protein, expressed
	LOC_Os01g48290	Up	7.188	7.133	7.134	7.04	6.855	dof zinc finger domain containing protein, putative, expressed
	LOC_Os01g48300	Up	0.768	2.872	2.212	1.872	1.982	ATP synthase protein I related, putative, expressed
	LOC_Os01g48339	Up	0.743	1.061	1.16	0.942	0.828	expressed protein
	LOC_Os01g48640	Up	0.733	1.585	1.129	1.335	1.398	expressed protein
	AK107736	Up	2.716	2.312	2.388	3.076	2.579
	LOC_Os01g49090	Up	1.486	1.309	1.204	1.296	1.496	retrotransposon protein, putative, unclassified
	LOC_Os01g49140	Up	0.799	1.387	1.08	1.579	1.278	retrotransposon protein, putative, unclassified
	LOC_Os01g49180	Up	2.112	2.252	0.897	1.172	1.365	ATP dependent DNA ligase family protein, putative, expressed
	LOC_Os01g49219	Up	0.718	1.851	1.682	0.961	1.323	expressed protein
	LOC_Os01g49310	Up	1.951	3.701	3.434	3.147	2.654	expressed protein
	AK062609	Up	1.847	3.912	5.004	3.562	3.728
	LOC_Os01g49370	Up	4.217	4.08	3.734	3.991	4.417	expressed protein
	LOC_Os01g49560	Up	1.017	0.635	0.995	1.073	0.954	expressed protein
	LOC_Os01g49910	Up	2.242	2.308	4.034	2.901	2.656	expressed protein
	LOC_Os01g49920	Up	1.625	1.793	1.611	1.989	2.215	protein kinase, putative, expressed
	AK063219	Up	4.078	3.637	3.524	3.493	3.213
	LOC_Os01g50240	Up	0.781	0.797	0.617	0.713	0.93	hypothetical protein
	LOC_Os01g50310	Up	1.084	1.864	0.75	1.191	1.23	VIP1 protein, putative, expressed
	LOC_Os01g50350	Up	1.301	1.57	1.393	1.044	1.336	expressed protein
	LOC_Os01g50380	Up	5.774	7.187	4.813	5.416	6.817	hypothetical protein
	LOC_Os01g50410	Up	2.582	1.709	1.946	1.786	1.924	STE_MEKK_ste11_MAP3K.6 - STE kinases include homologs to sterile 7, sterile 11 and sterile 20 from yeast, expressed
	LOC_Os01g50490	Up	1.35	1.829	3.389	1.238	0.676	cytochrome P450, putative, expressed
	LOC_Os01g50520	Up	7.135	6.596	6.406	6.264	6.286	cytochrome P450 monooxygenase CYP711A12, putative
	LOC_Os01g50610	Up	1.908	1.117	1.043	1.07	1.12	SAM dependent carboxyl methyltransferase, putative, expressed
	LOC_Os01g50934	Up	4.821	7.937	8.943	5.452	7.36	fiber protein Fb11, putative, expressed
	LOC_Os01g51220	Up	0.677	1.349	0.984	0.587	0.697	transport protein particle component, Bet3, domain containing protein, expressed
	LOC_Os01g51320	Up	7.276	7.639	7.574	7.244	7.145	peroxisomal N-acetyl-spermine/spermidine oxidase precursor, putative, expressed
	LOC_Os01g51860	Up	1.472	1.426	3.405	1.412	1.666	violaxanthin de-epoxidase, putative, expressed
	LOC_Os01g52020	Up	0.72	0.698	1.384	0.926	0.918	subtilase, putative
	AK107082	Up	0.688	1.56	1.03	0.895	1.095
	LOC_Os01g52190	Up	1.117	1.776	2.095	1.815	1.942	aspartic proteinase nepenthesin precursor, putative
	LOC_Os01g52480	Up	2.688	2.705	2.802	2.182	1.997	senescence-associated protein, putative, expressed
	AK063360	Up	0.848	2	3.264	2.105	2.311
	LOC_Os01g52960	Up	1.54	1.672	1.457	1.494	1.824	subtilisin N-terminal Region family protein, expressed
	LOC_Os01g53000	Up	2.219	1.542	1.737	2.555	1.42	trehalose synthase, putative, expressed
	LOC_Os01g53330	Up	0.649	2.676	1.509	1.482	1.88	anthocyanidin 5,3-O-glucosyltransferase, putative, expressed
	LOC_Os01g53340	Up	1.097	1.752	1.577	1.169	1.553	hypothetical protein
	LOC_Os01g53420	Up	0.955	0.656	1.107	1.316	1.201	anthocyanidin 5,3-O-glucosyltransferase, putative, expressed
	LOC_Os01g53660	Up	1.476	2.378	2.056	1.96	2.06	transposon protein, putative, unclassified, expressed
	LOC_Os01g53740	Up	1.98	4.461	3.744	4.061	3.771	hypothetical protein
	LOC_Os01g53810	Up	1.967	3.598	0.814	2.795	3.301	peptidase, putative, expressed
	LOC_Os01g54040	Up	1.038	1.261	2.495	1.583	1.547	ATP-dependent protease La, putative, expressed
	LOC_Os01g54070	Up	0.599	1.257	0.859	0.659	0.875	hypothetical protein
	LOC_Os01g54140	Up	0.928	1.578	3.267	1.084	1.503	conserved hypothetical protein
	LOC_Os01g54350	Up	1.654	4.725	2.394	3.115	3.421	protein kinase domain containing protein, expressed
	LOC_Os01g54424	Up	1.68	2.573	1.41	2.549	2.986	expressed protein
	LOC_Os01g54490	Up	1.898	3.42	2.384	4.197	4.127	osFTL9 FT-Like9 homologous to Flowering Locus T gene; contains Pfam profile PF01161: Phosphatidylethanolamine-binding protein
	LOC_Os01g54510	Up	1.473	1.754	0.942	2.196	1.479	MAC/Perforin domain containing protein, putative, expressed
	LOC_Os01g54520	Up	1.956	2.823	2.474	2.687	2.697	DUF1264 domain containing protein, putative, expressed
	LOC_Os01g54714	Up	2.853	0.817	0.842	2.611	1.087	retrotransposon protein, putative, unclassified
	LOC_Os01g54850	Up	1.555	3.632	3.49	3.428	3.574	OsFBX24 - F-box domain containing protein, expressed
	LOC_Os01g54980	Up	0.676	0.698	0.788	0.607	0.648	expressed protein
	LOC_Os01g55150	Up	5.324	6.611	6.823	6.319	5.819	bZIP transcription factor domain containing protein, expressed
	LOC_Os01g55240	Up	2.729	4.019	3.14	3.487	3.547	gibberellin 2-beta-dioxygenase, putative, expressed
	LOC_Os01g55520	Up	1.851	1.952	2.574	1.876	1.635	ATROPGEF7/ROPGEF7, putative, expressed
	LOC_Os01g55530	Up	0.692	1.235	0.816	1.126	0.832	AP003256-AK101847 - NBS/LRR genes that are S-rich,divergent TIR, divergent NBS, expressed
	LOC_Os01g55600	Up	2.105	2.156	2.043	2.132	2.282	peptide transporter PTR2, putative, expressed
	LOC_Os01g55710	Up	3.399	5.831	5.252	5.253	5.423	DNA-binding protein, putative
	LOC_Os01g55730	Up	0.612	1.166	1.208	0.915	1.15	AGAP003732-PA, putative, expressed
	LOC_Os01g55830	Up	1.901	2.834	0.621	1.965	2.488	glutathione S-transferase, putative, expressed
	LOC_Os01g55900	Up	4.699	2.895	3.883	2.038	2.219	holliday junction resolvase, putative, expressed
	LOC_Os01g55950	Up	4.658	6.22	4.371	4.647	5.351	acetamidase, putative, expressed
	LOC_Os01g56020	Up	2.084	1.785	2.121	2.202	2.046	expressed protein
	LOC_Os01g56260	Up	0.989	1.866	1.223	0.955	1.043	hypothetical protein
	LOC_Os01g56280	Up	0.826	1.512	1.064	1.103	1.219	transposon protein, putative, unclassified
	LOC_Os01g56290	Up	4.233	3.596	3.645	3.633	3.719	expressed protein
	LOC_Os01g56300	Up	1.436	0.725	1.491	1.582	0.848	expressed protein
	LOC_Os01g56550	Up	1.708	1.234	1.328	2.862	1.228	transcription initiation factor IIF beta subunit, putative, expressed
	LOC_Os01g56580	Up	1.844	2.219	1.869	2.347	1.951	CK1_CaseinKinase_1a.3 - CK1 includes the casein kinase 1 kinases, expressed
	LOC_Os01g56640	Up	0.812	1.298	0.89	0.982	0.856	transcription factor jumonji, putative, expressed
	LOC_Os01g56900	Up	0.743	2.101	1.852	1.838	2.116	expressed protein
	LOC_Os01g56960	Up	0.715	1.297	0.836	1.113	1.391	acid phosphatase, putative
	LOC_Os01g57020	Up	1.107	1.219	1.943	1.865	1.796	expressed protein
	LOC_Os01g57280	Up	1.57	1.452	0.961	1.841	1.755	rp1, putative, expressed
	LOC_Os01g57360	Up	2.677	3.838	3.494	3.136	3.07	acyltransferase, putative, expressed
	LOC_Os01g57420	Up	0.999	2.171	2.131	2.26	2.015	diacylglycerol kinase, putative, expressed
	LOC_Os01g57430	Up	0.879	2.314	1.84	1.919	2.056	hypothetical protein
	LOC_Os01g57510	Up	1.038	1.582	1.685	1.572	1.852	receptor protein kinase, putative, expressed
	LOC_Os01g57944	Up	0.804	1.898	0.665	1.04	1.528
	LOC_Os01g58150	Up	1.753	2.285	1.905	1.834	1.602	expressed protein
	LOC_Os01g58170	Up	1.146	1.655	0.942	1.185	1.425	hypothetical protein
	LOC_Os01g58240	Up	2.184	1.752	1.905	1.032	1.4	OsSub6 - Putative Subtilisin homologue, expressed
	LOC_Os01g58280	Up	1.209	1.667	3.328	2.303	1.265	OsSub8 - Putative Subtilisin homologue, expressed
	LOC_Os01g58390	Up	1.998	1.406	2.241	1.66	1.596	haloacid dehalogenase, putative, expressed
	LOC_Os01g58520	Up	1.617	1.681	0.671	0.958	1.195	disease resistance protein, putative, expressed
	LOC_Os01g58680	Up	1.192	1.887	1.323	1.615	1.673	apurinic endonuclease-redox protein, putative, expressed
	LOC_Os01g58850	Up	1.256	1.796	1.921	2.169	1.735	circadian clock coupling factor-related, putative, expressed
	LOC_Os01g59060	Up	1.45	1.975	3.252	1.939	2.511	50S ribosomal protein, putative, expressed
	LOC_Os01g59070	Up	5.247	5.431	5.313	5.328	5.294	expressed protein
	LOC_Os01g59090	Up	2.554	3.461	4.187	3.665	3.732	thylakoid lumenal 20 kDa protein, putative, expressed
	LOC_Os01g59230	Up	1.869	1.907	1.906	1.962	1.972	retrotransposon protein, putative, unclassified
	LOC_Os01g59250	Up	1.76	3.188	3.287	2.817	3.268	expressed protein
	LOC_Os01g59440	Up	0.927	1.283	1.755	0.701	1.038	BRASSINOSTEROID INSENSITIVE 1-associated receptor kinase 1 precursor, putative, expressed
	LOC_Os01g59450	Up	1.605	1.72	3.034	1.724	2.172	ZOS1-13 - C2H2 zinc finger protein, expressed
	LOC_Os01g59510	Up	1.107	3.02	2.319	2.089	2.49	chloroplast ribonuclease III domain protein, putative, expressed
	LOC_Os01g59520	Up	5.86	6.897	5.369	6.538	7.402	cupin, RmlC-type, putative, expressed
	LOC_Os01g59530	Up	7.943	6.06	5.927	7.371	6.744	OsCML1 - Calmodulin-related calcium sensor protein, expressed
	AK242294	Up	3.302	2.05	3.349	3.66	2.935
	AK063466	Up	2.048	2.154	1.915	2.211	1.596
	LOC_Os01g59710	Up	1.506	1.622	1.456	1.608	1.555	hypothetical protein
	LOC_Os01g59920	Up	1.409	2.424	0.893	2.379	2.487	cysteine synthase, chloroplast precursor, putative, expressed
	LOC_Os01g60420	Up	2.591	2.708	2.266	0.988	1.943	expressed protein
	LOC_Os01g60710	Up	0.652	1.792	1.168	1.795	1.525	hypothetical protein
	LOC_Os01g61044	Up	5.006	6.172	5.981	6.141	5.743	transmembrane amino acid transporter protein, putative, expressed
	LOC_Os01g61120	Up	2.837	4.111	3.606	3.309	3.618	expressed protein
	LOC_Os01g61180	Up	1.23	1.723	1.103	2.64	1.959	exo70 exocyst complex subunit domain containing protein, expressed
	AK109789	Up	1.106	1.473	1.294	1.415	1.761
	LOC_Os01g61390	Up	0.931	0.955	0.639	1.187	1.448	transposon protein, putative, unclassified, expressed
	LOC_Os01g61430	Up	2.623	3.189	2.751	2.965	2.364	HIT zinc finger domain containing protein, expressed
	LOC_Os01g61570	Up	1.528	2.062	1.094	1.295	1.232	GDSL-like lipase/acylhydrolase, putative, expressed
	LOC_Os01g61580	Up	1.086	1.708	0.739	0.883	0.954	selT-like protein precursor, putative, expressed
	LOC_Os01g61620	Up	0.894	1.118	0.714	0.746	0.72	protein kinase family protein, putative, expressed
	LOC_Os01g61810	Up	0.739	1.673	1.259	1.416	1.564	histone-like transcription factor and archaeal histone, putative, expressed
	LOC_Os01g61814	Up	0.683	1.572	1.418	1.433	1.306	40S ribosomal protein S23, putative, expressed
	LOC_Os01g61910	Up	0.707	2.037	1.926	1.831	2.179	KIP1, putative, expressed
	LOC_Os01g62210	Up	0.616	1.481	1.172	0.949	1.241	50S ribosomal protein L17, putative, expressed
	LOC_Os01g62430	Up	1.023	2.712	3.073	2.427	1.869	C2 domain containing protein, putative, expressed
	LOC_Os01g62840	Up	0.815	0.753	0.888	0.715	0.816	mannose-1-phosphate guanyltransferase, putative, expressed
	LOC_Os01g63600	Up	0.662	0.958	0.783	1.108	1.151	transposon protein, putative, unclassified
	LOC_Os01g63750	Up	1.923	0.983	1.861	1.396	0.812	glycine-rich protein, putative
	LOC_Os01g63950	Up	1.812	1.013	0.883	1.822	1.684	expressed protein
	LOC_Os01g64270	Up	1.391	1.234	2.093	1.411	1.297	expressed protein
	LOC_Os01g64370	Up	1.318	1.285	1.12	1.418	1.033	expressed protein
	LOC_Os01g64620	Up	2.668	3.13	2	3.39	2.671	zinc finger, C3HC4 type domain containing protein, expressed
	LOC_Os01g64630	Up	2.25	2.02	1.814	2.286	2.062	actin, putative, expressed
	LOC_Os01g64650	Up	1.024	1.327	0.614	1.313	1.501	VAMP-like protein YKT62, putative, expressed
	AK066461	Up	8.615	8.044	8.886	7.404	8.247
	LOC_Os01g64820	Up	0.885	3.093	3.488	0.628	2.041	POLA1 - Putative DNA polymerase alpha catalytic subunit, expressed
	LOC_Os01g64850	Up	1.896	2.229	1.799	1.117	1.221	OsSub10 - Putative Subtilisin homologue
	LOC_Os01g64900	Up	2.906	2.986	3.806	3.196	2.689	HEAT, putative, expressed
	LOC_Os01g64910	Up	1.851	3.21	2.741	3.581	3.085	anthocyanidin 5,3-O-glucosyltransferase, putative, expressed
	LOC_Os01g64920	Up	3.472	2.789	2.913	3.694	3.294	nuclear matrix protein 1, putative, expressed
	LOC_Os01g65000	Up	2.332	1.423	2.061	1.815	1.38	ammonium transporter protein, putative, expressed
	LOC_Os01g65010	Up	1.803	2.166	1.491	2.095	1.976	serine/threonine-protein kinase receptor precursor, putative
	LOC_Os01g65030	Up	2.093	2.784	1.887	2.291	2.058	S-locus-specific glycoprotein precursor, putative, expressed
	LOC_Os01g65130	Up	1.649	1.534	1.249	1.429	1.537	peptide transporter, putative, expressed
	LOC_Os01g65150	Up	1.444	2.147	1.788	1.666	1.553	proton-dependent oligopeptide transport, putative, expressed
	LOC_Os01g65370	Up	2.392	2.681	3.994	2.594	2.344	MYB family transcription factor, putative
	LOC_Os01g65630	Up	0.789	0.622	0.848	0.915	0.654	expressed protein
	AK241694	Up	3.529	5.037	4.414	5.403	5.479
	LOC_Os01g65880	Up	1.017	1.318	0.744	2.165	1.275	nodulin MtN3 family protein, putative, expressed
	LOC_Os01g65910	Up	1.215	1.326	0.593	1.114	1.265
	LOC_Os01g66030	Up	2.573	3.307	2.857	3.208	3.757	OsMADS2 - MADS-box family gene with MIKCc type-box, expressed
	AK242719	Up	3.638	2.051	4.656	3.015	2.247
	LOC_Os01g66180	Up	2.793	2.511	1.522	2.417	1.68	cytochrome c, putative, expressed
	LOC_Os01g66240	Up	1.58	1.846	1.619	1.714	1.644	mitochondrion protein, putative, expressed
	LOC_Os01g66250	Up	2.037	2.606	2.222	2.695	2.87	S-locus-like receptor protein kinase, putative, expressed
	LOC_Os01g66260	Up	0.696	1.356	1.133	2.114	1.665	expressed protein
	LOC_Os01g66340	Up	0.941	1.197	1.355	2.035	0.727	hypothetical protein
	LOC_Os01g66630	Up	2.932	4.369	3.379	3.891	4.146	S-domain receptor-like protein kinase, putative
	LOC_Os01g66800	Up	1.45	1.454	1.076	1.301	1.142	hypothetical protein
	LOC_Os01g66820	Up	0.737	0.833	0.771	1.145	1.01	inactive receptor kinase At1g27190 precursor, putative, expressed
	LOC_Os01g66830	Up	1.611	1.525	1.443	1.831	1.508	pectinacetylesterase domain containing protein, expressed
	LOC_Os01g67150	Up	0.956	1.2	1.237	1.712	1.201	hypothetical protein
	LOC_Os01g67310	Up	3.505	3.879	5.109	3.825	4.612	patatin, putative, expressed
	LOC_Os01g67350	Up	1.429	1.018	0.747	0.793	1.074	cysteine protease, putative, expressed
	LOC_Os01g67430	Up	1.94	4.465	3.355	3.739	4.768	lipase, putative, expressed
	LOC_Os01g67450	Up	1.895	4.251	3.224	3.614	4.638	lipase, putative
	LOC_Os01g67480	Up	2.759	4.818	3.312	3.9	4.745	helix-loop-helix DNA-binding domain containing protein, expressed
	LOC_Os01g67590	Up	1.225	1.657	1.211	2.106	1.595	oligopeptidase, putative, expressed
	LOC_Os01g67740	Up	3.94	4.341	4.002	4.134	4.217	chromosome segregation protein, putative, expressed
	LOC_Os01g67820	Up	1.333	1.277	0.802	0.864	0.895	exo70 exocyst complex subunit domain containing protein, expressed
	LOC_Os01g67830	Up	1.022	4.318	0.992	1.501	2.547	B3 DNA binding domain containing protein, expressed
	LOC_Os01g67920	Up	0.914	1.146	1.055	1.443	0.978	tetratricopeptide repeat domain containing protein, expressed
	LOC_Os01g68020	Up	1.218	2.194	1.561	2.318	1.415	BTBZ2 - Bric-a-Brac, Tramtrack, and Broad Complex BTB domain with TAZ zinc finger and Calmodulin-binding domains, expressed
	LOC_Os01g68050	Up	1.396	3.525	2.293	2.558	2.946	transmembrane amino acid transporter protein, putative, expressed
	LOC_Os01g68104	Up	3.763	2.539	3.223	3.336	1.492	ZOS1-21 - C2H2 zinc finger protein, expressed
	LOC_Os01g68480	Up	0.679	0.662	0.74	0.83	0.661	thioredoxin, putative, expressed
	LOC_Os01g68700	Up	2.756	2.549	2.344	3.032	2.985	BHLH transcription factor, putative, expressed
	LOC_Os01g68900	Up	0.655	1.498	1.011	1.218	1.298	zinc finger, C3HC4 type family protein, expressed
	LOC_Os01g69010	Up	1.642	2.349	1.473	1.551	1.892	MATE efflux protein, putative
	LOC_Os01g69020	Up	1.799	2.047	2.242	1.698	1.637	retrotransposon protein, putative, unclassified, expressed
	LOC_Os01g69050	Up	2.624	1.744	3.324	1.403	2.041	lysine ketoglutarate reductase trans-splicing related 1, putative, expressed
	LOC_Os01g69070	Up	1.297	1.313	0.631	1.284	1.692	auxin efflux carrier component, putative, expressed
	LOC_Os01g69140	Up	1.248	2.604	2.691	1.935	1.958	regulatory protein, putative, expressed
	LOC_Os01g69950	Up	0.827	0.727	1.876	1.183	1.164	ribosomal protein L27, putative, expressed
	LOC_Os01g70050	Up	1.527	2.02	1.817	1.895	2.199	OsSAUR3 - Auxin-responsive SAUR gene family member
	LOC_Os01g70090	Up	1.116	0.942	1.167	0.983	0.904	enoyl-CoA hydratase/isomerase family protein, putative, expressed
	LOC_Os01g70100	Up	0.703	0.813	0.94	0.959	0.848	zinc finger DHHC domain-containing protein, putative, expressed
	LOC_Os01g70110	Up	5.456	5.296	5.136	6.539	5.188	No apical meristem protein, putative, expressed
	LOC_Os01g70120	Up	0.828	0.988	0.933	0.652	0.7	expressed protein
	LOC_Os01g70180	Up	2.43	2.493	1.805	3.272	2.672	exostosin family domain containing protein, expressed
	LOC_Os01g70280	Up	0.684	2.115	2.179	1.956	1.813	hypothetical protein
	LOC_Os01g70520	Up	2.575	2.497	1.671	2.981	2.28	Os1bglu5 - beta-glucosidase homologue, similar to G. max isohydroxyurate hydrolase, expressed
	LOC_Os01g70840	Up	1.96	2.307	1.893	1.92	1.974	esterase, putative, expressed
	LOC_Os01g70970	Up	1.906	1.541	2.041	1.733	1.705	protein kinase, putative, expressed
	LOC_Os01g71780	Up	1.135	1.705	1.238	1.215	1.744	WD domain, G-beta repeat domain containing protein, expressed
	LOC_Os01g71950	Up	1.682	2.374	1.56	1.457	1.959	expressed protein
	LOC_Os01g71970	Up	1.718	1.826	1.512	1.559	2.029	GRAS family transcription factor containing protein, expressed
	LOC_Os01g72210	Up	0.803	0.879	0.864	0.967	1.209	early-responsive to dehydration protein-related, putative, expressed
	AK100594	Up	0.756	1.16	0.858	0.941	0.927
	LOC_Os01g72410	Up	0.941	0.765	1.839	1.17	1.085	Leucine Rich Repeat family protein, expressed
	LOC_Os01g72460	Up	0.617	1.141	1.13	0.691	0.677	NADPH quinone oxidoreductase, putative, expressed
	LOC_Os01g72550	Up	0.91	1.432	0.803	1.407	1.493	OsCML19 - Calmodulin-related calcium sensor protein
	AK241060	Up	0.756	0.927	0.606	0.761	0.685
	LOC_Os01g72610	Up	1.182	1.644	1.679	1.608	2.157	glycosyltransferase, putative, expressed
	LOC_Os01g72680	Up	1.391	1.446	0.594	0.859	1.017	disease resistance protein RPS2, putative
	LOC_Os01g73150	Up	2.195	0.709	2.079	0.616	0.897	expressed protein
	LOC_Os01g73200	Up	0.925	1.297	0.943	1.035	1.205	peroxidase precursor, putative, expressed
	LOC_Os01g73210	Up	2.258	1.726	2.108	2.374	2.373	hypothetical protein
	LOC_Os01g73260	Up	1.175	1.384	0.694	1.175	1.811	hypothetical protein
	LOC_Os01g73810	Up	1.276	1.861	1.182	1.678	1.728	ATCHX15, putative
	LOC_Os01g73970	Up	1.374	1.398	2.671	1.508	0.819	lysine ketoglutarate reductase trans-splicing related 1, putative, expressed
	LOC_Os01g74180	Up	2.507	4.02	2.895	3.363	3.952	adaptin, putative, expressed
	AK071182	Up	1.072	0.932	1.623	1.318	1.152
	LOC_Os01g74410	Up	6.684	8.389	6.754	7.234	7.41	MYB family transcription factor, putative, expressed
	LOC_Os01g74450	Up	1.371	1.901	1.082	2.302	2.05	aquaporin protein, putative, expressed
	LOC_Os01g74460	Up	1.251	1.265	0.951	1.35	1.528	vacuolar fusion protein MON1 homolog A, putative, expressed
	AK068121	Up	1.587	2.018	0.704	2.009	1.44
	LOC_Os01g74570	Up	1.047	1.621	2.312	1.24	1.478	tetraspanin family protein, putative, expressed
	LOC_Os02g01150	Up	1.23	0.793	1.176	1.397	2.025	erythronate-4-phosphate dehydrogenase domain containing protein, expressed
	LOC_Os02g01440	Up	0.798	1.028	0.868	1.097	1.202	nitric oxide synthase 1, putative, expressed
	AK106287	Up	1.262	3.12	2.806	4.291	3.53
	LOC_Os02g02110	Up	5.923	6.916	6.599	6.613	6.484	Alg9-like mannosyltransferase protein, putative, expressed
	LOC_Os02g02160	Up	1.735	2.876	2.506	2.537	3.039	expressed protein
	LOC_Os02g02310	Up	0.842	0.765	0.62	0.977	0.834	auxin-induced protein 5NG4, putative, expressed
	LOC_Os02g02550	Up	1.225	1.631	2.514	1.892	1.465	peptidyl-prolyl cis-trans isomerase, FKBP-type, putative, expressed
	LOC_Os02g02790	Up	0.608	1.086	2.69	2.059	1.733	C2 domain containing protein, expressed
	LOC_Os02g02850	Up	1.602	2.319	0.951	2.606	2.851	bifunctional protein folD, putative, expressed
	LOC_Os02g03010	Up	0.846	1.248	1.138	1.128	1.248	expressed protein
	LOC_Os02g03110	Up	1.776	3.228	2.405	2.777	2.835	CDP-alcohol phosphatidyltransferase, putative, expressed
	LOC_Os02g03310	Up	1.626	2.313	2.941	2.173	2.258	KH domain containing protein, putative, expressed
	LOC_Os02g03430	Up	0.693	0.612	2.174	0.954	0.948	expressed protein
	LOC_Os02g03500	Up	0.598	2.023	1.591	2.291	2.225	hypothetical protein
	LOC_Os02g03580	Up	1.668	2.02	1.366	1.379	2.376	transcription factor, putative, expressed
	LOC_Os02g03690	Up	2.489	4.482	3.144	2.298	3.927	beta-amylase, putative, expressed
	LOC_Os02g03700	Up	1.149	1.988	1.318	0.833	1.067	expressed protein
	LOC_Os02g03800	Up	1.263	1.519	1.259	1.435	1.318	THION22 - Plant thionin family protein precursor, expressed
	LOC_Os02g03820	Up	1.254	1.328	1.433	1.539	1.454	expressed protein
	AK242812	Up	1.284	1.812	1.004	2.639	1.944
	LOC_Os02g03840	Up	0.764	2.627	1.092	1.32	2.046
	LOC_Os02g04100	Up	1.12	0.894	1.91	1.991	0.842	peptidase, T1 family, putative, expressed
	LOC_Os02g04180	Up	2.267	2.052	2.176	1.636	2.274	transposon protein, putative, CACTA, En/Spm sub-class, expressed
	LOC_Os02g04710	Up	2.054	1.821	1.485	1.646	1.71	cycloartenol synthase, putative, expressed
	LOC_Os02g04860	Up	1.023	1.36	0.883	1.206	1.14	expressed protein
	AK241289	Up	4.318	1.512	1.013	3.648	2.423
	LOC_Os02g05199	Up	0.892	1.208	1.354	0.829	1.056	expressed protein
	LOC_Os02g05330	Up	0.922	1.256	1.242	1.344	1.415	DEAD-box ATP-dependent RNA helicase, putative, expressed
	LOC_Os02g05480	Up	1.791	1.913	1.667	1.76	1.722	CGMC_MAPKCMGC_2_SLT2y_ERK.1 - CGMC includes CDA, MAPK, GSK3, and CLKC kinases, expressed
	AK068686	Up	6.174	5.435	6.654	3.826	4.967
	LOC_Os02g05600	Up	1.447	2.084	0.964	1.516	1.821	expressed protein
	LOC_Os02g05640	Up	2.73	2.987	4.146	3.922	4.087	homeobox associated leucine zipper, putative
	LOC_Os02g05650	Up	1.404	1.623	1.596	2.14	2.652	expressed protein
	LOC_Os02g05800	Up	0.626	1.04	1.204	0.914	0.975	conserved hypothetical protein
	LOC_Os02g05810	Up	0.61	0.792	0.89	0.725	0.908	expressed protein
	LOC_Os02g05980	Up	1.14	2.022	1.514	1.534	1.879	phytosulfokine receptor precursor, putative, expressed
	LOC_Os02g06030	Up	1.129	0.804	0.835	1.338	1.099	phytosulfokine receptor precursor, putative, expressed
	AK067517	Up	2.135	1.608	0.927	1.198	0.875
	LOC_Os02g06150	Up	0.728	0.809	0.617	0.703	0.715	brassinosteroid LRR receptor kinase precursor, putative
	LOC_Os02g06220	Up	1.018	1.7	1.275	1.832	2.053	receptor protein kinase-like protein At4g34220 precursor, putative
	LOC_Os02g06300	Up	1.1	0.739	0.941	1.296	1.736	GTP-binding protein lepA, putative, expressed
	LOC_Os02g06400	Up	1.12	1	2.586	1.604	1.155	growth regulator related protein, putative, expressed
	LOC_Os02g06430	Up	0.694	0.681	1.101	1.635	1.575	DUF292 domain containing protein, expressed
	LOC_Os02g06960	Up	1.041	0.965	0.922	1.896	1.253	expressed protein
	LOC_Os02g07220	Up	1.031	1.392	0.609	0.954	1.184	peptidyl-prolyl cis-trans isomerase, FKBP-type, putative, expressed
	LOC_Os02g07260	Up	1.608	3.404	3.047	3.659	3.212	phosphoglycerate kinase protein, putative, expressed
	LOC_Os02g07460	Up	1.305	2.496	2.617	2.886	2.487	expressed protein
	LOC_Os02g07550	Up	3.819	2.847	2.298	3.36	2.672	DEFL1 - Defensin and Defensin-like DEFL family, expressed
	LOC_Os02g07680	Up	1.538	4.962	2.799	2.706	2.736	cytochrome P450, putative, expressed
	AK121973	Up	0.853	1.614	0.67	1.032	1.315
	LOC_Os02g07840	Up	1.221	2.012	1.381	1.426	1.349	bZIP transcription factor domain containing protein, expressed
	LOC_Os02g08050	Up	2.436	2.864	3.266	2.625	2.857	hypothetical protein
	LOC_Os02g08100	Up	0.64	1.084	1.226	1.295	1.081	AMP-binding domain containing protein, expressed
	LOC_Os02g08240	Up	1.067	3.32	2.325	2.424	3.428	STE_PAK_Ste20_STLK.1 - STE kinases include homologs to sterile 7, sterile 11 and sterile 20 from yeast, expressed
	LOC_Os02g08330	Up	2.999	3.613	2.401	2.851	3.922	gp176, putative, expressed
	LOC_Os02g08410	Up	2.537	3.614	2.609	2.605	3.089	chorismate mutase, chloroplast precursor, putative, expressed
	LOC_Os02g09240	Up	0.616	1.379	0.924	0.977	1.132	cytochrome P450 71D8, putative, expressed
	LOC_Os02g09390	Up	1.996	2.137	1.542	1.736	1.098	cytochrome P450, putative, expressed
	LOC_Os02g09500	Up	1.265	1.659	1.222	1.555	1.854	conserved hypothetical protein
	LOC_Os02g09960	Up	5.842	6.886	6.688	5.797	5.573	LYK8, putative, expressed
	LOC_Os02g10190	Up	1.415	1.476	2.024	1.639	1.562	DUF1680 domain containing protein, putative, expressed
	LOC_Os02g10220	Up	1.008	0.763	1.546	1.385	1.015	heat shock protein DnaJ, putative, expressed
	LOC_Os02g10390	Up	5.981	5.439	5.41	5.55	5.327	chlorophyll A-B binding protein, putative, expressed
	LOC_Os02g10400	Up	1.72	0.92	4.798	3.528	2.744	expressed protein
	LOC_Os02g10550	Up	4.031	4.42	3.403	3.554	4.181	expressed protein
	LOC_Os02g10590	Up	0.666	0.966	0.723	0.725	0.758	peptidyl-prolyl cis-trans isomerase, FKBP-type, putative, expressed
	LOC_Os02g10770	Up	0.901	1.011	0.711	0.813	1.166
	LOC_Os02g10880	Up	0.78	0.937	0.937	0.872	1.082	UDP-glucoronosyl and UDP-glucosyl transferase domain containing protein, expressed
	AK242708	Up	4.595	5.885	4.658	5.483	5.537
	LOC_Os02g11070	Up	1.844	3.268	1.247	2.007	3.232	3-ketoacyl-CoA synthase, putative, expressed
	LOC_Os02g11110	Up	3.328	2.549	2.371	2.917	3.076	flavonol-3-O-glycoside-7-O-glucosyltransferase 1, putative, expressed
	LOC_Os02g11890	Up	2.338	2.597	1.619	2.763	2.692	syntaxin-related protein, putative, expressed
	LOC_Os02g11930	Up	0.937	2.769	2.357	2.404	2.673	receptor-like protein kinase precursor, putative, expressed
	LOC_Os02g12030	Up	3.298	3.174	3.638	2.68	2.916	receptor-like protein kinase precursor, putative
	LOC_Os02g12340	Up	0.749	2.66	0.923	1.379	0.922	conserved hypothetical protein
	LOC_Os02g12410	Up	1.001	1.415	0.989	0.848	0.979	U-box domain-containing protein, putative
	LOC_Os02g12930	Up	1	1.11	1.197	0.717	0.62	hypothetical protein
	LOC_Os02g13150	Up	0.828	1.686	1.506	2.057	2.016	pollen-specific protein SF21, putative, expressed
	LOC_Os02g13200	Up	1.628	0.972	1	1.278	1.273	expressed protein
	AK111683	Up	1.23	1.107	1.225	1.625	1.227
	LOC_Os02g13720	Up	3.265	4.245	4.841	3.421	3.988	hypothetical protein
	LOC_Os02g13810	Up	1.309	2.463	1.068	1.327	0.975	DNA binding protein, putative, expressed
	LOC_Os02g13830	Up	1.911	2.891	1.147	1.112	1.777	osFTL13 FT-Like13 homologous to Flowering Locus T gene; contains Pfam profile PF01161: Phosphatidylethanolamine-binding protein
	AK064586	Up	0.639	1.207	1.061	0.673	0.964
	LOC_Os02g14080	Up	1.165	1.479	1.48	2.507	2.204	hypothetical protein
	LOC_Os02g14090	Up	0.88	0.859	1.918	1.451	0.834	berberine and berberine like domain containing protein, expressed
	LOC_Os02g14540	Up	1.603	1.366	1.959	1.084	1.353	UDP-glucoronosyl and UDP-glucosyl transferase domain containing protein
	LOC_Os02g14550	Up	1.045	0.95	0.967	0.905	0.987	transposon protein, putative, CACTA, En/Spm sub-class
	LOC_Os02g14660	Up	0.838	1.306	1.007	0.658	0.87	hypothetical protein
	LOC_Os02g15190	Up	0.748	3.299	3.78	3.485	3.158	retrotransposon protein, putative, unclassified
	LOC_Os02g15280	Up	1.637	1.921	2.189	1.533	0.626	VQ domain containing protein, putative, expressed
	LOC_Os02g15560	Up	1.401	1.485	0.875	1.424	1.718	transposon protein, putative, Mutator sub-class
	LOC_Os02g15720	Up	2.93	4.221	2.59	3.237	3.583	retrotransposon protein, putative, Ty3-gypsy subclass
	LOC_Os02g15860	Up	1.808	1.541	2.22	1.957	1.707	expressed protein
	LOC_Os02g16320	Up	2.088	2.405	2.243	1.706	2.618	retrotransposon protein, putative, Ty3-gypsy subclass
	LOC_Os02g16450	Up	1.958	1.2	1.252	1.334	1.198	expressed protein
	LOC_Os02g16560	Up	1.033	1.284	1.278	1.349	1.552	early light-induced protein, chloroplast precursor, putative
	LOC_Os02g16640	Up	1.292	1.113	2.719	2.111	0.834	proline-rich protein HaeIII subfamily 1 precursor, putative, expressed
	LOC_Os02g16730	Up	1.162	0.597	1.069	0.757	0.808	expansin precursor, putative, expressed
	LOC_Os02g16830	Up	1.021	1.204	1.474	2.307	1.463	glutelin, putative, expressed
	LOC_Os02g16909	Up	1.962	2.863	4.52	1.943	2.375	dynein light chain type 1 domain containing protein, expressed
	LOC_Os02g16940	Up	0.872	1.785	1.901	1.828	2.725	OsSub13 - Putative Subtilisin homologue, expressed
	LOC_Os02g17090	Up	0.887	1.096	1.099	0.743	0.844	OsSub17 - Putative Subtilisin homologue, expressed
	LOC_Os02g17240	Up	1.238	1.346	0.829	1.055	1.349	ATROPGEF7/ROPGEF7, putative, expressed
	LOC_Os02g17500	Up	1.691	1.132	1.038	1.453	1.248	transporter family protein, putative, expressed
	LOC_Os02g17560	Up	2.126	3.606	3.264	2.006	2.109	hypothetical protein
	LOC_Os02g17640	Up	2.162	1.956	1.747	1.603	2.072	isochorismatase family protein, putative, expressed
	LOC_Os02g18080	Up	1.428	0.95	1.128	1.316	1.144	NB-ARC domain containing protein, expressed
	LOC_Os02g18140	Up	0.806	1.018	0.945	1.475	1.265	NBS type disease resistance protein, putative, expressed
	LOC_Os02g18170	Up	1.308	1.124	1.246	1.725	1.609	hypothetical protein
	LOC_Os02g18300	Up	1.696	1.614	1.287	1.039	1.872	hypothetical protein
	LOC_Os02g18380	Up	1.143	1.752	0.906	1.141	0.917	60S ribosomal protein L27-3, putative, expressed
	LOC_Os02g18420	Up	2.476	3.259	3.451	3.11	3.107	hypothetical protein
	LOC_Os02g18910	Up	1.34	1.196	1.357	1.196	1.058	hypothetical protein
	LOC_Os02g18940	Up	1.945	2.506	1.867	1.929	1.93	expressed protein
	LOC_Os02g19100	Up	1.18	1.025	0.878	1.356	1.038	retrotransposon protein, putative, unclassified
	LOC_Os02g19290	Up	1.081	1.884	1.488	1.324	1.446	hypothetical protein
	LOC_Os02g19460	Up	0.75	1.142	0.764	0.886	0.841	cytokinin inducible protein, putative
	LOC_Os02g19480	Up	0.984	2.511	1.686	1.767	0.789	retrotransposon protein, putative, unclassified
	AK069297	Up	0.793	1.276	1.149	1.281	1.411
	LOC_Os02g19820	Up	1.282	1.005	0.691	0.781	1.2	nodulin MtN3 family protein, putative, expressed
	LOC_Os02g20190	Up	0.8	2.818	1.101	2.78	2.554	Leucine Rich Repeat family protein
	LOC_Os02g20630	Up	1.766	2.023	2.113	3.495	2.902	retrotransposon protein, putative, unclassified
	AK106779	Up	1.471	1.544	1.206	1.364	1.254
	LOC_Os02g20729	Up	2.04	2.993	3.013	3.017	3.102	conserved hypothetical protein
	LOC_Os02g20750	Up	1.469	0.713	2.568	2.913	1.869	hypothetical protein
	LOC_Os02g20950	Up	1.719	1.063	1.074	1.352	0.869	expressed protein
	LOC_Os02g21220	Up	1.402	1.583	1.646	1.932	1.603	hypothetical protein
	LOC_Os02g21910	Up	1.975	3.744	3.249	0.749	2.186	hypothetical protein
	LOC_Os02g21930	Up	3.175	2.527	1.109	2.212	3.214	hypothetical protein
	LOC_Os02g22084	Up	0.684	1.354	1.598	1.654	1.819	expressed protein
	LOC_Os02g22140	Up	1.719	1.517	1.537	2.281	1.661	ADP-ribosylation factor, putative, expressed
	LOC_Os02g22190	Up	2.325	2.533	2.5	1.912	1.627	glycosyltransferase, putative, expressed
	LOC_Os02g22280	Up	2.352	3.205	3.279	3.067	2.43	retrotransposon protein, putative, unclassified, expressed
	LOC_Os02g22380	Up	2.449	4.942	6.714	4.343	5.135	glycosyltransferase protein, putative, expressed
	LOC_Os02g22480	Up	3.343	3.458	2.234	3.98	3.639	glycosyltransferase, putative, expressed
	LOC_Os02g23821	Up	3.641	4.708	4.322	4.235	4.089	retrotransposon protein, putative, unclassified
	AK242188	Up	1.323	1.377	1.207	0.974	1.209
	LOC_Os02g25010	Up	1.093	0.782	0.98	1.555	1.985	hypothetical protein
	LOC_Os02g25190	Up	0.604	1.334	1.341	1.516	1.387	retrotransposon, putative, centromere-specific
	LOC_Os02g25220	Up	2.544	2.114	1.389	1.991	2.338	retrotransposon protein, putative, unclassified
	LOC_Os02g25270	Up	1.528	1.316	1.13	1.07	1.329	hypothetical protein
	LOC_Os02g25290	Up	0.853	1.078	1.929	1.184	0.88	retrotransposon protein, putative, unclassified
	LOC_Os02g25310	Up	1.127	1.883	1.444	1.71	1.718	zinc knuckle family protein
	AK063452	Up	0.713	0.976	1.049	0.892	0.874
	LOC_Os02g25460	Up	0.697	1.124	1.661	1.572	1.512	transposon protein, putative, unclassified
	LOC_Os02g25470	Up	3.032	3.367	2.286	2.261	2.451	transposon protein, putative, unclassified
	LOC_Os02g25660	Up	1.138	0.953	2.489	1.333	1.311	retrotransposon, putative, centromere-specific
	LOC_Os02g25770	Up	3.122	4.475	4.303	3.415	3.911	retrotransposon protein, putative, Ty3-gypsy subclass
	LOC_Os02g25860	Up	0.679	1.747	0.881	0.724	1.055	glutelin, putative, expressed
	LOC_Os02g25890	Up	2.022	2.013	1.475	1.853	1.544	hypothetical protein
	LOC_Os02g25920	Up	1.29	2.61	1.035	1.644	1.109	retrotransposon protein, putative, Ty3-gypsy subclass, expressed
	LOC_Os02g25940	Up	1.742	1.944	0.665	1.3	0.799	Core histone H2A/H2B/H3/H4 domain containing protein, putative, expressed
	LOC_Os02g26280	Up	5.103	6.154	6.011	5.794	5.705	retrotransposon protein, putative, unclassified
	LOC_Os02g26290	Up	3.826	3.591	4.06	3.651	3.296	fasciclin-like arabinogalactan protein 8 precursor, putative, expressed
	LOC_Os02g26410	Up	1.121	1.5	1.395	0.751	0.827	retrotransposon protein, putative, unclassified
	LOC_Os02g26470	Up	2.707	2.454	2.233	2.166	2.137	expressed protein
	AK107077	Up	2.333	2.567	1.506	2.14	2.602
	LOC_Os02g26770	Up	0.912	0.921	1.845	1.104	1.215	cytochrome P450, putative, expressed
	LOC_Os02g27350	Up	1.72	1.66	2.587	1.058	1.205	expressed protein
	LOC_Os02g27560	Up	3.641	5.293	3.248	4.612	5.171	hypothetical protein
	LOC_Os02g27570	Up	1.306	1.994	2.249	2.158	2.272	retrotransposon protein, putative, unclassified
	LOC_Os02g27580	Up	2.185	2.664	1.966	2.633	2.509	hypothetical protein
	LOC_Os02g27600	Up	2.506	2.847	3.969	2.135	2.521	hypothetical protein
	LOC_Os02g27680	Up	1.326	0.976	1.963	0.891	0.786	NB-ARC domain containing protein
	LOC_Os02g27820	Up	0.967	2.061	1.436	1.033	1.251	conserved hypothetical protein
	LOC_Os02g27850	Up	0.651	0.738	0.633	0.716	0.849	retrotransposon protein, putative, unclassified, expressed
	LOC_Os02g27900	Up	1.021	1.281	2.41	1.924	1.777	hypothetical protein
	LOC_Os02g28100	Up	1.111	1.053	0.815	0.776	0.977	hypothetical protein
	LOC_Os02g28110	Up	0.689	1.249	1.051	0.815	0.781	ornithine decarboxylase, putative, expressed
	LOC_Os02g28334	Up	1.139	0.906	0.762	0.748	0.895	expressed protein
	LOC_Os02g28360	Up	0.871	1.936	1.397	1.43	1.535	hypothetical protein
	LOC_Os02g28430	Up	2.283	0.878	2.034	1.678	1.069	hypothetical protein
	LOC_Os02g28500	Up	0.621	1.227	1.136	1.118	1.105	retrotransposon, putative, centromere-specific
	LOC_Os02g28700	Up	1.901	2.962	1.621	2.675	2.912	hypothetical protein
	LOC_Os02g28820	Up	1.539	3.071	2.632	3.013	3.236	expressed protein
	LOC_Os02g28850	Up	1.319	1.901	2.522	1.821	2.186	Kinesin motor domain domain containing protein, expressed
	LOC_Os02g28900	Up	1.301	0.867	1.333	0.918	0.784	cytokinin-O-glucosyltransferase 2, putative, expressed
	LOC_Os02g29360	Up	1.421	2.215	0.873	1.59	2.103	expressed protein
	LOC_Os02g29464	Up	1.337	3.117	2.941	3.012	2.954	RecF/RecN/SMC N terminal domain containing protein, expressed
	LOC_Os02g29510	Up	0.753	0.698	1.507	1.118	0.809	DUF803 domain containing, putative, expressed
	LOC_Os02g29740	Up	0.737	1.603	1.717	1.116	1.251	retrotransposon protein, putative, Ty3-gypsy subclass
	LOC_Os02g29770	Up	1.331	1.579	0.976	1.439	1.097	retrotransposon protein, putative, Ty3-gypsy subclass
	LOC_Os02g29860	Up	2.253	2.117	1.663	1.435	1.656	hypothetical protein
	LOC_Os02g29940	Up	1.214	1.172	0.877	1.722	1.467	latency associated nuclear antigen, putative
	LOC_Os02g30090	Up	3.458	4.875	3.435	3.57	4.873	cytochrome P450, putative
	LOC_Os02g30110	Up	0.587	1.011	0.885	1.086	0.82	cytochrome P450, putative, expressed
	LOC_Os02g30210	Up	2.36	1.887	1.449	2.371	2.683	OsFBK7 - F-box domain and kelch repeat containing protein, expressed
	LOC_Os02g30320	Up	1.017	2.247	2.14	1.664	1.863	drought-induced protein 1, putative, expressed
	LOC_Os02g30700	Up	3.09	4.097	3.27	3.536	3.369	MYB family transcription factor, putative
	LOC_Os02g31080	Up	0.729	1.346	1.495	1.351	1.757	hydroxyproline-rich glycoprotein family protein, putative, expressed
	LOC_Os02g31100	Up	1.614	2.576	2.636	1.967	2.372	LITAF-domain-containing protein, putative, expressed
	LOC_Os02g31210	Up	0.765	1.623	1.055	1.685	0.719	conserved hypothetical protein
	LOC_Os02g31920	Up	1.281	1.684	1.484	2.128	1.957	expressed protein
	LOC_Os02g32020	Up	1.251	1.746	1.642	1.69	2.091	expressed protein
	LOC_Os02g32040	Up	0.959	0.988	1.601	0.888	0.697	AP2 domain containing protein
	LOC_Os02g32180	Up	0.7	1.099	0.899	1.121	1.025	hypothetical protein
	LOC_Os02g32200	Up	1.191	1.056	0.645	1.97	1.377	thioesterase family protein, putative, expressed
	LOC_Os02g32530	Up	1.751	1.208	1.247	1.706	1.109	SAM domain family protein, expressed
	LOC_Os02g33090	Up	1.174	1.333	1.085	1.066	1.306	expressed protein
	LOC_Os02g33140	Up	1.221	1.216	1.251	0.658	0.888	ribosomal protein, putative, expressed
	LOC_Os02g33320	Up	1.019	0.994	1.395	1.55	1.508	RNA recognition motif containing protein, putative, expressed
	LOC_Os02g33450	Up	0.866	0.928	1.173	1.583	0.86	peroxiredoxin, putative, expressed
	LOC_Os02g33550	Up	1.531	2.673	1.248	1.376	1.842	harpin-induced protein 1 domain containing protein, expressed
	LOC_Os02g33600	Up	0.88	0.975	0.902	1.293	1.121	VQ domain containing protein, putative
	LOC_Os02g33700	Up	1.486	2.293	2.566	1.131	1.514	hypothetical protein
	LOC_Os02g33730	Up	1.509	1.274	0.818	1.031	1.461	ubiquinol-cytochrome C reductase hinge protein, putative, expressed
	LOC_Os02g34370	Up	1.93	2.338	2.081	2.063	1.927	expressed protein
	LOC_Os02g34400	Up	2.421	3.847	2.678	2.777	1.824	hypothetical protein
	LOC_Os02g34730	Up	1.792	2.366	1.587	1.868	2.424	transposon protein, putative, Mariner sub-class, expressed
	LOC_Os02g34740	Up	0.636	1.34	1.39	1.448	1.366	retrotransposon protein, putative, unclassified
	LOC_Os02g34760	Up	0.738	1.399	0.695	1.334	1.48	retrotransposon protein, putative, unclassified, expressed
	LOC_Os02g34884	Up	1.483	1.665	0.808	0.954	1.794	SacI homology domain containing protein, expressed
	LOC_Os02g34910	Up	1.377	2.526	2.685	2.041	2.278	hypothetical protein
	LOC_Os02g35110	Up	2.07	2.509	1.471	1.902	2.356	tubulin binding cofactor C, putative, expressed
	LOC_Os02g35230	Up	1.061	1.652	0.865	1.364	1.02	expressed protein
	LOC_Os02g35300	Up	1.13	1.281	1.471	1.03	1.501	transposon protein, putative, unclassified, expressed
	LOC_Os02g35347	Up	1.027	1.073	1.091	1.274	1.083	RING-H2 finger protein ATL3F, putative
	LOC_Os02g36060	Up	1.125	0.901	0.869	1.515	1.2	retrotransposon protein, putative, unclassified
	LOC_Os02g36310	Up	1.686	2.6	1.86	1.915	2.082	hypothetical protein
	LOC_Os02g36370	Up	2.48	3.636	3.335	3.033	3.095	hypothetical protein
	LOC_Os02g36380	Up	0.83	2.18	2.571	3.059	2.477	FAD binding domain of DNA photolyase domain containing protein, expressed
	LOC_Os02g36440	Up	1.424	1.603	1.564	1.204	1.232	transporter family protein, putative, expressed
	LOC_Os02g36460	Up	5.91	6.42	7.104	6.348	6.047	hypothetical protein
	LOC_Os02g36490	Up	1.284	1.684	0.952	1.603	1.717	expressed protein
	LOC_Os02g36520	Up	0.671	0.697	0.643	0.76	1.337	OsFBK9 - F-box domain and kelch repeat containing protein, expressed
	LOC_Os02g36530	Up	1.625	0.656	1.743	0.643	1.056	hypothetical protein
	LOC_Os02g36540	Up	1.984	1.615	1.703	1.698	2.067	hypothetical protein
	LOC_Os02g36740	Up	3.899	3.808	3.524	3.723	3.485	zinc finger, C3HC4 type, putative, expressed
	LOC_Os02g36880	Up	1.76	1.955	1.635	1.675	1.75	No apical meristem protein, putative, expressed
	LOC_Os02g36974	Up	1.205	2.838	2.036	3.04	3.3	14-3-3 protein, putative, expressed
	LOC_Os02g37040	Up	1.561	2.879	3.203	2.54	3.125	peptide transporter PTR3-A, putative, expressed
	LOC_Os02g37060	Up	0.7	1.62	0.997	2.007	0.884	photosystem II 5 kDa protein, chloroplast precursor, putative, expressed
	LOC_Os02g37094	Up	1.195	0.864	1.421	0.674	0.604	expressed protein
	LOC_Os02g37100	Up	0.592	1.022	0.687	0.978	0.995	expressed protein
	LOC_Os02g37150	Up	1.144	1.938	1.078	1.82	1.891	expressed protein
	LOC_Os02g37210	Up	1.265	1.881	0.769	1.468	1.916	hypothetical protein
	LOC_Os02g37240	Up	0.828	0.683	0.705	0.88	0.703
	LOC_Os02g37320	Up	0.589	0.92	0.875	0.973	0.967	heavy metal associated domain containing protein, expressed
	LOC_Os02g37340	Up	0.841	1.302	1.162	0.65	1.728	hypothetical protein
	LOC_Os02g37400	Up	4.427	3.197	3.268	2.725	2.425	retrotransposon protein, putative, Ty1-copia subclass
	LOC_Os02g37420	Up	1.323	0.649	2.033	0.741	0.619	ras-related protein, putative, expressed
	LOC_Os02g37530	Up	1.115	1.376	0.928	1.127	0.724	conserved hypothetical protein
	LOC_Os02g37690	Up	0.774	1.599	2.423	1.505	1.63	UDP-glucoronosyl and UDP-glucosyl transferase, putative, expressed
	LOC_Os02g37850	Up	0.842	1.209	1.767	1.082	1.062	expressed protein
	LOC_Os02g37870	Up	1.752	2.228	2.252	1.826	1.886	Brix domain containing protein, putative, expressed
	LOC_Os02g38130	Up	2.116	2.175	2.805	2.285	2.345	no apical meristem protein, putative, expressed
	LOC_Os02g38190	Up	1.751	2.677	1.01	1.786	2.174	expressed protein
	LOC_Os02g38220	Up	1.717	1.263	2.992	1.933	1.78	eukaryotic translation initiation factor 4B, putative, expressed
	LOC_Os02g38230	Up	2.197	2.592	2.361	2.538	3.026	high affinity nitrate transporter, putative, expressed
	LOC_Os02g38310	Up	1.761	1.476	2.759	1.696	1.782	conserved hypothetical protein
	LOC_Os02g38360	Up	1.584	2.869	2.17	2.191	2.761	transposon protein, putative, unclassified
	LOC_Os02g38574	Up	0.585	1.602	0.922	1.164	1.157	EMB2423, putative
	LOC_Os02g38810	Up	1.458	1.448	1.656	1.041	0.749	26S proteasome non-ATPase regulatory subunit 6, putative, expressed
	LOC_Os02g38910	Up	1.436	0.924	0.861	0.623	1.043	hypothetical protein
	LOC_Os02g38930	Up	4.381	4.803	4.419	3.627	4.157	cytochrome P450 71D7, putative
	AK064479	Up	3.715	5.222	5.174	4.691	4.748
	LOC_Os02g39070	Up	1.695	2.173	2.962	2.669	2.059	vesicle transport protein GOT1B, putative, expressed
	LOC_Os02g39490	Up	0.999	2.001	1.655	1.091	0.757	carbonyl reductase 3, putative, expressed
	LOC_Os02g39590	Up	2.042	3.196	3.961	3.089	2.407	GDSL-like lipase/acylhydrolase, putative
	LOC_Os02g40020	Up	1.659	0.607	0.869	1.545	0.734	hypothetical protein
	LOC_Os02g40454	Up	3.045	5.67	5.3	4.856	5.36	serine/threonine protein phosphatase 2A 55 kDa regulatory subunit B, putative, expressed
	LOC_Os02g40460	Up	2.478	2.279	0.97	2.124	1.899	S1 RNA binding domain containing protein, expressed
	LOC_Os02g40490	Up	2.247	2.195	4.294	2.304	1.768	conserved hypothetical protein
	LOC_Os02g40500	Up	2.339	3.165	1.635	1.177	1.528	OsGrx_C2.1 - glutaredoxin subgroup I, expressed
	LOC_Os02g40530	Up	0.642	1.483	1.78	1.091	0.985	MYB family transcription factor, putative, expressed
	LOC_Os02g40830	Up	0.719	1.752	1.067	1.031	0.942	succinyl-CoA ligase beta-chain, mitochondrial precursor, putative, expressed
	LOC_Os02g40870	Up	1.013	0.859	0.608	1.287	1.184	phosphatidylinositol N-acetylglucosaminyltransferase subunit C, putative, expressed
	LOC_Os02g41460	Up	0.824	0.752	0.922	0.946	0.613	DUF640 domain containing protein, putative, expressed
	LOC_Os02g41510	Up	1.669	1.513	0.655	1.439	1.377	MYB family transcription factor, putative, expressed
	LOC_Os02g41550	Up	3.178	3.622	2.584	3.107	3.235	FAD binding domain of DNA photolyase domain containing protein, expressed
	LOC_Os02g41560	Up	1.173	1.423	1.077	1.465	1.459	pentatricopeptide, putative
	AK073708	Up	1.102	1.173	1.215	1.521	1.387
	LOC_Os02g41900	Up	0.948	1.184	0.865	1.224	1.134	hypothetical protein
	LOC_Os02g41910	Up	1.269	2.36	2.291	2.424	2.722	OsFBO12 - F-box and other domain containing protein, expressed
	LOC_Os02g41940	Up	1.224	1.158	2.502	1.295	1.082	retrotransposon protein, putative, unclassified
	LOC_Os02g42450	Up	1.095	1.847	0.974	1.516	1.402	RIPER1 - Ripening-related family protein precursor, expressed
	LOC_Os02g42479	Up	2.489	4.017	4.716	4.063	3.714	hypothetical protein
	LOC_Os02g42530	Up	1.202	1.877	1.947	1.768	1.79	expressed protein
	LOC_Os02g42720	Up	2.109	1.511	1.486	1.43	1.685	hypothetical protein
	LOC_Os02g42980	Up	1.959	2.159	2.126	2.315	2.546	transposon protein, putative, unclassified
	LOC_Os02g43230	Up	2.763	1.642	2.35	2.936	2.318	hypothetical protein
	LOC_Os02g43519	Up	1.631	2.233	1.419	1.798	2.068	expressed protein
	LOC_Os02g43690	Up	2.582	1.865	5.02	4.019	2.966	ras-related protein, putative, expressed
	LOC_Os02g43710	Up	6.094	6.343	7.232	6.397	6.268	enoyl-CoA hydratase/isomerase family protein, putative, expressed
	LOC_Os02g43830	Up	1.803	3.302	3.333	3.087	2.843	3-isopropylmalate dehydratase small subunit 2, putative, expressed
	LOC_Os02g43890	Up	1.474	1.983	1.873	1.873	2.077	hypothetical protein
	LOC_Os02g44020	Up	1.515	1.797	1.091	1.971	1.988	hypothetical protein
	LOC_Os02g44230	Up	0.899	1.306	2.328	1.268	1.221	CPuORF22 - conserved peptide uORF-containing transcript, expressed
	LOC_Os02g44330	Up	0.961	1.263	1.1	2.103	1.488	rho guanine nucleotide exchange factor, putative, expressed
	LOC_Os02g44820	Up	2.393	1.944	1.883	2.438	2.645	rho-GTPase-activating protein-related, putative, expressed
	LOC_Os02g44830	Up	1.478	1.361	1.541	1.924	1.775	hypothetical protein
	LOC_Os02g44860	Up	1.051	1.81	1.487	1.934	1.594	GDSL-like lipase/acylhydrolase, putative, expressed
	LOC_Os02g44910	Up	1.161	2.387	2.014	2.395	2.467	transmembrane protein, putative, expressed
	LOC_Os02g44920	Up	1.416	1.775	1.904	1.877	2.13	protein kinase domain containing protein
	LOC_Os02g44930	Up	0.805	2.469	1.536	1.598	1.892	HMG1/2, putative, expressed
	LOC_Os02g44940	Up	2.799	0.839	2.755	1.607	1.612	RALFL8 - Rapid ALkalinization Factor RALF family protein precursor, expressed
	LOC_Os02g45150	Up	1.536	2.33	1.157	1.968	2.222	expressed protein
	LOC_Os02g45160	Up	1.148	1.408	0.998	1.322	1.232	aluminum-activated malate transporter, putative, expressed
	LOC_Os02g45240	Up	0.678	2.212	2.156	1.704	2.205	zinc finger family protein, putative, expressed
	LOC_Os02g45260	Up	2.1	1.835	1.948	1.585	1.092
	LOC_Os02g45270	Up	1.952	2.972	2.842	2.526	2.696	expressed protein
	LOC_Os02g45280	Up	1.528	1.454	3.192	2.408	1.435	cytochrome P450, putative, expressed
	LOC_Os02g45440	Up	1.22	0.838	1.945	2.066	1.371	conserved hypothetical protein
	LOC_Os02g45460	Up	1.628	1.537	2.171	1.797	1.787	expressed protein
	LOC_Os02g45470	Up	4.596	2.995	4.629	4.168	3.988	hypothetical protein
	LOC_Os02g45480	Up	0.682	1.187	0.717	0.932	1.08	nucleic acid binding protein, putative, expressed
	LOC_Os02g45490	Up	0.911	1.369	1.345	1.506	1.692	expressed protein
	LOC_Os02g45540	Up	1.591	1.881	2.376	1.158	1.387	synthase, putative, expressed
	LOC_Os02g45670	Up	4.071	5.757	3.638	3.898	4.304	myb-like DNA-binding domain containing protein, expressed
	LOC_Os02g45810	Up	2.316	1.69	2.065	2.236	1.843	WD domain, G-beta repeat domain containing protein, expressed
	LOC_Os02g45950	Up	1.141	1.588	1.836	0.958	1.033	expressed protein
	LOC_Os02g46130	Up	1.135	1.141	1.993	1.415	0.869	tRNA synthetases class II domain containing protein, expressed
	LOC_Os02g46150	Up	1.516	1.62	1.192	1.424	1.455	GAMM1 protein-like, putative, expressed
	AK111294	Up	0.968	1.282	1.675	1.987	1.529
	LOC_Os02g46400	Up	1.533	2.245	0.79	1.949	1.107	expressed protein
	AK110969	Up	1.06	1.464	1.424	1.654	1.665
	LOC_Os02g46490	Up	0.618	1.744	1.252	1.596	1.676	protein phosphatase 2C, putative, expressed
	LOC_Os02g46510	Up	1.173	0.844	1.934	1.539	0.705	adaptor complexes medium subunit family domain containing protein, expressed
	LOC_Os02g46620	Up	0.875	0.866	0.601	0.906	0.641	expressed protein
	LOC_Os02g46640	Up	2.434	3.077	2.094	2.243	2.252	heat shock protein DnaJ, putative, expressed
	LOC_Os02g46650	Up	0.598	1.634	1.41	1.422	1.567	ubiquitin carboxyl-terminal hydrolase domain containing protein, expressed
	LOC_Os02g46740	Up	1.805	2.133	2.564	2.781	2.473	RWD domain containing protein, expressed
	LOC_Os02g46830	Up	2.46	3.665	3.165	1.15	2.057	expressed protein
	LOC_Os02g47060	Up	1.815	1.829	1.688	1.385	1.396	OsWRKY66 - Superfamily of TFs having WRKY and zinc finger domains, expressed
	LOC_Os02g47070	Up	3.713	2.613	2.399	2.92	2.738	hypothetical protein
	LOC_Os02g47100	Up	1.938	1.425	0.778	2.415	1.617	hypothetical protein
	LOC_Os02g47130	Up	3.383	4.022	2.042	2.447	2.399	expressed protein
	LOC_Os02g47330	Up	1.105	2.078	1.834	1.804	2.259	hypothetical protein
	LOC_Os02g47360	Up	1.17	1.459	0.999	1.406	1.499	PPR repeat domain containing protein, putative, expressed
	LOC_Os02g47370	Up	0.881	1.945	1.963	1.483	1.452	transcription factor TF2, putative, expressed
	LOC_Os02g47490	Up	0.803	1.176	1.041	0.897	0.974	expressed protein
	LOC_Os02g47660	Up	1.297	1.557	2.386	1.232	1.639	basic helix-loop-helix, putative, expressed
	LOC_Os02g47830	Up	3.354	5.582	4.69	4.959	5.186	expressed protein
	LOC_Os02g47910	Up	2.827	3.619	2.568	3.472	3.682	hypothetical protein
	LOC_Os02g47920	Up	2.663	3.464	2.069	3.448	3.805	ZOS2-16 - C2H2 zinc finger protein
	LOC_Os02g47950	Up	0.649	1.83	1.001	1.039	1.25	expressed protein
	LOC_Os02g47970	Up	1.79	1.763	1.769	1.582	1.717	calpain, putative, expressed
	LOC_Os02g48060	Up	1.003	1.972	1.055	1.399	1.339	helix-loop-helix DNA-binding domain containing protein, expressed
	LOC_Os02g48094	Up	0.892	1.086	1.106	1.124	1.252	expressed protein
	LOC_Os02g48100	Up	1.005	0.815	0.659	0.818	0.767	DEAD-box ATP-dependent RNA helicase, putative, expressed
	LOC_Os02g48290	Up	1.685	1.912	1.418	1.819	1.804	thioredoxin reductase 2, putative, expressed
	LOC_Os02g48300	Up	1.903	2.638	1.809	2.13	2.084	OsFBX60 - F-box domain containing protein
	LOC_Os02g48360	Up	3.718	1.855	1.511	1.907	2.32	pyrophosphate--fructose 6-phosphate 1-phosphotransferase subunit alpha, putative, expressed
	LOC_Os02g48370	Up	2.299	2.44	1.049	2.62	2.436	ARID/BRIGHT DNA-binding domain-containing protein, putative, expressed
	LOC_Os02g48550	Up	0.653	0.731	0.631	0.829	0.748	hypothetical protein
	LOC_Os02g48560	Up	0.986	1.025	1.141	0.723	0.793	fatty acid desaturase, putative, expressed
	LOC_Os02g48660	Up	1.178	1.079	1.134	0.799	0.95	60S ribosomal protein L31, putative, expressed
	LOC_Os02g48810	Up	1.248	2.28	1.299	2.505	1.938	PHD-finger family protein, expressed
	LOC_Os02g48900	Up	1.007	1.308	1.863	1.852	1.449	aspartic proteinase nepenthesin-1 precursor, putative, expressed
	LOC_Os02g49160	Up	2.297	2.678	1.705	2.459	2.748	OsIAA8 - Auxin-responsive Aux/IAA gene family member, expressed
	LOC_Os02g49170	Up	1.981	3.13	1.947	1.686	2.781	retrotransposon protein, putative, unclassified
	LOC_Os02g49200	Up	1.04	1.292	1.032	0.878	0.913	hypothetical protein
	AK068514	Up	2.167	2.062	1.342	1.428	1.606
	LOC_Os02g49530	Up	1.28	1.457	1.511	1.154	1.669	AGAP000425-PA, putative, expressed
	LOC_Os02g49590	Up	1.336	2.608	4.093	0.943	2.48	ASC1, putative, expressed
	LOC_Os02g49620	Up	1.466	2.152	1.346	1.538	1.793	expressed protein
	LOC_Os02g49670	Up	1.433	3.122	2.65	2.695	3.766	zinc knuckle family protein, expressed
	LOC_Os02g49910	Up	0.682	2.329	2.4	2.012	2.122	hypothetical protein
	LOC_Os02g50220	Up	1.022	1.119	1.255	0.784	0.59	expressed protein
	LOC_Os02g50240	Up	2.617	2.669	2.819	2.246	1.874	glutamine synthetase, catalytic domain containing protein, expressed
	LOC_Os02g50250	Up	1.426	2.069	2.365	1.872	2.068	hypothetical protein
	LOC_Os02g50290	Up	1.432	1.207	2.473	1.474	1.51	RING zinc finger protein, putative, expressed
	LOC_Os02g50374	Up	0.863	2.301	2.214	2.032	1.919	expressed protein
	LOC_Os02g50580	Up	0.716	2.075	1.412	1.882	2.563	hypothetical protein
	LOC_Os02g50610	Up	0.647	0.923	0.878	1.044	1.216	retrotransposon protein, putative, Ty3-gypsy subclass
	LOC_Os02g50650	Up	1.064	0.986	2.387	1.945	1.383	transposon protein, putative, CACTA, En/Spm sub-class
	LOC_Os02g50690	Up	1.695	1.71	1.541	1.72	1.864	GDSL-like lipase/acylhydrolase, putative, expressed
	LOC_Os02g50799	Up	1.106	1.638	1.813	1.953	1.406	nuclear-pore anchor, putative, expressed
	LOC_Os02g50830	Up	2.208	2.596	2.309	2.32	1.85	expressed protein
	LOC_Os02g51060	Up	0.774	0.807	0.717	0.699	0.793	CSLA6 - cellulose synthase-like family A; mannan synthase, expressed
	LOC_Os02g51070	Up	0.84	1.154	0.974	1.103	1.217	starch synthase, putative, expressed
	LOC_Os02g51310	Up	5.412	5.46	5.806	5.752	5.506	TCP family transcription factor, putative
	LOC_Os02g51510	Up	0.623	1.558	1.411	1.26	1.413	hypothetical protein
	LOC_Os02g51610	Up	5.495	6.038	6.142	5.964	5.752	CRAL/TRIO domain containing protein, expressed
	LOC_Os02g51660	Up	1.433	1.092	1.087	0.888	1.383	trpH, putative, expressed
	LOC_Os02g51930	Up	1.281	0.778	0.772	1.01	1.123	cytokinin-O-glucosyltransferase 2, putative, expressed
	LOC_Os02g51960	Up	0.864	0.725	2.23	1.541	1.482	transposon protein, putative, unclassified
	LOC_Os02g51970	Up	1.058	1.436	0.752	1.937	2.173	phosphate-induced protein 1 conserved region domain containing protein, expressed
	LOC_Os02g52300	Up	0.747	1.062	1.174	0.721	1.135	CPuORF38 - conserved peptide uORF-containing transcript, expressed
	LOC_Os02g52780	Up	2.119	2.652	1.857	1.973	2.356	bZIP transcription factor, putative, expressed
	LOC_Os02g52790	Up	1.592	1.457	1.923	1.88	1.541	PB1 domain containing protein
	LOC_Os02g52810	Up	1.723	1.824	1.792	1.801	1.751	remorin C-terminal domain containing protein, putative, expressed
	LOC_Os02g52860	Up	1.05	1.426	1.542	0.605	1.209	phosphate carrier protein, mitochondrial precursor, putative, expressed
	LOC_Os02g52990	Up	1.132	1.191	1.095	1.271	0.922	OsSAUR12 - Auxin-responsive SAUR gene family member, expressed
	LOC_Os02g53120	Up	1.547	0.629	1.317	1.411	0.689	Peptidase family C50, putative, expressed
	LOC_Os02g53140	Up	2.298	3.685	2.221	3.559	5.076	COP1, putative, expressed
	LOC_Os02g53220	Up	1.003	1.68	1.331	1.556	1.995	hypothetical protein
	LOC_Os02g53290	Up	1.478	2.607	2.568	1.825	1.562	hypothetical protein
	LOC_Os02g53350	Up	1.869	1.047	0.839	1.788	1.539	expressed protein
	LOC_Os02g53680	Up	0.617	0.773	0.749	0.998	0.857	RPA1A - Putative single-stranded DNA binding complex subunit 1, expressed
	LOC_Os02g53820	Up	3.712	5.591	3.51	3.237	3.937	endoglucanase, putative, expressed
	LOC_Os02g53840	Up	0.592	1.368	1.673	1.391	1.338	subtilisin N-terminal Region family protein, expressed
	LOC_Os02g53850	Up	1.154	0.772	1.208	0.797	0.647	OsSub21 - Putative Subtilisin homologue
	LOC_Os02g53860	Up	3.429	3.749	3.33	3.445	3.286	OsSub22 - Putative Subtilisin homologue, expressed
	LOC_Os02g53950	Up	1.293	2.268	3.954	3.679	3.297	hypothetical protein
	LOC_Os02g53960	Up	0.751	1.049	0.909	0.87	1.236	CXE carboxylesterase, putative
	LOC_Os02g54080	Up	0.668	0.951	1.351	0.739	0.873	expressed protein
	LOC_Os02g54180	Up	0.737	1.45	0.718	0.804	1.337	expressed protein
	AK107441	Up	2.354	2.439	3.623	4.116	3.636
	LOC_Os02g54510	Up	1.215	0.701	1.799	1.457	1.266	protein kinase domain containing protein, expressed
	LOC_Os02g54530	Up	2.337	2.228	2.199	2.972	2.956	SCP-like extracellular protein, expressed
	LOC_Os02g54670	Up	1.212	2.366	0.704	1.167	1.845	hypothetical protein
	LOC_Os02g55000	Up	0.63	0.861	0.656	0.965	1.158	zinc finger CCCH-type with G patch domain-containing protein, putative, expressed
	LOC_Os02g55010	Up	0.848	0.821	1.302	1.504	1.306	expressed protein
	LOC_Os02g55030	Up	4.299	4.66	3.199	3.995	4.753	hydrolase, NUDIX family, domain containing protein, expressed
	LOC_Os02g55080	Up	0.806	2.069	0.791	1.272	1.824	snf1-related kinase interactor 2, putative, expressed
	LOC_Os02g55110	Up	1.159	1.139	1.075	1.397	1.023	expressed protein
	LOC_Os02g55160	Up	6.317	6.825	7.299	5.605	6.298	expressed protein
	LOC_Os02g55330	Up	1.275	1.358	1.486	1.437	1.568	OsPOP6 - Putative Prolyl Oligopeptidase homologue, expressed
	LOC_Os02g55400	Up	0.949	1.501	0.778	1.154	0.977	ATPase 8, plasma membrane-type, putative, expressed
	LOC_Os02g55420	Up	1.197	1.513	1.364	1.6	1.402	aminotransferase, classes I and II, domain containing protein, expressed
	LOC_Os02g55480	Up	0.614	0.868	0.847	0.962	0.847	zinc finger, C3HC4 type domain containing protein, expressed
	LOC_Os02g55600	Up	1.292	2.155	1.466	1.846	1.857	expressed protein
	LOC_Os02g55670	Up	1.37	2.81	1.379	1.631	2.275	expressed protein
	LOC_Os02g55770	Up	2.506	3.256	2.537	2.083	3.075	expressed protein
	LOC_Os02g55800	Up	1.66	2.171	2.104	1.994	2.092	hypothetical protein
	LOC_Os02g55870	Up	3.513	4.063	3.686	3.473	3.633	heparanase-like protein precursor, putative, expressed
	LOC_Os02g55940	Up	2.123	2.369	2.096	1.993	1.558	ribosomal protein S15 containing protein, expressed
	LOC_Os02g56100	Up	1.622	1.845	2.148	1.968	1.797	ribonucleoside-diphosphate reductase large subunit, putative, expressed
	AK062825	Up	2.729	3.022	2.686	3.034	3.352
	LOC_Os02g56720	Up	2.138	2.151	1.896	2.498	2.626
	LOC_Os02g56860	Up	0.64	1.052	1.003	1.169	1.127	3-ketoacyl-CoA synthase, putative, expressed
	LOC_Os02g56870	Up	3.817	3.001	2.844	1.966	3.189	DEFL38 - Defensin and Defensin-like DEFL family
	LOC_Os02g56940	Up	4.295	3.811	3.464	3.154	3.659	expressed protein
	LOC_Os02g57150	Up	2.576	2.114	3.598	2.048	1.609	tubulin-specific chaperone A, putative, expressed
	LOC_Os02g57160	Up	2.475	2.499	2.057	2.733	2.369	ELMO/CED-12 family protein, putative, expressed
	LOC_Os02g57190	Up	1.478	1.694	1.405	0.791	0.848	Myosin head domain containing protein, expressed
	LOC_Os02g57250	Up	2.054	1.385	2.531	1.79	1.655	OsIAA10 - Auxin-responsive Aux/IAA gene family member, expressed
	LOC_Os02g57260	Up	2.851	6.742	6.647	5.724	5.976	3-ketoacyl-CoA thiolase, peroxisomal precursor, putative, expressed
	LOC_Os02g57300	Up	2.876	1.363	1.299	1.961	2.078	hypothetical protein
	LOC_Os02g57430	Up	3.295	4.749	3.993	4.209	4.747	DNL zinc finger domain containing protein, putative, expressed
	LOC_Os02g57440	Up	3.016	5.528	4.13	4.743	5.641	LYK8, putative, expressed
	LOC_Os02g57580	Up	2.091	2.413	1.446	1.678	1.916	anthocyanin permease, putative
	LOC_Os02g57710	Up	1.001	1.967	1.397	1.211	1.655	signal peptide peptidase-like 2B, putative, expressed
	LOC_Os02g57910	Up	1.042	3.214	3.075	2.5	3.512	OsFBX73 - F-box domain containing protein, expressed
	LOC_Os02g57950	Up	6.666	7.137	7.212	6.793	7.13	hypothetical protein
	LOC_Os02g57960	Up	1.739	2.836	2.194	2.256	2.433	Leucine Rich Repeat family protein
	LOC_Os02g58000	Up	1.228	0.96	1.369	0.622	0.688	hypothetical protein
	LOC_Os02g58220	Up	1.715	2.816	2.051	2.096	2.01	RPA2A - Putative single-stranded DNA binding complex subunit 2, expressed
	LOC_Os02g58400	Up	1.795	1.232	1.308	0.867	0.928	hypothetical protein
	LOC_Os02g58510	Up	0.671	1.34	0.763	1.138	1.479	GHMP kinases ATP-binding protein, putative
	LOC_Os02g58630	Up	0.831	1.595	0.823	1.474	1.639	hypothetical protein
	LOC_Os02g58640	Up	1.131	1.382	0.94	1.49	1.604	tumor susceptibility gene 101, putative, expressed
	LOC_Os02g58670	Up	0.725	1.231	0.719	1.439	1.906	bZIP transcription factor domain containing protein, expressed
	LOC_Os02g58740	Up	3.56	2.912	2.466	4.633	4.139	expressed protein
	LOC_Os03g01110	Up	1.412	3.078	1.227	2.276	2.929	RNA methyltransferase, TrmH family protein, putative, expressed
	LOC_Os03g01280	Up	0.791	1.22	1.073	1.597	1.323	hypothetical protein
	LOC_Os03g01330	Up	1.148	1.979	0.747	1.256	0.978	sodium/potassium/calcium exchanger 1, putative
	LOC_Os03g01350	Up	1.393	1.865	0.932	1.67	1.517	expressed protein
	LOC_Os03g01436	Up	1.559	1.298	3.068	1.986	1.399	conserved hypothetical protein
	LOC_Os03g01450	Up	1.158	1.417	1.049	1.18	1.147	hypothetical protein
	LOC_Os03g01460	Up	5.492	4.712	4.504	4.953	4.085	conserved hypothetical protein
	LOC_Os03g01480	Up	1.607	2.335	1.668	2.147	2.286	hypothetical protein
	LOC_Os03g01490	Up	0.819	2.826	2.938	3.032	3.137	expressed protein
	LOC_Os03g01520	Up	2.743	3.663	1.229	2.172	3.263	hypothetical protein
	LOC_Os03g01570	Up	0.841	0.944	0.634	0.717	0.929	expressed protein
	LOC_Os03g01710	Up	1.658	2.787	3.888	3.098	2.677	expressed protein
	LOC_Os03g02050	Up	1.634	1.342	2.567	1.385	2.177	LTPL151 - Protease inhibitor/seed storage/LTP family protein precursor, expressed
	LOC_Os03g02180	Up	1.12	1.054	0.912	1.418	1.437	cytochrome P450, putative, expressed
	AK242233	Up	1.144	0.976	2.296	1.134	1.166
	LOC_Os03g02190	Up	0.755	1.733	2.402	1.845	1.63	protein kinase domain containing protein, expressed
	LOC_Os03g02420	Up	6.525	7.814	6.837	7.041	8.204	KH domain containing protein, putative, expressed
	LOC_Os03g02440	Up	2.224	1.97	2.573	2.18	2.731	WD repeat-containing protein 44, putative, expressed
	LOC_Os03g02560	Up	2.987	3.843	5.28	4.15	4	cyclin-like F-box, putative, expressed
	LOC_Os03g02650	Up	1.631	2.245	2.161	0.906	1.3	ligA, putative, expressed
	LOC_Os03g02670	Up	0.979	1.183	1.14	1.189	1.308	transporter family protein, putative, expressed
	LOC_Os03g03034	Up	1.296	1.418	0.904	0.96	1.066	flavonol synthase/flavanone 3-hydroxylase, putative, expressed
	LOC_Os03g03130	Up	3.38	3.531	1.832	3.601	3.561	ubiquitin-conjugating enzyme, putative, expressed
	LOC_Os03g03340	Up	1.567	1.578	0.711	1.647	1.596	hypothetical protein
	LOC_Os03g03420	Up	1.039	1.363	2.931	0.624	0.787	expressed protein
	LOC_Os03g03490	Up	1.001	1.206	0.826	1.233	1.21	expressed protein
	LOC_Os03g03590	Up	0.601	1.198	0.665	0.955	1.093	transporter, monovalent cation:proton antiporter-2 family, putative, expressed
	LOC_Os03g03654	Up	2.056	2.27	2.623	2.234	2.28	hypothetical protein
	LOC_Os03g03770	Up	0.895	1.182	0.983	0.716	1.167	expressed protein
	LOC_Os03g03830	Up	1.354	1.931	1.407	1.125	1.07	EF hand family protein, putative, expressed
	LOC_Os03g03850	Up	1.729	2.27	2.054	1.878	1.954	GATA zinc finger domain containing protein
	LOC_Os03g03890	Up	1.028	0.899	0.655	1.416	1.662	protein kinase family protein, putative, expressed
	LOC_Os03g04010	Up	2.233	2.067	2.429	2.04	1.918	hypothetical protein
	LOC_Os03g04080	Up	0.828	1.061	0.902	1.093	1.178	expressed protein
	LOC_Os03g04130	Up	1.395	2.639	1.454	1.822	1.978	AMP-binding domain containing protein, expressed
	LOC_Os03g04240	Up	3.193	4.623	3.958	3.83	4.088	glutathione S-transferase, putative, expressed
	LOC_Os03g04250	Up	4.331	4.526	5.433	3.532	3.99	glutathione S-transferase, putative, expressed
	LOC_Os03g04400	Up	1.042	0.808	0.857	1.061	1.197	heat shock protein DnaJ, putative, expressed
	LOC_Os03g04440	Up	1.319	2.244	1.309	0.904	1.217	expressed protein
	AK241963	Up	2.091	2.055	0.786	1.609	1.777
	LOC_Os03g04560	Up	3.299	1.57	3.757	2.46	1.118	expressed protein
	LOC_Os03g04590	Up	0.618	1.891	3.051	3.155	2.44	ribosomal protein, putative, expressed
	LOC_Os03g04890	Up	0.771	1.652	1.278	0.946	0.871	zinc finger family protein, putative, expressed
	AK062932	Up	0.97	1.373	0.88	0.947	1.21
	LOC_Os03g05200	Up	2.264	3.23	2.262	2.459	2.437	DENN domain containing protein, expressed
	AK110727	Up	2.732	3.22	1.541	2.948	3.503
	LOC_Os03g05300	Up	1.559	1.633	1.222	1.301	1.688	cyclin-dependent kinases regulatory subunit 1, putative, expressed
	LOC_Os03g05320	Up	2.402	1.912	2.08	2.211	2.056	expressed protein
	LOC_Os03g05580	Up	0.828	0.95	0.67	1.117	0.919	hypothetical protein
	LOC_Os03g05600	Up	1.351	1.815	0.927	1.532	1.594	expressed protein
	LOC_Os03g05610	Up	1.19	1.585	0.726	0.984	1.694	inorganic phosphate transporter, putative, expressed
	LOC_Os03g06000	Up	0.697	1.613	1.566	1.057	1.164	expansin precursor, putative, expressed
	LOC_Os03g06090	Up	1.668	1.867	1.688	0.86	0.991	high-affinity nickel-transport family protein, putative, expressed
	LOC_Os03g06200	Up	0.819	1.009	0.926	0.896	1.001	aminotransferase, putative, expressed
	LOC_Os03g06250	Up	0.79	0.675	1.263	1.055	0.93	retrotransposon protein, putative, unclassified, expressed
	LOC_Os03g06340	Up	0.956	2.091	1.255	1.918	1.989	XS domain containing protein, expressed
	LOC_Os03g06620	Up	2.168	3.132	2.137	2.82	3.002	1,2-dihydroxy-3-keto-5-methylthiopentene dioxygenase protein, putative, expressed
	LOC_Os03g06630	Up	1.139	1.772	1.094	1.504	1.129	heat stress transcription factor, putative, expressed
	LOC_Os03g06640	Up	0.743	0.951	0.801	1.233	1.506	retrotransposon protein, putative, unclassified
	LOC_Os03g06670	Up	0.594	0.599	0.698	1.84	1.699	Core histone H2A/H2B/H3/H4 domain containing protein, putative, expressed
	LOC_Os03g06740	Up	1.572	1.874	2.033	2.298	2.065	glutathione reductase, putative, expressed
	LOC_Os03g06810	Up	2.072	1.504	1.5	2.597	2.53	expressed protein
	LOC_Os03g06860	Up	2.126	1.603	2.758	1.847	1.372	transposon protein, putative, unclassified, expressed
	LOC_Os03g07190	Up	0.907	2.328	1.975	2.111	2.224	expressed protein
	LOC_Os03g07290	Up	1.921	0.661	0.94	1.3	2.405	structural constituent of ribosome, putative, expressed
	LOC_Os03g07360	Up	0.7	1.704	1.553	1.518	1.443	expressed protein
	AK066912	Up	1.256	1.404	2.183	1.553	0.621
	LOC_Os03g07420	Up	1.496	1.466	0.765	1.318	0.805	3-dehydroquinate synthase, putative, expressed
	LOC_Os03g08030	Up	4.765	3.9	3.439	3.865	2.689	expressed protein
	LOC_Os03g08070	Up	0.797	0.711	0.794	0.852	1.021	copper-transporting ATPase PAA1, putative, expressed
	LOC_Os03g08250	Up	3.769	5.215	4.912	4.333	4.813	expressed protein
	LOC_Os03g08260	Up	0.989	1.81	0.977	1.246	1.352	hypothetical protein
	LOC_Os03g08280	Up	0.796	1.211	1.019	0.931	1.208	peptidase, T1 family, putative, expressed
	LOC_Os03g08320	Up	2.894	2.362	1.935	1.557	1.29	ZIM domain containing protein, putative, expressed
	LOC_Os03g08330	Up	2.038	2.847	2.951	2.501	2.801	ZIM domain containing protein, putative, expressed
	LOC_Os03g08380	Up	1.712	1.918	0.917	1.996	1.894	ABC transporter, ATP-binding protein, putative, expressed
	LOC_Os03g08420	Up	1.322	1.615	1.41	1.832	1.259	hypothetical protein
	AK241509	Up	0.926	0.94	0.959	0.589	0.917
	LOC_Os03g08430	Up	1.114	1.169	0.952	1.403	1.174	SAC domain containing protein, putative, expressed
	LOC_Os03g08520	Up	0.755	3.68	5.442	3.066	2.957	DUF581 domain containing protein, expressed
	LOC_Os03g08530	Up	1.68	2.626	1.791	1.83	2.094	aminotransferase, classes I and II, domain containing protein, expressed
	LOC_Os03g08740	Up	4.088	4.641	4.628	4.496	4.363	expressed protein
	LOC_Os03g08754	Up	0.98	1.889	1.547	1.301	1.678	OsMADS47 - MADS-box family gene with MIKCc type-box, expressed
	LOC_Os03g08770	Up	3.472	7.035	5.99	5.358	5.636	modifier of rudimentary protein, expressed
	LOC_Os03g08790	Up	2.794	3.517	2.222	1.902	2.505	aspartic proteinase nepenthesin precursor, putative, expressed
	LOC_Os03g08850	Up	0.964	1.893	1.484	1.918	1.965	AUXIN SIGNALING F-BOX 2, putative, expressed
	LOC_Os03g09150	Up	0.661	0.915	0.659	0.907	0.85	pumilio-family RNA binding repeat domain containing protein, expressed
	LOC_Os03g09170	Up	0.867	0.658	1.125	1.133	0.649	ethylene-responsive transcription factor, putative, expressed
	LOC_Os03g09220	Up	0.906	1.024	0.876	1.24	1.66	stage II sporulation protein E, putative, expressed
	LOC_Os03g09280	Up	1.062	2.299	2.431	1.476	1.61	gibberellin response modulator protein, putative, expressed
	LOC_Os03g09290	Up	4.548	4.873	6.098	4.388	4.478	yippee zinc-binding protein, putative, expressed
	LOC_Os03g09810	Up	1.716	2.004	1.142	1.909	1.732	polyamine oxidase precursor, putative
	LOC_Os03g09830	Up	1.058	1.417	1.02	1.635	1.427
	LOC_Os03g09860	Up	0.982	0.611	0.646	0.662	0.855	acetyltransferase, GNAT family, putative, expressed
	LOC_Os03g09880	Up	0.784	1.029	1.036	1.288	1.114	AIR12, putative, expressed
	LOC_Os03g09930	Up	0.703	0.628	0.718	1.303	1.66	sulfate transporter, putative, expressed
	LOC_Os03g10010	Up	0.689	1.128	0.71	1.203	0.768	hypothetical protein
	LOC_Os03g10050	Up	4.358	5.186	5.982	5.183	5.081	serine acetyltransferase protein, putative, expressed
	LOC_Os03g10060	Up	1.975	3.227	2.938	2.815	2.901	S10/S20 domain containing ribosomal protein, putative, expressed
	LOC_Os03g10070	Up	2.927	1.92	1.521	2.345	1.904	transcription initiation factor IIB, putative, expressed
	LOC_Os03g10140	Up	0.966	2.061	0.784	1.437	1.527	ZOS3-04 - C2H2 zinc finger protein, expressed
	LOC_Os03g10190	Up	0.736	0.699	1.285	1.095	0.713	seryl-tRNA synthetase, putative, expressed
	LOC_Os03g10340	Up	0.755	1.074	0.933	1.345	1.226	40S ribosomal protein S3a, putative, expressed
	LOC_Os03g10380	Up	1.53	2.818	1.439	2.444	2.848	hypothetical protein
	LOC_Os03g10450	Up	1.737	1.002	1.485	0.794	2.609	Sua5/YciO/YrdC/YwlC family protein, putative, expressed
	LOC_Os03g10630	Up	0.955	0.598	1.48	1.275	1.035	hypothetical protein
	LOC_Os03g10660	Up	0.938	1.098	1.232	0.728	0.921	hypothetical protein
	LOC_Os03g10790	Up	1.02	1.461	1.418	1.218	1.348	cytochrome b5-like Heme/Steroid binding domain containing protein, expressed
	LOC_Os03g10850	Up	0.92	1.479	0.984	1.298	1.658	FAD-linked sulfhydryl oxidase ALR, putative, expressed
	LOC_Os03g10990	Up	1.019	0.679	1.543	0.784	0.631	retinoblastoma-binding protein-like, putative, expressed
	LOC_Os03g11150	Up	1.649	1.944	1.344	1.503	1.6	hypothetical protein
	LOC_Os03g11170	Up	1.361	1.236	2.617	1.547	1.171	cysteine proteinase inhibitor precursor, putative
	LOC_Os03g11240	Up	2.359	2.712	2.336	2.569	2.092	nucleotidyltransferase, putative, expressed
	LOC_Os03g11250	Up	1.535	1.145	3.074	1.651	1.209	expressed protein
	LOC_Os03g11350	Up	1.948	2.343	2.502	2.348	2.332	UDP-glucoronosyl and UDP-glucosyl transferase, putative, expressed
	LOC_Os03g11490	Up	6.697	7.076	6.935	6.64	6.686	expressed protein
	LOC_Os03g11590	Up	1.493	2.421	1.651	1.789	2.129	integral membrane protein, putative, expressed
	LOC_Os03g11720	Up	1.565	1.916	2.25	2.327	2.069	glycosyl hydrolase, family 31, putative, expressed
	LOC_Os03g11750	Up	1.196	1.322	1.366	1.514	0.998	hypothetical protein
	LOC_Os03g11760	Up	2.234	2.147	1.833	1.472	1.501	polygalacturonase, putative, expressed
	LOC_Os03g12080	Up	1.046	1.46	0.972	0.75	1.28	retrotransposon protein, putative, Ty3-gypsy subclass
	AK067131	Up	0.842	2.343	2.134	1.733	2.316
	LOC_Os03g12170	Up	1.334	1.307	1.401	1.596	1.468	conserved hypothetical protein
	LOC_Os03g12180	Up	1.449	2.011	1.98	1.875	1.779	MA3 domain containing protein, expressed
	LOC_Os03g12220	Up	1.052	1.976	1.847	1.703	1.993	retrotransposon protein, putative, Ty3-gypsy subclass
	LOC_Os03g12250	Up	0.621	1.103	0.916	0.669	0.742	atypical receptor-like kinase MARK, putative, expressed
	LOC_Os03g12270	Up	2.285	4.816	3.618	4.43	4.776	dehydrogenase, putative, expressed
	LOC_Os03g12310	Up	0.69	1.742	1.673	1.556	1.538	retrotransposon protein, putative, unclassified
	LOC_Os03g12460	Up	1.152	2.542	0.952	0.695	1.425	conserved oligomeric complex COG6 family protein, expressed
	LOC_Os03g12510	Up	1.055	1.631	1.655	1.503	1.289	non-symbiotic hemoglobin 2, putative, expressed
	LOC_Os03g12800	Up	1.142	1.123	1.031	0.668	0.726	hypothetical protein
	AK242025	Up	6.719	6.851	6.848	6.546	7.071
	LOC_Os03g12820	Up	3.902	4.507	3.337	2.377	3.391	ATP8, putative, expressed
	LOC_Os03g12970	Up	0.652	0.81	0.6	0.794	1.026	hypothetical protein
	LOC_Os03g13050	Up	1.326	1.205	0.664	1.315	1.671	E2F-related protein, putative, expressed
	LOC_Os03g13070	Up	0.74	1.701	1.469	1.208	1.546	thaumatin family domain containing protein
	LOC_Os03g13120	Up	3.658	5.679	5.86	5.124	5.111	hypothetical protein
	LOC_Os03g13220	Up	0.944	1.052	1.086	1.224	1.182	expressed protein
	LOC_Os03g13240	Up	1.607	1.435	3.33	1.162	1.18	peptide transporter, putative, expressed
	LOC_Os03g13274	Up	4.569	5.295	4.695	5.012	4.933	peptide transporter PTR2, putative, expressed
	LOC_Os03g13290	Up	1.601	0.87	1.606	1.685	1.137	hypothetical protein
	LOC_Os03g13380	Up	1.136	1.075	1.308	0.675	1.591	transmembrane 9 superfamily member, putative, expressed
	LOC_Os03g13450	Up	2.1	3.988	5.137	4.054	3.542	expressed protein
	AK108984	Up	0.984	2.196	2.393	1.922	1.769
	LOC_Os03g13570	Up	0.777	1.037	0.704	1.144	1.042	glycosyl hydrolases family 16, putative, expressed
	LOC_Os03g13590	Up	2.267	3.099	3.386	2.788	2.601	potyvirus VPg interacting protein, putative, expressed
	LOC_Os03g13630	Up	1.332	1.252	1.227	0.95	2.211	3-ketoacyl-CoA synthase, putative
	LOC_Os03g13760	Up	0.863	0.922	1.3	0.913	0.899	LSM domain containing protein, expressed
	LOC_Os03g14000	Up	0.989	1.926	2.041	2.005	1.455	acyl CoA binding protein, putative, expressed
	LOC_Os03g14050	Up	0.938	1.039	0.966	1.536	1.162	thaumatin-like protein 1 precursor, putative, expressed
	LOC_Os03g14080	Up	1.367	2.429	2.352	2.483	2.458	transmembrane amino acid transporter protein, putative, expressed
	LOC_Os03g14190	Up	3.371	4.873	4.819	4.459	3.676	RNA recognition motif containing protein, putative
	LOC_Os03g14260	Up	6.032	7.705	7.043	7.729	8.024	guanine nucleotide exchange family protein, putative, expressed
	LOC_Os03g14510	Up	0.975	1.78	0.717	1.286	1.465	immature colon carcinoma transcript 1 protein precursor, putative, expressed
	LOC_Os03g14580	Up	2.884	5.436	6.283	4.873	4.583	expressed protein
	LOC_Os03g14669	Up	5.025	4.876	5.788	4.223	3.859	core histone H2A/H2B/H3/H4, putative, expressed
	LOC_Os03g14710	Up	2.392	1.005	1.17	0.888	0.805	protein kinase, putative, expressed
	LOC_Os03g14780	Up	0.986	2.4	1.392	1.439	1.981	hypothetical protein
	LOC_Os03g14790	Up	2.246	2.368	1.473	1.613	1.927	piwi domain containing protein, putative, expressed
	LOC_Os03g14880	Up	1.506	1.381	0.928	0.649	0.871	expressed protein
	LOC_Os03g15060	Up	1.216	1.663	1.633	1.371	1.454	hypothetical protein
	LOC_Os03g15080	Up	3.05	6.247	5.919	5.324	5.379	expressed protein
	LOC_Os03g15340	Up	2.03	2.605	1.486	2.005	2.16	plastocyanin-like domain containing protein, putative, expressed
	LOC_Os03g15370	Up	2.196	2.216	2.706	2.343	1.827	ubiquitin fusion protein, putative, expressed
	LOC_Os03g15810	Up	2.994	4.032	3.564	2.946	3.119	AAA-type ATPase family protein, putative, expressed
	LOC_Os03g15920	Up	1.967	3.477	1.449	2.102	2.635	expressed protein
	LOC_Os03g15960	Up	1.033	2.673	1.403	2.175	2.637	hsp20/alpha crystallin family protein, putative, expressed
	LOC_Os03g16010	Up	0.982	1.34	1.527	1.23	1.239	BRASSINOSTEROID INSENSITIVE 1-associated receptor kinase 1 precursor, putative, expressed
	LOC_Os03g16020	Up	3.071	3.414	3.365	4.062	2.908	hsp20/alpha crystallin family protein, putative
	LOC_Os03g16160	Up	1.128	2.051	0.628	1.664	1.456	hypothetical protein
	AK106776	Up	1.314	2.23	2.07	1.622	1.639
	LOC_Os03g16740	Up	0.827	1.772	1.525	1.167	1.175	protein kinase APK1A, chloroplast precursor, putative, expressed
	LOC_Os03g16920	Up	1.252	1.316	0.797	1.501	1.336	DnaK family protein, putative, expressed
	LOC_Os03g16980	Up	4.555	4.742	2.784	4.147	4.086	NAD dependent epimerase/dehydratase family domain containing protein, expressed
	LOC_Os03g17070	Up	1.149	1.88	1.369	0.87	1.598	ATP synthase B chain, chloroplast precursor, putative, expressed
	LOC_Os03g17180	Up	2.724	3.022	2.872	2.769	3.027	ABC transporter, ATP-binding protein, putative, expressed
	LOC_Os03g17250	Up	4.039	6.834	5.491	6.638	5.978	ankyrin repeat-containing protein, putative, expressed
	LOC_Os03g17510	Up	6.256	6.531	7.283	6.275	5.924	pentatricopeptide, putative, expressed
	LOC_Os03g17710	Up	2.297	1.933	1.913	2.067	1.861	splicing factor, arginine/serine-rich, putative, expressed
	LOC_Os03g17750	Up	4.017	3.894	3.013	3.732	3.697	hypothetical protein
	LOC_Os03g17780	Up	1.116	1.487	0.664	1.386	1.763	WD domain, G-beta repeat domain containing protein, expressed
	LOC_Os03g17880	Up	1.409	1.53	0.593	1.748	1.787	expressed protein
	LOC_Os03g17890	Up	0.924	1.768	1.42	1.214	1.083	hypothetical protein
	LOC_Os03g17960	Up	3.937	6.087	6.48	5.668	6.05	expressed protein
	LOC_Os03g18060	Up	3.557	4.507	3.949	3.984	4.729	transposon protein, putative, unclassified
	LOC_Os03g18530	Up	0.672	0.662	1.021	1.159	1.107	ECAGL1 - ECA1 gametogenesis related family protein precursor, expressed
	LOC_Os03g18680	Up	3.886	4.592	5.275	4.243	4.919	membrane associated DUF588 domain containing protein, putative, expressed
	LOC_Os03g18750	Up	4.118	2.981	3.036	3.759	3.51	hypothetical protein
	LOC_Os03g18890	Up	1.829	1.236	0.85	0.618	1.1	glycosyl transferase 8 domain containing protein, putative, expressed
	LOC_Os03g19200	Up	0.589	1.219	1.2	0.692	1.124	DNAJ heat shock N-terminal domain-containing protein, putative, expressed
	LOC_Os03g19220	Up	1.632	1.604	0.741	1.532	1.934	expressed protein
	LOC_Os03g19230	Up	1.205	3.98	4.085	3.656	4.497	hypothetical protein
	LOC_Os03g19280	Up	1.38	0.878	0.677	1.104	0.93	argininosuccinate lyase, putative, expressed
	LOC_Os03g19580	Up	2.332	2.695	3.533	2.905	2.554	expressed protein
	LOC_Os03g19600	Up	1.553	2.206	2.223	2.189	2.545	retrotransposon protein, putative, unclassified, expressed
	LOC_Os03g19750	Up	1.469	1.64	2.065	1.88	2.118	transposon protein, putative, unclassified
	LOC_Os03g19890	Up	5.093	5.766	3.909	4.276	4.679	NADH dehydrogenase 1 alpha subcomplex subunit 5, putative, expressed
	LOC_Os03g19960	Up	2.09	0.653	1.947	1.493	1.166	ATP-dependent RNA helicase, putative, expressed
	LOC_Os03g19970	Up	0.764	1.935	1.342	1.84	2.042	CAS1 domain-containing protein 1 precursor, putative, expressed
	LOC_Os03g20090	Up	1.978	1.149	1.172	1.321	2.057	MYB family transcription factor, putative, expressed
	LOC_Os03g20250	Up	0.784	0.755	1.608	1.81	1.444	hypothetical protein
	LOC_Os03g20520	Up	1.367	0.807	1.11	0.999	0.846	endoplasmic reticulum-Golgi intermediate compartment protein 3, putative, expressed
	LOC_Os03g20830	Up	0.609	0.831	0.63	0.857	0.78	hypothetical protein
	LOC_Os03g20900	Up	0.771	1.793	0.75	0.639	0.788	Myb transcription factor, putative, expressed
	LOC_Os03g20910	Up	3.009	3.449	2.081	2.977	3.099	homeobox domain containing protein, expressed
	LOC_Os03g21960	Up	2.059	1.467	1.646	1.477	1.729	aminotransferase, putative, expressed
	LOC_Os03g22310	Up	1.498	2.278	2.414	2.456	2.364	hypothetical protein
	LOC_Os03g22550	Up	2.135	2.571	2.882	2.098	2.624	cation efflux family protein, putative, expressed
	LOC_Os03g22760	Up	1.613	2.172	1.322	2.443	1.491	hypothetical protein
	LOC_Os03g22980	Up	0.863	1.641	1.088	0.937	1.109	retrotransposon protein, putative, Ty1-copia subclass
	LOC_Os03g24420	Up	3.065	3.893	1.61	2.376	2.904	hypothetical protein
	LOC_Os03g24550	Up	1.08	1.339	1.413	1.928	2.063	hypothetical protein
	LOC_Os03g24560	Up	1.688	1.589	1.419	2.014	1.669	ompA/MotB, putative, expressed
	LOC_Os03g24640	Up	2.617	3.401	2.271	0.933	3.582	terpene synthase, putative
	LOC_Os03g24950	Up	0.827	1.543	0.805	1.185	1.952	expressed protein
	LOC_Os03g25140	Up	1.337	0.996	0.799	1.112	1.019	peptidyl-prolyl isomerase PASTICCINO1, putative, expressed
	LOC_Os03g25150	Up	0.783	1.274	1.267	1.254	1.175	transposon protein, putative, unclassified, expressed
	LOC_Os03g25490	Up	3.152	3.192	2.455	2.287	1.95	cytochrome P450 72A1, putative, expressed
	AK107816	Up	3.445	3.807	3.231	3.025	2.494
	LOC_Os03g25500	Up	0.987	1.619	1.754	1.656	1.518	cytochrome P450 72A1, putative, expressed
	LOC_Os03g25970	Up	2.815	0.659	3.487	2.375	1.048	KH domain-containing protein, putative, expressed
	LOC_Os03g26229	Up	1.456	1.262	2.199	1.74	1.087	40S ribosomal protein S9-1, putative, expressed
	LOC_Os03g26460	Up	1.18	1.129	0.61	1.608	1.11	CS domain containing protein, putative, expressed
	LOC_Os03g26620	Up	1.352	2.502	1.488	1.476	2.233	3-ketoacyl-CoA synthase, putative, expressed
	LOC_Os03g26680	Up	1.849	0.719	0.712	0.897	1.74	hypothetical protein
	LOC_Os03g26970	Up	1.553	0.825	1.831	2.007	1.439	peptidase, T1 family, putative, expressed
	LOC_Os03g27019	Up	1.956	1.606	3.329	4.042	1.701	expressed protein
	LOC_Os03g27270	Up	1.91	2.348	1.055	2.991	2.44	transposon protein, putative, Mutator sub-class
	LOC_Os03g27320	Up	1.402	1.055	1.926	1.622	1.178	steroid binding protein, putative, expressed
	LOC_Os03g27430	Up	2.092	3.222	2.772	2.631	2.709	conserved hypothetical protein
	LOC_Os03g27450	Up	1.481	1.88	2.231	1.689	1.797	ADP-ribosylation factor, putative, expressed
	LOC_Os03g27460	Up	2.234	4.624	2.768	3.749	4.041	heat shock protein DnaJ, putative, expressed
	LOC_Os03g27470	Up	2.164	3.104	2.272	2.836	2.854	hypothetical protein
	AK243619	Up	1.257	1.291	0.745	1.14	0.995
	LOC_Os03g28000	Up	5.233	2.688	0.697	2.754	2.153	hypothetical protein
	LOC_Os03g28280	Up	7.094	7.755	8.053	7.738	7.427	conserved hypothetical protein
	LOC_Os03g28330	Up	3.212	4.333	2.263	1.961	4.006	sucrose synthase, putative, expressed
	LOC_Os03g28910	Up	2.036	3.009	2.505	2.856	2.76	hypothetical protein
	AK061614	Up	2.136	2.278	2.647	0.784	2.133
	LOC_Os03g29200	Up	1.678	3.447	3.685	1.282	4.292	retrotransposon protein, putative, unclassified
	LOC_Os03g29330	Up	0.943	1.284	1.317	0.82	0.856	conserved hypothetical protein
	LOC_Os03g29770	Up	1.212	1.227	0.928	1.207	1.143	EF hand family protein, expressed
	LOC_Os03g30150	Up	1.026	2.324	1.349	0.829	1.905	conserved hypothetical protein
	LOC_Os03g30640	Up	1.214	0.955	0.927	0.97	0.82	hypothetical protein
	LOC_Os03g30760	Up	2.291	3.502	2.641	3.078	3.146	retrotransposon protein, putative, unclassified
	LOC_Os03g30840	Up	2.881	3.273	2.597	3.214	2.945	expressed protein
	LOC_Os03g31070	Up	0.604	1.518	1.141	0.981	1.518	protein kinase, putative, expressed
	LOC_Os03g31120	Up	1.479	1.518	1.801	1.902	1.878	circumsporozoite protein precursor, putative
	LOC_Os03g31760	Up	3.656	3.577	3.867	4.192	3.412	expressed protein
	LOC_Os03g31934	Up	2.221	2.886	2.189	2.894	2.971	hypothetical protein
	LOC_Os03g31950	Up	1.261	2.442	1.917	2.03	1.551	keratin, putative
	LOC_Os03g31980	Up	2.984	3.617	0.945	3.312	3.953	retrotransposon, putative, centromere-specific
	LOC_Os03g32180	Up	1.082	1.171	1.438	1.036	0.884	polygalacturonase inhibitor 1 precursor, putative
	LOC_Os03g33110	Up	0.69	1.041	0.967	1.011	0.986	retrotransposon protein, putative, unclassified
	LOC_Os03g33380	Up	2.161	1.919	2.346	2.758	1.489	retrotransposon, putative, centromere-specific
	LOC_Os03g34290	Up	1.333	0.719	0.828	0.715	0.61	retrotransposon protein, putative, Ty3-gypsy subclass
	LOC_Os03g35894	Up	1.701	2.246	1.596	2.118	2.19	retrotransposon, putative, centromere-specific
	LOC_Os03g36120	Up	1.132	2.23	2.394	2.431	2.422	retrotransposon protein, putative, unclassified
	LOC_Os03g36650	Up	2.732	4.456	4.168	3.266	3.474	cysteine-rich repeat secretory protein 55 precursor, putative, expressed
	LOC_Os03g36960	Up	1.615	2.348	2.696	2.21	2.505	expressed protein
	LOC_Os03g37230	Up	1.235	1.218	0.681	1.409	1.133	retrotransposon protein, putative, unclassified
	LOC_Os03g37340	Up	0.857	1.308	1.349	1.222	1.18	hypothetical protein
	LOC_Os03g37350	Up	1.189	1.641	1.115	1.242	1.577	transposon protein, putative, Pong sub-class
	AK119288	Up	5.452	6.088	6.053	5.695	5.653
	LOC_Os03g37720	Up	0.935	2.487	0.671	0.875	2.006	NBS-LRR type disease resistance protein Rps1-k-1, putative
	LOC_Os03g37770	Up	1.336	0.979	0.769	1.005	1.137	hypothetical protein
	LOC_Os03g37780	Up	1.107	1.525	1.191	0.979	1.158	expressed protein
	LOC_Os03g37830	Up	1.418	1.455	2.484	1.915	1.363	potassium transporter, putative, expressed
	LOC_Os03g38000	Up	0.631	1.194	0.93	0.906	0.69	40S ribosomal protein S3-1, putative, expressed
	LOC_Os03g38090	Up	2.533	3.319	1.845	2.572	2.295	hypothetical protein
	LOC_Os03g38094	Up	2.037	3.204	2.432	2.957	3.056	hypothetical protein
	LOC_Os03g38110	Up	4.426	6.246	4.158	5.797	6.006	retrotransposon, putative, centromere-specific
	LOC_Os03g38120	Up	3.459	6.079	4.538	5.35	5.401	hypothetical protein
	LOC_Os03g38130	Up	3.505	2.266	1.298	2.993	1.674	conserved hypothetical protein
	AK109588	Up	1.471	2.519	2.247	2.25	2.581
	LOC_Os03g38490	Up	3.067	5.14	4.771	4.426	4.098	DAG protein, chloroplast precursor, putative, expressed
	LOC_Os03g38710	Up	2.298	2.72	2.229	2.343	2.315	protein kinase, putative
	LOC_Os03g39100	Up	1.265	2.336	1.395	1.724	1.6	no apical meristem protein
	LOC_Os03g39629	Up	1.419	1.499	0.889	1.171	1.183	hypothetical protein
	LOC_Os03g39640	Up	1.393	1.367	1.319	1.608	1.527	CBS domain containing protein, expressed
	LOC_Os03g39730	Up	3.698	4.851	3.141	4.058	3.992	retrotransposon protein, putative, Ty3-gypsy subclass
	LOC_Os03g39940	Up	0.893	1.514	1.666	1.732	1.706	retrotransposon protein, putative, Ty3-gypsy subclass
	LOC_Os03g40010	Up	0.695	1.802	1.328	1.433	1.754	DEK C terminal domain containing protein, expressed
	LOC_Os03g40120	Up	3.935	6.203	4.893	4.945	5.524	hypothetical protein
	LOC_Os03g40260	Up	1.168	1.83	0.79	2.735	1.829	Regulator of chromosome condensation domain containing protein, expressed
	LOC_Os03g40370	Up	0.842	0.669	1.13	0.681	1.223	OsFBDUF15 - F-box and DUF domain containing protein
	LOC_Os03g40520	Up	2.002	2.604	3.72	2.462	2.668	hypothetical protein
	LOC_Os03g40650	Up	4.662	4.271	3.713	4.032	3.992	bromodomain associated family protein, expressed
	LOC_Os03g40720	Up	2.237	2.666	1.867	2.112	2.318	UDP-glucose 6-dehydrogenase, putative, expressed
	LOC_Os03g40860	Up	0.766	1.218	2.388	1.371	1.182	hypothetical protein
	LOC_Os03g41100	Up	0.678	0.929	1.266	0.863	0.929	cyclin, putative, expressed
	LOC_Os03g41154	Up	4.546	5.041	4.87	4.949	4.279	hypothetical protein
	LOC_Os03g41250	Up	1.105	2.001	2.398	1.153	1.752	hypothetical protein
	LOC_Os03g41300	Up	2.098	2.745	1.523	2.627	3.255	hypothetical protein
	LOC_Os03g41339	Up	1.128	0.741	0.772	0.925	0.788	hypothetical protein
	LOC_Os03g41438	Up	2.34	1.866	1.301	1.911	1.978	serpin domain containing protein, putative, expressed
	LOC_Os03g42140	Up	1.04	1.239	1.309	1.198	1.106	hypothetical protein
	LOC_Os03g42250	Up	0.812	1.325	2.009	1.162	0.842	B3 DNA binding domain containing protein
	LOC_Os03g42400	Up	1.517	2.117	1.974	1.508	1.816	hypothetical protein
	LOC_Os03g42710	Up	2.299	3.183	2.984	2.717	2.49	WD-40 repeat family protein, putative, expressed
	LOC_Os03g42740	Up	1.28	0.978	0.971	1.017	0.799	F-box/LRR-repeat protein 16, putative
	LOC_Os03g42799	Up	0.969	2.218	1.589	1.789	1.868	expressed protein
	LOC_Os03g43040	Up	0.866	0.861	0.819	1.092	0.942	retrotransposon protein, putative, unclassified
	LOC_Os03g43360	Up	1.837	1.654	1.303	1.04	0.913	zinc finger, C3HC4 type domain containing protein, expressed
	LOC_Os03g43374	Up	1.133	2.328	2.279	2.551	2.306	retrotransposon protein, putative, unclassified
	LOC_Os03g43440	Up	0.645	0.821	0.7	1.131	0.982	CAMK_KIN1/SNF1/Nim1_like.17 - CAMK includes calcium/calmodulin depedent protein kinases, expressed
	LOC_Os03g43460	Up	2.885	3.269	2.421	3.247	3.292	hypothetical protein
	LOC_Os03g43470	Up	3.925	5.089	4.159	4.619	5.264	pentatricopeptide, putative, expressed
	LOC_Os03g43540	Up	2.051	2.358	1.504	2.229	2.474	hypothetical protein
	LOC_Os03g43570	Up	0.652	2.248	2.214	1.977	1.766	UBX domain-containing protein 1, putative, expressed
	LOC_Os03g43684	Up	1.249	1.523	1.036	1.278	1.356	KIP1, putative, expressed
	LOC_Os03g43750	Up	3.515	5.296	2.869	3.829	4.662	retrotransposon, putative, centromere-specific, expressed
	LOC_Os03g43810	Up	1.845	3.562	4.752	3.349	3.498	helix-loop-helix DNA-binding domain containing protein, expressed
	LOC_Os03g43850	Up	2.159	1.48	1.11	2.088	2.118	recA protein, putative, expressed
	LOC_Os03g44030	Up	3.983	5.145	3.659	4.186	4.219	expressed protein
	LOC_Os03g44210	Up	1.263	1.378	2.298	1.584	1.404	expressed protein
	LOC_Os03g44220	Up	1.06	0.747	0.97	1.096	0.847	hypothetical protein
	LOC_Os03g44610	Up	0.785	1.266	0.967	1.218	1.111	IQ calmodulin-binding motif domain containing protein, expressed
	LOC_Os03g44630	Up	1.169	0.617	2.747	1.661	0.866	plastocyanin-like domain containing protein, putative, expressed
	LOC_Os03g44810	Up	3.416	2.615	4.24	2.903	2.452	expressed protein
	LOC_Os03g44870	Up	0.949	1.226	1	1.476	1.345	hypothetical protein
	LOC_Os03g44880	Up	1.769	3.482	2.318	3.689	3.503	Cupin domain containing protein, expressed
	LOC_Os03g44934	Up	3.045	3.011	2.388	2.585	3.216	retrotransposon, putative, centromere-specific
	LOC_Os03g44980	Up	3.492	2.278	2.217	3.932	2.725	OsFBX99 - F-box domain containing protein
	LOC_Os03g45210	Up	1.866	2.798	2.822	2.946	2.899	2-aminoethanethiol dioxygenase, putative, expressed
	LOC_Os03g45270	Up	1.298	1.702	0.798	1.597	1.299	CS domain containing protein, putative, expressed
	LOC_Os03g45440	Up	0.925	1.752	1.095	0.87	1.357	hypothetical protein
	LOC_Os03g45779	Up	1.311	2.077	1.058	1.741	1.75	expressed protein
	LOC_Os03g45850	Up	2.804	3.281	3.059	3.321	3.338	OsSAUR16 - Auxin-responsive SAUR gene family member
	LOC_Os03g45860	Up	0.995	2.325	2.341	2.494	2.374	OsSAUR17 - Auxin-responsive SAUR gene family member
	LOC_Os03g45900	Up	1.267	1.822	1.834	1.574	1.581	hypothetical protein
	LOC_Os03g46010	Up	1.182	1.125	1.228	1.157	1.803	hypothetical protein
	LOC_Os03g46180	Up	1.183	1.957	1.198	0.981	1.648	LTPL71 - Protease inhibitor/seed storage/LTP family protein precursor, expressed
	LOC_Os03g46250	Up	1.643	1.062	1.943	1.393	1.595	acetyltransferase, GNAT family, putative, expressed
	LOC_Os03g46650	Up	0.743	1.764	0.887	0.857	1.341	WD domain, G-beta repeat domain containing protein, expressed
	LOC_Os03g46930	Up	0.945	1.045	0.965	1.335	1.097	hypothetical protein
	AK243310	Up	0.854	0.789	1.145	0.832	0.953
	LOC_Os03g47042	Up	1.391	2.903	2.095	2.672	2.566	homeobox protein rough sheath 1, putative
	LOC_Os03g47390	Up	1.136	1.163	0.974	1.184	1.384	hypothetical protein
	LOC_Os03g47510	Up	4.578	4.9	3.476	4.224	4.509	hypothetical protein
	LOC_Os03g47550	Up	2.507	2.936	2.862	2.904	2.558	expressed protein
	LOC_Os03g47614	Up	2.657	2.362	3.844	2.662	2.628	hypothetical protein
	LOC_Os03g47640	Up	1.329	1.349	0.937	1.518	1.163	conserved hypothetical protein
	LOC_Os03g47720	Up	1.801	1.704	2.823	1.75	1.634	ankyrin, putative
	LOC_Os03g47820	Up	1.335	1.219	1.649	1.639	1.412	PINHEAD, putative, expressed
	LOC_Os03g47920	Up	1.471	1.798	0.855	1.405	1.612	hypothetical protein
	LOC_Os03g47940	Up	1.432	1.987	1.037	1.638	1.71	GDSL-like lipase/acylhydrolase, putative, expressed
	LOC_Os03g48050	Up	1.087	1.098	0.959	0.985	1.146	RNA methyltransferase, TrmH family protein, putative, expressed
	LOC_Os03g48070	Up	1.587	2.649	1.764	2.345	1.66	hypothetical protein
	LOC_Os03g48090	Up	1.068	1.271	0.921	1.159	0.922	WD domain, G-beta repeat domain containing protein, expressed
	LOC_Os03g48270	Up	0.765	1.702	0.932	1.245	1.348	CAMK_CAMK_like.21 - CAMK includes calcium/calmodulin depedent protein kinases, expressed
	LOC_Os03g48430	Up	1.83	2.704	1.913	2.112	2.491	1-aminocyclopropane-1-carboxylate oxidase homolog 4, putative, expressed
	LOC_Os03g48440	Up	0.903	1.549	1.541	1.205	1.423	expressed protein
	LOC_Os03g48520	Up	0.703	1.136	1.082	0.903	1.139	PB1 domain containing protein
	LOC_Os03g48830	Up	3.171	3.715	0.596	4.241	3.067	ribosomal protein-related, putative, expressed
	LOC_Os03g48904	Up	1.513	1.375	1.882	0.884	1.061	expressed protein
	LOC_Os03g48920	Up	1.884	2.808	2.392	2.117	2.477	DUF1517 domain containing protein, putative, expressed
	LOC_Os03g49190	Up	2.215	1.093	0.834	1.337	1.225	oleosin, putative, expressed
	LOC_Os03g49240	Up	2.213	5.05	5.651	3.974	4.064	hypothetical protein
	LOC_Os03g49350	Up	1.673	3.065	2.093	1.829	1.336	lipozygenase protein, putative, expressed
	LOC_Os03g49410	Up	1.074	3.479	0.914	1.845	2.499	hypothetical protein
	LOC_Os03g49430	Up	1.336	2.407	1.049	1.224	1.365	pre-mRNA-splicing factor, putative, expressed
	LOC_Os03g49440	Up	0.688	0.913	1.946	1.797	1.105	phosphatase, putative, expressed
	LOC_Os03g49680	Up	1.489	1.398	0.806	1.185	1.792	hypothetical protein
	LOC_Os03g49700	Up	3.372	4.965	3.864	4.286	3.581	SNARE associated Golgi protein, putative, expressed
	LOC_Os03g49710	Up	1.184	1.157	1.303	1.311	1.673	ribosomal protein S13p/S18e, putative, expressed
	LOC_Os03g49720	Up	1.833	2.397	1.092	2.381	2.582	PAP fibrillin family domain containing protein, expressed
	LOC_Os03g49780	Up	3.846	5.296	5.188	3.419	3.268	hypothetical protein
	LOC_Os03g49930	Up	1.147	1.386	1.159	1.593	1.717	pentatricopeptide, putative
	LOC_Os03g49990	Up	1.793	2.86	1.946	2.671	2.572	GRAS family transcription factor domain containing protein, expressed
	LOC_Os03g50150	Up	0.887	0.598	1.553	1.457	2.095	NB-ARC domain containing protein, expressed
	LOC_Os03g50350	Up	0.938	1.695	2.34	1.497	1.637	coatomer alpha subunit, putative, expressed
	LOC_Os03g50390	Up	0.676	2.13	1.957	1.635	1.998	AGC_AGC_other_GWLd.2 - ACG kinases include homologs to PKA, PKG and PKC, expressed
	LOC_Os03g50500	Up	0.782	1.402	0.878	1.316	0.842	PPR repeat domain containing protein, putative, expressed
	LOC_Os03g50530	Up	1.119	1.752	1.111	1.499	1.427	expressed protein
	LOC_Os03g50570	Up	1.754	2.152	3.786	1.868	2.103	expressed protein
	LOC_Os03g50580	Up	1.081	1.185	1.935	1.542	1.249	expressed protein
	LOC_Os03g50600	Up	2.692	3.094	2.914	3.258	3.349	hypothetical protein
	LOC_Os03g50620	Up	1.755	1.602	1.311	2.206	2.222	ATP binding protein, putative, expressed
	LOC_Os03g50870	Up	5.777	5.566	4.982	6.071	5.819	expressed protein
	LOC_Os03g50900	Up	1.29	1.707	1.429	1.22	1.554	transposon protein, putative, unclassified, expressed
	AK108509	Up	3.203	4.019	3.607	3.675	3.836
	LOC_Os03g50990	Up	1.03	1.762	1.225	1.763	1.762	expressed protein
	LOC_Os03g51040	Up	1.064	2.146	2.685	1.564	1.188	STRUBBELIG-RECEPTOR FAMILY 6 precursor, putative
	LOC_Os03g51080	Up	1.083	1.076	0.961	1.238	1.142	glutamate decarboxylase, putative, expressed
	LOC_Os03g51110	Up	1.159	1.661	1.036	0.933	1.128	MYB family transcription factor, putative, expressed
	LOC_Os03g51150	Up	0.89	2.137	1.051	1.925	2.267	expressed protein
	LOC_Os03g51270	Up	0.634	1.345	2.411	0.762	0.798	OsFBX108 - F-box domain containing protein, expressed
	LOC_Os03g51430	Up	1.971	1.775	1.515	1.645	1.67	SEC14 cytosolic factor family protein, putative, expressed
	LOC_Os03g51570	Up	3.834	6.026	4.669	5.103	5.346	hypothetical protein
	LOC_Os03g51640	Up	1.091	1.381	1.017	0.976	0.911	expressed protein
	LOC_Os03g51970	Up	1.58	2.913	2.615	1.649	1.879	growth-regulating factor, putative, expressed
	LOC_Os03g52000	Up	2.208	2.197	1.775	2.24	2.352	BSD domain containing protein, expressed
	LOC_Os03g52230	Up	0.906	1.03	1.493	2.404	1.218	dynamin-2B, putative
	AK107908	Up	1.033	1.04	0.925	1.022	1.035
	LOC_Os03g52320	Up	1.487	1.221	0.996	0.689	0.844	GRF-interacting factor 1, putative, expressed
	LOC_Os03g52420	Up	0.631	1.133	0.689	0.766	0.875	expressed protein
	LOC_Os03g52594	Up	1.258	1.839	0.692	0.926	1.681	CCR4-NOT transcription factor, putative, expressed
	LOC_Os03g52620	Up	1.373	0.699	1.899	1.821	0.94	expressed protein
	LOC_Os03g52760	Up	1.525	2.943	2.074	1.68	2.06	kinase, pfkB family, putative, expressed
	LOC_Os03g52840	Up	0.721	0.84	1.476	1.438	1.064	serine hydroxymethyltransferase, mitochondrial precursor, putative, expressed
	LOC_Os03g52870	Up	0.671	1.284	1.008	1.422	1.427	WD-40 repeat family protein, putative, expressed
	LOC_Os03g52890	Up	2.338	3.104	2.339	2.495	2.911	hypothetical protein
	AK241616	Up	1.271	2.475	1.431	2.294	2.465
	LOC_Os03g53050	Up	1.258	1.153	1.363	0.821	1.673	WRKY transcription factor, putative, expressed
	LOC_Os03g53070	Up	0.762	0.822	0.798	0.61	0.621	prenylated rab acceptor, putative, expressed
	LOC_Os03g53210	Up	1.121	2.045	1.89	1.331	1.715	expressed protein
	LOC_Os03g53250	Up	0.723	1.301	1.625	1.669	1.41	expressed protein
	LOC_Os03g53600	Up	1.342	1.563	1.413	1.227	1.384	HTH DNA-binding protein, putative, expressed
	LOC_Os03g53640	Up	0.722	0.989	0.927	0.947	0.94	expressed protein
	LOC_Os03g53760	Up	1.696	2.868	1.355	1.795	2.244	ATP-dependent RNA helicase DHX36, putative, expressed
	LOC_Os03g53770	Up	1.32	1.812	3.282	2.156	1.628	RNA recognition motif containing protein, putative, expressed
	LOC_Os03g54040	Up	1.874	1.259	1.338	1.011	0.956	ribosomal protein L6, putative, expressed
	LOC_Os03g54114	Up	0.882	1.369	0.744	1.223	1.396	hypothetical protein
	LOC_Os03g54210	Up	1.799	2.118	2.865	2.241	1.843	hypothetical protein
	LOC_Os03g54840	Up	0.722	1.044	1.219	1.368	1.451	hypothetical protein
	LOC_Os03g54990	Up	1.542	2.235	3.486	1.584	1.977	retrotransposon protein, putative, Ty3-gypsy subclass
	LOC_Os03g55034	Up	1.137	1.842	1.397	2.055	1.8	expressed protein
	LOC_Os03g55070	Up	2.026	0.925	0.771	0.605	1.239	UDP-glucose 6-dehydrogenase, putative, expressed
	LOC_Os03g55320	Up	2.731	3.466	1.928	2.402	3.12	protein phosphatase 2C, putative, expressed
	LOC_Os03g55400	Up	1.063	1.192	0.799	1.362	1.276	expressed protein
	LOC_Os03g55460	Up	1.344	1.123	0.685	1.018	1.165	expressed protein
	LOC_Os03g55490	Up	1.309	2.286	1.352	1.456	1.796	casein kinase II subunit alpha-2, putative, expressed
	LOC_Os03g55570	Up	4.161	6.041	4.068	4.173	4.605	upstream activation factor subunit spp27, putative, expressed
	LOC_Os03g55600	Up	0.903	3.315	1.637	3.113	3.229	CAMK_CAMK_like.22 - CAMK includes calcium/calmodulin depedent protein kinases, expressed
	LOC_Os03g55740	Up	2.523	4.115	0.852	1.443	1.704	SSA4 - 2S albumin seed storage family protein precursor, expressed
	LOC_Os03g55850	Up	1.197	1.367	1.064	1.544	0.738	cold acclimation protein WCOR413, putative, expressed
	LOC_Os03g55950	Up	1.075	1.97	1.881	2.057	0.801	H-BTB1 - Bric-a-Brac, Tramtrack, Broad Complex BTB domain with H family conserved sequence, expressed
	LOC_Os03g56180	Up	0.901	1.649	1.57	0.863	1.258	legume lectins beta domain containing protein, expressed
	LOC_Os03g56234	Up	1.703	2.89	3.649	2.109	2.427	myb/SANT domain protein, putative, expressed
	AK108685	Up	1.513	0.81	1.039	1.36	0.687
	LOC_Os03g57040	Up	0.66	0.898	0.756	0.874	0.994	clathrin adaptor complex small chain domain containing protein, expressed
	LOC_Os03g57100	Up	0.909	0.95	0.883	1.627	1.281	endoplasmic reticulum-Golgi intermediate compartment protein 3, putative, expressed
	LOC_Os03g57520	Up	1.185	1.895	1.024	1.693	1.499	VQ domain containing protein, putative, expressed
	LOC_Os03g58364	Up	1.075	1.843	1.985	2.347	2.316	hypothetical protein
	LOC_Os03g59180	Up	4.25	6.913	6.173	6.06	7.115	expressed protein
	LOC_Os03g59350	Up	1.662	1.898	1.073	0.765	1.08	anthocyanin 3-O-beta-glucosyltransferase, putative, expressed
	LOC_Os03g59390	Up	1.545	1.838	2.632	1.795	1.234	CAMK_CAMK_like.24 - CAMK includes calcium/calmodulin depedent protein kinases, expressed
	AK062378	Up	1.728	4.656	4.637	5.313	5.019
	LOC_Os03g60540	Up	4.244	6.941	6.864	6.602	6.888	ZOS3-20 - C2H2 zinc finger protein
	LOC_Os03g60700	Up	1.126	1.073	0.699	1.765	1.319	dolichyl-phosphate beta-glycosyltransferase, putative, expressed
	LOC_Os03g60930	Up	1.421	1.008	0.669	1.226	0.9	RNA recognition motif containing protein, putative
	LOC_Os03g61240	Up	0.616	1.527	1.534	1.445	1.77	expressed protein
	LOC_Os03g61630	Up	1.034	3.099	3.511	3.469	3.817	WD domain, G-beta repeat domain containing protein, expressed
	LOC_Os03g61710	Up	1.505	1.607	1.569	1.925	1.914	GHMP kinases ATP-binding protein, putative, expressed
	LOC_Os03g61750	Up	2.18	2.173	0.853	2.505	2.62	expressed protein
	LOC_Os03g61760	Up	1.338	3.586	2.293	3.421	3.595	OsSPL6 - SBP-box gene family member, expressed
	LOC_Os03g62780	Up	1.419	6.411	4.905	5.476	5.411	S1 RNA binding domain containing protein, expressed
	LOC_Os03g62860	Up	0.836	1.553	0.859	1.551	1.598	glucan endo-1,3-beta-glucosidase precursor, putative, expressed
	LOC_Os03g63480	Up	0.687	1.564	0.949	0.66	1.405	ankyrin repeat domain containing protein, expressed
	LOC_Os03g63550	Up	0.828	0.828	0.689	0.782	0.889	expressed protein
	LOC_Os03g63660	Up	1.996	1.025	3.048	1.724	1.438	expressed protein
	LOC_Os03g63750	Up	2.078	2.587	3.586	2.966	2.663	HSF-type DNA-binding domain containing protein, expressed
	LOC_Os03g63890	Up	1.204	0.918	0.591	0.979	1.216	MYB family transcription factor, putative
	LOC_Os03g63910	Up	1.562	1.658	2.062	1.697	1.492	PPR repeat domain containing protein, putative, expressed
	LOC_Os03g64380	Up	2.739	2.453	2.62	2.762	1.888	expressed protein
	LOC_Os04g01100	Up	0.914	0.754	1.659	1.13	1.317	transposon protein, putative, unclassified
	LOC_Os04g01610	Up	1.796	3.244	4.097	2.689	2.839	expressed protein
	LOC_Os04g01890	Up	2.27	2.011	2.295	2.042	1.551	protein kinase, putative
	LOC_Os04g02020	Up	2.612	2.196	4.635	2.557	3.312	hypothetical protein
	LOC_Os04g02060	Up	0.812	3.664	2.999	2.623	3.263	hypothetical protein
	LOC_Os04g02070	Up	2.008	2.238	1.63	1.789	2.947	expressed protein
	LOC_Os04g02470	Up	1.444	0.869	1.534	1.595	1.005	expressed protein
	LOC_Os04g02550	Up	0.76	1.157	0.968	1.044	1.23	expressed protein
	LOC_Os04g02560	Up	1.22	2.306	1.616	1.694	1.761	expressed protein
	LOC_Os04g02570	Up	1.022	0.872	0.687	0.834	1.428	hypothetical protein
	LOC_Os04g02590	Up	0.907	0.771	0.79	0.641	0.647	hypothetical protein
	LOC_Os04g02790	Up	0.809	3.749	2.268	1.706	3.586	hypothetical protein
	LOC_Os04g02820	Up	1.429	1.321	1.106	1.682	1.162	elongation factor, putative, expressed
	LOC_Os04g03510	Up	0.737	0.766	0.589	0.747	0.828	hypothetical protein
	LOC_Os04g04240	Up	1.222	1.314	2.112	1.686	1.486	sterol 3-beta-glucosyltransferase, putative
	LOC_Os04g04760	Up	2.297	3.031	3.86	2.319	2.284	hypothetical protein
	LOC_Os04g05650	Up	3.03	4.41	3.874	1.804	3.147	expressed protein
	LOC_Os04g05700	Up	3.045	5.153	5.188	2.76	3.657	expressed protein
	LOC_Os04g05750	Up	3.34	4.058	2.668	3.593	3.578	hypothetical protein
	LOC_Os04g05780	Up	1.822	1.143	1.168	1.078	1.195	hypothetical protein
	LOC_Os04g05800	Up	1.709	5.278	5.273	2.944	3.486	retrotransposon protein, putative, unclassified
	LOC_Os04g06210	Up	0.925	1.334	1.252	1.808	1.726	cysteine-rich receptor-like protein kinase 36 precursor, putative
	LOC_Os04g06510	Up	1.037	2.087	1.987	2.171	2.338	conserved hypothetical protein
	LOC_Os04g07190	Up	2.313	3.362	2.107	2.688	2.961	hypothetical protein
	LOC_Os04g07790	Up	0.925	1.36	0.702	1.092	1.691	retrotransposon protein, putative, Ty3-gypsy subclass
	LOC_Os04g08290	Up	1.699	0.647	1.394	1.475	1.101	ZOS4-04 - C2H2 zinc finger protein, expressed
	LOC_Os04g08550	Up	0.806	1.109	0.801	1.354	1.119	oxidoreductase, aldo/keto reductase family protein, putative, expressed
	LOC_Os04g08828	Up	0.791	1.886	1.174	2.227	0.786	cytochrome P450, putative, expressed
	LOC_Os04g09880	Up	5.16	5.939	6.427	3.76	4.716	hypothetical protein
	LOC_Os04g10680	Up	0.699	0.78	0.599	0.699	0.925	zinc finger, C3HC4 type domain containing protein, expressed
	LOC_Os04g10910	Up	2.891	1.901	1.009	2.656	1.924	hypothetical protein
	LOC_Os04g11570	Up	1.584	1.746	1.673	1.993	2.135	hypothetical protein
	LOC_Os04g11962	Up	1.114	1.096	0.933	1.893	0.93	hypothetical protein
	AK242862	Up	0.905	1.221	1.844	0.87	1.384
	AK121955	Up	0.897	1.957	1.428	1.08	1.594
	LOC_Os04g12560	Up	0.948	1.857	0.706	1.29	1.524	receptor-like protein kinase, putative, expressed
	LOC_Os04g13260	Up	1.053	2.032	0.883	1.359	1.576	expressed protein
	LOC_Os04g13410	Up	0.627	1.12	0.653	0.685	1.128	retrotransposon protein, putative, unclassified
	LOC_Os04g13540	Up	1.895	2.434	1.26	1.849	2.121	albumin-2, putative
	LOC_Os04g13874	Up	1.246	1.145	0.62	0.995	1.048	retrotransposon protein, putative, unclassified
	LOC_Os04g14280	Up	0.873	1.724	1.149	1.076	1.098	transposon protein, putative, CACTA, En/Spm sub-class
	LOC_Os04g14304	Up	6.415	7.571	7.766	7.388	7.482	OsWAK30/31 - OsWAK receptor-like protein OsWAK-RLP, expressed
	LOC_Os04g14320	Up	4.924	5.463	5.983	5.884	5.655	hypothetical protein
	LOC_Os04g14370	Up	3.787	2.405	2.581	3.213	2.311	hypothetical protein
	LOC_Os04g14730	Up	1.318	0.917	0.737	0.871	0.757	expressed protein
	LOC_Os04g14740	Up	1.97	3.076	2.394	2.316	2.608	hypothetical protein
	LOC_Os04g14990	Up	2.02	3.256	3.332	3.31	2.332	BURP domain containing protein
	LOC_Os04g15000	Up	2.446	3.475	1.903	2.714	2.993	hypothetical protein
	LOC_Os04g15580	Up	0.99	0.828	1.835	0.825	1.063	serine/threonine-protein kinase receptor precursor, putative, expressed
	LOC_Os04g15780	Up	4.306	4.733	4.611	4.253	5.22	hypothetical protein
	LOC_Os04g15840	Up	0.869	1.215	0.974	1.577	0.905	expansin precursor, putative, expressed
	LOC_Os04g15920	Up	0.878	1.477	0.764	0.908	1.272	dehydrogenase, putative, expressed
	AK068417	Up	1.295	2.368	1.142	2.55	2.433
	LOC_Os04g16314	Up	1.179	1.2	1.21	1.189	1.192	retrotransposon, putative, centromere-specific
	LOC_Os04g16660	Up	1.288	1.569	1.175	1.515	1.406	retrotransposon protein, putative, unclassified
	LOC_Os04g16940	Up	1.049	0.724	1.184	0.666	0.684	transposon protein, putative, CACTA, En/Spm sub-class, expressed
	LOC_Os04g16990	Up	2.67	3.201	2.178	2.894	3.18	retrotransposon protein, putative, unclassified
	LOC_Os04g17280	Up	2.581	2.596	2.075	2.954	2.766	retrotransposon protein, putative, Ty3-gypsy subclass
	LOC_Os04g17490	Up	1.608	3.021	1.806	2.161	1.969	hypothetical protein
	LOC_Os04g18090	Up	3.315	4.875	5.203	4.441	4.241	histone H1, putative, expressed
	LOC_Os04g18170	Up	1.969	3.529	3.323	2.929	3.476	retrotransposon protein, putative, unclassified
	LOC_Os04g18190	Up	0.699	1.885	1.732	1.423	1.977	retrotransposon, putative, centromere-specific
	LOC_Os04g18610	Up	1.45	1.559	1.545	1.5	1.454	retrotransposon protein, putative, Ty3-gypsy subclass
	LOC_Os04g19130	Up	2.102	3.98	2.283	2.824	2.875	retrotransposon protein, putative, unclassified
	LOC_Os04g19280	Up	8.231	7.599	7.429	7.468	7.661	retrotransposon protein, putative, unclassified
	LOC_Os04g19290	Up	1.957	0.826	1.613	0.947	0.98	retrotransposon protein, putative, Ty3-gypsy subclass
	LOC_Os04g19310	Up	1.186	1.45	0.619	1.669	1.584	conserved hypothetical protein
	LOC_Os04g19430	Up	2.573	2.038	3.468	0.911	0.818	retrotransposon protein, putative, unclassified
	LOC_Os04g19670	Up	2.274	2.731	2.409	2.336	2.143	retrotransposon protein, putative, Ty3-gypsy subclass
	LOC_Os04g19800	Up	0.854	2.203	2.981	1.424	1.542	F-box domain containing protein, expressed
	LOC_Os04g20220	Up	0.991	1.587	1.04	1.977	2.042	elongation factor Tu, putative, expressed
	AK240697	Up	0.918	2.115	1.716	2.269	1.864
	LOC_Os04g20424	Up	1.637	1.811	1.224	1.563	1.2	neural Wiskott-Aldrich syndrome protein, putative
	LOC_Os04g20474	Up	1.014	1.707	1.26	0.932	1.234	UDP-glucoronosyl and UDP-glucosyl transferase domain containing protein, expressed
	LOC_Os04g20749	Up	2.325	2.574	2.951	2.743	2.575	expressed protein
	LOC_Os04g20774	Up	0.604	0.74	0.593	0.662	0.807	pumilio-family RNA binding repeat containing protein, expressed
	LOC_Os04g20920	Up	0.883	1.759	1.363	1.854	1.774	H-BTB2 - Bric-a-Brac, Tramtrack, Broad Complex BTB domain with H family conserved sequence, expressed
	LOC_Os04g20930	Up	0.607	0.975	0.732	0.608	0.757	conserved hypothetical protein
	LOC_Os04g21080	Up	0.728	0.615	1.243	0.802	0.904	retrotransposon protein, putative, unclassified
	LOC_Os04g21320	Up	0.656	1.879	1.268	2.08	1.702	membrane associated DUF588 domain containing protein, putative, expressed
	LOC_Os04g21610	Up	5.454	7.254	6.94	6.232	7.161	expressed protein
	LOC_Os04g21850	Up	1.436	1.031	1.419	1.275	1.501	hypothetical protein
	LOC_Os04g21880	Up	2.771	3.162	2.57	2.046	2.881	conserved hypothetical protein
	LOC_Os04g21910	Up	2.923	3.189	0.8	3.423	3.728	pentatricopeptide, putative
	LOC_Os04g22120	Up	0.751	1.586	0.964	1.119	1.638	protein kinase, putative, expressed
	LOC_Os04g22220	Up	1.414	1.339	1.528	1.661	1.154	SCP-like extracellular protein, expressed
	LOC_Os04g22230	Up	1.518	1.258	1.537	2.118	1.508	SCP-like extracellular protein
	LOC_Os04g22460	Up	0.949	1.061	0.596	0.671	0.877	retrotransposon protein, putative, unclassified
	LOC_Os04g22910	Up	0.629	1.334	0.935	1.152	1.211	expressed protein
	LOC_Os04g23000	Up	1.036	1.251	1.491	1.428	0.665	conserved hypothetical protein
	LOC_Os04g23580	Up	1.613	1.556	1.679	1.731	1.7	xylosyltransferase, putative, expressed
	LOC_Os04g23920	Up	0.978	1.65	0.997	1.674	0.925	retrotransposon protein, putative, unclassified
	LOC_Os04g24010	Up	1.764	1.597	2.075	2.136	0.766	retrotransposon, putative, centromere-specific
	LOC_Os04g24410	Up	2.264	3.321	2.481	2.414	2.465	kinesin heavy chain isolog, putative, expressed
	LOC_Os04g24420	Up	2.137	4.68	4.254	3.227	3.635
	LOC_Os04g24430	Up	1.898	2.253	1.531	1.614	1.616	sucrose synthase, putative, expressed
	LOC_Os04g25160	Up	0.962	1.881	2.444	2.433	2.439	pollen allergen, putative, expressed
	LOC_Os04g25270	Up	0.934	1.601	2.069	1.824	1.46	hypothetical protein
	LOC_Os04g25400	Up	1.114	0.7	1.343	1.182	0.84
	LOC_Os04g25560	Up	1.441	1.277	1.451	1.118	0.767	OsSCP23 - Putative Serine Carboxypeptidase homologue, expressed
	LOC_Os04g25800	Up	1.185	1.13	2.028	1.071	1.227	cytokinin-O-glucosyltransferase 2, putative, expressed
	LOC_Os04g25860	Up	0.734	1.104	0.803	1.017	1.237	hypothetical protein
	LOC_Os04g26480	Up	1.198	1.618	1.342	1.493	1.117	retrotransposon protein, putative, Ty1-copia subclass
	LOC_Os04g26490	Up	1.651	3.202	3.752	2.873	2.668	expressed protein
	LOC_Os04g26530	Up	0.653	1.603	1.5	1.337	1.443	retrotransposon protein, putative, LINE subclass
	LOC_Os04g26610	Up	1.271	1.657	0.726	1.604	1.536	retrotransposon protein, putative, Ty3-gypsy subclass, expressed
	LOC_Os04g26910	Up	1.089	1.08	0.89	0.981	1.291	oxidoreductase, aldo/keto reductase family protein, putative, expressed
	LOC_Os04g26930	Up	1.605	1.454	0.687	0.667	0.886	hypothetical protein
	LOC_Os04g26950	Up	1.678	0.689	1.853	1.176	0.968	retrotransposon protein, putative, unclassified
	LOC_Os04g27300	Up	4.28	4.712	3.764	5.302	4.964	conserved hypothetical protein
	LOC_Os04g27980	Up	2.604	2.063	1.58	1.251	2.741	glycosyl hydrolase, putative, expressed
	LOC_Os04g28010	Up	0.77	1.923	1.613	1.422	1.595	expressed protein
	LOC_Os04g28030	Up	2.824	1.477	2.138	2.371	1.232	hypothetical protein
	LOC_Os04g28040	Up	1.711	1.606	1.342	1.754	1.69	expressed protein
	LOC_Os04g28430	Up	1.16	1.431	1.825	1.107	1.194	retrotransposon protein, putative, Ty3-gypsy subclass
	LOC_Os04g28540	Up	1.099	1.549	0.994	1.649	1.455	hypothetical protein
	LOC_Os04g29274	Up	3.825	2.39	2.617	2.648	1.652	expressed protein
	LOC_Os04g29280	Up	1.4	1.917	2.122	1.52	1.249	hypothetical protein
	LOC_Os04g29300	Up	2.967	2.592	1.596	2.143	2.093	retrotransposon protein, putative, unclassified
	LOC_Os04g29340	Up	1.228	0.889	0.666	0.884	0.636	transposon protein, putative, CACTA, En/Spm sub-class
	LOC_Os04g29569	Up	0.694	1.36	1.177	1.203	1.035	hypothetical protein
	LOC_Os04g29930	Up	0.614	0.99	0.615	0.614	0.738	OsWAK42 - OsWAK receptor-like protein kinase
	LOC_Os04g29970	Up	0.616	1.318	0.807	1.034	0.985	hypothetical protein
	LOC_Os04g30260	Up	1.807	3.218	3.606	3.443	2.937	OsWAK47 - OsWAK receptor-like protein kinase
	LOC_Os04g30530	Up	0.671	1.086	0.598	0.95	0.845	disease resistance protein RGA2, putative, expressed
	LOC_Os04g30660	Up	1.427	1.594	2.255	1.587	1.459	NBS type disease resistance protein, putative, expressed
	LOC_Os04g30740	Up	1.849	1.198	1.636	1.696	1.499	mitochondrial import inner membrane translocase subunit Tim17, putative, expressed
	LOC_Os04g30820	Up	1.387	1.092	1.064	1.3	1.131	hypothetical protein
	AK064444	Up	1.781	1.782	2.173	1.51	1.231
	LOC_Os04g30940	Up	3.613	4.074	4.177	3.272	3.831	hypothetical protein
	LOC_Os04g31030	Up	1.047	1.304	1.125	1.632	1.358	nitrate-induced NOI protein, expressed
	LOC_Os04g31160	Up	0.867	1.256	1.428	1.009	1.082	hypothetical protein
	LOC_Os04g31200	Up	3.373	4.981	5.141	4.404	3.648	hypothetical protein
	LOC_Os04g31240	Up	6.834	7.331	7.726	7.332	7.064	hydrolase, alpha/beta fold family protein, putative, expressed
	LOC_Os04g31310	Up	2.012	2.164	4.007	1.359	1.643	hypothetical protein
	LOC_Os04g31390	Up	2.485	2.504	2.321	0.954	2.119	vacuolar protein sorting-associated protein 11, putative, expressed
	LOC_Os04g31400	Up	2.565	2.505	1.654	2.657	2.311	expressed protein
	LOC_Os04g31410	Up	0.962	4.161	1.361	3.045	3.381	RALFL37 - Rapid ALkalinization Factor RALF family protein precursor, expressed
	LOC_Os04g31430	Up	0.928	3.673	2.853	2.334	3.176	RALFL30 - Rapid ALkalinization Factor RALF family protein precursor, putative, expressed
	LOC_Os04g31460	Up	1.15	2.84	0.92	2.358	1.847	RALFL39 - Rapid ALkalinization Factor RALF family protein precursor, expressed
	LOC_Os04g31484	Up	1.54	2.423	0.928	1.181	1.676	RALFL20 - Rapid ALkalinization Factor RALF family protein precursor
	LOC_Os04g31790	Up	0.749	2.245	2.505	1.846	2.357	expressed protein
	LOC_Os04g32120	Up	3.474	4.218	3.546	3.701	3.69	hypothetical protein
	LOC_Os04g32180	Up	1.604	1.717	1.632	1.586	1.621	expressed protein
	LOC_Os04g32190	Up	0.966	1.444	1.332	1.213	1.548	expressed protein
	LOC_Os04g32350	Up	1.141	1.066	0.76	0.954	0.631	RNA polymerase III RPC4 domain containing protein, expressed
	LOC_Os04g32440	Up	2.523	1.913	1.483	1.832	2.203	retrotransposon protein, putative, unclassified
	LOC_Os04g32590	Up	3.654	3.881	3.486	3.56	3.777	transcription factor, putative, expressed
	LOC_Os04g32650	Up	0.835	1.182	0.676	0.793	0.83	tRNA synthetase class II core domain containing protein, expressed
	LOC_Os04g32740	Up	1.184	1.893	1.476	1.141	1.409	hydrolase, NUDIX family, domain containing protein, expressed
	LOC_Os04g32880	Up	0.641	0.703	1.565	1.386	1.178	CBS domain containing membrane protein, putative, expressed
	LOC_Os04g32960	Up	1.911	2.282	1.683	1.361	1.313	TUDOR protein with multiple SNc domains, putative, expressed
	LOC_Os04g33200	Up	0.977	0.961	1.255	0.837	0.784	heparan-alpha-glucosaminide N-acetyltransferase, putative, expressed
	LOC_Os04g33260	Up	1.744	1.323	2.586	1.248	0.759	expressed protein
	LOC_Os04g33350	Up	1.417	2.215	1.033	1.535	1.37	expressed protein
	LOC_Os04g33440	Up	1.422	1.686	1.569	1.647	1.462
	LOC_Os04g33420	Up	0.729	1.838	1.504	1.843	1.82	DNA-binding protein S1FA, putative, expressed
	LOC_Os04g33500	Up	0.996	1.433	1.24	1.672	1.454	protein kinase, putative, expressed
	LOC_Os04g33520	Up	0.772	0.642	1.279	0.624	1.007	RCLEA6 - Root cap and Late embryogenesis related family protein precursor, expressed
	LOC_Os04g33550	Up	1.281	1.614	0.887	2.079	1.013	hypothetical protein
	LOC_Os04g33670	Up	4.478	4.889	4.533	4.904	4.787	expressed protein
	LOC_Os04g33810	Up	1.895	2.976	0.892	2.377	3.002	RNA recognition motif containing protein, putative, expressed
	LOC_Os04g33900	Up	0.76	0.92	0.906	1.073	1.106	ctr copper transporter family protein, putative, expressed
	LOC_Os04g34050	Up	2.037	1.991	2.391	1.536	2.026	VQ domain containing protein, putative, expressed
	LOC_Os04g34090	Up	0.727	1.673	1.085	1.497	1.627	expressed protein
	LOC_Os04g34200	Up	2.655	2.347	2.202	2.454	2.143	hypothetical protein
	LOC_Os04g34440	Up	2.392	1.462	2.567	1.886	1.092	ubiquitin interaction motif-containing protein, putative, expressed
	LOC_Os04g35200	Up	1.03	1.22	2.074	1.24	1.912	expressed protein
	LOC_Os04g35430	Up	1.106	1.124	1.394	1.2	1.283	PHD-finger domain containing protein, expressed
	LOC_Os04g35480	Up	0.593	1.961	1.535	1.816	1.883	CDK5RAP1, putative, expressed
	LOC_Os04g35580	Up	2.915	3.334	2.974	3.477	3.224	expressed protein
	LOC_Os04g35600	Up	1.116	2.362	2.105	1.59	1.379	OsPDIL1-2 protein disulfide isomerase PDIL1-2, expressed
	LOC_Os04g35680	Up	0.705	1.233	0.672	0.882	1.115	U-box domain containing protein, expressed
	LOC_Os04g35830	Up	0.923	1.431	1.598	1.694	1.829	hypothetical protein
	LOC_Os04g35840	Up	2.314	2.76	3.628	2.951	2.733	T-complex protein 11, putative, expressed
	LOC_Os04g35890	Up	0.731	0.787	1.044	1.071	1.105	TKL_IRAK_CR4L.3 - The CR4L subfamily has homology with Crinkly4, expressed
	LOC_Os04g36050	Up	2.183	1.364	1.816	1.615	1.422	cleft lip and palate transmembrane protein 1, putative, expressed
	LOC_Os04g36054	Up	3.457	3.639	2.832	3.732	3.972	auxin response factor 9, putative, expressed
	LOC_Os04g36620	Up	3.347	4.919	4.516	4.567	4.53	hydrolase, alpha/beta fold family domain containing protein, expressed
	LOC_Os04g36850	Up	1.701	2.169	2.554	2.059	2.229	ORG4, putative, expressed
	LOC_Os04g37460	Up	3.157	2.869	5.239	2.541	2.378	glutamate decarboxylase, putative, expressed
	LOC_Os04g37470	Up	2.487	0.931	1.455	2.091	2.198	oxidoreductase, aldo/keto reductase family protein, putative, expressed
	LOC_Os04g37480	Up	1.513	1.344	1.664	1.22	0.591	oxidoreductase, aldo/keto reductase family protein, putative, expressed
	LOC_Os04g37550	Up	1.031	1.156	1.206	1.241	0.959	aspartic proteinase nepenthesin-2 precursor, putative, expressed
	LOC_Os04g37740	Up	2.454	2.982	2.545	2.348	2.731	zinc finger, C3HC4 type domain containing protein, expressed
	LOC_Os04g37750	Up	2.189	3.044	2.577	2.317	3.072	expressed protein
	LOC_Os04g37950	Up	2.748	3.567	2.264	2.765	3.11	ubiquitin carboxyl-terminal hydrolase domain containing protein, expressed
	LOC_Os04g38010	Up	0.638	1.03	0.992	0.738	0.611	transporter family protein, putative
	LOC_Os04g38360	Up	3.012	1.634	3.57	2.071	2.001	wound/stress protein, putative, expressed
	LOC_Os04g38590	Up	5.62	5.796	5.915	5.594	5.271	hypothetical protein
	LOC_Os04g38600	Up	1.618	2.291	1.635	1.685	2.1	glyceraldehyde-3-phosphate dehydrogenase, putative, expressed
	LOC_Os04g38780	Up	0.917	1.25	1.282	0.738	1.106	transcription factor, putative, expressed
	LOC_Os04g38840	Up	1.119	1.931	1.137	0.902	0.816	LTPL81 - Protease inhibitor/seed storage/LTP family protein precursor, expressed
	AK105319	Up	0.647	0.849	0.739	0.665	0.627
	LOC_Os04g38920	Up	1.585	2.573	2.009	1.954	1.882	DUF593 domain containing protein, expressed
	LOC_Os04g39030	Up	1.178	1.938	1.501	1.878	1.756	peptide transporter PTR2, putative
	LOC_Os04g39130	Up	0.751	0.788	1.044	0.935	0.984	conserved hypothetical protein
	AK241132	Up	0.706	3.166	1.307	1.59	2.598
	LOC_Os04g39170	Up	1.05	3.864	1.744	1.638	2.594	expressed protein
	LOC_Os04g39360	Up	1.809	2.477	2.563	1.898	2.327	heavy metal transport/detoxification protein, putative
	LOC_Os04g39430	Up	4.861	3.751	4.202	4.404	4.28	cytochrome P450, putative, expressed
	LOC_Os04g39444	Up	1.825	1.588	1.114	1.052	1.02	LSM domain containing protein, expressed
	LOC_Os04g39590	Up	4.446	5.682	5.731	5.451	5.213	fasciclin domain containing protein
	LOC_Os04g39660	Up	0.618	0.705	0.686	0.645	0.694	OsFBDUF22 - F-box and DUF domain containing protein, expressed
	LOC_Os04g39840	Up	2.41	3.679	3.637	3.449	3.308	Os4bglu10 - beta-glucosidase homologue, similar to Os4Bglu12 exoglucanase/beta-glucosidase, expressed
	LOC_Os04g40080	Up	0.858	1.153	1.083	1.386	1.644	leucine rich repeat containing protein, expressed
	LOC_Os04g40120	Up	2.557	2.81	2.683	2.815	2.339	hypothetical protein
	LOC_Os04g40130	Up	6.856	7.419	7.075	7.373	7.242	Rf1, mitochondrial precursor, putative, expressed
	LOC_Os04g40420	Up	0.659	1.361	0.994	1.298	1.419	SWIRM domain containing protein, expressed
	LOC_Os04g40510	Up	0.603	2.904	0.821	2.005	2.369	glycosyl hydrolase family 5 protein, putative, expressed
	LOC_Os04g40520	Up	1.365	1.673	1.037	1.011	1.42	uncharacterized glycosyltransferase, putative, expressed
	LOC_Os04g40830	Up	1.165	2.294	1.32	1.146	1.759	cullin family domain containing protein, putative, expressed
	LOC_Os04g41000	Up	2.832	2.835	2.92	3.425	2.829	expressed protein
	LOC_Os04g41070	Up	1.976	1.833	0.779	1.899	1.235	zinc finger, C3HC4 type domain containing protein
	LOC_Os04g41260	Up	1.061	1.706	1.687	1.46	1.64	amine oxidase, flavin-containing, domain containing protein, expressed
	LOC_Os04g41390	Up	3.474	4.052	4.249	3.477	3.945	expressed protein
	LOC_Os04g41570	Up	1.687	2.045	3.049	2.363	2.081	ethylene-responsive protein related, putative, expressed
	LOC_Os04g41690	Up	0.783	0.739	0.621	0.927	0.934	transposon protein, putative, unclassified
	LOC_Os04g41920	Up	1.476	1.64	1.097	1.533	1.61	protein FAM133, putative, expressed
	LOC_Os04g41970	Up	0.959	1.535	1.551	0.722	1.023	endoglucanase, putative, expressed
	LOC_Os04g41980	Up	4.442	5.54	4.512	5.4	5.525	ATOZI1, putative, expressed
	LOC_Os04g41990	Up	5.276	6.565	3.11	5.549	6.214	autophagy-related protein 10, putative, expressed
	LOC_Os04g42050	Up	2.782	3.982	2.518	2.658	3.22	hypothetical protein
	LOC_Os04g42480	Up	0.927	0.894	1.198	0.971	0.953	receptor-like protein kinase At3g46290 precursor, putative, expressed
	LOC_Os04g42520	Up	1.041	1.586	1.24	1.519	1.393	phosphoribosyl transferase, putative, expressed
	LOC_Os04g42720	Up	1.628	4.416	1.375	2.025	2.695	TMS membrane protein/tumour differentially expressed protein, putative, expressed
	LOC_Os04g42740	Up	3.119	3.082	2.646	3.416	3.424	serine/threonine-protein kinase receptor precursor, putative
	LOC_Os04g42830	Up	2.481	1.245	1.8	2.202	1.643	transferase family protein, putative
	LOC_Os04g42870	Up	0.943	1.645	3.682	1.355	1.226	methyltransferase domain containing protein, putative, expressed
	AK243047	Up	1.132	1.096	1.332	0.685	0.895
	LOC_Os04g43200	Up	2.763	2.639	3.479	2.006	2.119	caleosin related protein, putative, expressed
	LOC_Os04g43430	Up	0.608	0.708	0.639	1.315	0.763	pentatricopeptide, putative, expressed
	LOC_Os04g43450	Up	1.503	1.862	2.349	2.634	2.481	hypothetical protein
	LOC_Os04g43550	Up	2.411	0.676	3.194	2.064	0.707	MazG nucleotide pyrophosphohydrolase domain containing protein, expressed
	LOC_Os04g43580	Up	3.661	2.781	1.66	2.588	2.415	DUF640 domain containing protein, putative, expressed
	LOC_Os04g43610	Up	2.594	1.55	2.166	1.654	1.924	transposon protein, putative, CACTA, En/Spm sub-class
	LOC_Os04g43760	Up	3.075	3.735	2.737	3.823	3.723	phenylalanine ammonia-lyase, putative, expressed
	LOC_Os04g43770	Up	2.3	3.751	3.796	3.58	3.48	expressed protein
	LOC_Os04g43810	Up	2.173	2.795	3.944	2.559	2.18	hypothetical protein
	LOC_Os04g43824	Up	1.428	1.842	1.778	1.252	1.344	expressed protein
	LOC_Os04g44020	Up	2.182	0.999	1.279	2.189	2.093	expressed protein
	LOC_Os04g44030	Up	1.334	3.344	1.283	2.213	2.937	PPR repeat domain containing protein, putative, expressed
	LOC_Os04g44090	Up	1.304	1.842	0.823	1.834	1.886	expressed protein
	LOC_Os04g44250	Up	1.005	1.545	1.5	1.018	1.111	cytokinin-O-glucosyltransferase 3, putative, expressed
	LOC_Os04g44310	Up	1.04	2.018	2.586	2.386	2.227	hypothetical protein
	AK107449	Up	3.712	3.597	3.809	3.09	3.199
	LOC_Os04g44390	Up	4.945	3.077	2.726	4.092	3.217	hypothetical protein
	LOC_Os04g44580	Up	1.805	2.465	1.359	1.415	2.219	expressed protein
	LOC_Os04g44600	Up	0.792	0.897	0.653	1.294	1.073	CRP1 - Cysteine-rich family protein precursor, expressed
	LOC_Os04g44830	Up	2.542	3.492	3.031	2.82	3.465	thioredoxin, putative, expressed
	LOC_Os04g45080	Up	2.31	0.839	3.058	2.397	1.512	expressed protein
	LOC_Os04g45410	Up	0.755	1.201	0.937	0.835	0.951	retrotransposon protein, putative, Ty3-gypsy subclass
	LOC_Os04g45460	Up	0.74	0.602	0.86	1.086	0.861	cysteine-rich repeat secretory protein precursor, putative, expressed
	LOC_Os04g45470	Up	1.205	1.591	2.26	1.537	1.678	vacuolar-processing enzyme precursor, putative, expressed
	LOC_Os04g45610	Up	1.34	0.603	1.382	0.923	0.971	expressed protein
	LOC_Os04g45750	Up	1.892	2.607	2.904	2.352	2.761	expressed protein
	LOC_Os04g45810	Up	1.168	1.685	1.153	1.409	1.385	homeobox associated leucine zipper, putative, expressed
	LOC_Os04g45890	Up	0.718	2.433	1.543	1.846	1.65	retrotransposon protein, putative, unclassified, expressed
	AK062379	Up	4.203	6.186	5.709	5.816	4.966
	LOC_Os04g45960	Up	1.641	0.849	1.876	1.522	2.22	OsSub42 - Putative Subtilisin homologue, expressed
	LOC_Os04g46050	Up	1.272	1.786	0.722	1.551	1.619	Alg9-like mannosyltransferase protein, putative, expressed
	LOC_Os04g46100	Up	0.865	2.636	1.989	3.283	3.518	expressed protein
	AK241990	Up	0.814	1.105	0.612	0.791	0.961
	LOC_Os04g46190	Up	0.845	0.656	1.015	0.83	0.66	ubiquitin carboxyl-terminal hydrolase, family 1, putative, expressed
	LOC_Os04g46330	Up	3.244	5.796	5.908	5.584	5.841	expressed protein
	LOC_Os04g46490	Up	0.715	1.058	0.736	0.688	0.68	aquaporin protein, putative, expressed
	LOC_Os04g46570	Up	0.805	1.012	0.624	0.72	0.815	growth regulator related protein, putative, expressed
	LOC_Os04g46630	Up	1.492	1.297	0.78	0.619	1.153	expansin precursor, putative, expressed
	LOC_Os04g46730	Up	0.899	1.461	2.115	2.016	1.708	thioesterase family protein, putative, expressed
	LOC_Os04g46940	Up	1.129	1.997	1.493	1.826	1.946	copper-transporting ATPase 3, putative, expressed
	LOC_Os04g46950	Up	1.176	1.201	1.237	1.594	1.526	expressed protein
	LOC_Os04g47260	Up	0.676	0.662	1.616	0.959	0.925	expressed protein
	LOC_Os04g47320	Up	0.723	1.442	1.315	1.487	1.213	uncharacterized mscS family protein, putative, expressed
	LOC_Os04g47420	Up	1.855	2.899	1.499	2.579	2.707	transmembrane amino acid transporter protein, putative, expressed
	LOC_Os04g47480	Up	6.125	5.961	5.338	5.927	6.384	DUF630/DUF632 domains containing protein, putative, expressed
	LOC_Os04g47520	Up	1.428	1.622	1.287	0.909	1.04	growth regulator related protein, putative, expressed
	LOC_Os04g47570	Up	0.745	0.713	1.095	0.905	0.639	protein kinase domain containing protein
	LOC_Os04g47680	Up	0.588	1.027	0.781	1.029	1.124	Ser/Thr-rich protein T10 in DGCR region, putative, expressed
	LOC_Os04g47750	Up	3.278	2.865	2.689	2.5	2.592	transposon protein, putative, Pong sub-class, expressed
	LOC_Os04g47900	Up	1.476	0.787	1.169	1.106	1.305	ATTIM23-2, putative, expressed
	LOC_Os04g48050	Up	2.642	2.583	2.204	3.565	2.981	RING zinc finger protein, putative, expressed
	LOC_Os04g48130	Up	0.65	1.404	0.716	0.667	0.586	OsRhmbd11 - Putative Rhomboid homologue, expressed
	LOC_Os04g48160	Up	0.758	1.336	1.234	0.907	1.439	IQ calmodulin-binding motif family protein, putative, expressed
	LOC_Os04g48170	Up	0.859	1.279	1.066	1.336	1.462	cytochrome P450, putative, expressed
	LOC_Os04g48310	Up	0.868	0.996	0.756	0.828	0.803	RING-H2 finger protein, putative, expressed
	LOC_Os04g48350	Up	1.359	2.274	2.206	1.893	2.026	dehydration-responsive element-binding protein, putative, expressed
	LOC_Os04g48410	Up	1.065	1.437	1.401	1.817	1.748	copper chaperone for superoxide dismutase, putative, expressed
	LOC_Os04g48416	Up	0.907	1.348	1.725	1.628	1.243	OsSub45 - Putative Subtilisin homologue, expressed
	LOC_Os04g48710	Up	1.008	0.594	2.07	0.803	0.899	expressed protein
	LOC_Os04g48940	Up	1.381	2.435	1.919	1.288	2.853	uncharacterized mscS family protein, putative, expressed
	LOC_Os04g48980	Up	1.164	2.712	2.471	2.83	2.644	hypothetical protein
	LOC_Os04g49040	Up	0.987	1.382	1.218	1.15	1.127	retrotransposon protein, putative, unclassified
	LOC_Os04g49120	Up	0.623	0.674	0.71	0.588	0.615	retrotransposon protein, putative, LINE subclass
	LOC_Os04g49194	Up	1.88	1.799	1.364	1.663	1.853	naringenin,2-oxoglutarate 3-dioxygenase, putative, expressed
	LOC_Os04g49260	Up	1.796	1.633	2.289	2.861	2.133	heavy metal-associated domain containing protein, expressed
	LOC_Os04g49270	Up	2.343	2.777	3.479	2.043	2.276	tRNA-splicing endonuclease positive effector-related, putative, expressed
	LOC_Os04g49370	Up	1.876	4.828	4.017	4.402	4.422	expressed protein
	LOC_Os04g49420	Up	1.025	1.049	0.622	1.504	1.207	Core histone H2A/H2B/H3/H4 domain containing protein, putative, expressed
	LOC_Os04g49700	Up	0.703	1.322	0.777	0.783	0.99	zinc finger, C3HC4 type domain containing protein, expressed
	LOC_Os04g49820	Up	2.121	1.431	1.71	1.905	1.573	retrotransposon protein, putative, Ty1-copia subclass
	LOC_Os04g49850	Up	2.074	1.473	0.905	1.999	1.57	expressed protein
	AK069744	Up	8.22	9.012	9.157	8.806	8.875
	LOC_Os04g49890	Up	1.269	2.609	2.209	2.767	2.516	multidrug resistance-associated protein, putative, expressed
	LOC_Os04g50110	Up	2.014	2.087	1.226	1.569	1.687	RNA recognition motif containing protein, putative, expressed
	LOC_Os04g50184	Up	1.635	1.308	1.03	1.254	1.345	hypothetical protein
	LOC_Os04g50730	Up	0.635	1.794	0.989	2.613	1.493	RWD domain containing protein, expressed
	LOC_Os04g50890	Up	1.381	2.968	0.877	2.147	1.789	secretory carrier-associated membrane protein, putative, expressed
	LOC_Os04g51110	Up	1.404	0.932	1.133	0.96	0.997	WD repeat-containing protein, putative, expressed
	LOC_Os04g51172	Up	0.828	1.089	0.772	1.506	1.546	Disease resistance/zinc finger/chromosome condensation-like region protein, putative, expressed
	LOC_Os04g51404	Up	0.862	1.342	1.02	1.271	1.289	expressed protein
	LOC_Os04g51400	Up	1.379	1.747	1.524	1.474	1.619	zinc finger, C3HC4 type domain containing protein, expressed
	LOC_Os04g51454	Up	1.945	1.493	1.695	1.641	1.537	expressed protein
	LOC_Os04g51580	Up	7.42	8.672	7.369	8.019	7.848	leucine rich repeat containing protein, expressed
	LOC_Os04g51620	Up	5.116	5.749	5.44	5.202	5.576	hypothetical protein
	LOC_Os04g51710	Up	2.806	2.108	1.134	2.259	1.728	expressed protein
	LOC_Os04g51760	Up	2.646	2.967	2.255	3.051	2.74	hypothetical protein
	LOC_Os04g51770	Up	3.495	4.082	3.571	4.264	3.896	expressed protein
	LOC_Os04g51780	Up	5.899	7.31	5.035	6.468	6.152	expressed protein
	LOC_Os04g51940	Up	1.801	2.276	1.818	1.88	2.123	YT521-B, putative, expressed
	LOC_Os04g52190	Up	1.261	1.678	0.984	1.462	1.291	vacuolar-sorting receptor precursor, putative, expressed
	LOC_Os04g52510	Up	1.096	0.876	0.977	1.106	0.966	glucosyltransferase, putative
	LOC_Os04g52590	Up	5.842	5.374	5.07	5.115	4.907	protein kinase domain containing protein, expressed
	LOC_Os04g52684	Up	1.721	2.276	1.948	2.107	1.729	expressed protein
	LOC_Os04g52750	Up	0.595	1.049	1.997	1.782	2.139	expressed protein
	LOC_Os04g52860	Up	1.074	1.882	1.318	1.401	1.46	TKL_IRAK_CrRLK1L-1.9 - The CrRLK1L-1 subfamily has homology to the CrRLK1L homolog, expressed
	LOC_Os04g52920	Up	0.721	2.069	0.953	1.291	1.224	remorin family protein, putative, expressed
	LOC_Os04g52940	Up	2.351	2.455	2.539	3.247	3.318	SIT4 phosphatase-associated protein domain containing protein, expressed
	AK063017	Up	0.793	1.653	0.852	0.944	0.64
	AK242153	Up	0.647	1.305	1.042	1.166	1.313
	LOC_Os04g53450	Up	2.312	5.17	3.613	2.662	2.484	expressed protein
	LOC_Os04g53560	Up	1.317	0.969	1.078	1.223	0.947	expressed protein
	LOC_Os04g53850	Up	1.021	1.043	0.862	1.971	1.87	leucoanthocyanidin reductase, putative, expressed
	AK119388	Up	1.773	1.798	2.246	1.662	1.887
	LOC_Os04g54110	Up	1.668	2.421	1.311	1.47	1.873	ARK3, putative
	LOC_Os04g54120	Up	1.636	2.541	0.79	1.723	2.161	serine/threonine-protein kinase receptor precursor, putative
	LOC_Os04g54140	Up	4.709	5.088	5.041	4.935	4.82	receptor-like kinase, putative, expressed
	LOC_Os04g54170	Up	0.943	1.599	1.256	0.784	1.035	retrotransposon protein, putative, unclassified
	LOC_Os04g54200	Up	2.339	3.026	1.839	2.284	2.622	diacylglycerol kinase, putative, expressed
	LOC_Os04g54370	Up	0.706	0.953	1.846	1.081	0.945	expressed protein
	LOC_Os04g54500	Up	1.282	1.771	2.01	1.195	1.393	POLGAMMA2, putative, expressed
	LOC_Os04g54870	Up	2.405	3.073	1.454	2.028	2.217	RNA recognition motif containing protein, putative, expressed
	LOC_Os04g54900	Up	2.563	2.324	2.164	3.215	2.535	bHLH family protein, putative, expressed
	LOC_Os04g54940	Up	0.824	0.919	0.715	1.182	1.201	ATEB1A-like microtubule associated protein, putative, expressed
	LOC_Os04g55040	Up	2.384	3.385	2.641	2.685	2.767	vacuolar ATP synthase subunit D 1, putative, expressed
	LOC_Os04g55080	Up	2.127	3.385	3.937	3.24	3.039	cyclic nucleotide-gated ion channel, putative, expressed
	LOC_Os04g55260	Up	1.228	1.187	0.843	1.363	1.347	thiamine-repressible mitochondrial transport protein THI74, putative, expressed
	LOC_Os04g55400	Up	0.771	0.622	0.642	0.733	0.649	hypothetical protein
	LOC_Os04g55410	Up	1.104	1.959	0.615	1.304	1.751	FGGY family of carbohydrate kinases, putative, expressed
	LOC_Os04g55940	Up	1.398	2.423	1.039	1.49	1.9	sodium/calcium exchanger protein, putative, expressed
	LOC_Os04g56050	Up	0.783	1.124	1.229	0.819	1.154	hypothetical protein
	LOC_Os04g56100	Up	2.636	2.661	2.066	2.818	1.932	one cut domain family member 3, putative, expressed
	LOC_Os04g56700	Up	1.231	1.798	2.384	0.637	1.43	naringenin,2-oxoglutarate 3-dioxygenase, putative, expressed
	LOC_Os04g56850	Up	0.83	1.509	1.214	1.569	1.565	auxin response factor, putative, expressed
	LOC_Os04g56990	Up	1.457	0.811	1.477	2.377	2.142	Myb-like DNA-binding domain containing protein, putative, expressed
	LOC_Os04g57200	Up	2.914	3.768	3.445	3.392	3.729	heavy metal transport/detoxification protein, putative, expressed
	LOC_Os04g57390	Up	1.434	1.595	1.759	1.307	1.458	acyl-protein thioesterase, putative, expressed
	LOC_Os04g57540	Up	0.627	0.766	0.958	1.217	1.07	adenylate kinase, putative, expressed
	LOC_Os04g57600	Up	1.645	0.995	1.339	1.329	1.265	zinc finger C-x8-C-x5-C-x3-H type family protein, expressed
	LOC_Os04g57700	Up	2.514	3.679	3.134	3.805	3.401	expressed protein
	LOC_Os04g57819	Up	0.957	1.658	1.459	1.509	1.708	DHHC zinc finger domain containing protein, expressed
	LOC_Os04g57840	Up	1.157	1.069	1.747	1.458	1.122	transposon protein, putative, unclassified, expressed
	LOC_Os04g57860	Up	1.457	2.409	2.045	1.712	1.974	endoglucanase precursor, putative, expressed
	LOC_Os04g57970	Up	1.055	1.285	2.676	1.455	2.357	expressed protein
	LOC_Os04g58250	Up	1.516	1.015	2.035	2.191	2.614	protein kinase, putative, expressed
	LOC_Os04g58400	Up	1.437	2.304	1.993	1.205	1.396	tRNA synthetase, putative, expressed
	LOC_Os04g58504	Up	3.08	3.998	3.067	4.22	4.575	choline transporter-related, putative, expressed
	LOC_Os04g59600	Up	2.224	2.37	2.624	2.219	2.211	pentatricopeptide, putative, expressed
	LOC_Os05g01350	Up	3.441	0.935	1.974	2.568	2.441	retrotransposon protein, putative, unclassified, expressed
	LOC_Os05g01570	Up	1.263	1.993	1.141	2.989	2.717	auxin-induced protein 5NG4, putative, expressed
	LOC_Os05g01850	Up	1.06	0.955	0.663	1.097	1.282	transposon protein, putative, unclassified
	LOC_Os05g01950	Up	1.068	3.534	1.505	2.331	4.451	expressed protein
	LOC_Os05g02050	Up	1.106	0.853	1.021	0.853	1.195	mitochondrial import inner membrane translocase subunit Tim, putative
	LOC_Os05g02360	Up	1.606	2.561	3.307	1.671	2.364	hypothetical protein
	LOC_Os05g02630	Up	0.757	1.676	0.921	0.946	1.471	lysine-rich arabinogalactan protein 19 precursor, putative, expressed
	LOC_Os05g02700	Up	1.84	0.898	1.929	2.004	0.942	expressed protein
	LOC_Os05g02810	Up	2.314	1.507	1.23	1.114	1.298	protein binding protein, putative, expressed
	LOC_Os05g03440	Up	0.642	1.908	2.442	2.234	1.708	expressed protein
	LOC_Os05g03600	Up	0.612	1.684	0.996	0.998	1.334	retrotransposon protein, putative, unclassified, expressed
	LOC_Os05g03870	Up	1.073	1.342	1.043	1.288	1.336	expressed protein
	LOC_Os05g03960	Up	2.942	3.968	3.91	3.74	3.801	hypothetical protein
	LOC_Os05g04340	Up	2.138	3.147	2.948	2.693	2.932	CGMC_GSK.6 - CGMC includes CDA, MAPK, GSK3, and CLKC kinases, expressed
	LOC_Os05g04460	Up	1.515	2.382	2.15	2.086	2.155	OsWAK56 - OsWAK receptor-like protein kinase
	LOC_Os05g04530	Up	6.02	6.52	6.255	6.154	6.104	IF, putative, expressed
	AK106972	Up	0.869	2.279	1.065	1.541	1.629
	LOC_Os05g04630	Up	1.531	1.695	1.225	1.382	1.633	retrotransposon protein, putative, SINE subclass, expressed
	LOC_Os05g04650	Up	1.844	1.429	1.572	2.206	1.761	expressed protein
	AK062730	Up	1.297	1.195	0.653	1.223	0.654
	LOC_Os05g05140	Up	0.589	1.35	1.151	1.262	1.294	expressed protein
	LOC_Os05g05210	Up	1.443	0.652	0.928	2.111	1.985	WD domain, G-beta repeat domain containing protein, expressed
	LOC_Os05g05220	Up	1.651	1.178	0.772	1.186	0.957	glioma tumor suppressor candidate region gene 2 protein, putative, expressed
	LOC_Os05g05230	Up	5.007	5.428	5.085	5.733	5.559	expressed protein
	LOC_Os05g05260	Up	1.53	1.754	1.782	1.895	1.964	helicase, putative, expressed
	LOC_Os05g05390	Up	0.77	0.714	1.124	1.107	1.019	expressed protein
	LOC_Os05g05470	Up	0.745	1.545	1.081	1.026	1.147	T-complex protein, putative, expressed
	LOC_Os05g05840	Up	1.115	1.876	1.675	1.596	1.722	tRNA synthetase class II core domain containing protein, expressed
	LOC_Os05g05860	Up	1.491	1.533	1.972	2.366	2.417	retrotransposon protein, putative, unclassified, expressed
	LOC_Os05g06050	Up	2.451	1.128	3.863	1.355	0.694	N-acetylglucosaminyltransferase, putative
	LOC_Os05g06100	Up	1.847	1.301	1.496	1.514	1.658	E3 ubiquitin-protein ligase SINA-like 2, putative
	LOC_Os05g06310	Up	4.082	7.074	4.868	6.921	7.538	60S ribosomal protein L18-3, putative, expressed
	LOC_Os05g06510	Up	0.782	0.809	0.772	1.261	1.297	4Fe-4S binding domain containing protein, expressed
	LOC_Os05g07080	Up	1.001	0.707	0.622	0.753	0.657	S-domain receptor-like protein kinase, putative, expressed
	LOC_Os05g07420	Up	6.726	6.243	6.795	6.059	6.073	S-domain receptor-like protein kinase, putative, expressed
	LOC_Os05g07750	Up	2.725	2.846	4.833	3.447	3.038	hypothetical protein
	LOC_Os05g07900	Up	2.016	1.867	2.62	1.893	1.842	mitochondrial carrier protein, putative, expressed
	LOC_Os05g08000	Up	1.305	3.158	5.068	2.579	2.69	conserved hypothetical protein
	LOC_Os05g08010	Up	0.985	1.247	1.029	1.192	1.694	OsFBX161 - F-box domain containing protein, expressed
	LOC_Os05g08380	Up	0.983	1.349	1.404	1.374	1.615	myosin heavy chain-related, putative
	LOC_Os05g08390	Up	1.107	1.462	1.659	0.843	0.673	expressed protein
	LOC_Os05g08510	Up	1.252	2.389	1.616	1.805	1.923	glucosyltransferase, putative
	LOC_Os05g08600	Up	1.021	1.552	1.767	1.43	1.744	splicing factor, putative, expressed
	LOC_Os05g08610	Up	1.466	2.525	2.111	1.94	2.334	zinc finger family protein, putative, expressed
	LOC_Os05g08850	Up	1.576	2.506	1.913	2.039	2.017	cytochrome P450, putative, expressed
	LOC_Os05g08900	Up	2.579	3.123	2.765	2.746	2.463	expressed protein
	LOC_Os05g09580	Up	0.921	1.696	2.157	1.585	1.411	hypothetical protein
	LOC_Os05g09724	Up	0.801	1.158	1.214	0.949	0.931	HAD superfamily phosphatase, putative, expressed
	LOC_Os05g10210	Up	0.739	1.439	1.121	1.207	1.502	HAD superfamily phosphatase, putative, expressed
	LOC_Os05g10310	Up	5.482	6.662	6.286	6.161	6.257	acid phosphatase, putative, expressed
	LOC_Os05g10490	Up	1.651	1.872	0.802	2.216	2.213	hypothetical protein
	LOC_Os05g10590	Up	2.352	4.798	5.924	5.046	5.699	expressed protein
	LOC_Os05g10930	Up	7.76	7.228	7.273	7.214	7.294	OsGrx_C15 - glutaredoxin subgroup III, expressed
	LOC_Os05g10940	Up	1.046	3.473	3.152	2.229	2.775	metal cation transporter, putative, expressed
	LOC_Os05g11090	Up	2.737	3.87	4.27	3.199	2.953	thioredoxin, putative, expressed
	LOC_Os05g11180	Up	0.631	0.715	0.629	0.996	0.83	hypothetical protein
	LOC_Os05g11230	Up	0.713	1.378	1.244	1.3	1.325	hypothetical protein
	LOC_Os05g11310	Up	0.858	1.362	0.732	0.936	1.032	hypothetical protein
	LOC_Os05g11560	Up	1.815	2.235	2.62	2.145	2.374	aquaporin protein, putative, expressed
	LOC_Os05g11590	Up	1.337	0.693	2.86	1.481	0.915	hypothetical protein
	LOC_Os05g11770	Up	1.016	0.904	1.944	0.82	1.025	ulp1 protease family protein, putative, expressed
	LOC_Os05g11810	Up	1.1	0.7	0.782	0.963	0.767	gibberellin 2-beta-dioxygenase 1, putative, expressed
	LOC_Os05g11960	Up	1.206	1.265	0.903	1.619	1.451	hypothetical protein
	LOC_Os05g12120	Up	1.1	2.183	1.97	1.805	2.203	hypothetical protein
	LOC_Os05g12390	Up	3.672	4.011	3.151	3.462	4.339	conserved hypothetical protein
	LOC_Os05g12400	Up	2.639	3.585	1.713	2.907	2.98	BURP domain containing protein, expressed
	LOC_Os05g12410	Up	6.754	6.837	5.637	4.788	6.069	BURP domain containing protein
	LOC_Os05g12540	Up	1.161	1.953	2.48	1.338	1.456	hypothetical protein
	LOC_Os05g12770	Up	1.669	2.235	1.082	2.428	2.434	NB-ARC domain containing protein
	LOC_Os05g13490	Up	2.245	2.952	2.514	1.992	2.33	BURP domain containing protein
	LOC_Os05g13540	Up	0.917	1.55	1.048	1.16	1.457	hypothetical protein
	LOC_Os05g13580	Up	1.917	2.932	2.952	2.954	2.822	OsCML18 - Calmodulin-related calcium sensor protein, expressed
	LOC_Os05g13780	Up	2.407	2.024	2.684	2.38	1.877	C-5 cytosine-specific DNA methylase, putative, expressed
	LOC_Os05g13830	Up	0.926	1.012	2.154	1.15	1.262	TsetseEP precursor, putative
	LOC_Os05g14260	Up	1.261	1.213	1.046	0.867	0.915	peroxidase precursor, putative
	LOC_Os05g14360	Up	3.529	3.569	3.747	3.227	2.81	expressed protein
	LOC_Os05g14390	Up	1.198	0.855	0.845	0.949	0.607	hypothetical protein
	LOC_Os05g14580	Up	2.405	2.63	2.053	1.311	1.924	conserved hypothetical protein
	LOC_Os05g14770	Up	1.877	2.291	0.723	1.81	2.024	hypothetical protein
	LOC_Os05g14970	Up	2.543	3.12	2.909	2.168	2.737	expressed protein
	LOC_Os05g15110	Up	1.355	1.139	0.824	0.881	1.022	hypothetical protein
	LOC_Os05g15120	Up	2.919	3.141	3.951	2.795	2.506	expressed protein
	LOC_Os05g15290	Up	0.684	0.885	1.026	0.665	0.678	retrotransposon protein, putative, Ty3-gypsy subclass
	LOC_Os05g15700	Up	2.339	2.419	4.88	2.89	2.894	hypothetical protein
	LOC_Os05g15820	Up	1.17	2.244	1.201	1.544	2.276	retrotransposon protein, putative, unclassified, expressed
	LOC_Os05g16360	Up	0.82	1.537	1.338	0.951	1.258	expressed protein
	LOC_Os05g16430	Up	3.344	3.869	2.359	4.151	4.132	SHR5-receptor-like kinase, putative, expressed
	LOC_Os05g16490	Up	0.68	1.096	1.135	1.336	1.063	hypothetical protein
	LOC_Os05g17604	Up	1.108	0.799	1.495	1.389	1.24	SHR5-receptor-like kinase, putative, expressed
	LOC_Os05g18280	Up	1.948	1.272	2.009	1.302	0.89	kelch domain containing protein, putative
	LOC_Os05g18604	Up	1.406	2.091	2.186	1.935	1.868	OsSCP28 - Putative Serine Carboxypeptidase homologue, expressed
	LOC_Os05g18840	Up	0.851	2.209	2.59	1.686	1.129	retrotransposon protein, putative, unclassified
	LOC_Os05g18870	Up	3.639	4.941	3.534	3.815	4.485	hypothetical protein
	LOC_Os05g18940	Up	1.85	2.18	1.624	2.32	2.33	STIGL3 - Stigma-specific Stig1 family protein precursor, putative
	LOC_Os05g18950	Up	1.443	1.842	1.579	2.569	2.666	pentatricopeptide, putative, expressed
	LOC_Os05g20100	Up	3.867	4.44	4.284	4.156	4.377	glycerol-3-phosphate acyltransferase, putative, expressed
	LOC_Os05g20660	Up	1.706	2.403	2.587	2.354	2.557	hypothetical protein
	LOC_Os05g20870	Up	3.095	3.946	2.494	3.303	3.12	transposon protein, putative, unclassified
	LOC_Os05g21090	Up	2.973	2.64	3.35	2.611	2.792	retrotransposon protein, putative, unclassified
	LOC_Os05g22260	Up	0.843	1.729	2.373	1.724	1.698	crooked neck, putative, expressed
	AK105308	Up	3.072	4.517	5.536	4.258	4.943
	LOC_Os05g22800	Up	0.762	1.279	0.757	0.954	0.949	pectate lyase precursor, putative, expressed
	LOC_Os05g22910	Up	1.308	1.688	2.338	1.408	1.188	conserved hypothetical protein
	LOC_Os05g23050	Up	5.653	6.66	6.405	6.054	5.639	expressed protein
	LOC_Os05g23430	Up	0.678	1.87	1.391	1.063	1.475
	LOC_Os05g23530	Up	3.167	4.798	4.766	4.171	4.647	expressed protein
	LOC_Os05g23620	Up	4.345	0.885	1.289	1.6	1.896	cytochrome c1-1, heme protein, mitochondrial precursor, putative, expressed
	LOC_Os05g23850	Up	0.734	1.673	1.774	1.57	1.462	expressed protein
	LOC_Os05g23900	Up	3.724	2.954	4.591	3.107	2.975	hypothetical protein
	LOC_Os05g23910	Up	4.666	4.356	4.337	4.063	4.262	histone-like transcription factor and archaeal histone, putative, expressed
	LOC_Os05g23960	Up	1.191	0.697	2.88	1.302	1.117	pentatricopeptide, putative
	LOC_Os05g24150	Up	1.402	0.94	1.228	2.498	1.975	tetratricopeptide-like helical, putative, expressed
	LOC_Os05g24160	Up	0.952	1.038	2.088	1.652	0.678	double-stranded RNA binding motif containing protein, expressed
	LOC_Os05g24350	Up	2.149	2.858	1.705	1.646	2.168	transposon protein, putative, CACTA, En/Spm sub-class
	LOC_Os05g24450	Up	0.832	0.836	1.263	0.722	0.739	hypothetical protein
	LOC_Os05g24570	Up	0.956	0.846	1.683	0.773	1.039	hypothetical protein
	LOC_Os05g25040	Up	1.202	1.39	1.167	1.203	1.499	expressed protein
	LOC_Os05g25180	Up	1.179	1.647	1.229	1.313	1.382	zinc finger, C3HC4 type family protein, expressed
	LOC_Os05g25310	Up	2.012	1.905	1.875	2.204	1.916	acyl-CoA synthetase protein, putative, expressed
	LOC_Os05g25460	Up	0.743	0.783	0.731	1.082	0.984	hypothetical protein
	LOC_Os05g25500	Up	0.627	1.401	1.306	1.343	1.552	hypothetical protein
	LOC_Os05g25530	Up	1.149	0.748	0.656	1.239	1.418	hypothetical protein
	LOC_Os05g25780	Up	1.042	1.528	1.713	1.651	1.663	rhodanese-like domain containing protein, putative, expressed
	LOC_Os05g25784	Up	4.764	5.239	4.79	4.789	4.529	expressed protein
	LOC_Os05g25860	Up	1.031	0.91	0.738	1.538	0.845	expressed protein
	LOC_Os05g25890	Up	0.946	1.143	1.075	0.871	0.76	expressed protein
	LOC_Os05g25900	Up	1.053	1.603	1.313	1.35	1.561	hypothetical protein
	LOC_Os05g26130	Up	3.063	2.794	3.244	1.838	2.111	hypothetical protein
	LOC_Os05g26194	Up	1.35	1.157	1.671	1.834	1.573	expressed protein
	LOC_Os05g26440	Up	0.603	1.49	1.654	1.029	1.432	PROLM10 - Prolamin precursor, putative
	LOC_Os05g26480	Up	1.051	2.901	2.095	2.081	2.769	PROLM12 - Prolamin precursor, putative, expressed
	LOC_Os05g26490	Up	0.689	2.172	2.885	1.44	1.742	PROLM13 - Prolamin precursor, expressed
	LOC_Os05g26630	Up	2.261	2.48	2.205	2.263	3.356	expressed protein
	LOC_Os05g26660	Up	2.506	3.686	2.755	2.857	3.455	NADH-ubiquinone oxidoreductase, mitochondrial precursor, putative, expressed
	LOC_Os05g26810	Up	3.173	4.61	2.919	3.682	3.64	retrotransposon protein, putative, Ty3-gypsy subclass
	LOC_Os05g26830	Up	0.82	1.479	1.263	1.247	1.306	hypothetical protein
	LOC_Os05g27780	Up	0.888	1.683	1.014	1.09	1.43	expressed protein
	LOC_Os05g27790	Up	4.667	6.225	5.391	5.797	6.478	membrane associated DUF588 domain containing protein, putative, expressed
	LOC_Os05g27820	Up	0.967	1.363	1.385	1.576	1.566	patellin protein, putative, expressed
	LOC_Os05g27830	Up	1.651	2.908	2.398	2.759	2.73	hypothetical protein
	LOC_Os05g27840	Up	1.402	1.931	1.151	1.74	1.702	retrotransposon protein, putative, Ty3-gypsy subclass
	LOC_Os05g27920	Up	1.332	2.353	1.005	1.874	2.076	phox domain-containing protein, putative, expressed
	LOC_Os05g27960	Up	1.069	0.654	1.426	0.968	0.949	hydrolase, acting on glycosyl bonds, putative, expressed
	LOC_Os05g28120	Up	0.91	0.91	1.766	1.179	1.161	transposon protein, putative, unclassified
	LOC_Os05g28260	Up	0.786	0.974	0.712	0.833	0.914	hypothetical protein
	LOC_Os05g28330	Up	1.983	0.792	1.637	1.76	1.578	hypothetical protein
	LOC_Os05g28350	Up	0.926	1.674	1.039	1.174	1.178	AP2 domain containing protein, expressed
	LOC_Os05g28460	Up	2.846	4.422	3.795	3.483	4.271	MEE12, putative, expressed
	LOC_Os05g28490	Up	1.48	1.205	3.102	1.913	1.756	FAD-binding domain-containing protein, putative
	LOC_Os05g28580	Up	1.565	2.146	1.638	1.794	1.822	hypothetical protein
	LOC_Os05g28730	Up	2.498	3.584	1.668	2.826	3.949	zinc finger, C3HC4 type domain containing protein, expressed
	LOC_Os05g28770	Up	1.189	1.342	1.286	1.348	1.616	GCRP9 - Glycine and cysteine rich family protein precursor, expressed
	LOC_Os05g28780	Up	0.803	1.541	1.328	1.358	1.345	GCRP10 - Glycine and cysteine rich family protein precursor, expressed
	LOC_Os05g28830	Up	1.02	1.472	1.084	2.131	1.49	PMR5, putative, expressed
	LOC_Os05g28940	Up	1.851	1.844	1.304	2.211	2.036	GTP-binding protein, putative, expressed
	LOC_Os05g28970	Up	2.036	1.461	2.781	2.105	1.498	hypothetical protein
	LOC_Os05g29140	Up	1.524	1.913	2.655	1.974	1.808	retrotransposon protein, putative, unclassified
	LOC_Os05g29170	Up	0.696	1.537	1.199	0.921	0.846	expressed protein
	LOC_Os05g29974	Up	1.591	2.424	1.465	1.05	1.877	lipase, putative, expressed
	LOC_Os05g29990	Up	2.041	2.035	1.591	1.26	1.467	NAD dependent epimerase/dehydratase family domain containing protein, expressed
	LOC_Os05g30120	Up	0.811	1.013	1.004	1.163	0.751	transposon protein, putative, CACTA, En/Spm sub-class
	LOC_Os05g30250	Up	0.777	1.06	1.045	0.972	1.134	Os5bglu19 - beta-glucosidase homologue, similar to G. max isohydroxyurate hydrolase, expressed
	LOC_Os05g30310	Up	0.975	2.987	0.936	2.197	3.289	transposon protein, putative, unclassified
	LOC_Os05g30420	Up	0.893	0.874	0.756	0.99	0.853	expressed protein
	LOC_Os05g30820	Up	1.655	1.928	2.563	2.599	2.237	protein kinase, putative, expressed
	LOC_Os05g30940	Up	1.293	2.27	2.064	1.24	1.543	vacuolar calcium binding protein, putative, expressed
	LOC_Os05g30970	Up	2.378	4.023	0.95	3.943	3.421	copine, putative, expressed
	LOC_Os05g31000	Up	1.982	3.086	2.895	2.845	3.081	nascent polypeptide-associated complex subunit alpha, putative, expressed
	LOC_Os05g31040	Up	1.619	2.985	1.744	1.587	2.777	cytokinin dehydrogenase precursor, putative, expressed
	LOC_Os05g31370	Up	1.351	1.316	1.397	1.104	1.066	hypothetical protein
	LOC_Os05g31530	Up	7.069	6.791	6.573	6.662	6.434	disease resistance protein RGA4, putative, expressed
	LOC_Os05g31570	Up	1.558	1.885	1.348	0.728	0.825	disease resistance protein RGA4, putative, expressed
	LOC_Os05g32060	Up	0.814	1.521	0.972	1.068	1.654	expressed protein
	LOC_Os05g32190	Up	0.604	1.174	1.166	0.998	1.073	tungus CG8253-PA, putative, expressed
	LOC_Os05g32200	Up	1.191	1.98	1.023	1.455	1.525	conserved hypothetical protein
	LOC_Os05g32330	Up	8.238	8.021	7.36	7.803	7.704	endonuclease/exonuclease/phosphatase family domain containing protein, expressed
[truncated: 5,644 more rows]

## Sheet: Common_all_0.2&0.5FTSW
Additional file 1. Commonly expressed genes in rice geneotypes under different levels of drought stress in 4x44k microarray experiment, continued.
	Gene ID	Expression	0.2 FTSW						0.5 FTSW
			IR64	10	13	11	18		IR64	10	13	11	18	MSU_Annotation
	LOC_Os01g67830	Up	1.322	4.534	1.442	1.868	3.788		1.022	4.318	0.992	1.501	2.547	B3 DNA binding domain containing protein, expressed
	LOC_Os01g68020	Up	2.695	3.245	2.13	2.874	2.748		1.218	2.194	1.561	2.318	1.415	BTBZ2 - Bric-a-Brac, Tramtrack, and Broad Complex BTB domain with TAZ zinc finger and Calmodulin-binding domains, expressed
	LOC_Os01g68050	Up	1.607	3.415	1.461	2.067	1.993		1.396	3.525	2.293	2.558	2.946	transmembrane amino acid transporter protein, putative, expressed
	LOC_Os01g68104	Up	5.637	5.318	3.725	4.185	4.303		3.763	2.539	3.223	3.336	1.492	ZOS1-21 - C2H2 zinc finger protein, expressed
	LOC_Os01g68900	Up	1.375	1.448	1.055	1.008	1.445		0.655	1.498	1.011	1.218	1.298	zinc finger, C3HC4 type family protein, expressed
	LOC_Os01g69010	Up	2.376	3.07	2.352	2.162	2.05		1.642	2.349	1.473	1.551	1.892	MATE efflux protein, putative
	LOC_Os01g69020	Up	1.598	1.996	2.575	1.823	1.678		1.799	2.047	2.242	1.698	1.637	retrotransposon protein, putative, unclassified, expressed
	LOC_Os01g69050	Up	3.272	1.702	2.031	2.753	0.967		2.624	1.744	3.324	1.403	2.041	lysine ketoglutarate reductase trans-splicing related 1, putative, expressed
	LOC_Os01g69070	Up	1.686	1.776	1.437	1.611	1.246		1.297	1.313	0.631	1.284	1.692	auxin efflux carrier component, putative, expressed
	LOC_Os01g69140	Up	2.948	2.845	2.036	2.341	2.528		1.248	2.604	2.691	1.935	1.958	regulatory protein, putative, expressed
	LOC_Os01g69950	Up	2.234	1.731	1.825	2.749	1.65		0.827	0.727	1.876	1.183	1.164	ribosomal protein L27, putative, expressed
	LOC_Os01g70050	Up	1.72	1.659	1.813	1.309	1.476		1.527	2.02	1.817	1.895	2.199	OsSAUR3 - Auxin-responsive SAUR gene family member
	LOC_Os01g70090	Up	2.046	1.422	2.111	2.184	1.98		1.116	0.942	1.167	0.983	0.904	enoyl-CoA hydratase/isomerase family protein, putative, expressed
	LOC_Os01g70110	Up	4.651	4.246	4.872	5.776	3.63		5.456	5.296	5.136	6.539	5.188	No apical meristem protein, putative, expressed
	LOC_Os01g70120	Up	1.625	1.294	1.641	2.028	1.608		0.828	0.988	0.933	0.652	0.7	expressed protein
	LOC_Os01g70180	Up	1.079	1.413	1.436	2.037	1.684		2.43	2.493	1.805	3.272	2.672	exostosin family domain containing protein, expressed
	LOC_Os01g70280	Up	1.725	1.692	1.803	1.09	1.724		0.684	2.115	2.179	1.956	1.813	hypothetical protein
	LOC_Os01g70520	Up	2.444	1.985	2.596	1.844	1.644		2.575	2.497	1.671	2.981	2.28	Os1bglu5 - beta-glucosidase homologue, similar to G. max isohydroxyurate hydrolase, expressed
	LOC_Os01g70840	Up	2.024	1.059	1.628	1.934	1.962		1.96	2.307	1.893	1.92	1.974	esterase, putative, expressed
	LOC_Os01g70970	Up	4.049	3.445	2.422	2.653	2.383		1.906	1.541	2.041	1.733	1.705	protein kinase, putative, expressed
	LOC_Os01g71780	Up	1.073	2.097	2.32	1.786	2.681		1.135	1.705	1.238	1.215	1.744	WD domain, G-beta repeat domain containing protein, expressed
	LOC_Os01g71950	Up	2.145	3.576	2.677	2.539	2.813		1.682	2.374	1.56	1.457	1.959	expressed protein
	LOC_Os01g71970	Up	2.03	1.787	1.947	0.844	1.476		1.718	1.826	1.512	1.559	2.029	GRAS family transcription factor containing protein, expressed
	AK100594	Up	0.594	1.099	1.101	1.372	1.246		0.756	1.16	0.858	0.941	0.927
	LOC_Os01g72460	Up	0.997	1.117	0.915	0.944	0.904		0.617	1.141	1.13	0.691	0.677	NADPH quinone oxidoreductase, putative, expressed
	AK241060	Up	1.309	1.591	1.661	1.416	1.456		0.756	0.927	0.606	0.761	0.685
	LOC_Os01g72610	Up	3.734	3.794	2.451	3.989	3.827		1.182	1.644	1.679	1.608	2.157	glycosyltransferase, putative, expressed
	LOC_Os01g73150	Up	1.222	0.653	0.715	1.665	0.907		2.195	0.709	2.079	0.616	0.897	expressed protein
	LOC_Os01g73200	Up	0.972	1.177	1.15	1.045	1.213		0.925	1.297	0.943	1.035	1.205	peroxidase precursor, putative, expressed
	LOC_Os01g73210	Up	3.971	3.426	2.82	3.959	2.292		2.258	1.726	2.108	2.374	2.373	hypothetical protein
	LOC_Os01g73260	Up	2.451	2.617	2.156	2.474	2.27		1.175	1.384	0.694	1.175	1.811	hypothetical protein
	LOC_Os01g74180	Up	4.622	6.089	4.206	5.486	4.733		2.507	4.02	2.895	3.363	3.952	adaptin, putative, expressed
	AK071182	Up	1.734	1.957	1.892	2.001	1.141		1.072	0.932	1.623	1.318	1.152
	LOC_Os01g74410	Up	8.308	8.559	8.15	7.589	8.346		6.684	8.389	6.754	7.234	7.41	MYB family transcription factor, putative, expressed
	AK068121	Up	2.025	1.899	0.938	2.816	1.992		1.587	2.018	0.704	2.009	1.44
	LOC_Os01g74570	Up	1.837	2.073	2.218	2.014	1.696		1.047	1.621	2.312	1.24	1.478	tetraspanin family protein, putative, expressed
	LOC_Os02g02110	Up	6.551	7.215	6.348	6.607	6.862		5.923	6.916	6.599	6.613	6.484	Alg9-like mannosyltransferase protein, putative, expressed
	LOC_Os02g02160	Up	2.83	3.592	3.46	2.306	2.906		1.735	2.876	2.506	2.537	3.039	expressed protein
	LOC_Os02g02310	Up	1.551	1.799	1.842	1.953	1.187		0.842	0.765	0.62	0.977	0.834	auxin-induced protein 5NG4, putative, expressed
	LOC_Os02g02550	Up	3.462	3.439	3.971	3.276	2.225		1.225	1.631	2.514	1.892	1.465	peptidyl-prolyl cis-trans isomerase, FKBP-type, putative, expressed
	LOC_Os02g02790	Up	2.118	1.916	2.278	2.053	2.205		0.608	1.086	2.69	2.059	1.733	C2 domain containing protein, expressed
	LOC_Os02g03010	Up	1.091	1.284	0.999	0.749	0.916		0.846	1.248	1.138	1.128	1.248	expressed protein
	LOC_Os02g03110	Up	2.997	3.57	2.472	3.298	3.482		1.776	3.228	2.405	2.777	2.835	CDP-alcohol phosphatidyltransferase, putative, expressed
	LOC_Os02g03310	Up	3.113	2.959	2.979	2.849	2.085		1.626	2.313	2.941	2.173	2.258	KH domain containing protein, putative, expressed
	LOC_Os02g03430	Up	0.696	1.024	2.242	1.115	1.125		0.693	0.612	2.174	0.954	0.948	expressed protein
	LOC_Os02g03690	Up	3.709	5.044	2.819	2.241	4.58		2.489	4.482	3.144	2.298	3.927	beta-amylase, putative, expressed
	LOC_Os02g03700	Up	1.102	1.959	1.447	0.712	1.129		1.149	1.988	1.318	0.833	1.067	expressed protein
	LOC_Os02g03800	Up	1.141	1.476	1.337	1.19	1.16		1.263	1.519	1.259	1.435	1.318	THION22 - Plant thionin family protein precursor, expressed
	LOC_Os02g03820	Up	1.736	1.609	1.418	1.314	1.495		1.254	1.328	1.433	1.539	1.454	expressed protein
	AK242812	Up	1.207	1.335	1.506	1.007	1.438		1.284	1.812	1.004	2.639	1.944
	LOC_Os02g03840	Up	1.38	2.603	1.022	1.299	2.222		0.764	2.627	1.092	1.32	2.046
	LOC_Os02g04100	Up	2.207	1.576	2.221	2.376	1.465		1.12	0.894	1.91	1.991	0.842	peptidase, T1 family, putative, expressed
	LOC_Os02g04180	Up	1.892	1.917	1.432	1.917	1.711		2.267	2.052	2.176	1.636	2.274	transposon protein, putative, CACTA, En/Spm sub-class, expressed
	LOC_Os02g04710	Up	2.756	2.652	2.896	2.598	2.372		2.054	1.821	1.485	1.646	1.71	cycloartenol synthase, putative, expressed
	LOC_Os02g04860	Up	2.6	2.793	2.46	2.373	1.99		1.023	1.36	0.883	1.206	1.14	expressed protein
	LOC_Os02g05199	Up	1.446	1.375	1.313	1.072	1.459		0.892	1.208	1.354	0.829	1.056	expressed protein
	LOC_Os02g05480	Up	1.357	1.511	1.507	1.307	1.479		1.791	1.913	1.667	1.76	1.722	CGMC_MAPKCMGC_2_SLT2y_ERK.1 - CGMC includes CDA, MAPK, GSK3, and CLKC kinases, expressed
	AK068686	Up	7.888	5.861	7.387	4.279	5.368		6.174	5.435	6.654	3.826	4.967
	LOC_Os02g05600	Up	1.706	2.481	1.517	1.51	2.016		1.447	2.084	0.964	1.516	1.821	expressed protein
	LOC_Os02g05640	Up	3.286	3.626	3.467	2.475	2.536		2.73	2.987	4.146	3.922	4.087	homeobox associated leucine zipper, putative
	LOC_Os01g65010	Up	1.003	1.063	1.064	1.149	1.285		1.803	2.166	1.491	2.095	1.976	serine/threonine-protein kinase receptor precursor, putative
	LOC_Os01g65130	Up	1.319	1.334	1.428	0.653	0.908		1.649	1.534	1.249	1.429	1.537	peptide transporter, putative, expressed
	LOC_Os01g65150	Up	2.078	2.51	2.274	2.507	2.192		1.444	2.147	1.788	1.666	1.553	proton-dependent oligopeptide transport, putative, expressed
	LOC_Os01g65370	Up	3.222	3.881	4.156	3.512	3.776		2.392	2.681	3.994	2.594	2.344	MYB family transcription factor, putative
	LOC_Os01g65630	Up	1.087	1.242	1.289	1.313	1.506		0.789	0.622	0.848	0.915	0.654	expressed protein
	AK241694	Up	4.715	6.693	5.216	5.905	5.92		3.529	5.037	4.414	5.403	5.479
	LOC_Os01g65910	Up	1.115	1.427	0.913	0.991	1.222		1.215	1.326	0.593	1.114	1.265
	LOC_Os01g66030	Up	2.498	3.909	4.18	3.821	3.665		2.573	3.307	2.857	3.208	3.757	OsMADS2 - MADS-box family gene with MIKCc type-box, expressed
	AK242719	Up	4.827	2.306	5.281	2.859	2.217		3.638	2.051	4.656	3.015	2.247
	LOC_Os01g66180	Up	2.087	1.459	1.973	1.786	0.844		2.793	2.511	1.522	2.417	1.68	cytochrome c, putative, expressed
	LOC_Os01g66240	Up	1.302	1.299	1.458	0.743	0.941		1.58	1.846	1.619	1.714	1.644	mitochondrion protein, putative, expressed
	LOC_Os01g66250	Up	1.814	2.45	2.279	1.977	1.886		2.037	2.606	2.222	2.695	2.87	S-locus-like receptor protein kinase, putative, expressed
	LOC_Os01g66630	Up	3.993	4.587	3.416	3.641	3.783		2.932	4.369	3.379	3.891	4.146	S-domain receptor-like protein kinase, putative
	LOC_Os01g66800	Up	2.583	3.42	3.811	3.696	2.316		1.45	1.454	1.076	1.301	1.142	hypothetical protein
	LOC_Os01g66820	Up	1.483	1.271	1.167	1.117	0.974		0.737	0.833	0.771	1.145	1.01	inactive receptor kinase At1g27190 precursor, putative, expressed
	LOC_Os01g66830	Up	3.143	3.797	2.603	3.663	2.399		1.611	1.525	1.443	1.831	1.508	pectinacetylesterase domain containing protein, expressed
	LOC_Os01g67310	Up	4.459	3.497	4.828	2.603	2.534		3.505	3.879	5.109	3.825	4.612	patatin, putative, expressed
	LOC_Os01g67480	Up	0.878	2.748	1.932	1.8	2.428		2.759	4.818	3.312	3.9	4.745	helix-loop-helix DNA-binding domain containing protein, expressed
	LOC_Os01g67590	Up	0.917	0.622	1.056	0.796	0.779		1.225	1.657	1.211	2.106	1.595	oligopeptidase, putative, expressed
	LOC_Os01g67740	Up	4.814	4.834	4.255	4.306	4.24		3.94	4.341	4.002	4.134	4.217	chromosome segregation protein, putative, expressed
	LOC_Os02g05800	Up	1.028	1.503	1.576	1.137	1.259		0.626	1.04	1.204	0.914	0.975	conserved hypothetical protein
	LOC_Os02g05810	Up	1.016	1.143	0.869	0.815	0.781		0.61	0.792	0.89	0.725	0.908	expressed protein
	LOC_Os02g05980	Up	2.224	2.471	2.052	1.397	1.757		1.14	2.022	1.514	1.534	1.879	phytosulfokine receptor precursor, putative, expressed
	LOC_Os02g06220	Up	1.206	1.581	1.002	1.289	1.902		1.018	1.7	1.275	1.832	2.053	receptor protein kinase-like protein At4g34220 precursor, putative
	LOC_Os02g07220	Up	2.305	2.344	1.558	2.371	2.573		1.031	1.392	0.609	0.954	1.184	peptidyl-prolyl cis-trans isomerase, FKBP-type, putative, expressed
	LOC_Os02g07260	Up	3.002	2.832	3.217	3.247	3.464		1.608	3.404	3.047	3.659	3.212	phosphoglycerate kinase protein, putative, expressed
	LOC_Os02g07460	Up	1.798	1.858	2.002	1.572	1.924		1.305	2.496	2.617	2.886	2.487	expressed protein
	LOC_Os02g07550	Up	0.788	2.282	1.447	1.917	1.428		3.819	2.847	2.298	3.36	2.672	DEFL1 - Defensin and Defensin-like DEFL family, expressed
	LOC_Os02g07680	Up	2.05	4.663	2.698	2.37	2.539		1.538	4.962	2.799	2.706	2.736	cytochrome P450, putative, expressed
	LOC_Os02g07840	Up	0.759	1.619	0.976	0.847	0.677		1.221	2.012	1.381	1.426	1.349	bZIP transcription factor domain containing protein, expressed
	LOC_Os02g08050	Up	3.543	3.505	3.478	3.086	3.442		2.436	2.864	3.266	2.625	2.857	hypothetical protein
	LOC_Os02g08240	Up	3.759	4.204	3.277	2.667	4.156		1.067	3.32	2.325	2.424	3.428	STE_PAK_Ste20_STLK.1 - STE kinases include homologs to sterile 7, sterile 11 and sterile 20 from yeast, expressed
	LOC_Os02g08330	Up	1.353	3.456	2.895	2.758	3.844		2.999	3.613	2.401	2.851	3.922	gp176, putative, expressed
	LOC_Os02g08410	Up	2.928	3.453	3.125	2.745	2.92		2.537	3.614	2.609	2.605	3.089	chorismate mutase, chloroplast precursor, putative, expressed
	LOC_Os02g09240	Up	1.601	1.359	1.327	1.362	1.253		0.616	1.379	0.924	0.977	1.132	cytochrome P450 71D8, putative, expressed
	LOC_Os02g09960	Up	6.353	7.475	7.184	6.402	6.784		5.842	6.886	6.688	5.797	5.573	LYK8, putative, expressed
	LOC_Os02g10190	Up	1.32	1.178	1.816	1.216	0.872		1.415	1.476	2.024	1.639	1.562	DUF1680 domain containing protein, putative, expressed
	LOC_Os02g10220	Up	2.26	1.574	2.312	2.24	2.305		1.008	0.763	1.546	1.385	1.015	heat shock protein DnaJ, putative, expressed
	LOC_Os02g10390	Up	5.742	5.567	5.449	5.705	5.714		5.981	5.439	5.41	5.55	5.327	chlorophyll A-B binding protein, putative, expressed
	LOC_Os02g10400	Up	5.29	1.94	4.57	4.904	5.248		1.72	0.92	4.798	3.528	2.744	expressed protein
	LOC_Os02g10550	Up	5.474	5.842	4.48	5.544	5.363		4.031	4.42	3.403	3.554	4.181	expressed protein
	LOC_Os02g10590	Up	1.184	1.136	1.364	1.245	0.906		0.666	0.966	0.723	0.725	0.758	peptidyl-prolyl cis-trans isomerase, FKBP-type, putative, expressed
	LOC_Os02g10880	Up	0.771	0.633	0.732	0.663	0.632		0.78	0.937	0.937	0.872	1.082	UDP-glucoronosyl and UDP-glucosyl transferase domain containing protein, expressed
	AK242708	Up	5.196	5.641	5.053	5.163	5.217		4.595	5.885	4.658	5.483	5.537
	LOC_Os02g11110	Up	1.983	1.375	1.913	2.607	2.691		3.328	2.549	2.371	2.917	3.076	flavonol-3-O-glycoside-7-O-glucosyltransferase 1, putative, expressed
	LOC_Os02g11930	Up	3.133	3.592	2.552	2.288	2.716		0.937	2.769	2.357	2.404	2.673	receptor-like protein kinase precursor, putative, expressed
	LOC_Os02g12030	Up	3.833	4.066	4.217	3.386	3.404		3.298	3.174	3.638	2.68	2.916	receptor-like protein kinase precursor, putative
	LOC_Os02g12340	Up	2.276	4.162	2.481	2.602	1.937		0.749	2.66	0.923	1.379	0.922	conserved hypothetical protein
	LOC_Os02g12410	Up	1.261	1.353	1.048	1.068	1.039		1.001	1.415	0.989	0.848	0.979	U-box domain-containing protein, putative
	LOC_Os02g12930	Up	0.972	1.246	1.527	1.151	1.291		1	1.11	1.197	0.717	0.62	hypothetical protein
	LOC_Os02g13150	Up	1.553	1.339	1.053	0.929	1.801		0.828	1.686	1.506	2.057	2.016	pollen-specific protein SF21, putative, expressed
	LOC_Os02g13200	Up	2.566	1.768	1.888	1.999	1.622		1.628	0.972	1	1.278	1.273	expressed protein
	LOC_Os02g13720	Up	1.981	3.282	4.149	3.028	3.107		3.265	4.245	4.841	3.421	3.988	hypothetical protein
	LOC_Os02g13810	Up	1.331	2.112	1.249	1.11	1.205		1.309	2.463	1.068	1.327	0.975	DNA binding protein, putative, expressed
	LOC_Os02g14080	Up	2.474	2.262	2.026	2.487	2.152		1.165	1.479	1.48	2.507	2.204	hypothetical protein
	LOC_Os02g14550	Up	1.198	1.215	1.344	1.26	1.274		1.045	0.95	0.967	0.905	0.987	transposon protein, putative, CACTA, En/Spm sub-class
	LOC_Os02g14660	Up	1.46	2.123	2.264	1.019	0.681		0.838	1.306	1.007	0.658	0.87	hypothetical protein
	LOC_Os02g15190	Up	3.428	4.302	1.993	1.893	3.85		0.748	3.299	3.78	3.485	3.158	retrotransposon protein, putative, unclassified
	LOC_Os02g15720	Up	3.08	3.94	2.546	2.926	3.491		2.93	4.221	2.59	3.237	3.583	retrotransposon protein, putative, Ty3-gypsy subclass
	LOC_Os02g15860	Up	1.848	1.855	2.703	1.826	1.613		1.808	1.541	2.22	1.957	1.707	expressed protein
	LOC_Os02g16320	Up	1.167	2.472	2.784	1.233	1.986		2.088	2.405	2.243	1.706	2.618	retrotransposon protein, putative, Ty3-gypsy subclass
	LOC_Os02g16450	Up	1.853	2.164	2.779	2.555	1.487		1.958	1.2	1.252	1.334	1.198	expressed protein
	LOC_Os02g16560	Up	1.729	1.887	1.713	1.278	1.188		1.033	1.284	1.278	1.349	1.552	early light-induced protein, chloroplast precursor, putative
	LOC_Os02g16640	Up	2.112	1.668	3.186	2.28	0.752		1.292	1.113	2.719	2.111	0.834	proline-rich protein HaeIII subfamily 1 precursor, putative, expressed
	LOC_Os02g16830	Up	2.328	3.109	3.242	2.629	0.87		1.021	1.204	1.474	2.307	1.463	glutelin, putative, expressed
	LOC_Os02g16940	Up	2.995	3.095	2.195	1.927	2.795		0.872	1.785	1.901	1.828	2.725	OsSub13 - Putative Subtilisin homologue, expressed
	LOC_Os02g17500	Up	2.389	1.471	1.617	1.612	1.449		1.691	1.132	1.038	1.453	1.248	transporter family protein, putative, expressed
	LOC_Os02g17560	Up	3.447	4.107	3.993	1.699	2.067		2.126	3.606	3.264	2.006	2.109	hypothetical protein
	LOC_Os02g18140	Up	1.334	1.438	1.916	2.495	0.595		0.806	1.018	0.945	1.475	1.265	NBS type disease resistance protein, putative, expressed
	LOC_Os02g18420	Up	3.276	3.459	3.37	3.234	3.279		2.476	3.259	3.451	3.11	3.107	hypothetical protein
	LOC_Os02g18910	Up	1.171	1.087	1.075	0.941	0.668		1.34	1.196	1.357	1.196	1.058	hypothetical protein
	LOC_Os02g18940	Up	1.099	1.487	1.137	1.274	1.336		1.945	2.506	1.867	1.929	1.93	expressed protein
	LOC_Os02g19100	Up	1.452	1.097	1.288	1.118	0.778		1.18	1.025	0.878	1.356	1.038	retrotransposon protein, putative, unclassified
	LOC_Os02g19290	Up	1.493	2.45	1.884	1.506	1.624		1.081	1.884	1.488	1.324	1.446	hypothetical protein
	LOC_Os02g19460	Up	1.076	1.099	1.199	1.046	1.023		0.75	1.142	0.764	0.886	0.841	cytokinin inducible protein, putative
	LOC_Os02g19480	Up	1.164	3.788	2.731	1.722	2.11		0.984	2.511	1.686	1.767	0.789	retrotransposon protein, putative, unclassified
	AK069297	Up	3.034	2.607	2.288	3.061	2.172		0.793	1.276	1.149	1.281	1.411
	LOC_Os02g19820	Up	2.189	1.542	1.297	1.508	0.79		1.282	1.005	0.691	0.781	1.2	nodulin MtN3 family protein, putative, expressed
	LOC_Os02g20190	Up	3.621	2.059	0.671	3.094	2.647		0.8	2.818	1.101	2.78	2.554	Leucine Rich Repeat family protein
	LOC_Os02g20630	Up	1.972	1.476	3.484	0.907	2.399		1.766	2.023	2.113	3.495	2.902	retrotransposon protein, putative, unclassified
	AK106779	Up	1.566	1.445	1.204	1.34	1.275		1.471	1.544	1.206	1.364	1.254
	LOC_Os02g20729	Up	2.904	3.291	3.015	3.003	2.792		2.04	2.993	3.013	3.017	3.102	conserved hypothetical protein
	LOC_Os02g21220	Up	1.855	1.723	2.037	2.041	1.443		1.402	1.583	1.646	1.932	1.603	hypothetical protein
	LOC_Os02g22084	Up	2.534	1.709	2.144	2.652	2.378		0.684	1.354	1.598	1.654	1.819	expressed protein
	LOC_Os02g22190	Up	2.722	2.773	2.925	2.31	2.193		2.325	2.533	2.5	1.912	1.627	glycosyltransferase, putative, expressed
	LOC_Os02g22280	Up	2.767	2.911	3.186	2.875	2.295		2.352	3.205	3.279	3.067	2.43	retrotransposon protein, putative, unclassified, expressed
	LOC_Os02g22380	Up	4.033	5.413	6.93	4.635	5.602		2.449	4.942	6.714	4.343	5.135	glycosyltransferase protein, putative, expressed
	LOC_Os02g22480	Up	2.18	1.952	3.692	2.017	2.109		3.343	3.458	2.234	3.98	3.639	glycosyltransferase, putative, expressed
	LOC_Os02g23821	Up	4.614	4.688	4.729	4.876	5.338		3.641	4.708	4.322	4.235	4.089	retrotransposon protein, putative, unclassified
	AK242188	Up	1.936	3.074	2.44	2.98	2.463		1.323	1.377	1.207	0.974	1.209
	LOC_Os02g25190	Up	0.785	0.748	1.386	0.676	0.931		0.604	1.334	1.341	1.516	1.387	retrotransposon, putative, centromere-specific
	LOC_Os02g25220	Up	2.094	1.834	1.516	1.448	2.131		2.544	2.114	1.389	1.991	2.338	retrotransposon protein, putative, unclassified
	LOC_Os02g25310	Up	1.601	1.808	1.15	1.59	1.429		1.127	1.883	1.444	1.71	1.718	zinc knuckle family protein
	AK063452	Up	1	1.407	1.42	1.323	0.869		0.713	0.976	1.049	0.892	0.874
	LOC_Os02g25460	Up	0.648	0.921	1.01	1.039	1.063		0.697	1.124	1.661	1.572	1.512	transposon protein, putative, unclassified
	LOC_Os02g25470	Up	3.128	3.954	2.681	3.149	3.149		3.032	3.367	2.286	2.261	2.451	transposon protein, putative, unclassified
	LOC_Os02g25660	Up	0.781	0.628	2.014	0.889	0.993		1.138	0.953	2.489	1.333	1.311	retrotransposon, putative, centromere-specific
	LOC_Os02g25770	Up	4.635	4.954	4.545	4.035	4.643		3.122	4.475	4.303	3.415	3.911	retrotransposon protein, putative, Ty3-gypsy subclass
	LOC_Os02g25860	Up	2.131	2.701	0.913	2.323	2.533		0.679	1.747	0.881	0.724	1.055	glutelin, putative, expressed
	LOC_Os02g25890	Up	1.967	2.432	1.763	1.691	1.782		2.022	2.013	1.475	1.853	1.544	hypothetical protein
	LOC_Os02g25920	Up	2.546	3.071	2.22	2.283	2.14		1.29	2.61	1.035	1.644	1.109	retrotransposon protein, putative, Ty3-gypsy subclass, expressed
	LOC_Os02g25940	Up	3.713	2.941	2.321	3.147	2.048		1.742	1.944	0.665	1.3	0.799	Core histone H2A/H2B/H3/H4 domain containing protein, putative, expressed
	LOC_Os02g26280	Up	6.162	5.977	5.595	5.729	6.178		5.103	6.154	6.011	5.794	5.705	retrotransposon protein, putative, unclassified
	LOC_Os02g26290	Up	3.764	3.933	3.544	3.803	3.56		3.826	3.591	4.06	3.651	3.296	fasciclin-like arabinogalactan protein 8 precursor, putative, expressed
	LOC_Os02g26410	Up	1.774	2.227	2.188	2.178	1.672		1.121	1.5	1.395	0.751	0.827	retrotransposon protein, putative, unclassified
	LOC_Os02g26470	Up	2.823	3.157	3.07	3.074	2.721		2.707	2.454	2.233	2.166	2.137	expressed protein
	AK107077	Up	1.717	2.035	1.862	1.344	2.167		2.333	2.567	1.506	2.14	2.602
	LOC_Os02g27560	Up	4.207	5.87	3.937	4.535	5.326		3.641	5.293	3.248	4.612	5.171	hypothetical protein
	LOC_Os02g27570	Up	3.037	3.499	2.921	3.05	3.894		1.306	1.994	2.249	2.158	2.272	retrotransposon protein, putative, unclassified
	LOC_Os02g27580	Up	2.612	3.071	2.558	2.482	2.292		2.185	2.664	1.966	2.633	2.509	hypothetical protein
	LOC_Os02g27600	Up	2.866	3.46	2.515	1.928	3.82		2.506	2.847	3.969	2.135	2.521	hypothetical protein
	LOC_Os02g27680	Up	2.041	1.984	1.958	1.985	1.69		1.326	0.976	1.963	0.891	0.786	NB-ARC domain containing protein
	LOC_Os02g27820	Up	0.974	2.121	1.454	1.181	1.403		0.967	2.061	1.436	1.033	1.251	conserved hypothetical protein
	LOC_Os02g27900	Up	1.421	1.82	2.959	1.653	1.408		1.021	1.281	2.41	1.924	1.777	hypothetical protein
	LOC_Os02g28100	Up	1.675	1.952	1.873	1.817	1.119		1.111	1.053	0.815	0.776	0.977	hypothetical protein
	LOC_Os02g28110	Up	1.436	1.617	1.557	1.143	1.517		0.689	1.249	1.051	0.815	0.781	ornithine decarboxylase, putative, expressed
	LOC_Os02g28360	Up	2.097	2.077	1.641	2.263	2.404		0.871	1.936	1.397	1.43	1.535	hypothetical protein
	LOC_Os02g28430	Up	1.641	1.595	2.891	1.824	0.869		2.283	0.878	2.034	1.678	1.069	hypothetical protein
	LOC_Os02g28500	Up	0.747	0.852	0.974	0.956	0.82		0.621	1.227	1.136	1.118	1.105	retrotransposon, putative, centromere-specific
	LOC_Os02g28700	Up	1.981	2.53	1.896	1.656	1.782		1.901	2.962	1.621	2.675	2.912	hypothetical protein
	LOC_Os02g28820	Up	2.685	3.148	2.813	3.009	3.302		1.539	3.071	2.632	3.013	3.236	expressed protein
	LOC_Os02g28850	Up	1.391	1.73	2.026	1.445	1.447		1.319	1.901	2.522	1.821	2.186	Kinesin motor domain domain containing protein, expressed
	LOC_Os02g29360	Up	1.968	2.531	1.67	1.701	2.512		1.421	2.215	0.873	1.59	2.103	expressed protein
	LOC_Os02g29464	Up	2.888	3.319	2.79	2.723	3.115		1.337	3.117	2.941	3.012	2.954	RecF/RecN/SMC N terminal domain containing protein, expressed
	LOC_Os02g29510	Up	1.347	1.501	1.729	1.508	1.284		0.753	0.698	1.507	1.118	0.809	DUF803 domain containing, putative, expressed
	LOC_Os02g29740	Up	2.185	2.126	2.423	2.179	2.226		0.737	1.603	1.717	1.116	1.251	retrotransposon protein, putative, Ty3-gypsy subclass
	LOC_Os02g29770	Up	1.843	2.121	1.622	2.461	2.044		1.331	1.579	0.976	1.439	1.097	retrotransposon protein, putative, Ty3-gypsy subclass
	LOC_Os02g30090	Up	4.098	5.034	3.809	3.45	4.8		3.458	4.875	3.435	3.57	4.873	cytochrome P450, putative
	LOC_Os02g30110	Up	1.865	2.541	2.022	2.285	1.72		0.587	1.011	0.885	1.086	0.82	cytochrome P450, putative, expressed
	LOC_Os02g30210	Up	2.77	2.124	2.189	2.621	2.317		2.36	1.887	1.449	2.371	2.683	OsFBK7 - F-box domain and kelch repeat containing protein, expressed
	LOC_Os02g30320	Up	0.786	1.704	1.657	0.853	1.668		1.017	2.247	2.14	1.664	1.863	drought-induced protein 1, putative, expressed
	LOC_Os02g30700	Up	2.577	2.795	3.886	1.795	2.662		3.09	4.097	3.27	3.536	3.369	MYB family transcription factor, putative
	LOC_Os02g31080	Up	1.478	1.557	1.53	1.506	1.748		0.729	1.346	1.495	1.351	1.757	hydroxyproline-rich glycoprotein family protein, putative, expressed
	LOC_Os02g31100	Up	2.346	3.125	2.649	1.982	2.48		1.614	2.576	2.636	1.967	2.372	LITAF-domain-containing protein, putative, expressed
	LOC_Os02g31920	Up	2.327	2.845	2.135	2.823	2.328		1.281	1.684	1.484	2.128	1.957	expressed protein
	LOC_Os02g32020	Up	1.93	2.572	1.899	2.671	2.288		1.251	1.746	1.642	1.69	2.091	expressed protein
	LOC_Os02g32040	Up	1.528	1.329	1.469	1.209	0.984		0.959	0.988	1.601	0.888	0.697	AP2 domain containing protein
	LOC_Os02g33090	Up	1.95	1.989	1.332	2.407	1.937		1.174	1.333	1.085	1.066	1.306	expressed protein
	LOC_Os02g33450	Up	1.197	1.716	1.559	1.936	1.216		0.866	0.928	1.173	1.583	0.86	peroxiredoxin, putative, expressed
	LOC_Os02g33600	Up	0.799	0.842	1.16	0.6	0.677		0.88	0.975	0.902	1.293	1.121	VQ domain containing protein, putative
	LOC_Os02g33730	Up	0.909	1.3	1.243	1.276	1.671		1.509	1.274	0.818	1.031	1.461	ubiquinol-cytochrome C reductase hinge protein, putative, expressed
	LOC_Os02g34370	Up	2.459	2.395	2.603	1.933	1.9		1.93	2.338	2.081	2.063	1.927	expressed protein
	LOC_Os02g34400	Up	1.559	2.293	2.38	1.229	1.718		2.421	3.847	2.678	2.777	1.824	hypothetical protein
	LOC_Os02g34740	Up	1.451	1.784	1.926	1.603	1.334		0.636	1.34	1.39	1.448	1.366	retrotransposon protein, putative, unclassified
	LOC_Os02g34760	Up	1.321	1.442	0.757	0.974	1.438		0.738	1.399	0.695	1.334	1.48	retrotransposon protein, putative, unclassified, expressed
	LOC_Os02g34884	Up	1.948	2.467	1.929	1.932	2.321		1.483	1.665	0.808	0.954	1.794	SacI homology domain containing protein, expressed
	LOC_Os02g34910	Up	1.404	2.311	3.183	2.414	2.333		1.377	2.526	2.685	2.041	2.278	hypothetical protein
	LOC_Os02g35300	Up	1.995	1.974	1.891	1.492	1.287		1.13	1.281	1.471	1.03	1.501	transposon protein, putative, unclassified, expressed
	LOC_Os02g35347	Up	1.707	1.897	1.865	1.29	1.116		1.027	1.073	1.091	1.274	1.083	RING-H2 finger protein ATL3F, putative
	LOC_Os02g36060	Up	1.504	1.739	1.542	1.837	0.833		1.125	0.901	0.869	1.515	1.2	retrotransposon protein, putative, unclassified
	LOC_Os02g36310	Up	2.206	3.557	2.618	2.722	2.358		1.686	2.6	1.86	1.915	2.082	hypothetical protein
	LOC_Os02g36370	Up	3.659	3.841	3.833	3.307	3.214		2.48	3.636	3.335	3.033	3.095	hypothetical protein
	LOC_Os02g36380	Up	2.32	2.123	3.436	2.512	2.765		0.83	2.18	2.571	3.059	2.477	FAD binding domain of DNA photolyase domain containing protein, expressed
	LOC_Os02g36440	Up	2.038	2.057	1.965	1.784	1.951		1.424	1.603	1.564	1.204	1.232	transporter family protein, putative, expressed
	LOC_Os02g36460	Up	6.063	7.554	7.707	6.502	7.414		5.91	6.42	7.104	6.348	6.047	hypothetical protein
	LOC_Os02g36520	Up	1.805	1.237	1.341	1.672	1.619		0.671	0.697	0.643	0.76	1.337	OsFBK9 - F-box domain and kelch repeat containing protein, expressed
	LOC_Os02g36530	Up	1.166	0.954	1.637	1.33	1.454		1.625	0.656	1.743	0.643	1.056	hypothetical protein
	LOC_Os02g36740	Up	2.646	3.157	2.893	2.815	3.473		3.899	3.808	3.524	3.723	3.485	zinc finger, C3HC4 type, putative, expressed
	LOC_Os02g36880	Up	1.507	1.719	1.568	1.421	1.715		1.76	1.955	1.635	1.675	1.75	No apical meristem protein, putative, expressed
	LOC_Os02g36974	Up	3.09	4.523	5.255	4.182	3.625		1.205	2.838	2.036	3.04	3.3	14-3-3 protein, putative, expressed
	LOC_Os01g01060	Up	1.549	0.957	1.195	1.555	1.654		1.012	1.088	0.804	1.037	1.202	40S ribosomal protein S5, putative, expressed
	LOC_Os01g01150	Up	3.249	2.477	1.38	2.956	2.02		1.91	1.098	1.177	1.538	1.466	RNA recognition motif, putative, expressed
	LOC_Os01g01340	Up	5.922	6.601	6.483	5.311	5.817		5.344	7.023	6.161	6.686	6.49	light-induced protein 1-like, putative, expressed
	LOC_Os01g01350	Up	1.572	1.858	1.55	1.19	1.733		0.696	1.766	1.493	1.781	1.752	SNF7 domain containing protein, putative, expressed
	LOC_Os01g01369	Up	1.838	1.894	2.15	2.06	2.354		1.165	1.749	1.621	1.626	1.775	3-beta-hydroxysteroid-Delta-isomerase, putative, expressed
	LOC_Os01g01430	Up	2.085	1.685	1.589	1.912	1.986		2.012	1.84	1.787	1.595	1.635	No apical meristem protein, putative, expressed
	LOC_Os01g01570	Up	2.913	2.525	2.403	2.767	1.814		1.53	1.117	1.744	0.654	1.688	kinesin heavy chain, putative, expressed
	LOC_Os01g01590	Up	2.085	2.827	2.18	2.004	2.159		0.666	1.809	1.362	1.175	1.206	expressed protein
	AK241522	Up	1.545	0.965	1.789	1.136	1.36		1.229	0.895	1.282	1.31	0.867
	AK099453	Up	3.992	4.216	3.366	3.871	3.044		2.637	3.089	2.621	2.859	3.096
	LOC_Os01g02570	Up	2.439	2.764	2.919	2.588	2.559		1.486	2.4	2.236	2.446	2.216	protein kinase domain containing protein, expressed
	LOC_Os01g02740	Up	1.339	1.602	1.541	1.732	1.677		1.194	1.463	1.567	1.312	1.36	retrotransposon protein, putative, unclassified
	LOC_Os01g02750	Up	1.046	1.222	1.085	1.299	0.908		0.939	0.98	0.78	1.319	1.078	protein kinase domain containing protein, expressed
	LOC_Os01g02880	Up	1.18	2.346	1.648	1.299	1.505		0.904	1.702	0.877	1.302	1.513	fructose-bisphospate aldolase isozyme, putative, expressed
	LOC_Os01g02884	Up	2.57	3.908	2.421	2.52	2.986		2.428	3.625	2.336	2.408	3.108	ATP-dependent RNA helicase DHX36, putative, expressed
	LOC_Os01g02890	Up	0.947	1.286	1.069	1.243	1.424		0.738	0.833	0.768	0.733	0.836	phosphatidylserine synthase, putative
	LOC_Os01g02900	Up	2.12	2.453	1.671	1.494	2.144		1.822	2.072	1.365	1.543	2.128	glycosyltransferase, putative, expressed
	LOC_Os01g02960	Up	3.957	3.959	3.62	2.66	2.458		3.08	2.787	2.629	2.74	2.525	expressed protein
	LOC_Os01g02990	Up	2.75	3.249	2.837	2.905	3.3		0.791	2.501	2.155	1.996	2.065	hypothetical protein
	LOC_Os01g03160	Up	1.166	1.541	2.561	1.94	1.456		3.152	2.851	3.346	3.096	1.824	xylosyltransferase, putative, expressed
	LOC_Os01g03210	Up	2.446	3.688	1.665	3.407	3.42		4.355	5.029	2.967	4.315	4.416	conserved hypothetical protein
	LOC_Os01g03240	Up	1.9	2.496	1.921	2.836	2.242		3.794	3.98	3.026	3.572	3.43	conserved hypothetical protein
	LOC_Os01g03340	Up	1.676	1.354	1.297	1.352	1.609		1.105	1.542	1.024	1.592	1.813	BBTI4 - Bowman-Birk type bran trypsin inhibitor precursor, expressed
	LOC_Os01g03420	Up	1.677	1.718	1.109	1.887	1.848		1.165	1.694	0.635	1.322	1.831	seven in absentia protein family protein, putative
	LOC_Os01g03510	Up	1.601	3.573	1.778	2.145	2.63		3.442	4.367	2.212	3.555	3.147	WD domain, G-beta repeat domain containing protein, expressed
	LOC_Os01g03640	Up	1.802	1.588	1.633	0.84	1.298		1.706	1.545	1.366	1.301	1.476	multicopper oxidase domain containing protein, expressed
	LOC_Os01g03930	Up	2.867	2.358	2.663	2.694	2.311		1.224	1.399	2.465	1.682	1.519	hypothetical protein
	LOC_Os01g03960	Up	3.473	4.161	3.351	3.433	3.459		1.163	2.057	2.32	1.684	1.988	hypothetical protein
	LOC_Os01g04090	Up	1.996	3.077	1.703	1.935	1.931		1.205	2.34	1.623	1.426	1.748	expressed protein
	LOC_Os01g04100	Up	5.899	6.127	5.317	5.645	5.922		4.561	5.402	3.906	3.42	4.627	expressed protein
	LOC_Os01g04324	Up	0.736	0.961	1.12	0.932	2.014		2.479	3.273	2.499	2.846	3.003	expressed protein
	LOC_Os01g04360	Up	1.025	2.596	1.513	2.523	2.712		2.085	2.62	1.735	1.443	2.314	hsp20/alpha crystallin family protein, putative, expressed
	AK107801	Up	2.177	2.429	1.82	2.161	1.992		1.882	1.793	1.694	2.787	1.855
	LOC_Os01g04540	Up	2.441	3.693	3.063	2.93	2.868		1.712	2.186	2.555	1.222	2	serine/threonine-protein kinase At1g18390 precursor, putative, expressed
	LOC_Os01g04610	Up	0.881	1.287	1.874	1.086	0.925		1.741	1.45	1.741	2.324	1.286	hypothetical protein
	LOC_Os01g05310	Up	2.064	2.306	2.153	2.384	2.141		2.468	2.012	2.29	2.355	2.2	expressed protein
	LOC_Os01g05460	Up	2.064	2.32	2.393	1.611	1.824		1.995	2.732	2.424	2.684	2.7	hypothetical protein
	LOC_Os01g05850	Up	3.206	2.072	2.42	3.164	2.137		1.694	1.599	3.082	1.556	0.776	conserved hypothetical protein
	LOC_Os01g05990	Up	1.429	2.134	1.585	1.878	0.839		0.703	1.209	0.704	1.106	0.961
	LOC_Os01g06070	Up	2.018	1.981	1.526	1.713	1.812		1.013	1.686	1.336	1.706	1.681	conserved hypothetical protein
	LOC_Os01g06210	Up	7.38	8.098	7.299	7.495	7.582		4.959	7.648	7.248	7.219	6.952	gibberellin receptor GID1L2, putative
	LOC_Os01g06220	Up	1.846	3.319	1.141	2.243	2.575		2.209	4.008	2.257	3.228	3.799	gibberellin receptor GID1L2, putative, expressed
	LOC_Os01g06270	Up	5.127	6.335	4.883	5.53	5.429		3.837	5.177	3.453	4.013	3.614	expressed protein
	LOC_Os01g06420	Up	3.968	4.555	3.829	3.894	2.958		2.921	4.028	3.758	3.487	3.348	hypothetical protein
	LOC_Os01g06450	Up	2.933	3.639	2.487	2.846	2.372		1.834	3.224	2.119	2.372	2.645	glycosyltransferase family 43 protein, putative, expressed
	LOC_Os01g06550	Up	1.362	1.494	1.668	1.55	1.606		0.886	1.478	1.44	1.331	1.399	NF-X1-type zinc finger protein, putative, expressed
	LOC_Os01g06610	Up	1.082	1.644	1.552	1.39	0.984		0.809	1.611	1.42	1.144	1.537	retrotransposon protein, putative, Ty3-gypsy subclass
	LOC_Os01g06740	Up	1.241	1.139	1.444	1.446	0.818		0.887	1.013	1.226	0.875	0.78	ribosome inactivating protein, putative, expressed
	LOC_Os01g06852	Up	2.591	2.577	3.108	2.985	2.392		1.724	1.321	2.188	2.9	2.126	transposon protein, putative, unclassified
	LOC_Os01g06900	Up	1.229	2.03	1.248	1.375	1.279		1.782	2.442	1.972	1.556	1.856	verticillium wilt disease resistance protein Ve2, putative, expressed
	LOC_Os01g06950	Up	2.102	1.874	2.041	1.571	2.155		0.795	0.964	2.241	1.301	1.416	hypothetical protein
	LOC_Os01g07070	Up	4.841	5.931	5.286	5.606	5.992		4.714	6.949	6.041	6.399	6.78	transposon protein, putative, CACTA, En/Spm sub-class, expressed
	LOC_Os01g07120	Up	1.219	2.279	1.957	1.788	1.124		0.732	1.528	1.536	1.075	0.934	AP2 domain containing protein, expressed
	AK111019	Up	1.131	1.661	1.606	0.762	0.814		0.776	1.692	1.876	1.018	1.153
	LOC_Os01g07260	Up	0.806	0.986	1.036	0.766	0.714		0.848	0.973	1.019	0.826	0.96	expressed protein
	LOC_Os01g07390	Up	2.44	2.63	2.219	2.253	2.319		2.148	2.495	2.531	1.945	2.102	zinc finger, C3HC4 type family protein, expressed
	LOC_Os01g07510	Up	2.282	3.643	2.739	3.065	1.888		3.332	2.702	3.025	2.373	2.701	conserved hypothetical protein
	LOC_Os01g07720	Up	0.708	1.267	0.898	1.095	0.726		1.058	1.308	1.045	1.368	1.136
	LOC_Os01g08190	Up	1.641	1.846	1.911	1.334	1.226		1.453	1.522	0.906	1.693	1.72	transcriptional corepressor LEUNIG, putative, expressed
	LOC_Os01g08260	Up	1.459	1.481	1.321	1.476	1.053		0.814	1.064	0.984	1.141	1.169	pleiotropic drug resistance protein 4, putative, expressed
	LOC_Os01g08270	Up	2.067	3.233	2.072	2.155	2.653		1.041	2.94	1.85	2.228	2.67	aminotransferase, classes I and II, domain containing protein, expressed
	LOC_Os01g08310	Up	2.538	2.99	2.512	3.265	2.658		1.233	1.871	2.019	2.111	2.107	serine/threonine protein phosphatase 2A 59 kDa regulatory subunit Bgamma isoform, putative, expressed
	LOC_Os01g08380	Up	5.775	6.246	5.34	4.735	6.005		1.468	2.743	2.391	1.441	2.457	transferase family protein, putative, expressed
	LOC_Os01g08690	Up	1.611	1.65	2.43	1.929	1.232		0.761	1.175	2.177	0.863	0.692	holocarboxylase synthetase, putative, expressed
	LOC_Os01g08820	Up	1.854	1.291	2.232	1.205	1.306		1.123	0.913	1.614	0.972	0.589	PHD-finger domain containing protein, putative, expressed
	LOC_Os01g08940	Up	2.525	2.842	2.503	3.409	2.773		1.107	1.79	1.849	1.591	1.736	hypothetical protein
	AK064460	Up	3.223	2.147	3.828	2.379	2.542		1.896	1.971	3.964	2.552	2.197
	LOC_Os01g09430	Up	0.707	0.93	1.052	0.861	1.443		1.312	1.156	0.67	1.172	0.972	expressed protein
	LOC_Os01g10200	Up	6.446	5.205	6.586	6.155	5.71		3.468	3.987	5.319	3.921	3.188	hypothetical protein
	LOC_Os01g10590	Up	0.896	0.893	0.63	0.781	0.773		0.626	0.653	0.716	0.695	0.798	osFTL8 FT-Like8 homologous to Flowering Locus T gene; contains Pfam profile PF01161: Phosphatidylethanolamine-binding protein, expressed
	LOC_Os01g10890	Up	2.67	2.945	2.686	2.238	2.238		3.237	4.131	3.629	4.204	4.176	CAMK_KIN1/SNF1/Nim1_like.8 - CAMK includes calcium/calmodulin depedent protein kinases, expressed
	LOC_Os01g11230	Up	1.401	1.711	2.058	1.298	1.498		1.05	1.417	1.65	1.125	1.311	SOUL heme-binding protein, putative, expressed
	LOC_Os01g11770	Up	1.76	2.27	1.554	1.4	1.884		1.207	2.487	1.74	1.771	2.194	hypothetical protein
	LOC_Os01g11820	Up	2.055	1.924	0.913	1.494	2.21		0.838	2.292	1.291	2.011	1.752	expressed protein
	LOC_Os01g11880	Up	2.409	2.711	0.866	3.711	3.429		2.828	4.686	3.897	3.653	4.882	DJ-1 family protein, putative, expressed
	LOC_Os01g11900	Up	5.38	5.606	4.944	5.523	5.526		5.294	5.702	5.368	5.468	5.313	hhH-GPD superfamily base excision DNA repair protein, expressed
	LOC_Os01g11946	Up	8.077	8.874	7.545	8.307	7.941		6.644	7.662	7.764	7.056	7.459	ABC transporter, ATP-binding protein, putative, expressed
	LOC_Os01g12000	Up	1.936	2.809	1.193	2.192	2.416		2.657	3.547	1.944	3.252	3.51	expressed protein
	LOC_Os01g12010	Up	1.768	1.198	1.142	1.358	1.535		0.976	1.09	0.832	1.01	1.069	hypothetical protein
	LOC_Os01g12030	Up	1.484	1.378	2.547	2.425	2.451		1.505	3.009	2.646	2.462	2.338	endoglucanase precursor, putative, expressed
	AK109722	Up	1.746	2.414	0.598	1.521	1.576		2.387	3.093	1.521	2.778	2.609
	LOC_Os01g12260	Up	1.205	1.703	0.738	0.952	1.748		1.156	2.419	1.527	2.262	2.69	vacuolar ATP synthase subunit E, putative, expressed
	LOC_Os01g12310	Up	3.03	3.005	2.003	2.577	2.506		1.914	1.914	1.277	1.891	1.89	histone deacetylase 19, putative
	LOC_Os01g12540	Up	1.492	1.566	1.18	1.23	1.298		1.713	2.035	1.479	1.757	1.908	GTPase of unknown function domain containing protein, putative, expressed
	LOC_Os01g12680	Up	0.828	1.114	0.893	0.74	0.935		0.957	1.244	0.676	1.248	1.658	C4-dicarboxylate transporter/malic acid transport protein, expressed
	LOC_Os01g12700	Up	1.967	1.775	1.706	2.074	2.185		0.775	1.21	0.875	1.073	1.095	MYB family transcription factor, putative
	LOC_Os01g12840	Up	3.463	5.674	3.266	3.984	4.547		1.462	4.139	2.422	3.21	4.413	expressed protein
	LOC_Os01g13320	Up	2.803	3.553	3.826	2.881	2.236		2.477	2.98	3.126	2.817	2.876	pectinesterase, putative, expressed
	LOC_Os01g13680	Up	1.117	1.538	0.834	0.913	1.039		1.141	1.554	0.898	0.684	1.08	hypothetical protein
	LOC_Os01g14030	Up	2.298	2.656	1.341	2.301	2.474		0.685	2.171	0.61	1.384	2.34	DUF260 domain containing protein, putative, expressed
	LOC_Os01g14100	Up	1.816	2.668	1.824	2.174	3.023		2.463	4.103	2.712	3.766	4.449	BT1 family protein, putative, expressed
	LOC_Os01g14170	Up	1.133	2.447	1.353	1.49	1.698		1.17	2.428	1.296	1.037	1.412	hypothetical protein
	LOC_Os01g14870	Up	2.035	1.993	2.227	1.584	1.156		0.848	1.43	1.481	1.766	1.685	zinc finger matrin-type protein 5, putative, expressed
	LOC_Os01g14880	Up	2.87	2.021	3.064	1.425	1.965		1.197	1.667	2.714	1.647	1.914	hypothetical protein
	LOC_Os01g14980	Up	1.813	1.752	2.107	1.475	1.71		1.338	1.914	1.96	1.733	1.876	RPA3 - Putative single-stranded DNA binding complex subunit 3, expressed
	LOC_Os01g15010	Up	2.178	2.019	2.071	1.064	1.952		1.17	1.733	3.628	1.444	1.795	miro, putative, expressed
	LOC_Os01g15130	Up	3.209	4.269	3.513	3.289	3.705		2.45	4.227	2.463	3.115	3.131	hydrolase, alpha/beta fold family domain containing protein, expressed
	LOC_Os01g15220	Up	1.574	2.283	2.467	2.067	2.509		1.186	1.809	2.272	1.206	1.598	expressed protein
	LOC_Os01g15229	Up	5.228	5.989	5.366	4.921	5.319		4.654	5.111	4.749	4.439	4.853	hypothetical protein
	LOC_Os01g15560	Up	1.061	1.036	1.123	1.135	0.976		0.885	1.158	1.282	1.124	1.232	hypothetical protein
	LOC_Os01g15640	Up	0.878	0.966	0.991	1.201	2.078		1.321	1.944	1.082	1.664	1.835	no apical meristem protein, putative, expressed
	LOC_Os01g15740	Up	1.679	2.157	1.432	1.574	1.767		1.217	2.186	1.102	1.563	1.737	expressed protein
	LOC_Os01g15800	Up	2.878	3.791	2.647	2.578	1.993		0.829	2.415	3.183	1.186	1.615	conserved hypothetical protein
	LOC_Os01g15970	Up	1.329	1.693	1.504	1.403	1.626		0.698	1.029	0.781	0.75	0.852	expressed protein
	LOC_Os01g15990	Up	1.422	1.357	1.445	1.339	1.018		0.891	0.717	1.095	0.873	0.858	expressed protein
	LOC_Os01g16010	Up	0.792	0.967	0.894	0.925	0.861		0.763	0.891	0.759	0.652	0.775	BCAS2 protein, putative, expressed
	LOC_Os01g16040	Up	3.016	3.244	3.418	3.04	3.468		2.785	3.246	3.097	2.896	3.032	mitochondrial carrier protein, putative, expressed
	LOC_Os01g16090	Up	2.035	1.904	1.817	1.895	2.149		1.993	1.578	1.158	1.681	1.699	RNA binding protein, putative, expressed
	LOC_Os01g16110	Up	3.284	4.242	2.944	3.752	3.828		3.762	4.86	3.514	4.549	4.358	la domain containing protein, putative, expressed
	LOC_Os01g16280	Up	1.747	1.875	1.685	1.693	0.885		0.682	0.804	0.931	1.183	0.697	hypothetical protein
	LOC_Os01g16300	Up	3.329	4.92	6.303	2.625	5.921		4.994	7.09	7.782	4.571	5.989	hypothetical protein
	LOC_Os01g16310	Up	2.95	3.638	2.811	2.803	2.75		1.944	2.92	2.392	2.511	2.416	glycosyl hydrolase, family 31, putative, expressed
	LOC_Os01g16440	Up	2.145	1.74	2.909	2.303	2.481		2.049	2.06	3.693	2.286	1.705	hypothetical protein
	LOC_Os01g16520	Up	3.118	2.606	2.648	2.017	2.269		1.207	2.186	3.581	2.728	2.326	glutamyl-tRNA synthetase, cytoplasmic, putative, expressed
	LOC_Os01g16630	Up	2.13	1.373	2.02	0.958	1.128		2.472	3.202	3.958	3.374	2.917	hypothetical protein
	LOC_Os01g16660	Up	1.196	1.494	1.321	1.34	1.229		0.657	1.26	0.829	0.701	0.648	transposon protein, putative, unclassified
	LOC_Os01g16950	Up	1.521	0.955	1.148	1.099	1.064		1.568	1.323	1.595	1.446	1.557	zinc finger, C3HC4 type domain containing protein, expressed
	LOC_Os01g17090	Up	1.612	1.694	0.824	1.742	1.895		2.052	1.908	1.5	1.42	1.609	retrotransposon protein, putative, unclassified
	LOC_Os01g17990	Up	1.717	2.455	2.079	1.503	2.463		0.713	2.124	0.674	1.8	1.467	conserved hypothetical protein
	LOC_Os01g18080	Up	4.445	4.916	4.424	3.863	3.069		1.25	3.736	2.407	2.305	2.549	retrotransposon protein, putative, unclassified, expressed
	AK111156	Up	1.843	2.144	2.494	1.963	1.641		0.819	1.024	1.169	1.016	0.741
	LOC_Os01g18420	Up	7.38	7.434	7.654	6.329	6.859		6.47	6.105	5.221	4.62	4.755	OsMADS88 - MADS-box family gene with M-gamma type-box
	LOC_Os01g18440	Up	1.445	2.8	2.431	3.035	3.432		3.175	4.231	4.482	3.889	3.624	OsMADS89 - MADS-box family gene with M-gamma type-box
	LOC_Os01g18460	Up	6.16	6.169	4.818	5.741	5.844		6.221	5.99	6.057	5.732	5.505	hypothetical protein
	LOC_Os01g18500	Up	1.76	1.65	2.269	1.384	0.912		1.741	2.15	2.643	1.994	1.715	transposon protein, putative, unclassified
	LOC_Os01g18584	Up	2.261	3.358	2.483	2.096	1.949		2.029	2.857	3.065	0.881	0.812	OsWRKY9 - Superfamily of TFs having WRKY and zinc finger domains, expressed
	AK243275	Up	2.602	4.058	3.433	3.431	2.513		3.196	2.372	3.57	2.023	1.897
	LOC_Os01g18940	Up	5.651	6.311	5.886	5.526	5.759		5.736	6.579	6.471	5.944	5.532	hypothetical protein
	LOC_Os01g19080	Up	3.407	3.704	3.517	2.739	2.525		1.863	2.147	2.301	2.109	1.809	ligA, putative
	LOC_Os01g19470	Up	1.977	3.448	1.474	2.499	2.086		2.425	4.403	3.037	3.523	3.5	nodal modulator 1 precursor, putative, expressed
	LOC_Os01g19510	Up	1.095	1.395	0.95	1.199	1.367		0.761	1.49	0.883	1.257	1.278	conserved hypothetical protein
	LOC_Os01g19610	Up	2.366	2.571	2.725	1.957	2.049		1.27	1.736	2.017	1.399	1.835	plant protein of unknown function domain containing protein, expressed
	LOC_Os01g20110	Up	2.446	1.574	3.129	1.272	1.366		1.212	0.995	3.24	1.694	1.502	expressed protein
	LOC_Os01g20160	Up	3.951	4.41	4.327	3.988	4.479		1.749	3.034	1.934	1.633	2.294	OsHKT1;5 - Na+ transporter, expressed
	LOC_Os01g20894	Up	1.142	2.213	1.027	2.482	2.701		1.337	2.436	2.365	2.205	2.748	expressed protein
	AK120861	Up	1.476	1.955	1.153	1.72	1.36		0.872	0.761	0.62	0.854	0.884
	LOC_Os01g21060	Up	2.343	3.677	2.866	2.775	2.732		0.708	2.211	1.715	1.561	1.908	hypothetical protein
	LOC_Os01g21070	Up	1.353	1.491	1.671	2.258	1.189		0.836	1.199	0.745	2.226	2.382	endoglucanase, putative, expressed
	LOC_Os01g21120	Up	4.488	4.023	2.943	3.383	3.513		2.659	2.986	1.513	4.39	4.298	AP2 domain containing protein, expressed
	LOC_Os01g22120	Up	4.379	5.273	3.791	4.239	5.298		2.989	4.709	3.641	3.996	4.396	retrotransposon protein, putative, unclassified
	LOC_Os01g22320	Up	1.917	2.542	1.636	1.837	1.928		1.957	2.275	1.225	1.674	1.755	transposon protein, putative, unclassified
	LOC_Os01g22600	Up	1.064	1.675	3.195	1.328	1.569		1.383	1.411	2.769	1.946	1.947	mitochondrial carrier protein, putative, expressed
	LOC_Os01g22630	Up	1.366	1.404	1.549	1.648	1.44		0.952	0.77	1.054	1.375	1.087	ECT protein, putative, expressed
	LOC_Os01g22730	Up	0.81	1.039	0.913	0.59	0.735		1.239	1.339	1.092	1.324	1.506	transposon protein, putative, unclassified
	LOC_Os01g22990	Up	4.522	4.83	3.976	4.411	5.04		3.186	4.23	3.717	4.327	4.423	acidic leucine-rich nuclear phosphoprotein 32-related protein 1, putative, expressed
	LOC_Os01g24080	Up	4.191	3.693	5.109	2.971	2.593		2.882	3.627	5.096	3.478	3.158	hypothetical protein
	LOC_Os01g24270	Up	4.225	4.137	4.24	4.263	4.55		2.438	2.942	3.041	3.638	3.856	hypothetical protein
	LOC_Os01g24764	Up	2.179	2.251	2.797	2.77	1.747		1.139	0.853	1.343	1.459	1.16	expressed protein
	LOC_Os01g24780	Up	1.528	2.361	1.8	1.462	1.935		1.896	1.814	0.98	2.11	1.548	cytochrome P450, putative, expressed
	LOC_Os01g25050	Up	3.753	4.96	3.805	3.644	3.621		1.802	2.828	1.991	1.403	1.717	conserved hypothetical protein
	LOC_Os01g25160	Up	2.653	3.336	2.864	4.029	3.679		2.79	2.475	2.747	3.586	3.601	jacalin-like lectin domain containing protein
	LOC_Os01g25484	Up	0.876	1.063	0.76	0.884	0.833		0.749	0.83	0.92	0.946	1.079	ferredoxin--nitrite reductase, putative, expressed
	LOC_Os01g26080	Up	1.53	1.544	1.463	1.224	1.447		1.269	1.264	1.427	1.165	1.159	hypothetical protein
	LOC_Os01g26270	Up	2.142	3.051	2.298	2.148	2.259		1.342	2.09	1.759	1.536	1.622	OsWAK7 - OsWAK receptor-like protein kinase
	LOC_Os01g26776	Up	5.131	4.677	4.288	4.704	4.46		3.882	4.321	5.174	3.831	3.784
	LOC_Os01g26864	Up	3.537	3.33	3.174	2.697	2.757		1.216	2.356	2.235	1.81	1.963
	LOC_Os01g27120	Up	1.848	2.568	2.362	2.609	2.561		1.39	2.241	1.826	2.435	2.156	expressed protein
	LOC_Os01g27300	Up	2.256	2.51	2.318	1.781	1.877		1.166	1.507	1.468	1.684	1.48	glutathione S-transferase GSTF1, putative
	LOC_Os01g27510	Up	2.217	2.664	2.266	1.82	1.662		0.933	1.015	0.919	1.031	1.006	hypothetical protein
	LOC_Os01g27740	Up	1.136	1.712	1.637	1.279	1.489		0.942	1.383	1.175	0.66	0.922	dnaJ domain containing protein, expressed
	LOC_Os01g28244	Up	1.582	2.043	1.968	1.855	1.959		1.702	1.709	1.412	1.579	1.646	retrotransposon protein, putative, unclassified
	LOC_Os01g28490	Up	3.726	3.996	3.767	3.83	3.657		2.861	3.688	3.818	3.514	3.214	retrotransposon protein, putative, Ty1-copia subclass
	LOC_Os01g28780	Up	1.463	2.425	2.224	2.147	1.316		1.7	0.916	1.052	1.279	0.616	hypothetical protein
	LOC_Os01g28930	Up	4.067	5.06	2.993	3.989	4.371		4.972	5.7	3.449	5.332	5.182	conserved hypothetical protein
	LOC_Os01g28989	Up	3.977	3.459	3.978	3.331	4.021		2.321	3.413	3.621	2.83	3.285	expressed protein
	LOC_Os01g29870	Up	1.899	1.84	1.423	1.638	1.571		1.63	1.79	2.015	2.245	1.726	multidrug resistance protein 9, putative, expressed
	LOC_Os01g31830	Up	2.673	2.651	1.493	1.99	2.195		1.448	1.619	0.624	1.307	1.263	hypothetical protein
	LOC_Os01g31980	Up	2.046	1.816	1.642	1.553	1.618		1.137	1.019	0.946	0.889	1.18	MATE efflux family protein, putative, expressed
	LOC_Os01g32540	Up	2.745	6.476	3.635	5.096	5.663		4.989	6.93	4.802	7.106	6.719	acanthoscurrin-2 precursor, putative
	LOC_Os01g32760	Up	1.824	1.891	1.567	1.522	1.283		0.711	0.729	0.707	0.659	0.703	hypothetical protein
	LOC_Os01g32800	Up	2.399	2.473	2.206	1.783	1.622		1.688	1.632	1.468	1.343	1.776	proteasome subunit, putative, expressed
	LOC_Os01g33360	Up	5.068	2.238	4.51	1.952	2.522		6.007	4.679	5.973	5.157	5.09	DnaK family protein, putative, expressed
	LOC_Os01g33560	Up	4.829	4.566	4.34	2.542	3.521		3.866	5.462	5.37	4.828	4.408	retrotransposon protein, putative, unclassified
	LOC_Os01g34010	Up	1.623	1.307	1.105	0.833	1.224		0.639	1.044	1.049	0.792	1.067	conserved hypothetical protein
	AK073683	Up	1.979	2.565	1.186	1.91	2.05		1.28	2.347	0.87	1.408	1.365
	LOC_Os01g34590	Up	5.577	6.287	5.416	6.101	6.001		5.015	6.201	5.524	5.888	5.644	expressed protein
	LOC_Os01g34690	Up	5.798	6.921	5.255	6.053	6.47		3.721	6.025	4.878	4.988	4.92	expressed protein
	LOC_Os01g34870	Up	1.575	1.918	1.737	1.461	1.393		2.464	2.767	2.111	3.028	2.866	expressed protein
	LOC_Os01g34960	Up	2.185	2.321	3.459	2.193	2.005		2.45	2.494	3.243	2.137	1.809	retrotransposon, putative, centromere-specific
	LOC_Os01g35120	Up	3.752	2.69	4.565	3.894	3.262		2.057	1.136	1.906	1.048	1.286	zinc finger, C3HC4 type domain containing protein
	LOC_Os01g35300	Up	1.412	2.034	0.84	1.284	1.097		2.016	1.44	0.925	1.445	1.517	retrotransposon protein, putative, Ty1-copia subclass
	LOC_Os01g35950	Up	2.957	2.541	4.325	2.732	3.041		2.13	1.84	3.473	0.833	1.067	hypothetical protein
	LOC_Os01g36490	Up	1.159	1.345	1.262	1.394	1.136		0.65	1.263	1.365	0.988	1.442	hypothetical protein
	LOC_Os01g36520	Up	7.578	8.171	7.119	6.515	7.534		5.253	7.506	6.921	6.543	7.236	hypothetical protein
	LOC_Os01g36600	Up	1.852	1.821	1.623	1.541	2.117		1.294	1.468	1.104	0.912	0.854	PPR repeat domain containing protein, putative, expressed
	LOC_Os01g36610	Up	1.155	1.229	1.283	0.967	1.433		1.288	1.616	1.15	1.275	1.664	conserved hypothetical protein
	LOC_Os01g37560	Up	1.692	1.047	1.66	1.265	1.311		1.191	1.559	2.041	1.774	1.837	chaperone protein dnaJ 49, putative, expressed
[truncated: 5,178 more rows]
