# Supplementary material for: Comparative analysis of root transcriptome profiles of two pairs of drought-tolerant and susceptible rice near-isogenic lines under different drought stress
Source: BMC Plant Biol. 2011 Dec 2;11:174. doi: 10.1186/1471-2229-11-174 (PMC3268746; doi:10.1186/1471-2229-11-174)
Supplement: Additional file 2 — Selected genes and corresponding primer sequences used for qRT-PCR. [file 1471-2229-11-174-S2.XLS]

## Sheet: qRT-PCR genes and primers
Additional file 2. Selected genes and corresponding primer sequences used for qRT-PCR
Gene name	MSU6.1	Direction	Sequence
			5' > 3'
cellulose synthase (CESA4)	LOC_Os01g54620	F	GTGGAGGAGGAAGTGGAAGAG
		R	CACTCCCAACTCCAGAGACAC
citrate transporter	LOC_Os08g39370	F	CCTCTGCCTCATGTACTGCTC
		R	CAAGCTGAGCTCTCGTCTCA
Ethylene synthesis (Tyrosine amino transferase)	LOC_Os11g35040	F	GGCAATGTCTACACTTCTGAGC
		R	AACTGGAGCTACTGAGCCAAAC
Xyloglucan endo-transglycosylase (XET) C-terminus	LOC_Os03g63760	F	GAGGACAACATGGTGAAGTCG
		R	ATGGTGGTAGTAGTCGGAGGAG
4-coumarate--CoA ligase 2	LOC_Os03g05780	F	GGAATCATATCGCTCGAGTACC
		R	TGCCTCAACTCCTGAGACAAG
sulfate transporter 4.1, chloroplast precursor	LOC_Os09g06499	F	CGTTTCCTAAGAGCTTCTGGTC
		R	GACCTTGCGGTATTTCACCTAC
calcium/calmodulin-regulated receptor-like kinase	LOC_Os02g57560	F	GGAGATGGTGATGGAGCTG
		R	GTCCCTGTACGTCTTCCTGAC
aquaporin PIP2.2	LOC_Os02g41860	F	CTCCTCTCCCAATTGGATTCG
		R	GCCTTGTCCTTGTTGTAGATAACC
actin-97	LOC_Os05g01600	F	GCTTTCCCTCTATGCCAGTG
		R	AGTCTGTGAGGTCACGACCAG
