# Supplementary material for: Comparative analysis of root transcriptome profiles of two pairs of drought-tolerant and susceptible rice near-isogenic lines under different drought stress
Source: BMC Plant Biol. 2011 Dec 2;11:174. doi: 10.1186/1471-2229-11-174 (PMC3268746; doi:10.1186/1471-2229-11-174)
Supplement: Additional file 3 — The significant genes specifically expressed in two tolerant NILs under two drought stress treatments. In this table, 0.2 FTSW indicates 20 percent of fraction of transpirable soil water which is considered as severe drought stress treatment, and 0.5 FTSW indicates 50 percent of fraction of transpirable soil water which is considered as mild drought stress treatment. 10 = IR77298-14-1-2-B-10, 13 = IR77298-14-1-2-B-13, 11 = IR77298-5-6-B-11, and 18 = IR77298-5-6-B-18. A log2ratio > 0.585 is shown as up-regulated gene, a log2ratio <-0.585 is shown as down-regulated gene with an adjusted P value (FDR) <0.05. Up = significantly up-regulated genes, down = significantly down-regulated genes. [file 1471-2229-11-174-S3.XLS]

## Sheet: DEGs_Tol_NILs_0.2 FTSW
Additional file3. Genes specifically expressed in tolerant NILs in response to different drought stress treatment compared to their susceptible counterparts.
	A) Genes specifically expressed in IR77298-14-1-2-B-10 in response to severe drought stress treatment (0.2 FTSW) compared to its susceptible counterparts
		Gene ID	Log2ratio			Expression direction			Genbank ID	Annotation
			IR64	10	13	IR64	10	13
		LOC_Os01g01180	0.547	0.807	0.185		Up			expressed protein
		LOC_Os01g01930	-0.003	0.637	0.064		Up			hypothetical protein
		LOC_Os01g02360	-0.226	0.618	-0.005		Up		AK111700	LRK33
		LOC_Os01g02380	-0.002	0.806	-0.007		Up			retrotransposon protein, unclassified
		LOC_Os01g02400	0.425	1.331	0.535		Up		AK120121	Ser/Thr receptor-like kinase
		LOC_Os01g02750	0.075	1.59	0.305		Up			receptor kinase LRK14
		LOC_Os01g02770	0.239	1.479	0.08		Up			YRK1, X-hyb=LOC_Os01g02810
		LOC_Os01g02790	0.535	1.813	0.063		Up			receptor kinase LRK14
		LOC_Os01g03144	-0.541	0.628	0.482		Up		AK243657	ABC-2 type transporter family protein
		LOC_Os01g03410	0.251	0.598	0.365		Up			conserved hypothetical protein
		LOC_Os01g03989	0.341	1.117	0.238		Up			hypothetical protein
		LOC_Os01g04730	0.577	0.613	0.412		Up		AK058868	60S ribosomal protein L26-1
		LOC_Os01g05060	0.258	0.587	0.174		Up		AK104561	mitochondrial glycoprotein
		LOC_Os01g05820	0.23	0.662	-0.508		Up			gamma-glutamyltranspeptidase 1 precursor, X-hyb=LOC_Os01g05810
		LOC_Os01g05900	0.474	0.856	0.444		Up			histone H2B.1
		LOC_Os01g05930	0.009	1.318	-0.007		Up			SWIM zinc finger family protein
		LOC_Os01g05980	-0.251	1.005	0.257		Up			leucine-rich repeat receptor protein kinase EXS precursor
		LOC_Os01g06020	0.527	0.649	0.535		Up		AK059454	aspartyl-tRNA synthetase
		LOC_Os01g06790	0.133	1.118	-0.21		Up			disease resistance protein
		LOC_Os01g07180	0.032	0.937	0.254		Up			hypothetical protein
		LOC_Os01g07340	0.569	0.771	0.539		Up			expressed protein
		LOC_Os01g07800	0.582	1.012	0.44		Up			thiol-disulphide oxidoreductase DCC
		LOC_Os01g08590	0.495	1.136	0.378		Up			hypothetical protein
		LOC_Os01g08620	0.585	0.879	0.328		Up			conserved hypothetical protein
		LOC_Os01g08810	0.553	0.922	-0.007		Up		AK110852	cytochrome P450 86A1
		LOC_Os01g09140	-0.641	0.906	-0.927	Down	Up	Down		hypothetical protein
		LOC_Os01g09570	0.053	0.614	0.374		Up		AK121093	6-phosphofructokinase 2
		LOC_Os01g09800	0.327	0.76	0.079		Up		AK120715	regulatory protein NPR1
		LOC_Os01g10160	0.234	0.718	0.426		Up			retinitis pigmentosa GTPase regulator, X-hyb=LOC_Os04g57250
		LOC_Os01g11946	0.463	0.623	0.3		Up		AK064992	ATPase, coupled to transmembrane movement of substances
		LOC_Os01g12550	0.528	0.723	0.315		Up		AK242946	expressed protein
		LOC_Os01g12700	-0.01	0.607	0.009		Up			myb-like DNA-binding domain containing protein
		LOC_Os01g12820	0.083	0.661	0.121		Up		AK119627	harpin-induced protein
		LOC_Os01g14040	0.465	0.748	0.43		Up		AK073692	D-tyrosyl-tRNA
		LOC_Os01g14510	0.412	1.971	0.37		Up		AK065614	BRASSINOSTEROID INSENSITIVE 1 precursor
		LOC_Os01g14800	-0.021	0.791	0.463		Up			hypothetical protein
		LOC_Os01g14900	0.502	0.659	0.147		Up			glycerol-3-phosphate acyltransferase 1
		LOC_Os01g16640	-0.023	0.689	0.5		Up		AK243525	deleted in split hand/splt foot protein 1
		AK107917	0.293	1.014	0.536		Up		AK107917	NAE
		LOC_Os01g17260	0.485	0.634	0.188		Up		AK242743	transcription factor HBP-1b
		LOC_Os01g18830	-0.012	0.92	-0.533		Up			hypothetical protein
		LOC_Os01g19680	0.483	1.038	0.344		Up			retrotransposon protein, unclassified
		LOC_Os01g19840	0.535	0.61	0.398		Up		AK121735	60S ribosomal protein L29
		LOC_Os01g20930	0.16	1.648	0.276		Up			RING-H2 finger protein ATL3F
		LOC_Os01g20960	-0.002	0.931	-0.014		Up			hypothetical protein
		LOC_Os01g21900	0.182	0.743	0.521		Up			expressed protein
		LOC_Os01g22560	0.547	0.872	0.189		Up			glycerol-3-phosphate acyltransferase 1
		LOC_Os01g22650	0.212	0.883	0.212		Up			hypothetical protein
		LOC_Os01g23350	0.245	0.671	0.403		Up			hypothetical protein
		LOC_Os01g23400	0.394	1.052	0.559		Up			hypothetical protein
		LOC_Os01g24360	-0.001	1.703	-0.011		Up			retrotransposon protein, unclassified
		LOC_Os01g25170	-1.227	0.657	-0.014	Down	Up			expressed protein
		LOC_Os01g25430	0.374	0.719	0.458		Up			hypothetical protein
		LOC_Os01g25484	0.033	0.856	0.527		Up		AK061893	ferredoxin--nitrite reductase, chloroplast precursor, X-hyb=LOC_Os02g52730
		AK063667	0.41	0.611	0.237		Up		AK063667	NAE
		LOC_Os01g26410	0.495	0.706	-0.126		Up			hypothetical protein
		LOC_Os01g27180	0.259	0.617	0.249		Up			hypothetical protein
		LOC_Os01g27890	0.488	2.164	0.023		Up		AK243494	cytochrome P450 71D10
		LOC_Os01g28660	0.133	0.615	-0.006		Up			hypothetical protein
		LOC_Os01g29730	0.585	0.793	0.266		Up			retrotransposon protein, Ty3-gypsy subclass
		LOC_Os01g29740	0.427	1.015	0.563		Up		AK107724	expressed protein
		LOC_Os01g32120	0.199	0.883	0.046		Up		AK072726	calmodulin
		LOC_Os01g32184	0.521	0.735	0.461		Up		AK073118	tetratricopeptide repeat protein 5
		LOC_Os01g32510	0.23	0.63	0.283		Up			retrotransposon protein, unclassified
		LOC_Os01g33030	0.284	0.819	0.49		Up		AK100776	brix domain-containing protein 1
		LOC_Os01g33400	0.2	0.663	0.242		Up			helix-loop-helix DNA-binding domain containing protein
		LOC_Os01g33480	-0.249	0.972	0.004		Up			hypothetical protein
		LOC_Os01g34120	0.076	1.111	0.47		Up			hypothetical protein
		LOC_Os01g34980	0.454	0.902	-0.017		Up			hypothetical protein
		AK068070	-0.083	0.982	0.453		Up		AK068070	NAE
		LOC_Os01g37200	0.184	0.816	0.396		Up		AK107790	retrotransposon protein, Ty3-gypsy subclass
		LOC_Os01g37600	0.053	1.223	0.037		Up			agenet domain containing protein
		LOC_Os01g37920	0.096	0.825	0.449		Up			expressed protein
		LOC_Os01g38110	0.116	2.616	0.38		Up		AK069494	cytochrome P450 76C4
		LOC_Os01g39030	0.574	1.01	-0.086		Up			hypothetical protein
		LOC_Os01g39220	0.274	0.918	-0.109		Up			LOB domain protein 11, X-hyb=LOC_Os01g39070
		LOC_Os01g39260	0.136	0.995	0.574		Up		AK120948	OsFtsH5 - Oryza sativa FtsH protease, homologue of AtFtsH4
		LOC_Os01g39800	0.117	0.793	-0.355		Up		AK121186	esterase
		LOC_Os01g39950	0.452	0.613	0.089		Up			hypothetical protein
		LOC_Os01g40040	0.019	0.605	-0.057		Up			hypothetical protein
		LOC_Os01g40330	0.092	0.757	0.301		Up		AK062064	bZIP-like protein
		LOC_Os01g40680	0.261	0.729	0.259		Up		AK109665	pentatricopeptide repeat protein PPR868-14
		LOC_Os01g40690	0.342	0.631	-0.29		Up		AK099494	holocarboxylase synthetase
		LOC_Os01g40710	0.152	0.894	0.355		Up		AK240975	OHP2
		LOC_Os01g41000	0.558	0.806	0.247		Up			ZCW7, X-hyb=LOC_Os07g39730
		LOC_Os01g41010	0.337	0.606	-0.113		Up		AK103711	MARD1
		LOC_Os01g41650	0.539	0.7	0.306		Up		AK064442	pentatricopeptide repeat protein PPR986-12
		LOC_Os01g42400	0.343	0.951	-0.223		Up			protein kinase domain containing protein
		LOC_Os01g42500	0.414	0.807	0.408		Up		AK068000	zinc finger, C3HC4 type family protein
		LOC_Os01g42600	0.559	0.75	0.317		Up			hypothetical protein
		LOC_Os01g43240	0.128	0.931	0.577		Up			hypothetical protein
		LOC_Os01g43280	0.016	1.603	-0.784		Up	Down	AK108846	hydroquinone glucosyltransferase
		LOC_Os01g45310	0.463	0.989	-0.464		Up			translation initiation factor IF-2, X-hyb=LOC_Os08g27650
		LOC_Os01g45520	-0.605	1.181	-0.104	Down	Up			D-mannose binding lectin family protein
		LOC_Os01g46420	0.466	0.646	-0.262		Up			hypothetical protein
		LOC_Os01g47070	-0.506	1.215	0.04		Up		AK100973	acidic endochitinase precursor
		LOC_Os01g48900	0.177	0.635	0.268		Up		AK072230	dynamin-related protein 1A
		LOC_Os01g49820	-0.113	0.696	-1.197		Up	Down	AK101201	lipid phosphate phosphatase 3, chloroplast precursor
		LOC_Os01g49860	0.017	0.725	0.247		Up			conserved hypothetical protein
		LOC_Os01g51450	-0.543	0.605	-1.274		Up	Down		conserved hypothetical protein
		LOC_Os01g51560	0.409	1.396	0.061		Up			AT hook-containing MAR binding 1-like protein
		LOC_Os01g51660	0.375	0.627	-0.051		Up			hypothetical protein
		LOC_Os01g51754	0.534	0.963	0.556		Up		AK065152	alpha-amylase isozyme C2 precursor
		LOC_Os01g51810	0.582	0.796	0.481		Up		AK106507	CRR4
		LOC_Os01g51930	0.442	0.785	0.228		Up			hypothetical protein
		LOC_Os01g52080	0.488	1.008	-0.013		Up			hypothetical protein
		LOC_Os01g53140	0.108	0.641	0.381		Up			expressed protein
		LOC_Os01g53340	0.139	0.81	0.282		Up			hypothetical protein
		LOC_Os01g53930	0.469	0.923	0.429		Up		AK065656	hexokinase-1
		LOC_Os01g54240	0.305	0.783	0.493		Up		AK066787	nup85 Nucleoporin family protein
		LOC_Os01g54540	0.295	0.602	0.077		Up		AK104146	50S ribosomal protein L13, chloroplast precursor
		LOC_Os01g54960	0.207	0.697	0.285		Up		AK099571	metal-dependent hydrolase
		LOC_Os01g55870	0.344	0.892	0.484		Up		AK068983	chorismate mutase, chloroplast precursor
		LOC_Os01g56130	0.566	0.73	0.291		Up		AK110759	CSLC1 - cellulose synthase-like family C
		LOC_Os01g56230	0.552	1.213	0.088		Up		AK103291	expressed protein
		LOC_Os01g56880	0.515	0.762	0.256		Up		AK071643	purple acid phosphatase precursor
		LOC_Os01g57350	0.121	0.897	-0.459		Up		AK107062	D-erythro-sphingosine kinase/ diacylglycerol kinase
		LOC_Os01g57910	0.016	1.68	0.464		Up			chaperone
		LOC_Os01g58080	0.214	0.974	0.231		Up		AK059040	membrane-associated salt-inducible protein
		LOC_Os01g58600	-0.851	1.625	-0.941	Down	Up	Down		hypothetical protein
		LOC_Os01g58990	-0.107	0.663	-0.36		Up			cytochrome P450 94A2, X-hyb=LOC_Os01g59020
		LOC_Os01g59460	-0.087	0.774	-0.899		Up	Down		hypothetical protein
		LOC_Os01g61260	0.424	0.598	-0.046		Up			retrotransposon protein, Ty3-gypsy subclass
		LOC_Os01g61410	0.274	1.436	0.202		Up		AK066279	rotenone-insensitive NADH-ubiquinone oxidoreductase, mitochondrial precursor
		LOC_Os01g61680	0.519	0.704	-0.106		Up		AK072813	expressed protein
		LOC_Os01g62510	-0.877	0.655	-0.005	Down	Up			WRKY DNA binding domain containing protein
		LOC_Os01g62620	0.569	0.658	0.441		Up		AK070434	palmitoyltransferase PFA4
		LOC_Os01g62790	0.254	1.245	-0.005		Up		AK072322	nucleic acid binding protein
		LOC_Os01g62900	0.037	1.458	-0.012		Up		AK069425	delta 1-pyrroline-5-carboxylate synthetase
		LOC_Os01g65310	0.527	0.608	0.473		Up		AK103484	non-imprinted in Prader-Willi/Angelman syndrome region protein 1homolog
		LOC_Os01g66640	0.459	1.282	-1.568		Up	Down		serine/threonine-protein kinase receptor precursor
		LOC_Os01g67310	0.252	0.615	0.032		Up		AK106563	patatin class 1 precursor
		LOC_Os01g67540	0.438	0.609	0.028		Up		AK241420	4-coumarate--CoA ligase
		LOC_Os01g67620	0.272	0.646	-0.667		Up	Down		hypothetical protein
		LOC_Os01g68330	0.376	0.796	0.411		Up		AK058462	ATP-binding cassette sub-family B member 8, mitochondrial precursor
		LOC_Os01g68510	0.01	0.709	-0.147		Up		AK100698	peptide transporter PTR2
		LOC_Os01g69100	0.17	0.743	0.294		Up		AK069808	expressed protein
		LOC_Os01g70010	0.129	1.172	0.367		Up			60S ribosomal protein L7a
		LOC_Os01g70160	0.347	0.694	0.545		Up		AK073650	protein binding protein
		LOC_Os01g70490	-0.143	1.401	0.03		Up			potassium transporter 5
		LOC_Os01g70940	0.487	0.654	0.291		Up		AK070575	potassium transporter 2
		LOC_Os01g71370	0.407	0.858	0.402		Up			ligA
		LOC_Os01g71700	-1.184	1.03	-1.737	Down	Up	Down		amino-acid permease C1039.01
		LOC_Os01g71970	0.55	0.686	-0.236		Up			GRAS family transcription factor containing protein, X-hyb=LOC_Os06g10900
		LOC_Os01g73230	0.475	0.798	0.305		Up		AK067544	syntaxin-6
		LOC_Os01g73890	0.463	0.925	0.455		Up			transcription initiation factor IIA gamma chain
		LOC_Os01g74010	0.502	0.627	0.4		Up		AK105975	cyclase/dehydrase
		LOC_Os02g01240	0.549	0.611	0.282		Up		AK103103	ankyrin-3
		LOC_Os02g01930	0.049	0.638	-0.113		Up		AK120727	expressed protein
		LOC_Os02g02010	0.063	1.029	0.427		Up			conserved hypothetical protein
		LOC_Os02g02200	-0.112	1.351	-0.117		Up			ATLP-3
		LOC_Os02g02350	0.532	0.627	-0.048		Up		AK062579	SKIP4
		LOC_Os02g02400	0.195	2.388	-0.335		Up		AK061923	catalase isozyme A
		LOC_Os02g03150	0.468	0.866	0.244		Up			inhibitor I family protein, X-hyb=LOC_Os08g34258
		LOC_Os02g03190	0.262	0.792	0.252		Up			inhibitor I family protein
		LOC_Os02g03230	0.564	0.66	0.503		Up		AK058547	nodule membrane protein
		LOC_Os02g03250	0.358	0.598	-0.061		Up		AK062350	expressed protein
		LOC_Os02g03490	-0.523	0.667	-0.432		Up			major ampullate spidroin 3
		LOC_Os02g04590	0.056	0.603	0.092		Up			auxin-independent growth promoter
		LOC_Os02g06330	0.124	0.71	0.417		Up			ethylene-responsive transcription factor 3
		LOC_Os02g06970	0.321	1.298	0.331		Up		AK106983	expressed protein
		LOC_Os02g07880	0.569	0.678	0.57		Up		AK067170	expressed protein
		LOC_Os02g09200	-1.161	1.468	-0.919	Down	Up	Down		cytochrome P450 71D10
		LOC_Os02g09750	0.081	0.587	-0.014		Up			lycopene beta cyclase, chloroplast precursor
		LOC_Os02g09820	0.182	0.634	0.079		Up		AK064615	zinc finger, C3HC4 type family protein
		LOC_Os02g10050	0.037	0.854	0.472		Up		AK069578	mediator of RNA polymerase II transcription, subunit 18
		LOC_Os02g11780	0.449	0.691	0.178		Up		AK099831	transcription factor S-II, central domain containing protein
		LOC_Os02g11960	-0.616	1.574	0.551	Down	Up			ATATH5
		LOC_Os02g12580	0.456	0.722	0.252		Up		AK072676	OsPP2Ac-3 - Phosphatase 2A isoform 3 belonging to family 1
		LOC_Os02g12610	0.332	1.051	0.106		Up			17.0 kDa class II heat shock protein, X-hyb=LOC_Os07g10590
		LOC_Os02g13170	0.493	2.18	0.223		Up		AK241075	mitochondrial carrier protein, X-hyb=LOC_Os09g33470
		LOC_Os02g13180	0.202	0.868	-0.075		Up			SKP1-like protein 1A
		LOC_Os02g13340	0.298	0.712	0.435		Up		AK064279	expressed protein
		LOC_Os02g15160	0.014	3.188	-0.031		Up		AK106350	F-box domain containing protein
		LOC_Os02g15230	0.324	0.601	0.255		Up		AK070671	esterase precursor
		AK108573	-0.011	2.259	-0.05		Up		AK108573	NAE
		LOC_Os02g16240	0.005	0.88	0.163		Up			transposon protein, unclassified
		LOC_Os02g16450	0.583	1.528	0.532		Up		AK059139	expressed protein
		LOC_Os02g16940	-2.62	0.663	-1.821	Down	Up	Down		peptidase/ subtilase
		LOC_Os02g17000	0.485	0.913	-2.609		Up	Down	AK110825	subtilisin-like protease precursor, X-hyb=LOC_Os02g17060
		LOC_Os02g18810	0.526	0.637	0.164		Up		AK102280	pentatricopeptide repeat protein PPR868-14
		LOC_Os02g19410	-0.357	0.747	-0.37		Up			expressed protein
		AK241113	-0.005	0.866	-0.004		Up		AK241113	NAE
		LOC_Os02g20844	0.545	0.832	0.582		Up		AK061035	expressed protein
		LOC_Os02g20880	0.53	1.382	0.518		Up			conserved hypothetical protein
		LOC_Os02g21370	0.128	1.116	0.345		Up			hypothetical protein
		LOC_Os02g21520	0.162	0.716	-0.009		Up		AK067650	chalcone isomerase 3
		LOC_Os02g21760	0.312	1.088	-0.758		Up	Down		hypothetical protein
		LOC_Os02g21960	-0.376	1.005	0.132		Up			retrotransposon protein, Ty3-gypsy subclass
		LOC_Os02g22740	0.369	1.253	0.504		Up			retrotransposon protein, unclassified
		LOC_Os02g24150	0.368	0.752	0.303		Up			retrotransposon protein, unclassified
		LOC_Os02g24860	0.473	1.568	0.329		Up			retrotransposon protein, unclassified
		LOC_Os02g25070	0.577	1.128	0.208		Up			retrotransposon protein, Ty3-gypsy subclass
		LOC_Os02g25250	0.383	1.475	0.478		Up			retrotransposon protein, Ty3-gypsy subclass
		AK063216	-0.079	1.168	0.177		Up		AK063216	NAE
		LOC_Os02g26210	0.497	0.665	-0.752		Up	Down	AK060911	flowering promoting factor-like 1
		LOC_Os02g26390	0.138	0.726	-0.116		Up		AK111841	expressed protein
		LOC_Os02g28100	0.324	0.625	-0.17		Up			hypothetical protein
		LOC_Os02g28240	0.559	1.082	-0.182		Up			transferase, X-hyb=LOC_Os02g28200
		LOC_Os02g28820	0.528	0.624	-0.309		Up		AK105149	expressed protein
		AK064502	-0.003	0.89	-0.005		Up		AK064502	NAE
		LOC_Os02g30280	0.457	0.799	0.467		Up			conserved hypothetical protein
		LOC_Os02g30560	0.381	0.615	-0.12		Up			hypothetical protein
		LOC_Os02g30840	0.386	0.735	0.254		Up		AK073819	DRAP deaminase
		LOC_Os02g30930	-0.14	0.972	-0.014		Up			hypothetical protein
		LOC_Os02g33440	0.402	0.605	0.314		Up			hypothetical protein
		LOC_Os02g34030	-0.042	1.178	-0.004		Up			retrotransposon protein, unclassified
		LOC_Os02g34070	0.378	0.592	0.353		Up			hypothetical protein
		LOC_Os02g34900	-0.033	0.668	0.007		Up			transposon protein, CACTA, En/Spm sub-class
		LOC_Os02g35070	0.57	0.667	0.523		Up		AK066206	ran-binding protein 9
		LOC_Os02g35550	-0.127	0.719	0.522		Up			hypothetical protein
		LOC_Os02g35700	0.347	0.617	0.412		Up		AK106382	nucleoside diphosphate kinase
		LOC_Os02g35910	0.423	0.922	0.521		Up		AK069840	catalytic/ protein phosphatase type 2C
		LOC_Os02g36390	0.335	0.61	0.562		Up		AK066007	nucleotide-sugar transporter/ sugar porter
		LOC_Os02g36749	0.526	0.871	0.343		Up			conserved hypothetical protein
		LOC_Os02g36830	0.024	1.788	-0.01		Up			cytokinin-O-glucosyltransferase 2
		LOC_Os02g36860	0.174	0.764	0.524		Up			hypothetical protein
		AK242359	0.301	1.274	0.38		Up		AK242359	NAE
		LOC_Os02g37890	0.469	0.724	-0.628		Up	Down		retrotransposon protein, unclassified
		LOC_Os02g38170	0.412	0.802	-0.081		Up			expressed protein
		LOC_Os02g38420	0.358	0.771	-0.003		Up			hypothetical protein
		LOC_Os02g39200	0.455	0.679	0.326		Up		AK069982	nucleotide-sugar transporter/ sugar porter
		LOC_Os02g40830	0.408	0.739	0.281		Up		AK101006	succinyl-CoA ligase beta-chain, mitochondrial precursor
		LOC_Os02g42160	0.153	1.304	0.075		Up			OsWAK15 - OsWAK receptor-like protein kinase, X-hyb=LOC_Os02g42190
		LOC_Os02g42270	0.252	0.877	0.389		Up			T-cell activation protein phosphatase 2C-like protein
		LOC_Os02g42360	0.451	1.793	-0.117		Up			expressed protein
		LOC_Os02g43460	0.078	1.498	0.016		Up			helicase conserved C-terminal domain containing protein
		LOC_Os02g43594	0.005	1.441	-0.009		Up			vesicle-associated membrane protein-associated protein A
		AK241148	0.514	1.689	0.344		Up		AK241148	NAE
		LOC_Os02g44130	0.041	0.682	0.358		Up		AK064694	cys2/His2 zinc-finger transcription factor
		LOC_Os02g44134	0.074	0.813	0.503		Up			pollen thioesterase, X-hyb=LOC_Os02g44136
		LOC_Os02g44210	-0.563	1.05	-0.014		Up			hypothetical protein
		LOC_Os02g44690	0.083	0.638	0.321		Up		AK101444	HSPC171 protein
		LOC_Os02g45320	0.43	1.043	0.578		Up		AK100726	ATPP2-A13
		LOC_Os02g45580	0.506	0.85	0.252		Up			glucosyltransferase, X-hyb=LOC_Os10g24090
		LOC_Os02g45920	0.553	1.01	0.379		Up		AK108514	expressed protein
		LOC_Os02g46610	0.122	0.617	-0.146		Up		AK066953	expressed protein
		LOC_Os02g46956	-0.011	0.704	0.365		Up		AK102993	expressed protein
		LOC_Os02g46980	0.023	1.776	-0.023		Up		AK105891	pentatricopeptide repeat-containing protein
		LOC_Os02g47670	-0.162	0.669	0.513		Up		AK100727	ubiquitin-protein ligase
		LOC_Os02g48290	0.297	0.751	0.458		Up		AK071251	thioredoxin reductase 2
		LOC_Os02g48780	0.548	0.843	0.305		Up		AK119930	protein binding protein
		LOC_Os02g49610	0.139	0.793	0.353		Up		AK063054	h/ACA ribonucleoprotein complex subunit 2
		LOC_Os02g49740	-2.414	0.888	0.55	Down	Up			hypothetical protein
		LOC_Os02g50350	0.465	0.73	0.383		Up		AK065229	dihydropyrimidine dehydrogenase precursor
		LOC_Os02g51080	-0.275	1.243	0.559		Up		AK061968	geranylgeranyl hydrogenase
		LOC_Os02g51270	0.222	0.669	-0.031		Up			hypothetical protein
		LOC_Os02g51870	0.368	1.071	0.235		Up			hypothetical protein
		LOC_Os02g52640	-0.007	1.084	-0.094		Up		AK101014	galactoside 2-alpha-L-fucosyltransferase
		LOC_Os02g53900	0.564	0.795	0.341		Up			conserved hypothetical protein
		AK120371	0.567	1.163	-0.07		Up		AK120371	NAE
		LOC_Os02g54480	0.122	0.943	-0.006		Up			conserved hypothetical protein
		AK241405	-0.002	0.861	0.019		Up		AK241405	NAE
		LOC_Os02g54700	0.418	0.844	0.548		Up		AK060351	eukaryotic translation initiation factor 3 subunit 4
		LOC_Os02g54710	0.373	0.908	0.341		Up		AK061452	expressed protein
		LOC_Os02g54780	0.578	0.596	0.411		Up		AK112100	protein CYPRO4
		LOC_Os02g55640	-0.017	0.701	0.424		Up		AK069830	proteasome maturation factor UMP1 family protein
		LOC_Os02g55800	-0.23	1.023	0.083		Up			hypothetical protein
		LOC_Os02g56030	0.196	0.671	-0.362		Up		AK062322	expressed protein
		LOC_Os02g57100	0.462	0.711	0.572		Up		AK060021	catalytic/ hydrolase/ phosphoglycolate phosphatase
		LOC_Os02g57380	0.513	0.704	0.244		Up		AK102564	thioredoxin-like 8, chloroplast precursor
		LOC_Os02g57540	0.467	0.649	0.563		Up		AK062099	60S ribosomal protein L28
		LOC_Os02g57590	0.559	0.839	0.493		Up		AK071291	fibrillarin-2
		LOC_Os02g58100	-0.332	0.617	-0.152		Up			expressed protein
		LOC_Os02g58570	0.518	0.668	0.225		Up		AK058645	PRLI-interacting factor A
		AK111005	0.521	0.604	0.326		Up		AK111005	NAE
		LOC_Os03g01880	-0.553	0.64	-1.981		Up	Down	AK099538	carboxy-lyase
		LOC_Os03g02540	0.55	0.979	0.544		Up		AK101870	COP9 signalosome complex subunit 1
		LOC_Os03g02730	0.126	0.823	-0.028		Up		AK071417	oxidoreductase
		LOC_Os03g03440	0.374	2.152	0.007		Up		AK071921	expressed protein
		LOC_Os03g03560	0.359	0.778	-0.645		Up	Down	AK103695	FHA domain containing protein
		LOC_Os03g03730	-0.561	0.818	-2.318		Up	Down		regulatory protein
		LOC_Os03g03750	0.007	0.914	-2.042		Up	Down		hypothetical protein
		LOC_Os03g04010	0.513	0.723	0.413		Up			hypothetical protein
		LOC_Os03g04120	0.265	0.778	-0.079		Up		AK066406	AMP binding protein
		LOC_Os03g04130	0.038	1.002	0.148		Up		AK243551	AMP binding protein
		LOC_Os03g04930	0.156	0.767	0.065		Up		AK120438	expressed protein
		LOC_Os03g05334	-2.771	1.073	-2.692	Down	Up	Down	AK063904	expressed protein
		LOC_Os03g05780	0.173	0.997	0.249		Up		AK242087	4-coumarate--CoA ligase 2
		LOC_Os03g05890	0.443	1.196	0.254		Up			hypothetical protein
		LOC_Os03g05930	0.292	0.794	-1.464		Up	Down		retrotransposon protein, unclassified
		LOC_Os03g06090	0.066	0.98	0.354		Up		AK108804	nickel ion transporter
		LOC_Os03g06654	0.533	1.052	0.36		Up		AK072466	disulfide oxidoreductase/ monooxygenase/ oxidoreductase
		LOC_Os03g06750	-0.292	2.453	0.446		Up			expressed protein
		LOC_Os03g06990	0.062	1.58	-0.443		Up			prolyl 4-hydroxylase alpha subunit-like protein, X-hyb=LOC_Os03g07000
		LOC_Os03g07000	0.264	2.024	-0.294		Up			prolyl 4-hydroxylase alpha subunit-like protein
		LOC_Os03g07370	0.167	1.019	0.183		Up		AK068278	endonuclease/ nucleic acid binding protein
		LOC_Os03g08490	-1.024	0.971	-0.182	Down	Up		AK106987	ethylene-responsive element binding protein 2
		LOC_Os03g08500	0.109	0.637	0.467		Up		AK058349	ethylene-responsive element binding protein 2
		LOC_Os03g08560	0.513	2.483	0.268		Up		AK242894	ATPase 10, plasma membrane-type
		LOC_Os03g08754	0.502	0.782	0.344		Up		AK242211	MADS-box transcription factor 47
		LOC_Os03g08940	-0.187	0.592	0.273		Up			conserved hypothetical protein
		LOC_Os03g09050	0.551	0.633	0.198		Up			conserved hypothetical protein
		LOC_Os03g10060	0.284	0.854	-0.049		Up		AK104108	chloroplast 30S ribosomal protein S10
		LOC_Os03g10140	-0.044	0.953	0.535		Up			nucleic acid binding protein
		LOC_Os03g10450	0.129	1.194	0.526		Up		AK065564	ischemia/reperfusion inducible protein
		LOC_Os03g11250	0.519	0.719	0.385		Up		AK063086	expressed protein
		LOC_Os03g12210	-0.278	0.821	-0.604		Up	Down		expressed protein
		LOC_Os03g12890	0.558	0.616	0.153		Up		AK120579	branched-chain-amino-acid aminotransferase
		AK070511	-0.002	0.662	-1.442		Up	Down	AK070511	NAE
		LOC_Os03g13250	0.302	1.133	0.533		Up		AK100552	peptide transporter PTR2
		LOC_Os03g13680	-0.002	0.817	-0.001		Up			retrotransposon protein, unclassified
		LOC_Os03g14220	0.476	1.37	0.58		Up			hypothetical protein
		LOC_Os03g14550	0.199	1.51	0.013		Up			gibberellin-regulated protein 2 precursor
		LOC_Os03g15000	0.397	0.691	0.538		Up		AK100160	zinc finger, RING-type
		LOC_Os03g15033	0.544	0.633	0.279		Up		AK071625	expressed protein
		LOC_Os03g15590	0.535	0.597	0.541		Up		AK059989	eukaryotic translation initiation factor 4E type 3
		LOC_Os03g15800	0.557	0.6	0.475		Up		AK111791	BTB/POZ
		LOC_Os03g15880	0.401	0.639	0.483		Up		AK100694	coronatine-insensitive protein 1
		LOC_Os03g15930	0.499	0.732	0.437		Up		AK068775	cysteine-type peptidase
		LOC_Os03g16230	0.513	0.63	0.316		Up		AK058655	tropinone reductase
		LOC_Os03g16580	0.202	0.776	0.25		Up		AK070454	expressed protein
		LOC_Os03g16670	0.329	0.919	0.475		Up		AK100173	catalytic/ hydrolase
		LOC_Os03g17550	-0.652	0.691	-0.43	Down	Up		AK105569	serine/threonine-protein kinase NAK
		LOC_Os03g17870	-0.321	0.597	-1.517		Up	Down	AK103162	metallothionein-like protein 1
		LOC_Os03g17990	0.382	1.047	0.485		Up		AK064364	protein YIP1
		LOC_Os03g19230	0.53	1.008	0.353		Up			hypothetical protein
		LOC_Os03g19580	0.136	0.681	0.18		Up		AK070071	expressed protein
		LOC_Os03g19620	0	0.618	0.291		Up			hypothetical protein
		LOC_Os03g19730	0.468	0.794	0.508		Up		AK064126	expressed protein
		LOC_Os03g20600	-0.299	0.795	-0.479		Up		AK062978	expressed protein
		LOC_Os03g20670	0.248	0.712	0.297		Up		AK101817	domain of unknown function DUF609 containing protein
		LOC_Os03g22530	0.155	1.208	0.266		Up			lichenase-2 precursor
		AK111362	0.099	0.779	0.207		Up		AK111362	NAE
		LOC_Os03g24600	-0.296	0.953	0.456		Up		AK109429	peptide methionine sulfoxide reductase msrB
		LOC_Os03g24844	0.28	0.681	0.564		Up		AK099518	expressed protein
		LOC_Os03g25530	0.429	0.866	0.387		Up			expressed protein, X-hyb=LOC_Os05g05830
		LOC_Os03g26800	0.512	0.61	0.212		Up			lipid binding protein
		LOC_Os03g27410	0.508	0.843	0.51		Up			hypothetical protein
		LOC_Os03g28920	-0.186	0.604	0.371		Up			hypothetical protein
		LOC_Os03g30740	-0.02	1.215	-0.015		Up		AK073684	expressed protein
		LOC_Os03g31540	-0.276	0.595	-0.014		Up			conserved hypothetical protein
		LOC_Os03g31544	0.067	0.652	0.306		Up			hypothetical protein
		LOC_Os03g31630	0.305	0.691	0.063		Up			subtilisin-like protease
		LOC_Os03g31790	-0.005	0.602	-0.014		Up			hypothetical protein
		LOC_Os03g31839	0.535	0.778	0.451		Up		AK242451	retrotransposon protein, unclassified
		LOC_Os03g34020	-0.168	0.661	-1.875		Up	Down		retrotransposon, centromere-specific
		LOC_Os03g34300	0.322	0.733	0.311		Up		AK067011	serine incorporator 3
		LOC_Os03g35570	0.121	1.961	0.571		Up			retrotransposon protein, unclassified
		LOC_Os03g36790	0.269	0.647	0.301		Up		AK068863	tobamovirus multiplication 1
		LOC_Os03g37030	0.247	0.627	0.131		Up			retrotransposon, centromere-specific
		LOC_Os03g37070	0.523	0.919	0.095		Up			cytochrome P450 71E1
		LOC_Os03g37290	-0.966	0.75	-0.619	Down	Up	Down	AK119569	cytochrome P450 79A1
		LOC_Os03g37640	0.549	1.229	0.275		Up		AK102204	transparent testa 12 protein
		LOC_Os03g37970	0.411	0.661	0.19		Up		AK104259	60S ribosomal protein L13-2
		LOC_Os03g38040	-0.256	0.602	0.307		Up			hypothetical protein
		LOC_Os03g38090	0.132	0.911	0.396		Up			hypothetical protein
		LOC_Os03g38300	0.195	0.805	0.54		Up			hypothetical protein
		LOC_Os03g38490	0.361	0.641	0.486		Up		AK241604	DAG protein, chloroplast precursor
		LOC_Os03g39190	0.302	1.06	0.373		Up			hypothetical protein
		LOC_Os03g40410	0.543	0.647	0.488		Up		AK065841	expressed protein
		LOC_Os03g41260	-0.093	0.599	-0.347		Up			hypothetical protein
		LOC_Os03g41438	0.159	2.015	-0.561		Up		AK107194	protein Z
		LOC_Os03g42270	0.195	0.918	-0.091		Up			retrotransposon protein, unclassified
		LOC_Os03g44030	0.266	0.722	-0.013		Up			expressed protein
		LOC_Os03g44550	0.506	1.218	0.482		Up			ligA, X-hyb=LOC_Os04g41720
		LOC_Os03g44944	-0.013	0.681	-0.024		Up			CCR4-NOT transcription complex subunit 3
		LOC_Os03g45980	0.37	1.437	-0.033		Up		AK072616	expressed protein
		LOC_Os03g46250	0.366	1.221	-0.273		Up			acetyltransferase, GNAT family protein
		LOC_Os03g46330	0.308	0.699	0.161		Up			pattern formation protein EMB30
		LOC_Os03g46390	0.195	0.622	0.45		Up		AK061203	ras-related protein RHN1
		LOC_Os03g46410	0.543	0.943	0.205		Up		AK102010	transmembrane protein 56
		LOC_Os03g46424	0.454	0.783	0.554		Up			hypothetical protein
		LOC_Os03g46454	0.533	1.119	-0.102		Up			zinc transporter 10 precursor, X-hyb=LOC_Os11g41740
		LOC_Os03g46510	0.514	0.607	-0.042		Up		AK111705	F-box domain containing protein
		LOC_Os03g46740	0.382	0.637	0.317		Up		AK071650	toluene ABC transporter, ATP-binding protein
		LOC_Os03g47580	0	1.168	-0.171		Up			ubiquitin conjugating enzyme
		LOC_Os03g48590	-0.714	0.925	0.039	Down	Up			protein transport protein Sec61 alpha subunit isoform B
		LOC_Os03g48920	0.358	0.74	0.228		Up			membrane protein
		LOC_Os03g49450	0.196	1.071	0.1		Up			hypothetical protein
		LOC_Os03g49720	0.371	2.214	0.225		Up		AK070474	structural molecule
		LOC_Os03g49820	0.534	0.813	0.492		Up			hypothetical protein
		LOC_Os03g50310	-0.031	1.962	-0.763		Up	Down	AK120563	CCT motif family protein
		LOC_Os03g50330	0.466	0.662	0.222		Up		AK060694	serine/threonine-protein kinase ssp1
		LOC_Os03g50380	0.124	0.706	0.33		Up			DNA-directed RNA polymerase I subunit 12
		LOC_Os03g50600	0.42	0.604	0.371		Up			hypothetical protein
		LOC_Os03g51660	0.01	0.826	0.069		Up			conserved hypothetical protein
		LOC_Os03g51950	0.501	0.713	0.561		Up		AK059020	expressed protein
		LOC_Os03g52040	0.328	0.799	0.364		Up		AK067912	serine carboxypeptidase 1 precursor
		LOC_Os03g52360	-0.716	0.61	-0.33	Down	Up		AK064264	expressed protein
		LOC_Os03g53310	0.448	0.676	0.338		Up		AK059983	suppressor/enhancer of lin-12 protein 9 precursor
		LOC_Os03g53350	0.119	3.258	0.174		Up			cytokinin-O-glucosyltransferase 1
		LOC_Os03g53890	0.284	0.604	0.306		Up		AK061252	expressed protein
		LOC_Os03g54830	0.01	0.896	-0.016		Up			hypothetical protein
		LOC_Os03g55110	0.412	0.722	0.532		Up		AK062704	26S proteasome non-ATPase regulatory subunit 10
		LOC_Os03g56160	0.417	1.309	0		Up		AK120949	lectin-like receptor kinase 7
		LOC_Os03g56660	0.373	0.62	-0.218		Up		AK110772	expressed protein
		LOC_Os03g58010	-0.843	0.732	-0.431	Down	Up			N-acetyltransferase
		LOC_Os03g58690	0.473	1.368	0.348		Up		AK122059	expressed protein
		LOC_Os03g59330	-0.494	1.212	-0.454		Up			polygalacturonase precursor
		LOC_Os03g59450	0.292	1.162	0.498		Up		AK070392	carbohydrate transporter/ sugar porter/ transporter
		LOC_Os03g59530	0.559	0.69	0.081		Up		AK060622	protein Kinase-associated protein phosphatase
		LOC_Os03g59600	0.177	0.63	-1.114		Up	Down		ATP binding protein
		LOC_Os03g61260	0.265	0.696	-0.092		Up		AK062799	50S ribosomal protein L18, chloroplast precursor
		LOC_Os03g61590	0.3	1.004	0.062		Up		AK071202	expressed protein
		LOC_Os03g61640	0.454	0.715	0.439		Up		AK059869	expressed protein
		LOC_Os03g61900	0.491	0.821	0.449		Up		AK243368	expressed protein
		LOC_Os03g61920	0.317	0.651	0.536		Up		AK061773	electron transfer flavoprotein alpha-subunit, mitochondrial precursor
		LOC_Os03g63900	0.303	1.952	0.167		Up		AK071626	1-aminocyclopropane-1-carboxylate oxidase 2
		LOC_Os04g01240	0.502	1.189	0.574		Up		AK104417	expressed protein
		LOC_Os04g01674	0.165	0.633	0.061		Up		AK102907	glyoxylate reductase
		LOC_Os04g02754	-0.304	0.876	0.329		Up		AK243470	ATAMI1
		LOC_Os04g03120	0.545	0.734	0.142		Up			retrotransposon protein, unclassified
		LOC_Os04g03884	0.253	0.904	0.482		Up		AK072006	transposon protein, CACTA, En/Spm sub-class
		LOC_Os04g04540	0.278	0.774	0.148		Up			retrotransposon, centromere-specific
		LOC_Os04g07460	0.153	0.681	0.105		Up			retrotransposon, centromere-specific
		LOC_Os04g07580	-0.961	0.977	-0.015	Down	Up			retrotransposon protein, unclassified
		LOC_Os04g08010	0.353	1.464	0.324		Up			hypothetical protein
		LOC_Os04g08792	0.348	0.77	0.45		Up			hypothetical protein
		LOC_Os04g09330	0.012	0.937	0.055		Up			hypothetical protein
		LOC_Os04g09900	-2.161	1.465	-1.747	Down	Up	Down	AK121319	ent-kaurene synthase A, chloroplast precursor
		LOC_Os04g10000	-2.145	1.534	-0.702	Down	Up	Down	AK240900	sex determination protein tasselseed-2
		LOC_Os04g11510	0.052	1.482	-0.014		Up			methyl-CpG binding domain containing protein
		LOC_Os04g11660	0.085	1.557	-0.048		Up		AK106803	F-box protein interaction domain containing protein
		LOC_Os04g12690	0.268	2.668	-0.182		Up			indole-3-acetate beta-glucosyltransferase, X-hyb=LOC_Os04g12960
		LOC_Os04g12710	0.33	2.082	0.441		Up			indole-3-acetate beta-glucosyltransferase, X-hyb=LOC_Os04g12960
		LOC_Os04g12960	0.227	2.579	-0.187		Up		AK110892	indole-3-acetate beta-glucosyltransferase
		LOC_Os04g13580	-0.675	0.615	-0.608	Down	Up	Down		conserved hypothetical protein
		LOC_Os04g14740	0.41	0.65	0.57		Up			hypothetical protein
		LOC_Os04g14760	-0.074	0.998	0.532		Up		AK058344	phosphoglycerate mutase family protein
		LOC_Os04g15580	-1.324	0.715	-2.503	Down	Up	Down	AK119282	serine/threonine-protein kinase receptor precursor
		LOC_Os04g15910	-0.222	0.924	0.444		Up			protein dimerization, X-hyb=LOC_Os02g38700
		LOC_Os04g16740	-0.245	1.174	0.009		Up			ATP synthase alpha chain
		LOC_Os04g16940	0.055	2.008	0.39		Up		AK104960	transposon protein, CACTA, En/Spm sub-class
		LOC_Os04g17669	0.352	1.437	0.052		Up		AK242453	expressed protein
		LOC_Os04g17700	0.221	0.855	0.533		Up		AK066975	kinesin heavy chain isolog
		LOC_Os04g19100	0.01	1.114	-0.083		Up			retrotransposon protein, unclassified
		LOC_Os04g19500	-0.24	1.059	-0.004		Up			retrotransposon protein, unclassified
		LOC_Os04g20290	0.043	1.154	0.01		Up			retrotransposon protein, unclassified
		LOC_Os04g20800	0.189	0.6	-1.008		Up	Down		RNA binding protein
		LOC_Os04g21060	0.287	0.673	0.047		Up			retrotransposon protein, unclassified
		LOC_Os04g21080	0.496	0.788	0.383		Up			ligA, X-hyb=LOC_Os06g41620
		LOC_Os04g21570	0.311	0.787	-0.245		Up			fasciclin-like arabinogalactan protein 10 precursor, X-hyb=LOC_Os03g23010
		LOC_Os04g21650	0.211	0.602	0.239		Up		AK119323	expressed protein
		LOC_Os04g21720	0.521	1.114	0.288		Up			conserved hypothetical protein
		LOC_Os04g22860	0.291	0.936	0.495		Up		AK105141	protein phosphatase inhibitor containing protein
		LOC_Os04g23820	0.507	0.803	0.485		Up		AK108051	multisynthetase complex auxiliary component p43
		LOC_Os04g24300	0.008	0.588	-0.012		Up		AK108495	protein kinase domain containing protein
		LOC_Os04g24670	0.204	0.757	-0.284		Up			hypothetical protein
		LOC_Os04g25560	-0.034	0.736	-0.103		Up		AK068732	serine carboxypeptidase 1 precursor
		LOC_Os04g26810	-0.001	0.747	-0.042		Up			hypothetical protein
		LOC_Os04g27460	0.449	0.767	0.154		Up			conserved hypothetical protein
		LOC_Os04g28190	0.401	1.466	-0.009		Up			hypothetical protein
		LOC_Os04g28300	0.356	0.962	0.57		Up			rf1 protein, mitochondrial precursor
		LOC_Os04g30070	0.357	0.741	0.012		Up			hypothetical protein
		LOC_Os04g30170	0.274	0.899	-0.579		Up			hypothetical protein
		LOC_Os04g30800	0.362	1.163	-0.027		Up			ER lumen protein retaining receptor
		LOC_Os04g30930	0.027	1.196	0.514		Up			NB-ARC domain containing protein
		LOC_Os04g31070	0.015	0.585	0.558		Up		AK065340	acyl-desaturase, chloroplast precursor
		LOC_Os04g31160	0.167	0.835	-0.01		Up			hypothetical protein
		LOC_Os04g31910	0.419	0.588	0.316		Up			expressed protein
		LOC_Os04g32380	0.24	0.781	-0.041		Up			hypothetical protein
		LOC_Os04g32420	0.015	0.615	-0.005		Up			hypothetical protein
		LOC_Os04g33240	-0.139	1.32	0.338		Up		AK110700	sex determination protein tasselseed-2
		LOC_Os04g33390	-0.658	0.684	-0.475	Down	Up		AK103609	P-protein
		LOC_Os04g33430	0.065	0.81	0.317		Up			hypothetical protein
		LOC_Os04g33480	0.535	0.587	0.38		Up		AK066667	histone deacetylase 1
		LOC_Os04g33510	0.307	0.715	0.239		Up		AK111083	expressed protein
		AK111482	0.532	0.825	0.29		Up		AK111482	NAE
		LOC_Os04g34030	-0.863	0.734	-0.532	Down	Up			ubiquitin-protein ligase
		LOC_Os04g34330	-1.148	0.76	-0.863	Down	Up	Down		serine/threonine-protein kinase receptor precursor
		LOC_Os04g34410	-0.28	0.607	0.498		Up			serine/threonine-protein kinase receptor precursor, X-hyb=LOC_Os04g34420
		LOC_Os04g34550	0.323	1.183	0.034		Up			hypothetical protein
		LOC_Os04g34930	0.279	0.596	0.485		Up		AK061355	COP9 signalosome complex subunit 8
		LOC_Os04g35520	0.202	0.709	0.342		Up		AK063934	OsAPx7 - Stromal Ascorbate Peroxidase encoding gene
		LOC_Os04g35530	-0.015	0.666	0.182		Up			expressed protein
		LOC_Os04g35540	0.117	1.151	-0.043		Up		AK068521	amino acid permease
		LOC_Os04g35610	0.138	1.303	0.235		Up			pentatricopeptide repeat protein PPR868-14
		LOC_Os04g35620	0.361	0.727	0.414		Up		AK067679	conserved hypothetical protein
		LOC_Os04g35670	0.499	1.245	0.259		Up			DNA-directed RNA polymerase II largest subunit
		LOC_Os04g35690	-0.371	1.78	-0.091		Up		AK110861	TPR Domain containing protein
		LOC_Os04g35700	0.532	0.611	-0.041		Up		AK061622	mitogen-activated kinase kinase kinase alpha
		LOC_Os04g36880	0.442	0.649	-0.327		Up			expressed protein
		LOC_Os04g37530	0.494	0.945	0.096		Up		AK108771	expressed protein
		LOC_Os04g38490	-0.261	1.242	0.382		Up			hypothetical protein
		LOC_Os04g38510	0.387	0.748	-0.743		Up	Down		hypothetical protein
		LOC_Os04g39800	0.552	1.664	-0.361		Up			hypothetical protein
		LOC_Os04g39960	0.431	0.646	0.396		Up			hypothetical protein
		LOC_Os04g40780	0.005	1.179	-0.012		Up			F-box domain containing protein
		LOC_Os04g41530	0.534	0.722	-0.102		Up			serine/threonine-protein kinase GCN2
		LOC_Os04g41690	-0.276	0.863	0.008		Up			transposon protein, Mutator sub-class
		LOC_Os04g44020	-0.084	1.02	-0.157		Up			expressed protein, X-hyb=LOC_Os09g02390
		LOC_Os04g44310	-0.319	1.698	0.501		Up			hypothetical protein
		LOC_Os04g44830	0.372	0.594	0.301		Up		AK069195	thioredoxin M-type 2, chloroplast precursor
		LOC_Os04g45370	0.496	0.889	0.189		Up		AK108118	expressed protein
		LOC_Os04g46190	0.29	0.65	0.163		Up		AK059677	ubiquitin carboxyl-terminal hydrolase isozyme L3
		LOC_Os04g46850	0.005	0.602	0.531		Up			hypothetical protein
		LOC_Os04g47080	-2.269	1.513	-1.226	Down	Up	Down		anthocyanin regulatory Lc protein
		LOC_Os04g47120	0.195	0.638	-0.162		Up		AK061440	acyl-CoA thioesterase/ cyclic nucleotide binding protein
		LOC_Os04g47900	0.127	1.416	-0.253		Up		AK108551	ATTIM23-2
		LOC_Os04g48240	-0.119	0.702	0.019		Up			retrotransposon protein, unclassified
		LOC_Os04g49920	0.425	0.822	-0.272		Up			conserved hypothetical protein
		LOC_Os04g50000	0.494	0.664	-0.013		Up			retrotransposon protein, unclassified
		LOC_Os04g50864	-0.025	0.662	0.326		Up		AK068599	expressed protein
		LOC_Os04g50940	-0.501	1.12	-1.687		Up	Down	AK070216	peptide transporter PTR2
		LOC_Os04g50970	0.401	0.735	-0.096		Up		AK121673	seed specific protein Bn15D1B
		LOC_Os04g51130	0.491	1.009	0.165		Up		AK106400	calcium-dependent protein kinase substrate protein
		LOC_Os04g51920	-0.182	0.894	0.112		Up		AK067687	PDI-like protein
		LOC_Os04g52190	-1.386	0.626	-0.035	Down	Up		AK105614	vacuolar sorting receptor 7 precursor
		LOC_Os04g52770	0.273	1.313	0.261		Up		AK106689	protein SPATULA
		LOC_Os04g53340	0.336	1.015	0.345		Up			hypothetical protein
		LOC_Os04g53994	0.337	1.202	0.064		Up			ATP binding protein
		LOC_Os04g53998	-0.097	2.146	-2.309		Up	Down	AK065352	receptor-like kinase
		LOC_Os04g54070	-0.703	0.905	-1.259	Down	Up	Down		receptor-like kinase
		LOC_Os04g54080	-0.052	1.496	-1.119		Up	Down		serine/threonine-protein kinase receptor precursor
		LOC_Os04g54140	-0.456	1.971	-1.679		Up	Down	AK106486	receptor-like kinase
		LOC_Os04g54170	0.398	0.862	-0.04		Up			retrotransposon protein, unclassified
		LOC_Os04g54190	-0.413	0.646	-0.006		Up		AK071656	serine/threonine-protein kinase receptor precursor
		LOC_Os04g55440	-1.979	1.264	-2.493	Down	Up	Down	AK110734	hcr9-4E
		LOC_Os04g55860	0.266	0.662	0.484		Up		AK071125	peptidyl-tRNA hydrolase 2, mitochondrial precursor
		LOC_Os04g55950	0.199	0.807	-0.635		Up	Down		expressed protein
		LOC_Os04g56000	0.544	2.303	-0.209		Up			glycine-rich protein, X-hyb=LOC_Os04g55980
		LOC_Os04g57804	-0.017	0.888	-0.016		Up		AK241498	expressed protein
		LOC_Os04g58220	0.347	1.011	0.222		Up			arabinose-proton symporter
		LOC_Os04g58250	0.256	1.097	0.42		Up		AK071300	ATP binding protein
		LOC_Os04g58520	0.462	1.071	0.257		Up			hypothetical protein
		LOC_Os04g59000	0.351	0.73	-0.596		Up	Down		ATP binding protein
		LOC_Os04g59310	-0.004	1.271	0.023		Up		AK100293	MAP3K-like protein kinase
		LOC_Os04g59494	0.161	0.851	0.555		Up		AK099298	transportin-2
		LOC_Os04g59580	0.468	1.202	0.408		Up		AK073368	protein binding protein
		LOC_Os05g01320	0.341	0.729	0.491		Up		AK065617	expressed protein
		LOC_Os05g02200	-0.168	1.11	0.383		Up		AK108350	protein kinase
		LOC_Os05g03820	0.386	0.594	0.161		Up		AK103315	glutamate--cysteine ligase, chloroplast precursor
		LOC_Os05g03870	0.001	1.234	0.479		Up		AK102359	expressed protein
		LOC_Os05g03884	0.201	1.287	0.144		Up		AK111878	homeotic protein knotted-1
		LOC_Os05g03920	0.311	2.01	0.325		Up			protein kinase
		LOC_Os05g04080	0.267	0.697	-0.344		Up			hypothetical protein
		LOC_Os05g04110	0.059	0.799	-0.567		Up			hypothetical protein
		AK107339	0.307	0.858	-0.014		Up		AK107339	NAE
		LOC_Os05g04710	-0.808	0.798	-1.338	Down	Up	Down		IRE
		LOC_Os05g04720	0.511	0.733	0.105		Up			conserved hypothetical protein
		LOC_Os05g04860	0.337	0.643	0.506		Up		AK110979	agenet domain containing protein
		LOC_Os05g05020	0.461	1.406	-0.37		Up		AK071647	expressed protein
		LOC_Os05g05070	0.118	2.303	0.003		Up			hypothetical protein
		LOC_Os05g05080	-0.587	1.15	-0.338	Down	Up			expressed protein
		LOC_Os05g05680	-1.137	0.631	-2.013	Down	Up	Down	AK061064	1-aminocyclopropane-1-carboxylate oxidase
		LOC_Os05g06540	-0.013	1.755	0.101		Up		AK240755	expressed protein
		LOC_Os05g06610	-0.191	2.634	0.018		Up			retrotransposon protein, unclassified
		LOC_Os05g07220	0.542	1.468	0.444		Up		AK072587	kelch motif family protein
		LOC_Os05g07700	0.543	0.673	0.48		Up		AK066128	60S ribosomal protein L10-3
		LOC_Os05g08250	-0.094	0.844	0.009		Up			retrotransposon protein, unclassified
		LOC_Os05g08590	0.221	0.635	0.024		Up			conserved hypothetical protein
		LOC_Os05g08860	-4.955	0.687	-0.961	Down	Up	Down	AK062607	expressed protein
		LOC_Os05g10730	0.222	0.695	-0.217		Up		AK240722	multidrug resistance-associated protein 6 precursor
		LOC_Os05g10830	0.26	0.986	0.152		Up			germin-like protein subfamily 1 member 11 precursor
		LOC_Os05g12170	0.26	0.737	0.197		Up		AK072108	plant-specific domain TIGR01589 family protein
		LOC_Os05g12808	-0.015	0.821	0.07		Up			ovate protein
		LOC_Os05g13470	0.015	1.77	0.11		Up			retrotransposon protein, unclassified
		LOC_Os05g14010	-0.081	0.812	0.542		Up		AK121917	expressed protein
		LOC_Os05g14230	0.142	0.615	0.281		Up			hypothetical protein
		LOC_Os05g14690	0.434	0.651	-0.177		Up			retrotransposon protein, unclassified
		LOC_Os05g14730	0.567	1.116	0.232		Up		AK103430	cyclin-A1
		LOC_Os05g14770	0.292	0.931	-0.604		Up	Down		hypothetical protein
		LOC_Os05g15450	-0.378	1.118	0.178		Up			retrotransposon protein, Ty3-gypsy subclass
		LOC_Os05g15910	0.045	1.368	-0.011		Up			hypothetical protein
		LOC_Os05g16560	0.564	0.836	-0.034		Up			retrotransposon protein, unclassified
		LOC_Os05g16740	0.058	0.966	0.247		Up			SHR5-receptor-like kinase
		LOC_Os05g17849	0.366	0.646	0.481		Up		AK101739	expressed protein
		LOC_Os05g18070	0.375	0.783	0.029		Up			retrotransposon protein, Ty3-gypsy subclass
		LOC_Os05g19590	0.406	0.71	0.071		Up			retrotransposon protein, unclassified
		LOC_Os05g19680	-0.007	1.409	-0.012		Up			hypothetical protein
		LOC_Os05g20300	-0.002	1.386	0.024		Up			hypothetical protein
		LOC_Os05g22910	-0.361	0.8	0.338		Up			hypothetical protein
		AK242077	0.55	0.884	0.532		Up		AK242077	NAE
		LOC_Os05g23580	-0.001	1.268	-0.014		Up			hypothetical protein
		LOC_Os05g23800	0.582	1.09	0.489		Up			RNA recognition motif family protein
		LOC_Os05g24270	0.273	0.656	-0.047		Up			conserved hypothetical protein
		LOC_Os05g25490	0.003	0.937	0.099		Up			1-aminocyclopropane-1-carboxylate synthase 1
		LOC_Os05g25890	-0.359	1.325	0.4		Up		AK067550	expressed protein
		LOC_Os05g25900	0.54	0.882	0.257		Up			hypothetical protein
		LOC_Os05g26032	0.338	0.88	0.569		Up		AK119497	expressed protein
		LOC_Os05g26680	0.442	0.89	-0.003		Up			retrotransposon protein, Ty3-gypsy subclass
		LOC_Os05g26850	0.205	0.998	-0.018		Up			hypothetical protein
		LOC_Os05g26954	0.489	0.604	0.369		Up		AK107763	saposin-like type B, region 1 family protein
		LOC_Os05g27530	0.555	0.612	0.467		Up		AK111385	ras-related protein Rab-21
		LOC_Os05g27810	-0.003	1.2	-0.014		Up			hypothetical protein
		LOC_Os05g28200	0.14	0.727	0.527		Up		AK060912	bacteriochlorophyll synthase 34 kDa chain
		LOC_Os05g28390	0.313	0.847	0.143		Up			hypothetical protein
		LOC_Os05g28500	0.437	0.748	0.566		Up			expressed protein
		LOC_Os05g28590	-0.001	0.597	-0.269		Up			hypothetical protein
		LOC_Os05g28750	0.005	0.644	0.582		Up		AK105054	60S ribosomal protein L29
		LOC_Os05g28940	-0.428	0.727	0.433		Up		AK111540	developmentally-regulated GTP-binding protein 2
		LOC_Os05g30020	-0.012	0.69	0.01		Up			hypothetical protein
		LOC_Os05g30890	0.58	2.972	-0.225		Up		AK120018	cytochrome P450 72A1
		LOC_Os05g30940	0.404	2.872	0.575		Up		AK072757	vacuolar calcium binding protein
		LOC_Os05g31290	0.505	1.039	0.323		Up			acyl carrier protein, mitochondrial precursor
		LOC_Os05g31580	0.346	1.098	0.254		Up			retrotransposon protein, Ty1-copia subclass
		LOC_Os05g31740	0.22	1.935	0.161		Up		AK107084	cytochrome P450 86A2
		LOC_Os05g32100	0.402	0.962	-0.257		Up			hypothetical protein
		LOC_Os05g32770	0.577	1.069	0.246		Up			hypothetical protein
		LOC_Os05g32860	-0.256	0.862	0.154		Up			expressed protein
		AK068141	0.21	0.815	0.283		Up		AK068141	NAE
		LOC_Os05g33290	0.4	0.588	0.36		Up		AK240752	expressed protein
		AK111484	0.583	0.748	0.238		Up		AK111484	NAE
		LOC_Os05g34020	0.006	1.03	0.355		Up			hypothetical protein
		LOC_Os05g34720	-0.004	0.85	-0.018		Up		AK067880	expressed protein
		LOC_Os05g35020	-0.01	0.772	-0.044		Up			hypothetical protein
		LOC_Os05g35250	0.433	0.599	0.023		Up			hypothetical protein
		LOC_Os05g35650	0.308	1.415	-0.621		Up	Down	AK242663	peptide transporter PTR2-B
		LOC_Os05g36240	-0.451	2.837	0.423		Up			expressed protein
		LOC_Os05g37390	0.164	0.646	0.365		Up		AK066998	protein G10 homolog 2
		LOC_Os05g37490	-0.043	1.137	0.156		Up			hypothetical protein
		LOC_Os05g37650	0.453	1.308	0.527		Up			expressed protein
		LOC_Os05g37860	0.296	0.71	-0.215		Up			conserved hypothetical protein
		LOC_Os05g38160	0.4	0.858	0.571		Up		AK060152	PRA1 family protein
		LOC_Os05g38610	0.446	0.726	0.556		Up		AK099044	coatomer subunit zeta-1
		LOC_Os05g39070	0.525	0.77	0.239		Up		AK243556	NLI interacting factor-like phosphatase family protein
		LOC_Os05g39410	0.299	0.65	0.503		Up		AK067959	ATP binding protein
		LOC_Os05g39670	0.355	0.631	0.505		Up		AK060006	prenylated Rab receptor 2
		LOC_Os05g40080	0.564	0.829	-0.628		Up	Down		OsWRKY54 - Superfamily of rice TFs having WRKY and zinc finger domains
		LOC_Os05g40170	0.289	0.671	-0.168		Up		AK109153	expressed protein
		LOC_Os05g40260	0.467	0.664	0.089		Up		AK068619	expressed protein
		LOC_Os05g40400	-0.103	1.007	-1.726		Up	Down		harpin-induced protein
		LOC_Os05g40780	0.531	0.635	0.435		Up		AK121022	keratinocytes-associated protein 2
		LOC_Os05g41180	0.303	0.599	0.313		Up		AK240917	proteasome subunit alpha type 3
		LOC_Os05g42060	0.381	1.087	0.313		Up		AK243087	cytokinin-O-glucosyltransferase 3
		LOC_Os05g42160	0.498	0.992	0.148		Up			hypothetical protein
		LOC_Os05g42240	0.373	0.973	-0.035		Up			hypothetical protein
		LOC_Os05g42340	0.099	0.729	0.127		Up			conserved hypothetical protein
		LOC_Os05g44950	0.582	1.009	0.414		Up			senescence-induced receptor-like serine/threonine-protein kinase precursor
		LOC_Os05g45260	0.156	1.172	-0.002		Up			hypothetical protein
		LOC_Os05g45350	-0.077	2.926	0.399		Up		AK108715	electron transporter/ heat shock protein binding protein
		LOC_Os05g45980	0.02	0.628	-0.03		Up			hypothetical protein
		LOC_Os05g46430	0.4	0.606	0.42		Up		AK066599	60S ribosomal protein L28
		LOC_Os05g46730	-0.019	0.732	-0.023		Up			hypothetical protein
		LOC_Os05g47550	0.187	0.605	0.374		Up		AK103211	clathrin assembly protein
		LOC_Os05g47670	-0.018	0.714	-0.51		Up			protein binding protein
		LOC_Os05g48370	0.546	0.652	0.214		Up		AK067152	expressed protein
		LOC_Os05g48380	0.436	0.827	0.223		Up		AK121717	ubiquitin-conjugating enzyme E2
		LOC_Os05g48400	0.176	0.655	0.245		Up			hypothetical protein
		LOC_Os05g48570	-0.324	0.74	-1.025		Up	Down		conserved hypothetical protein
		LOC_Os05g48670	0.444	0.635	0.205		Up			tubby
		LOC_Os05g50090	0.385	1.316	0.437		Up		AK241368	oxidoreductase
		LOC_Os05g50100	-0.689	0.843	-0.736	Down	Up	Down	AK107732	expressed protein
		LOC_Os05g50730	-0.876	1.047	-0.555	Down	Up		AK106631	expressed protein
		LOC_Os05g50810	0.148	0.592	0.576		Up		AK070346	calcium-dependent protein kinase, isoform 2
		LOC_Os05g51050	-0.231	0.909	-1.016		Up	Down		acyl-protein thioesterase 2
		LOC_Os06g01640	0.447	0.638	0.453		Up		AK099594	protein arginine N-methyltransferase 7
		LOC_Os06g02028	0.416	0.681	0.025		Up		AK068889	eyes absent homolog 4
		LOC_Os06g02570	0.471	0.637	0.409		Up		AK243105	syntaxin 43
		LOC_Os06g03570	0.396	0.839	0.224		Up		AK241944	tetratricopeptide-like helical
		LOC_Os06g04140	0.149	0.745	0.219		Up		AK107873	expressed protein
		LOC_Os06g04240	0.185	0.788	0.077		Up			Q-rich domain protein
		LOC_Os06g04860	0.076	0.866	0.085		Up			hypothetical protein
		LOC_Os06g05284	0.356	1.456	0.397		Up		AK109544	transferase family protein
		LOC_Os06g05340	0.526	0.59	-0.029		Up			WRI1
		LOC_Os06g05600	0.558	0.65	0.418		Up			F-box domain containing protein
		LOC_Os06g05630	0.015	1.314	-0.014		Up		AK067418	anther-specific proline-rich protein APG
		LOC_Os06g05940	0.346	1.236	-0.092		Up		AK109934	lipopolysaccharide-modifying protein
		LOC_Os06g06310	0.231	0.672	0.151		Up			hypothetical protein
		LOC_Os06g06530	0.383	0.688	0.449		Up		AK121877	proline-rich cell wall protein-like
		LOC_Os06g07020	0.534	0.735	0.425		Up		AK106360	zinc finger, C2H2 type family protein
		LOC_Os06g07070	0.284	0.634	0.182		Up		AK058497	BRASSINOSTEROID INSENSITIVE 1-associated receptor kinase 1 precursor
		LOC_Os06g07760	-0.034	1.069	-0.095		Up		AK242396	sulfiredoxin-1
		LOC_Os06g08390	0.496	0.613	0.403		Up		AK068745	metallophosphoesterase
		LOC_Os06g08460	-0.3	1.004	-1.545		Up	Down		exo70 exocyst complex subunit family protein
		LOC_Os06g08580	-0.854	0.88	-1.685	Down	Up	Down	AK109842	anthranilate N-benzoyltransferase protein 1
		AK100384	0.013	0.988	0.531		Up		AK100384	NAE
		LOC_Os06g09090	0.027	0.646	0.031		Up			glutamate receptor 2.8 precursor
		AK241227	0.159	0.987	-0.026		Up		AK241227	NAE
		LOC_Os06g10640	0.199	0.648	-0.293		Up			hypothetical protein
		LOC_Os06g11090	0.182	0.758	0.299		Up		AK108107	gibberellin receptor GID1L2
		LOC_Os06g11270	0.316	1.031	-0.166		Up			anthocyanidin 3-O-glucosyltransferase, X-hyb=LOC_Os10g03320
		LOC_Os06g11710	0.265	0.734	0.025		Up			cytokinin-O-glucosyltransferase 2
		LOC_Os06g12129	0.151	0.783	0.422		Up		AK109268	expressed protein
		LOC_Os06g12560	-0.444	1.228	-0.959		Up	Down		RING-H2 finger protein ATL1Q
		LOC_Os06g13839	0.477	0.649	0.151		Up			cleavage stimulation factor, 64 kDa subunit
		LOC_Os06g14010	0.514	0.95	0.035		Up			MYB transcription factor TaMYB1, X-hyb=LOC_Os01g62510
		LOC_Os06g14700	0.013	1.051	0.46		Up			MYB transcription factor TaMYB1
		LOC_Os06g14920	0.36	0.994	0.078		Up			retrotransposon protein, unclassified
		LOC_Os06g15370	-0.094	0.893	-0.197		Up		AK120596	peptide transporter PTR2
		LOC_Os06g15990	0.486	0.998	-0.364		Up		AK061794	aldehyde dehydrogenase, mitochondrial precursor
		LOC_Os06g17120	-0.042	0.605	-0.531		Up			UDP-glycosyltransferase 89B2, X-hyb=LOC_Os06g17140
		LOC_Os06g17960	0.233	0.731	-0.078		Up			hypothetical protein
		LOC_Os06g19260	-0.015	1.168	-0.014		Up		AK065533	expressed protein
		LOC_Os06g19400	0.479	0.719	0.354		Up		AK060808	C2 domain containing protein
		LOC_Os06g19690	0.005	0.71	0.519		Up		AK242142	expressed protein
		LOC_Os06g19800	0.442	1.356	-1.106		Up	Down	AK106070	BURP domain containing protein
		LOC_Os06g20240	-0.006	1.07	0.089		Up			latency associated nuclear antigen
		LOC_Os06g20320	0.081	0.682	0.117		Up		AK099680	trigger factor-like protein
		LOC_Os06g20610	0.369	0.62	0.437		Up			ubiquitin-protein ligase/ zinc ion binding protein
		LOC_Os06g21310	0.575	0.902	-0.091		Up			glycine-rich cell wall structural protein precursor
		LOC_Os06g21550	0.232	1.384	0.499		Up		AK242275	thioredoxin-like protein 5
		LOC_Os06g22950	0.477	0.62	-0.213		Up			hypothetical protein
		AK061222	0.556	1.168	-0.118		Up		AK061222	NAE
		LOC_Os06g23130	-0.423	1.157	-0.017		Up			retrotransposon protein, unclassified
		LOC_Os06g23720	0.191	1.006	0.002		Up			retrotransposon protein, unclassified
		LOC_Os06g23800	0.579	1.023	0.467		Up		AK061139	disulfide oxidoreductase/ monooxygenase/ oxidoreductase
		LOC_Os06g24240	0.571	0.718	0.458		Up			hypothetical protein
		LOC_Os06g24730	-0.318	1.003	-0.065		Up		AK066777	hydrolase, alpha/beta fold family protein
		LOC_Os06g24890	0.169	1.545	0.02		Up			hypothetical protein
		AK109778	0.01	1.289	0.167		Up		AK109778	NAE
		LOC_Os06g26130	0.52	0.892	-1.308		Up	Down		retrotransposon protein, Ty3-gypsy subclass
		LOC_Os06g26320	0.005	1.198	-0.002		Up			retrotransposon protein, Ty3-gypsy subclass
		LOC_Os06g28760	0.014	0.675	-0.068		Up			hypothetical protein
		LOC_Os06g29250	0.148	0.659	0.535		Up		AK108507	expressed protein
		LOC_Os06g29970	0.309	1.027	0.027		Up			hypothetical protein
		LOC_Os06g30490	0.585	0.768	0.454		Up			hypothetical protein
		LOC_Os06g30970	0.462	0.881	0.556		Up		AK066232	ubiquitin-conjugating enzyme E2-17 kDa
		LOC_Os06g31110	-0.43	0.952	0.01		Up			hypothetical protein
		LOC_Os06g31740	0.135	0.608	0.316		Up			ligA, X-hyb=LOC_Os06g31760
		LOC_Os06g31760	0.201	0.648	0.189		Up			ligA, X-hyb=LOC_Os06g31740
		LOC_Os06g31930	0.162	1.493	-0.035		Up			thionin precursor
		LOC_Os06g33690	-0.002	0.843	-0.013		Up			CAPIP1
		LOC_Os06g33730	0.344	1.274	0.287		Up			hypothetical protein
		LOC_Os06g33990	0.373	1.371	0.002		Up			hypothetical protein
		LOC_Os06g34950	0.16	0.992	0.525		Up			hypothetical protein
		LOC_Os06g36310	0.112	1.079	-0.044		Up			receptor-like protein kinase 5 precursor
		LOC_Os06g36820	-0.118	1.328	0.045		Up			cysteine synthase, X-hyb=LOC_Os06g36880
		LOC_Os06g37240	0.473	0.837	-0.005		Up			hypothetical protein
		LOC_Os06g37280	-2.11	1.598	-1.162	Down	Up	Down		expressed protein
		LOC_Os06g37490	-1.304	1.263	-1.125	Down	Up	Down		hypothetical protein
		LOC_Os06g37500	0.204	0.679	-0.082		Up			cytokinin dehydrogenase 1 precursor
		LOC_Os06g38230	0.249	0.989	0.311		Up			retrotransposon protein, unclassified
		LOC_Os06g38500	-0.365	1.011	-0.945		Up	Down		hypothetical protein
		LOC_Os06g38720	0.373	0.831	-0.145		Up			conserved hypothetical protein
		LOC_Os06g38740	0.512	0.825	0.014		Up			conserved hypothetical protein
		LOC_Os06g39344	0.319	0.774	-0.089		Up		AK072650	3-hydroxyisobutyryl-CoA hydrolase/ catalytic
		LOC_Os06g39380	0.049	1.191	0.233		Up			hypothetical protein
		LOC_Os06g39730	0.442	0.827	0.186		Up			ribulose bisphosphate carboxylase large chain, X-hyb=LOC_Os01g65910
		LOC_Os06g40190	0.346	0.607	0.022		Up		AK072121	phospholipase D alpha 2
		LOC_Os06g40210	-0.074	0.779	0.476		Up		AK069255	expressed protein
		LOC_Os06g40510	-0.007	0.871	0.288		Up		AK242958	SEC14-like protein 1
		LOC_Os06g40784	0.572	0.678	0.459		Up		AK242048	expressed protein
		LOC_Os06g41100	0.145	0.665	-0.132		Up		AK119909	TGA10 transcription factor
		LOC_Os06g41140	-0.159	1.581	0.382		Up			retrotransposon protein, unclassified
		LOC_Os06g41580	0.431	0.708	-0.147		Up			LGC1, X-hyb=LOC_Os02g18640
		LOC_Os06g41980	-0.221	0.891	0.395		Up			protein kinase
		LOC_Os06g42120	0.431	1.053	0.174		Up		AK109408	flavonol 4-sulfotransferase
		LOC_Os06g42180	-0.443	1.051	0.179		Up			hypothetical protein
		LOC_Os06g42560	0.179	0.673	0.413		Up		AK058470	tryptophan synthase beta chain 2
		LOC_Os06g42990	-0.805	1.291	-0.561	Down	Up			AP2 domain containing protein
		LOC_Os06g43700	0.57	1.508	0.487		Up		AK070101	amino acid permease
		LOC_Os06g44150	0.153	0.73	0.02		Up		AK071905	MRS2-10
		LOC_Os06g44890	0.512	0.641	0.564		Up		AK065502	villin-4
		LOC_Os06g45730	-1.94	0.916	-1.841	Down	Up	Down	AK108036	speckle-type POZ protein
		AK243492	0.435	0.588	0.298		Up		AK243492	NAE
		LOC_Os06g46100	0.472	0.949	0.06		Up			hypothetical protein
		LOC_Os06g46480	-0.196	0.708	-0.983		Up	Down	AK109845	expressed protein
		LOC_Os06g47460	0.146	0.619	0.222		Up			hypothetical protein
		LOC_Os06g47834	0.136	0.769	0.119		Up		AK106435	expressed protein
		LOC_Os06g47860	0.372	1.183	0.427		Up		AK065874	expressed protein
		LOC_Os06g48260	0.419	0.926	-0.086		Up			hypothetical protein
		LOC_Os06g48320	0.477	0.596	0.27		Up		AK062416	lipid binding protein
		LOC_Os06g49250	0.377	1.02	0.455		Up		AK064899	peptide transporter PTR2
		LOC_Os06g49640	0.248	1.341	-0.298		Up		AK121344	uncharacterized protein UPF0114
		LOC_Os06g49700	0.292	0.739	0.541		Up		AK100379	expressed protein
		LOC_Os06g49970	0.283	0.888	-0.067		Up		AK059671	alpha-amylase isozyme C2 precursor
		LOC_Os06g50789	0.573	0.942	0.234		Up			hypothetical protein
		LOC_Os06g51060	-0.051	0.702	-0.819		Up	Down	AK061042	basic endochitinase 1 precursor
		LOC_Os06g51470	-0.083	0.656	-0.188		Up			expressed protein
		LOC_Os07g01020	0.498	0.67	0.206		Up		AK073305	pyridoxin biosynthesis protein ER1
		LOC_Os07g01900	0	1.601	0.261		Up			expressed protein
		LOC_Os07g02520	0.256	0.73	0.046		Up			conserved hypothetical protein
		LOC_Os07g02590	0.107	2.173	0.577		Up		AK069420	expressed protein
		LOC_Os07g02800	0.469	1.343	0.509		Up		AK070421	myb-like DNA-binding domain, SHAQKYF class family protein
		LOC_Os07g02930	0.361	1	0.552		Up			F-box domain containing protein
		LOC_Os07g03288	-3.084	0.913	-1.833	Down	Up	Down		pathogenesis-related protein PRB1-3 precursor, X-hyb=LOC_Os07g03467
		LOC_Os07g03780	0.277	0.705	-0.174		Up			lectin-like receptor kinase 7
		LOC_Os07g03960	0.012	1.215	0.024		Up		AK068296	hexose carrier protein HEX6
		LOC_Os07g04000	0.363	1.387	-0.071		Up			lectin-like receptor kinase 7
		LOC_Os07g05260	0.268	1.143	0.449		Up		AK242479	expressed protein
		LOC_Os07g05400	0.402	1.907	0.08		Up		AK072768	ferredoxin--NADP reductase, embryo isozyme, chloroplast precursor
		LOC_Os07g05900	0.421	0.78	-0.351		Up			conserved hypothetical protein
		LOC_Os07g06840	0.022	0.898	0.38		Up		AK061530	gibberellin receptor GID1L2
		LOC_Os07g07460	0.537	0.818	0.247		Up			hypothetical protein
		LOC_Os07g07470	0.146	1.272	-0.351		Up		AK105761	3-methyl-2-oxobutanoate dehydrogenase
		LOC_Os07g07800	0.343	0.708	0.237		Up			PHA synthase, X-hyb=LOC_Os03g18090
		LOC_Os07g08250	0.359	0.819	-0.762		Up	Down		hypothetical protein
		LOC_Os07g08590	0.146	0.64	-0.399		Up			hypothetical protein
		LOC_Os07g08729	0.517	0.974	0.505		Up		AK102066	ATP-dependent DNA helicase 2 subunit 1
		LOC_Os07g08820	0.235	0.927	0.58		Up		AK063035	C-Myc-binding protein
		LOC_Os07g09190	-3.98	1.745	-1.707	Down	Up	Down	AK100909	1-deoxy-D-xylulose-5-phosphate synthase, chloroplast precursor
		LOC_Os07g09290	0.196	0.832	0.569		Up			hypothetical protein
		LOC_Os07g09600	0.448	0.746	0.323		Up		AK060910	vesicle-associated membrane protein 725
		LOC_Os07g09670	0.259	0.78	0.426		Up		AK064329	galactosyltransferase/ transferase, transferring hexosyl groups
		LOC_Os07g10030	0.372	1.017	0.491		Up		AK242778	expressed protein
		LOC_Os07g10380	0.563	1.177	0.39		Up			conserved hypothetical protein
		LOC_Os07g11210	0.46	0.784	0.373		Up			retrotransposon protein, Ty3-gypsy subclass
		LOC_Os07g11930	-0.381	1.033	-1.841		Up	Down		hypothetical protein
		LOC_Os07g12170	0.178	0.686	0.312		Up		AK243518	ADP-ribosylation factor 1
		LOC_Os07g12760	0.284	0.685	0.002		Up			hypothetical protein
		LOC_Os07g13170	0.065	0.623	-0.837		Up	Down	AK111874	floral homeotic protein
		LOC_Os07g13180	-0.269	1.247	0.045		Up			hypothetical protein
		LOC_Os07g13260	0.099	1.61	-0.794		Up	Down	AK068542	dof domain, zinc finger family protein
		LOC_Os07g14640	-0.434	0.687	0.177		Up			hypothetical protein
		LOC_Os07g14900	0.501	0.994	0.325		Up			hypothetical protein
		LOC_Os07g15670	0.399	0.736	0.147		Up		AK066852	thiol-disulfide isomerase and thioredoxins
		LOC_Os07g17390	0.526	0.638	0.57		Up			thylakoid lumenal 21.5 kDa protein, chloroplast precursor, X-hyb=LOC_Os12g37710
		LOC_Os07g17430	0.33	1.81	-1.382		Up	Down		hypothetical protein
		LOC_Os07g17980	0.229	1.447	0.39		Up			retrotransposon, centromere-specific
		LOC_Os07g18040	0.277	0.811	-0.381		Up			hypothetical protein
		LOC_Os07g18944	0.533	0.84	0.13		Up		AK069087	expressed protein, X-hyb=LOC_Os12g34990
		LOC_Os07g19480	0.19	1.067	0.429		Up			hypothetical protein
		LOC_Os07g22120	-0.142	1.353	-0.031		Up			hypothetical protein
		LOC_Os07g25250	0.023	0.604	0.351		Up			hypothetical protein
		LOC_Os07g25290	-0.148	0.732	0.034		Up			retrotransposon protein, Ty3-gypsy subclass
		LOC_Os07g26450	0.522	0.829	-0.185		Up			hypothetical protein
		LOC_Os07g26760	0.326	1.023	0		Up			hypothetical protein
		LOC_Os07g26860	0.127	0.771	-0.183		Up			hypothetical protein
		LOC_Os07g27120	0.385	0.685	-0.432		Up		AK066460	expressed protein
		LOC_Os07g27850	-0.204	1.39	-0.729		Up	Down		GTPase activating protein, X-hyb=LOC_Os10g22190
		LOC_Os07g28160	0.365	1.589	0.364		Up			cytochrome P450 51
		LOC_Os07g28400	0.574	0.897	0.245		Up		AK070358	kinesin like protein
		LOC_Os07g29530	0.353	0.724	0.141		Up			hypothetical protein
		LOC_Os07g30200	0.442	0.631	-0.051		Up			asparaginyl-tRNA synthetase
		LOC_Os07g30250	0.568	0.661	0.278		Up		AK069694	oligosaccharide translocation protein rft1
		LOC_Os07g30670	0.228	1.286	0.366		Up		AK068191	electron carrier/ electron transporter/ iron ion binding protein
		LOC_Os07g30760	0.341	2.582	-0.033		Up		AK106006	anthocyanidin 3-O-glucosyltransferase
		LOC_Os07g30970	0.07	0.671	0.464		Up		AK121796	nucleoside diphosphate kinase 1
		LOC_Os07g31510	-0.196	1.027	0.019		Up			hypothetical protein
		LOC_Os07g32406	0.351	0.631	-0.023		Up		AK100690	expressed protein
		LOC_Os07g32450	0.393	0.609	0.374		Up		AK069914	myosin-like protein
		LOC_Os07g33400	0.265	0.823	0.125		Up			F-box domain containing protein
		LOC_Os07g33540	0.011	1.814	0.519		Up			cytochrome P450 family protein
		LOC_Os07g33600	0.253	1.331	-1.125		Up	Down		hypothetical protein
		LOC_Os07g33660	-0.673	1.097	0.348	Down	Up		AK062845	expressed protein
		LOC_Os07g34360	0.386	0.873	-0.027		Up			hypothetical protein
		LOC_Os07g34589	0.441	0.834	0.526		Up		AK120697	protein translation factor SUI1
		LOC_Os07g34950	-0.038	0.806	0.013		Up		AK063551	permeases of the major facilitator superfamily
		LOC_Os07g35700	-2.516	0.786	-0.338	Down	Up		AK111550	CRK10
		LOC_Os07g36170	0.455	0.586	0.363		Up		AK069266	chitin-inducible gibberellin-responsive protein 1
		LOC_Os07g36780	-0.646	0.879	0.304	Down	Up		AK240758	serine/threonine-protein kinase receptor precursor
		LOC_Os07g38140	0.512	0.673	0.245		Up		AK111260	expressed protein
		LOC_Os07g38300	0.563	1.137	0.334		Up		AK065242	ribosome recycling factor, chloroplast precursor
		LOC_Os07g38450	0.114	1.228	0.366		Up			retrotransposon protein, unclassified
		LOC_Os07g39010	-0.014	0.899	0.287		Up		AK070952	expressed protein
		LOC_Os07g39140	0.522	0.64	0.486		Up			hypothetical protein
		LOC_Os07g39240	-2.058	0.798	-2.427	Down	Up	Down	AK119427	expressed protein
		LOC_Os07g40280	0.335	0.939	-0.128		Up			hypothetical protein
		LOC_Os07g40986	-0.019	1.54	0.103		Up		AK062499	dihydroflavonol-4-reductase
		LOC_Os07g41170	-0.126	0.779	-0.423		Up			expressed protein
		LOC_Os07g41694	0.136	1.053	0.332		Up		AK071711	acidic leucine-rich nuclear phosphoprotein 32 family member B
		LOC_Os07g41900	0.562	0.755	0.585		Up			expressed protein
		LOC_Os07g41910	-0.63	0.708	-0.333	Down	Up			protein binding protein
		LOC_Os07g42660	0.37	0.609	0.394		Up		AK074019	caltractin
		LOC_Os07g43210	0.541	0.86	0.228		Up			hypothetical protein
		LOC_Os07g43490	0.25	0.667	-0.014		Up			hypothetical protein
		LOC_Os07g44050	0.509	0.785	0.209		Up		AK109879	expressed protein
		LOC_Os07g44330	-0.105	0.614	0.235		Up		AK069157	protein kinase, mitochondrial precursor
		LOC_Os07g45074	0.531	0.783	0.393		Up		AK069294	ATM-like protein
		LOC_Os07g45130	0.4	0.758	0.543		Up			hypothetical protein
		LOC_Os07g46390	0.442	0.681	-0.088		Up		AK102906	XIAP associated factor-1
		LOC_Os07g46640	0.529	0.742	0.408		Up			UDP-N-acetylglucosamine-dolichyl-phosphate N-acetylglucosaminephosphotransferase
		LOC_Os07g47120	0.528	1.884	0.008		Up			beta-amylase
		LOC_Os07g47201	0.481	0.663	0.431		Up		AK059051	adenyl cyclase
		LOC_Os07g47260	0.489	0.637	0.082		Up		AK103292	expressed protein
		LOC_Os07g47370	0.536	1.073	0.013		Up		AK102790	pentatricopeptide repeat protein PPR1106-17
		LOC_Os07g48430	0.517	0.605	0.253		Up		AK066262	nucleoside-triphosphatase
		LOC_Os07g48840	0.323	1.305	-0.229		Up		AK106965	Ser/Thr protein phosphatase family protein
		LOC_Os08g01600	0.111	0.641	0.282		Up			polygalacturonase
		LOC_Os08g02020	0.525	1.057	-0.472		Up			conserved hypothetical protein
		LOC_Os08g02200	-0.007	4.128	-2.721		Up	Down	AK062376	expressed protein
		LOC_Os08g02310	0.489	0.795	-0.014		Up			retrotransposon protein, unclassified
		LOC_Os08g03350	0.202	0.608	0.444		Up		AK065217	LHT1
		LOC_Os08g03940	0.187	1.06	0.033		Up			retrotransposon protein, unclassified
		LOC_Os08g04150	0.541	0.761	0.545		Up		AK242373	RNA polymerase II complex component SRB7
		LOC_Os08g04660	0.206	0.604	-0.155		Up			hypothetical protein
		LOC_Os08g04900	0.511	1.168	-0.299		Up			hypothetical protein
		LOC_Os08g04920	0.284	2.37	-0.438		Up		AK102975	expressed protein
		LOC_Os08g05720	0.144	1	-0.089		Up			integral membrane protein
		LOC_Os08g07440	0.479	0.644	0.567		Up		AK105232	protein BABY BOOM 2
		LOC_Os08g07650	0.324	0.668	-0.38		Up			hypothetical protein
		LOC_Os08g07930	0.366	0.873	0.375		Up			resistance protein
		LOC_Os08g07960	0.443	0.745	0.578		Up		AK111670	rae1-like protein
		AK107399	0.396	0.736	0.314		Up		AK107399	NAE
		LOC_Os08g08320	-0.576	1.08	-1.632		Up	Down		hypothetical protein
		LOC_Os08g08690	0.445	0.965	0.231		Up			hypothetical protein
		LOC_Os08g09110	-0.004	2.617	-0.403		Up			NB-ARC domain containing protein
		LOC_Os08g09410	-0.03	2.261	-0.727		Up	Down		F-box domain containing protein, X-hyb=LOC_Os08g09380
		LOC_Os08g10210	0.072	0.752	0.107		Up			hypothetical protein
		LOC_Os08g10350	0.25	0.713	0.405		Up		AK101564	expressed protein
		LOC_Os08g11760	0.01	0.932	-0.004		Up		AK064706	expressed protein
		LOC_Os08g12230	0.005	1.436	-0.005		Up		AK106996	expressed protein
		LOC_Os08g13230	0.02	1.471	-0.158		Up			hypothetical protein
		LOC_Os08g13430	0.064	1.287	0.457		Up		AK065349	expressed protein
		LOC_Os08g13780	0.489	0.828	-0.296		Up			U-box domain containing protein
		AK109366	0.56	0.764	-0.324		Up		AK109366	NAE
		LOC_Os08g13930	0.174	0.999	0.348		Up		AK243016	mannose-1-phosphate guanyltransferase, X-hyb=LOC_Os01g62840
		LOC_Os08g14330	0.253	0.816	-0.096		Up		AK240826	apospory-associated protein C
		LOC_Os08g14770	0.312	1.216	-0.22		Up		AK100945	BIO1
		LOC_Os08g15860	0.551	0.797	-0.019		Up			conserved hypothetical protein
		LOC_Os08g16580	-0.044	1.019	0.009		Up			receptor-like protein kinase precursor
		LOC_Os08g16600	0.456	0.668	0.294		Up		AK099812	expressed protein
		LOC_Os08g16700	0.223	4.792	-0.128		Up			hypothetical protein
		LOC_Os08g18910	0.282	1.206	0.49		Up			expressed protein
		LOC_Os08g19110	0.347	0.962	-0.411		Up			conserved hypothetical protein
		LOC_Os08g19150	-0.011	0.649	-0.154		Up			conserved hypothetical protein
		LOC_Os08g19670	-0.846	0.834	-0.124	Down	Up		AK071000	expressed protein
		LOC_Os08g19680	0.277	0.779	0.468		Up		AK071168	expressed protein
		LOC_Os08g19800	0.006	0.632	0.524		Up			hypothetical protein
		LOC_Os08g19840	-0.356	0.681	-0.573		Up			hypothetical protein
		LOC_Os08g20130	-0.244	1.987	-0.076		Up		AK058698	flavonol 3-sulfotransferase
		LOC_Os08g20636	0.215	1.261	-0.294		Up		AK241815	expressed protein
		LOC_Os08g23280	0.052	1.163	-0.065		Up		AK120116	expressed protein
		LOC_Os08g23320	0.584	0.615	0.422		Up		AK069839	para-hydroxybenzoate--polyprenyltransferase, mitochondrial precursor
		LOC_Os08g23470	-0.008	3.697	0.072		Up		AK068359	B3 DNA binding domain containing protein
		LOC_Os08g24630	0.138	2.892	-0.522		Up			protein kinase
		LOC_Os08g25080	0.561	0.593	0.553		Up		AK109191	expressed protein
		LOC_Os08g25890	0.015	1.189	0.153		Up			conserved hypothetical protein
		LOC_Os08g25970	-0.044	1.054	-0.231		Up			retrotransposon protein, unclassified
		LOC_Os08g26040	0.51	0.773	0.22		Up			conserved hypothetical protein
		LOC_Os08g26060	0.408	0.622	0.065		Up			hypothetical protein
		LOC_Os08g27200	0.075	1.169	-0.016		Up			conserved hypothetical protein
		LOC_Os08g27660	0.544	1.153	0.215		Up			conserved hypothetical protein
		LOC_Os08g28800	0.347	0.713	0.463		Up			SKP1-like protein 1A, X-hyb=LOC_Os08g28820
		LOC_Os08g29170	0.213	0.614	-1.028		Up	Down	AK112013	quinone oxidoreductase-like protein At1g23740, chloroplast precursor
		LOC_Os08g29380	0.299	0.67	0.112		Up			hypothetical protein
		LOC_Os08g29830	0	0.975	-0.011		Up			transposon protein, CACTA, En/Spm sub-class
		LOC_Os08g29900	0.447	1.027	0.324		Up			conserved hypothetical protein
		LOC_Os08g30090	-0.169	0.652	-0.139		Up			hypothetical protein
		LOC_Os08g30100	-1.597	0.95	-1.145	Down	Up	Down	AK062714	1-aminocyclopropane-1-carboxylate oxidase
		LOC_Os08g32370	0.447	0.914	0.413		Up			mucin-associated surface protein, X-hyb=LOC_Os08g32360
		AK109317	0.149	1.326	-1.149		Up	Down	AK109317	NAE
		LOC_Os08g33680	-0.224	0.666	-0.785		Up	Down	AK067255	YGL010w-like protein
		LOC_Os08g33920	0.281	0.946	0.514		Up		AK062479	60S ribosomal protein L34
		LOC_Os08g34420	-1.536	0.753	0.534	Down	Up			retrotransposon protein, unclassified
		LOC_Os08g34580	0.231	1.162	0.351		Up		AK072132	trehalose-6-phosphate synthase
		LOC_Os08g34730	-0.367	0.856	-0.055		Up			hypothetical protein
		LOC_Os08g34750	0.196	0.72	0.393		Up			serine esterase family protein
		LOC_Os08g34980	-0.084	0.624	0.475		Up			hypothetical protein
		LOC_Os08g35020	0.575	0.871	0.011		Up		AK121448	retrotransposon protein, unclassified
		LOC_Os08g36090	0.351	0.741	0.136		Up			conserved hypothetical protein
		LOC_Os08g36230	0.116	0.729	-0.27		Up			hypothetical protein
		LOC_Os08g37150	0.499	0.676	-0.01		Up			plant-specific domain TIGR01570 family protein
		LOC_Os08g37170	-0.094	0.62	0.04		Up			retrotransposon protein, unclassified
		LOC_Os08g37680	0.12	0.642	-0.144		Up			hypothetical protein
		LOC_Os08g38060	0.355	0.598	0.385		Up		AK066326	ubiquitin-protein ligase CIP8
		LOC_Os08g38260	0.534	1.016	0.541		Up			hypothetical protein
		LOC_Os08g39830	-0.09	1.228	0.391		Up		AK072462	ethylene-insensitive3-like protein
		LOC_Os08g39850	-0.937	0.828	-1.661	Down	Up	Down	AK066825	lipoxygenase 8, chloroplast precursor
		LOC_Os08g40150	0.386	0.911	0.482		Up		AK067561	AT-hook protein 1
		LOC_Os08g40200	0.102	0.85	0.3		Up		AK241809	PP7
		LOC_Os08g40330	0.02	1.498	-1.495		Up	Down		flavonol sulfotransferase-like, X-hyb=LOC_Os08g40380
		LOC_Os08g41990	0.525	0.798	0.458		Up		AK064826	glutamate-1-semialdehyde 2,1-aminomutase, chloroplast precursor
		LOC_Os08g42050	0.3	0.757	0.583		Up		AK105383	transmembrane emp24 domain-containing protein 3 precursor
		LOC_Os08g42910	0.146	0.732	0.213		Up			methionine aminopeptidase 2A
		LOC_Os08g43440	0.58	2.735	-0.353		Up		AK103567	flavonoid 3-monooxygenase
		LOC_Os08g43654	0.532	2.876	-0.437		Up		AK070238	transparent testa 12 protein
		LOC_Os08g43690	-0.933	1.003	-1.576	Down	Up	Down		sodium/hydrogen exchanger family protein, X-hyb=LOC_Os09g37300
		AK105180	0.376	0.91	-0.469		Up		AK105180	NAE
		LOC_Os08g43780	0.429	0.652	0.055		Up			conserved hypothetical protein
		LOC_Os08g44010	0.079	0.644	0.14		Up		AK111661	protein TSSC1
		LOC_Os08g44150	-0.023	0.815	0.288		Up		AK241696	transmembrane 9 superfamily protein member 2 precursor
		AK108204	0.243	0.78	0.006		Up		AK108204	NAE
		LOC_Os08g44290	0.387	0.852	0.382		Up		AK101214	ribonucleoprotein, chloroplast precursor
		LOC_Os08g44810	0.406	0.82	-0.082		Up		AK105935	malate dehydrogenase 1, chloroplast precursor
		LOC_Os08g45050	0.528	0.726	-0.176		Up			hypothetical protein
		LOC_Os09g01680	0.544	0.876	0.551		Up		AK241825	DNA repair protein RAD51 homolog 4
		LOC_Os09g02130	-0.039	0.631	0.093		Up		AK071505	expressed protein
		LOC_Os09g02270	-0.509	0.829	0.041		Up		AK061798	cyclase
		LOC_Os09g02370	0.199	0.745	-0.178		Up			hypothetical protein
		LOC_Os09g02610	-0.737	0.717	-0.475	Down	Up			hypothetical protein
		LOC_Os09g03630	-0.197	0.652	0.503		Up		AK100990	ankyrin repeat domain-containing protein 50
		LOC_Os09g04210	0.526	0.973	0.416		Up		AK061636	hydrolase/ zinc ion binding protein
		LOC_Os09g06499	0.047	0.806	0.187		Up		AK069796	sulfate transporter 4.1, chloroplast precursor
		AK099930	0.287	1.049	0.046		Up		AK099930	NAE
		LOC_Os09g07640	-0.001	1.27	0.554		Up		AK062954	retrotransposon protein, unclassified
		LOC_Os09g08600	0.012	0.766	-0.014		Up			transposon protein, CACTA, En/Spm sub-class
		LOC_Os09g09150	0.251	0.846	0.392		Up			transposon protein, CACTA, En/Spm sub-class
		LOC_Os09g10440	0.004	0.974	-0.018		Up			retrotransposon protein, Ty3-gypsy subclass
		LOC_Os09g10550	-0.291	0.95	-0.012		Up			hypothetical protein
		LOC_Os09g10740	0.366	0.674	-0.586		Up	Down		protein translocase/ protein transporter
		LOC_Os09g10820	-0.246	0.611	0.479		Up		AK073346	NAD-dependent dyhydrogenase, Gfo/Idh/MocA family
		LOC_Os09g11160	0.441	1.314	0.006		Up			expressed protein
		LOC_Os09g12600	0.267	0.617	0.511		Up		AK071036	triose phosphate/phosphate translocator, non-green plastid
		LOC_Os09g13330	-0.426	1.437	-0.45		Up			transposon protein, CACTA, En/Spm sub-class
		LOC_Os09g14760	0.58	0.8	0.357		Up			hypothetical protein
		LOC_Os09g15090	-0.662	1.078	-0.896	Down	Up	Down		transposon protein, CACTA, En/Spm sub-class
		LOC_Os09g15260	-0.239	1.502	0.228		Up			hypothetical protein
		LOC_Os09g15284	0.393	0.83	0.331		Up		AK062743	expressed protein
		LOC_Os09g15870	0.531	0.648	0.075		Up			hypothetical protein
		LOC_Os09g16070	0.252	0.666	0.198		Up			expressed protein
		LOC_Os09g16390	0	1.144	0.009		Up			hypothetical protein
		LOC_Os09g17060	0.279	0.647	-0.279		Up			hypothetical protein
		LOC_Os09g17620	0.144	0.615	-0.081		Up		AK121772	dendritic cell-derived ubiquitin-like protein
		LOC_Os09g18560	0.176	1.375	-0.006		Up		AK069410	hypothetical protein
		LOC_Os09g19200	0.003	0.625	0.568		Up			hypothetical protein
		LOC_Os09g19500	-0.047	0.767	0.364		Up			protein kinase
		LOC_Os09g19750	-0.371	0.586	-0.372		Up		AK073702	expressed protein
		LOC_Os09g20100	0.172	0.86	-0.017		Up			hypothetical protein
		LOC_Os09g20230	0.425	0.952	-0.774		Up	Down		hypothetical protein
		LOC_Os09g20480	0.441	1.31	0.493		Up		AK109547	carbohydrate transporter/ sugar porter/ transporter
		LOC_Os09g21240	0.23	1.2	0.346		Up			conserved hypothetical protein
		LOC_Os09g21350	0.015	1.211	-0.219		Up			retrotransposon protein, unclassified
		LOC_Os09g23150	0.323	0.603	0.3		Up		AK243241	monoglyceride lipase
		AK062361	0.285	0.609	-1.502		Up	Down	AK062361	NAE
		LOC_Os09g23470	0.285	0.652	-0.02		Up			hypothetical protein
		LOC_Os09g23899	0.459	0.934	0.061		Up			pollen allergen Cyn d 23, X-hyb=LOC_Os09g23966
		LOC_Os09g24020	0.226	0.898	-0.014		Up			pollen allergen Cyn d 23, X-hyb=LOC_Os09g23899
		LOC_Os09g24300	0.271	0.71	-0.016		Up			hypothetical protein
		LOC_Os09g25030	0.425	0.939	0.099		Up			hypothetical protein
		LOC_Os09g25690	-0.302	2.803	0.173		Up			conserved hypothetical protein
		LOC_Os09g26190	0.554	1.148	0.296		Up			CBS domain containing protein
		LOC_Os09g26930	-0.268	1.334	0.31		Up			hypothetical protein
		LOC_Os09g26950	-0.471	0.618	0.298		Up			cytochrome P450 monooxygenase CYP92A1
		LOC_Os09g27380	0.216	0.901	-0.437		Up			protein binding protein
		LOC_Os09g28790	0.082	0.912	0.168		Up			retrotransposon protein, unclassified
		LOC_Os09g29239	0.544	0.92	-0.268		Up		AK066610	ATPUP3
		LOC_Os09g29540	0.021	1.061	0.357		Up		AK111541	OsWAK82 - OsWAK receptor-like cytoplasmic kinase (OsWAK-RLCK)
		LOC_Os09g30130	0.384	1.748	-1.604		Up	Down	AK242585	CSLE6 - cellulose synthase-like family E
		LOC_Os09g30290	0.222	0.902	0.29		Up			conserved hypothetical protein
		LOC_Os09g31130	-0.099	1.677	-0.592		Up	Down	AK067836	tonoplast dicarboxylate transporter
		LOC_Os09g31140	-0.295	1.208	-0.051		Up		AK119776	nucleic acid binding protein
		LOC_Os09g32030	0.493	1.053	0.54		Up		AK065737	expressed protein
		LOC_Os09g32120	0.022	0.682	0.08		Up			hypothetical protein
		LOC_Os09g32220	0.541	0.727	0.262		Up		AK068677	protein pob
		LOC_Os09g32710	0.159	0.813	0.372		Up		AK099899	expressed protein
		LOC_Os09g34850	0.383	0.92	0.208		Up		AK119678	delta DNA polymerase
		AK120767	0.182	1.004	0.447		Up		AK120767	NAE
		LOC_Os09g37834	-2.631	1.035	-2.547	Down	Up	Down		serine/threonine-protein kinase receptor precursor
		LOC_Os09g37976	-0.999	0.863	0.584	Down	Up		AK108700	legumin-like protein
		AK106807	0.491	1.06	0.325		Up		AK106807	NAE
		LOC_Os09g39594	0.163	0.621	0.399		Up		AK242543	expressed protein
		LOC_Os09g39640	0.58	0.676	0.472		Up		AK058797	protein kinase
		LOC_Os09g39754	0.426	0.932	-1.564		Up	Down	AK241104	expressed protein
		LOC_Os10g01070	-0.983	0.775	-0.564	Down	Up			hypothetical protein
		LOC_Os10g01630	-0.07	0.678	-0.247		Up			hypothetical protein
		LOC_Os10g01680	0.5	1.225	0.506		Up			hypersensitivity-related gene
		LOC_Os10g02480	-0.609	0.678	-0.127	Down	Up		AK105090	NAD(P)H-dependent oxidoreductase
		LOC_Os10g03190	-0.011	1.517	0.268		Up			retrotransposon protein, unclassified
		LOC_Os10g03320	0.499	1.323	0.291		Up			transferase, transferring glycosyl groups, X-hyb=LOC_Os06g11270
		LOC_Os10g03610	0.562	2.004	-0.142		Up			dnaJ domain containing protein
		LOC_Os10g04010	0.511	0.686	-0.355		Up			mitogen-activated protein kinase kinase kinase 1
		LOC_Os10g04160	-4.28	1.462	-0.008	Down	Up			hypothetical protein
		LOC_Os10g04480	-0.285	1.577	0.178		Up			conserved hypothetical protein
		LOC_Os10g04640	-0.004	1.166	0.49		Up			retrotransposon protein, unclassified
		LOC_Os10g05020	-0.542	1.677	-1.249		Up	Down	AK067458	transposon protein, unclassified
		LOC_Os10g05030	0.267	1.16	0.047		Up			hypothetical protein
		LOC_Os10g05560	0.206	0.899	-0.012		Up			conserved hypothetical protein
		LOC_Os10g06020	0.019	0.598	0.24		Up			hypothetical protein
		LOC_Os10g06800	0.144	0.75	-0.021		Up			mitogen-activated protein kinase, X-hyb=LOC_Os10g06780
		LOC_Os10g07430	0.546	0.744	0.414		Up		AK063451	expressed protein
		LOC_Os10g07994	0.569	0.783	0.448		Up		AK106441	autophagy protein 9
		LOC_Os10g08490	0.555	0.919	0.251		Up			hypothetical protein
		LOC_Os10g08630	0.444	1.149	-0.015		Up			hypothetical protein
		LOC_Os10g08670	0	1.209	-0.016		Up			chalcone synthase A
		LOC_Os10g10170	0.528	1.484	0.492		Up		AK070212	expressed protein
		LOC_Os10g12490	0.419	0.824	0.358		Up			hypothetical protein
		LOC_Os10g14050	0.245	1.111	0.025		Up		AK108231	expressed protein
		LOC_Os10g17000	-0.356	0.711	-1.133		Up	Down		hypothetical protein
		LOC_Os10g17100	0.167	0.79	0.311		Up			hypothetical protein
		LOC_Os10g17489	-0.631	0.93	-0.535	Down	Up		AK106038	cytokinin-O-glucosyltransferase 2
		AK109143	0.258	1.655	0.171		Up		AK109143	NAE
		LOC_Os10g20340	0.412	0.839	0.086		Up			hypothetical protein
		LOC_Os10g21240	-0.016	1.169	0.444		Up			ATP synthase alpha chain, X-hyb=LOC_Os04g16740
		LOC_Os10g21630	-1.48	0.859	-0.437	Down	Up			expressed protein
		LOC_Os10g22869	0.381	0.828	-0.011		Up		AK067540	expressed protein
		LOC_Os10g24830	0.126	0.889	0.048		Up			conserved hypothetical protein
		LOC_Os10g25310	-0.858	0.609	-1.552	Down	Up	Down	AK108539	ids4-like protein
		LOC_Os10g25590	-0.049	1.406	0.442		Up			glutathione S-transferase BZ2
		LOC_Os10g26890	0.428	0.915	-0.006		Up			hypothetical protein
		LOC_Os10g28320	0.051	0.992	-0.016		Up		AK064344	auxin-induced protein PCNT115
		LOC_Os10g28360	0.404	1.376	0.262		Up		AK071316	1,2-dihydroxy-3-keto-5-methylthiopentene dioxygenase 4
		LOC_Os10g29170	-0.053	0.681	0.584		Up			transposon protein, Ac/Ds sub-class
		LOC_Os10g29920	-0.01	1.431	-0.011		Up			snRNP protein, X-hyb=LOC_Os10g29810
		LOC_Os10g30230	0.317	0.83	-0.018		Up			hypothetical protein
		LOC_Os10g30820	0.279	1.223	-0.033		Up			conserved hypothetical protein
		LOC_Os10g31750	0.088	0.851	0.573		Up			hypothetical protein
		LOC_Os10g31800	0.381	1.158	0.474		Up			tha8, X-hyb=R01-TIGRv4S1-000178R
		LOC_Os10g32620	0.548	0.87	0.354		Up			hypothetical protein
		LOC_Os10g32910	-0.032	1.106	-0.005		Up			hypothetical protein
		LOC_Os10g33620	0.506	0.855	0.155		Up		AK101853	polyubiquitin containing 7 ubiquitin monomers
		LOC_Os10g33750	0.477	1.009	-1.381		Up	Down		transposon protein, unclassified
		LOC_Os10g34220	-1.1	1.344	-1.437	Down	Up	Down	AK120835	expressed protein
		LOC_Os10g34700	-0.17	0.742	0.308		Up		AK108465	expressed protein
		LOC_Os10g35230	-0.015	2.711	0.184		Up		AK101819	rf1 protein, mitochondrial precursor
		LOC_Os10g35270	0.488	0.715	0.252		Up			conserved hypothetical protein
		LOC_Os10g35690	0.504	0.634	0.27		Up		AK101839	ribosomal protein S18 containing protein
		LOC_Os10g35810	-0.156	0.894	-0.041		Up		AK099827	uncharacterized low-complexity proteins
		LOC_Os10g35870	0.447	0.678	0.439		Up		AK069511	membrane steroid-binding protein 1
		LOC_Os10g36000	0.509	0.68	0.175		Up		AK073955	remorin
		LOC_Os10g36490	-0.02	0.616	0.374		Up			tubulin folding cofactor D
		LOC_Os10g36703	0.455	0.64	-0.423		Up		AK109491	OsSAUR56 - Auxin-responsive SAUR gene family member
		LOC_Os10g37260	0.349	2.27	0.519		Up			transferase, transferring glycosyl groups
		LOC_Os10g38050	0.198	0.858	-1.215		Up	Down	AK119563	protein HOTHEAD precursor
		LOC_Os10g38110	0.226	1.353	-0.347		Up		AK099925	cytochrome P450 94A2
		LOC_Os10g38189	0.399	1.123	0.113		Up			glutathione S-transferase GSTU6
		LOC_Os10g38248	0.337	0.664	0.427		Up		AK059927	photosystem I P700 chlorophyll a apoprotein A2
		LOC_Os10g38270	0.004	1.275	0.296		Up			ATP synthase alpha chain, X-hyb=LOC_Os04g16740
		LOC_Os10g38314	0.538	1.542	0.55		Up			glutathione S-transferase, X-hyb=LOC_Os10g38189
		LOC_Os10g38340	0.453	0.912	0.503		Up		AK107435	glutathione S-transferase GSTU6
		LOC_Os10g38834	0.358	1.226	-0.45		Up		AK106313	NAC-domain protein Ze567
		LOC_Os10g39620	0.457	0.588	0.475		Up		AK065246	ubiquilin-1
		LOC_Os10g40020	0.462	0.836	-0.477		Up		AK243616	WW domain-containing oxidoreductase
		LOC_Os10g40490	0.475	1.158	-0.169		Up		AK121815	U-box domain containing protein
		LOC_Os10g40600	-0.177	1.056	0.243		Up		AK105765	peptide transporter PTR2
		LOC_Os10g40950	0.571	1.531	-0.321		Up			H+/hexose cotransporter, X-hyb=LOC_Os12g32940
		LOC_Os10g41120	0.171	0.859	-0.006		Up		AK100157	expressed protein
		LOC_Os10g41650	0.453	0.676	0.27		Up		AK105014	F-box domain containing protein
		LOC_Os10g42550	0.475	0.723	0.352		Up		AK059148	inositol-tetrakisphosphate 1-kinase 1
		LOC_Os11g01460	0.376	1.122	0.439		Up			conserved hypothetical protein
		LOC_Os11g01480	-0.381	1.136	-0.057		Up		AK241171	DNA binding protein
		LOC_Os11g01810	0.001	1.276	-0.014		Up			conserved hypothetical protein
		LOC_Os11g01869	0.474	1.056	0.559		Up		AK063961	RBP2 protein
		LOC_Os11g01890	0.545	1.208	0.583		Up		AK060105	expressed protein, X-hyb=LOC_Os12g01950
		LOC_Os11g02810	0.519	0.823	-0.102		Up			conserved hypothetical protein
		LOC_Os11g02840	0.346	0.679	0.32		Up		AK063194	ATP binding protein
		LOC_Os11g03660	0.01	1.274	0.002		Up			expressed protein
		LOC_Os11g03710	0.384	0.873	0.426		Up		AK243327	mitochondrial import inner membrane translocase subunit Tim8
		LOC_Os11g04174	0.462	0.827	0.395		Up			expressed protein, X-hyb=LOC_Os11g04174
		LOC_Os11g04300	0.467	2.193	-0.388		Up			retrotransposon protein, unclassified
		LOC_Os11g04430	0.501	0.903	0.19		Up			hypothetical protein
		LOC_Os11g04500	0.271	0.628	0.366		Up		AK242328	expressed protein
		LOC_Os11g04910	-0.227	0.975	-0.007		Up		AK072033	expressed protein
		LOC_Os11g05210	0.39	1.009	0.573		Up			retrotransposon protein, unclassified
		LOC_Os11g05420	0.151	0.99	0.003		Up			hypothetical protein
		LOC_Os11g05510	0.376	0.988	0.314		Up			carbonate dehydratase/ zinc ion binding protein
		LOC_Os11g05552	0.405	0.832	-0.138		Up		AK065028	signal recognition particle 54 kDa protein, chloroplast precursor
		LOC_Os11g05562	0.567	0.592	0.495		Up		AK058630	40S ribosomal protein S25
		LOC_Os11g06010	-0.217	0.617	0.418		Up		AK106579	helix-loop-helix DNA-binding
		LOC_Os11g06030	-0.127	1.781	0.336		Up			conserved hypothetical protein
		LOC_Os11g06210	-1.141	0.772	0.433	Down	Up		AK243357	expressed protein
		LOC_Os11g06570	-6.451	0.997	-5.696	Down	Up	Down		transposon protein, CACTA, En/Spm sub-class
		LOC_Os11g06800	0.001	0.808	0.016		Up			retrotransposon protein, unclassified
		LOC_Os11g06890	0.459	0.94	0.534		Up		AK105044	vacuolar ATP synthase 16 kDa proteolipid subunit
		LOC_Os11g06900	-0.015	1.169	0.158		Up		AK106809	N-acylethanolamine amidohydrolase
		LOC_Os11g07700	0.115	0.809	0.352		Up			hypothetical protein
		LOC_Os11g07980	0.007	2.12	-0.024		Up		AK068021	expressed protein
		LOC_Os11g08300	0.076	0.632	-0.028		Up		AK104603	aldehyde dehydrogenase, dimeric NADP-preferring
		LOC_Os11g09080	0.377	1.045	0.046		Up			hypothetical protein
		LOC_Os11g09180	0.567	1.392	-0.063		Up		AK103223	expressed protein
		LOC_Os11g09530	0.021	0.782	-0.149		Up			retrotransposon protein, unclassified
		LOC_Os11g09960	0.503	0.724	0.443		Up		AK241605	expressed protein
		LOC_Os11g10160	0.568	0.927	0.147		Up			hypothetical protein
		LOC_Os11g10434	-0.011	1.413	-0.017		Up		AK071323	expressed protein
		LOC_Os11g10910	0.324	1.306	0.518		Up		AK105540	chloroplast nucleoid DNA binding protein
		LOC_Os11g11890	0.513	0.878	0.206		Up			protein kinase domain containing protein
		AK111854	-0.396	0.763	-0.032		Up		AK111854	NAE
		LOC_Os11g13400	0.237	1.196	-0.589		Up	Down		conserved hypothetical protein
		LOC_Os11g13850	-0.019	0.643	0.303		Up		AK067025	rieske domain containing protein
		LOC_Os11g14260	0.353	1.131	0.324		Up			conserved hypothetical protein
		LOC_Os11g14500	0.396	0.941	-0.177		Up			hypothetical protein
		LOC_Os11g15340	0.562	1.333	0.11		Up			benzoate carboxyl methyltransferase
		LOC_Os11g16520	0.526	0.596	-0.136		Up			hypothetical protein
		LOC_Os11g17250	0.017	1.199	0.072		Up			retrotransposon protein, Ty3-gypsy subclass
		LOC_Os11g17450	-0.356	1.325	-0.64		Up	Down		hypothetical protein
		LOC_Os11g18280	-0.89	0.631	0.536	Down	Up			retrotransposon protein, unclassified
		LOC_Os11g18300	0.519	0.988	0.33		Up			hypothetical protein
		AK070429	-0.004	0.612	-0.003		Up		AK070429	NAE
		LOC_Os11g18940	0.351	1.398	0.364		Up		AK062429	WW domain containing protein
		LOC_Os11g20090	-1.237	3.534	-2.574	Down	Up	Down	AK106179	O-methyltransferase ZRP4
		AK110875	0.406	0.799	0.103		Up		AK110875	NAE
		LOC_Os11g23050	0.15	0.615	0		Up			hypothetical protein
		LOC_Os11g26800	0.531	1.012	-0.142		Up			hypothetical protein
		LOC_Os11g28070	0.476	0.654	0.31		Up			retrotransposon protein, unclassified
		LOC_Os11g28390	0.412	0.893	0.125		Up			hypothetical protein
		LOC_Os11g29400	0.288	0.885	0.387		Up		AK071592	6-phosphogluconate dehydrogenase, decarboxylating
		LOC_Os11g29710	0.053	1.622	-0.151		Up			MYND finger family protein
		LOC_Os11g29800	0.426	1.208	0.474		Up			hypothetical protein
		LOC_Os11g29930	0.503	0.623	-0.023		Up			hypothetical protein
		LOC_Os11g29970	0.006	1.747	0.539		Up		AK241548	NB-ARC domain containing protein
		LOC_Os11g31120	0.065	0.692	-0.002		Up			hypothetical protein
		LOC_Os11g32280	0.541	1.426	0.476		Up		AK059719	retrotransposon protein, unclassified
		LOC_Os11g32820	-0.802	1.481	0.322	Down	Up			expressed protein
		LOC_Os11g33934	0.532	0.684	-0.394		Up			hypothetical protein
		LOC_Os11g34870	0.154	1.219	-0.426		Up		AK242473	tubulin alpha-6 chain
		LOC_Os11g34880	0.054	0.672	0.063		Up		AK103015	NB-ARC domain containing protein
		LOC_Os11g35100	0.22	1.351	0.351		Up			conserved hypothetical protein
		LOC_Os11g35900	0.321	0.744	0.096		Up			hypothetical protein
		LOC_Os11g36150	0.349	1.722	-0.084		Up		AK102251	receptor-like protein kinase precursor
		LOC_Os11g37220	0.502	1.002	0.434		Up			hypothetical protein
		LOC_Os11g37700	-1.799	0.838	-1.771	Down	Up	Down	AK121517	ATPase, coupled to transmembrane movement of substances
		LOC_Os11g37720	-0.896	3.1	-1.178	Down	Up	Down		integral membrane protein
		LOC_Os11g38030	0.481	0.595	0.579		Up		AK066319	CDK5RAP1-like protein
		LOC_Os11g38190	0.428	0.594	0.051		Up			hypothetical protein
		LOC_Os11g38600	0.329	4.364	-1.544		Up	Down		centromere/microtubule-binding protein CBF5
		LOC_Os11g38990	0.492	0.617	0.433		Up		AK059904	peptidyl-prolyl cis-trans isomerase A precursor
		LOC_Os11g39320	0.538	0.813	0.389		Up		AK065351	LZ-NBS-LRR class
		LOC_Os11g39650	0.584	0.71	0.381		Up		AK099760	sec12-like protein 2
		LOC_Os11g39820	0.39	0.824	-0.143		Up			hypothetical protein
		LOC_Os11g40870	0.417	1.033	0.009		Up			hypothetical protein
		LOC_Os11g41090	0.46	0.731	-0.104		Up			hypothetical protein
		LOC_Os11g41320	0.023	0.807	-0.025		Up			hypothetical protein
		LOC_Os11g42580	0.576	1.091	0.204		Up			Leucine Rich Repeat family protein
		LOC_Os11g43070	0.024	0.775	-0.049		Up			hypothetical protein
		LOC_Os11g44520	-1.196	0.63	-0.007	Down	Up			conserved hypothetical protein
		LOC_Os11g45970	-0.195	0.631	-0.095		Up			NBS-LRR disease resistance protein
		LOC_Os11g47039	-0.316	0.906	-0.269		Up		AK241972	expressed protein, X-hyb=LOC_Os02g27400
		LOC_Os12g01030	0.003	0.627	0.271		Up			monoglyceride lipase, X-hyb=LOC_Os11g01040
		LOC_Os12g01200	0.501	0.826	0.497		Up		AK101189	transposon protein, unclassified
		AK241127	-0.015	0.84	-0.831		Up	Down	AK241127	NAE
		LOC_Os12g01690	0.339	0.702	0.032		Up			prenylated Rab receptor 2, X-hyb=LOC_Os11g01610
		LOC_Os12g01916	0.385	0.775	0.472		Up		AK103543	bcpLH protein
		LOC_Os12g02680	0.53	0.817	0.576		Up			hypothetical protein
		LOC_Os12g03170	0.416	1.22	0.003		Up		AK241053	expressed protein
		LOC_Os12g03540	0.511	0.603	0.459		Up		AK241371	cytochrome cd1-nitrite reductase-like, C-terminal haem d1
		LOC_Os12g04800	0.116	0.809	-0.01		Up			retrotransposon protein, unclassified
		LOC_Os12g05334	0.538	0.685	-0.336		Up			hypothetical protein
		LOC_Os12g05470	0.33	1.031	-0.149		Up			uclacyanin-2 precursor
		LOC_Os12g06160	-0.191	0.859	-0.79		Up	Down		plant-specific domain TIGR01568 family protein
		LOC_Os12g06970	0.412	1.253	-0.048		Up			ECA1 protein, X-hyb=LOC_Os07g37510
		LOC_Os12g07030	-0.191	2.035	0.318		Up		AK107125	expressed protein
		LOC_Os12g07310	-4.433	3.037	-2.27	Down	Up	Down	AK059809	citrate-binding protein precursor
		LOC_Os12g07380	-0.383	0.684	-0.217		Up		AK064600	expressed protein
		LOC_Os12g07390	0.292	0.593	0.109		Up		AK101827	expressed protein
		LOC_Os12g07400	0.379	0.76	0.113		Up			hypothetical protein
		LOC_Os12g07850	0.188	1.146	-0.007		Up			hypothetical protein
		LOC_Os12g08070	0.004	0.95	0.327		Up			prenyltransferase/ zinc ion binding protein
		LOC_Os12g08180	0.386	0.785	0.431		Up		AK067635	receptor-like protein kinase precursor
		LOC_Os12g08810	0.32	0.616	0.134		Up		AK071188	VTC2
		LOC_Os12g08860	-0.343	0.884	-0.103		Up			hypothetical protein
		LOC_Os12g09240	0.256	1.654	-0.566		Up			NBS-LRR disease resistance protein
		AK066878	0.501	1.3	-0.22		Up		AK066878	NAE
		LOC_Os12g10070	-0.665	1.234	-0.006	Down	Up			retrotransposon protein, Ty3-gypsy subclass
		LOC_Os12g10604	0.293	1.124	0.07		Up			cytochrome b/b6/petB family protein
		LOC_Os12g10710	0.451	0.619	0.552		Up		AK059152	NB-ARC domain containing protein
		LOC_Os12g10810	0.307	1.286	0.433		Up		AK101792	expressed protein
		LOC_Os12g11350	-0.208	0.649	0.339		Up			hypothetical protein
		AK110949	0.377	0.704	0.34		Up		AK110949	NAE
		LOC_Os12g12980	0.44	0.927	0.39		Up			hypothetical protein
		LOC_Os12g13340	0.521	0.808	-0.702		Up	Down		expressed protein
		LOC_Os12g13520	0.578	1.176	0.175		Up			retrotransposon, centromere-specific
		LOC_Os12g13740	0.342	0.887	0.308		Up			hypothetical protein
		LOC_Os12g14000	0.465	0.773	-0.056		Up			ligA, X-hyb=LOC_Os12g14020
		LOC_Os12g15190	0.386	0.87	-0.007		Up			nuclease/ nucleic acid binding protein, X-hyb=LOC_Os12g15314
		LOC_Os12g15330	0.502	1.188	-0.409		Up			retrotransposon protein, unclassified
		LOC_Os12g15490	0.002	0.801	0.556		Up			conserved hypothetical protein
		LOC_Os12g16570	0.008	1.087	-0.005		Up			hypothetical protein
		LOC_Os12g17480	0.299	0.824	0.471		Up			disease resistance RPP13-like protein 2
		LOC_Os12g18130	0.085	0.908	0.423		Up		AK106816	expressed protein
		LOC_Os12g18630	0.278	0.725	0.267		Up		AK060975	expressed protein
		LOC_Os12g21500	0.384	0.627	0.189		Up		AK064189	exosome complex exonuclease RRP42
		LOC_Os12g21784	0.476	2.012	-0.046		Up		AK065509	expressed protein
		LOC_Os12g22060	0.169	1.398	-1.516		Up	Down		expressed protein, X-hyb=LOC_Os11g15170
		LOC_Os12g24490	-1.978	1.01	-0.059	Down	Up		AK108851	zinc finger, C3HC4 type family protein
		LOC_Os12g24810	0.399	0.652	-0.087		Up			hypothetical protein
		LOC_Os12g24920	-0.002	1.035	-0.016		Up			retrotransposon, centromere-specific
		LOC_Os12g26290	0.143	1.98	-0.288		Up		AK100592	alpha-DOX2
		LOC_Os12g26680	0.4	0.82	0.126		Up			hypothetical protein
		LOC_Os12g27350	0.513	1.25	-0.715		Up	Down		10-deacetylbaccatin III 10-O-acetyltransferase
		LOC_Os12g27500	0.003	0.94	-0.063		Up			conserved hypothetical protein
		LOC_Os12g27810	0.005	0.783	0.345		Up		AK109841	F-box domain containing protein
		LOC_Os12g27860	-0.043	0.781	-0.01		Up			retrotransposon protein, unclassified
		LOC_Os12g30810	-0.442	1.093	-0.074		Up			hypothetical protein
		LOC_Os12g31090	0.265	0.75	-0.102		Up			hypothetical protein
		LOC_Os12g31360	-0.4	0.61	-2.557		Up	Down		hypothetical protein
		LOC_Os12g32120	-0.01	0.977	0.571		Up			transposon protein, CACTA, En/Spm sub-class
		LOC_Os12g34340	0.467	0.667	0.379		Up		AK099985	tetratricopeptide-like helical
		LOC_Os12g34490	-0.078	1.066	0.58		Up			conserved hypothetical protein
		LOC_Os12g34620	0.247	1.371	0.237		Up			hypothetical protein
		LOC_Os12g34874	-0.142	0.791	0.48		Up		AK058923	shikimate dehydrogenase
		LOC_Os12g35440	0.011	0.874	0.14		Up			hypothetical protein
		LOC_Os12g36450	0.002	1.43	-0.009		Up			hypothetical protein
		LOC_Os12g36540	0.231	0.788	-0.094		Up			hypothetical protein
		LOC_Os12g36830	-2.761	1.03	-0.975	Down	Up	Down	AK061606	pathogenesis-related protein 10
		LOC_Os12g37530	0.298	0.784	0.099		Up		AK064831	expressed protein
		LOC_Os12g37740	0.41	1.071	-0.341		Up		AK103886	resistance protein LR10
		LOC_Os12g37910	-0.085	0.701	0.395		Up		AK070277	GDSL-motif lipase/hydrolase-like protein
		LOC_Os12g37939	0.523	0.923	0.543		Up		AK064852	UNC93 homolog A
		LOC_Os12g37990	0.524	0.833	-0.235		Up			hypothetical protein
		LOC_Os12g38110	0.001	0.969	-0.003		Up		AK111292	importin beta-1 subunit
		LOC_Os12g38220	0.332	0.587	0.21		Up			hypothetical protein
		LOC_Os12g38310	0.289	0.629	0.383		Up		AK120784	mitochondrial import inner membrane translocase subunit Tim9
		LOC_Os12g39080	-0.004	1.286	0.461		Up		AK099986	cationic amino acid transporter
		LOC_Os12g39400	0.225	1.465	0.461		Up			zinc-finger protein 1
		LOC_Os12g39420	0.585	1.04	0.532		Up		AK065030	solute carrier family 23 member 2
		AK107528	-0.341	0.711	0.326		Up		AK107528	NAE
		LOC_Os12g41550	-1.791	1.204	0.454	Down	Up		AK107985	expressed protein
		LOC_Os12g42010	0.334	0.771	-0.518		Up			triacylglycerol lipase
		LOC_Os12g42300	-0.633	0.624	-0.419	Down	Up		AK068845	glutathione-regulated potassium-efflux system protein kefB
		LOC_Os12g42620	0.46	1.206	-0.002		Up			hypothetical protein
		LOC_Os12g42980	-0.063	1.107	-0.237		Up		AK061993	cysteine synthase
		LOC_Os12g43970	0.155	1.064	-0.048		Up		AK106721	epoxide hydrolase 2
		LOC_Os01g01780	0.439	-0.839	0.108		Down		AK070027	limonene cyclase like protein
		AK120074	-0.548	-0.6	-0.51		Down		AK120074	NAE, X-hyb=LOC_Os06g21890
		LOC_Os01g03490	1.156	-1.142	1.757	Up	Down	Up	AK105015	heavy metal-associated domain containing protein
		LOC_Os01g04120	-0.22	-1.255	-0.561		Down		AK243652	expressed protein
		LOC_Os01g04260	-0.235	-1.774	0.394		Down		AK111908	delta-7-sterol-C5
		LOC_Os01g05050	-0.036	-1.353	-0.556		Down			mitochondrial glycoprotein
		LOC_Os01g05480	0.272	-1.575	-0.511		Down		AK106926	expressed protein
		LOC_Os01g05610	-0.097	-0.66	-0.162		Down			histone H2B.1
		LOC_Os01g05630	-0.025	-0.692	-0.252		Down			histone H2B.1
		LOC_Os01g06330	0.85	-0.835	1.693	Up	Down	Up		PE-PGRS family protein
		LOC_Os01g06510	0.293	-1.238	0.164		Down		AK241813	arginyl-tRNA synthetase
		LOC_Os01g07500	0.356	-1.24	-0.336		Down		AK061054	alliin lyase precursor
		LOC_Os01g07750	-0.491	-0.703	-0.53		Down		AK106113	expressed protein
		LOC_Os01g08790	0.153	-0.749	-0.31		Down			histone-like transcription factor and archaeal histone family protein
		LOC_Os01g09670	-0.419	-1.106	-0.476		Down		AK100731	pollen-specific protein SF21
		LOC_Os01g09850	-0.1	-0.664	-0.137		Down		AK105663	zinc finger, C2H2-type
		LOC_Os01g11550	1.182	-0.67	2.719	Up	Down	Up	AK241658	mutant cincinnata
		LOC_Os01g11790	-0.554	-2.153	-0.49		Down			GDSL-like Lipase/Acylhydrolase family protein
		LOC_Os01g11820	-0.352	-0.734	-0.25		Down		AK099424	expressed protein, X-hyb=R01-TIGRv4S1-001108R
		LOC_Os01g12000	0.681	-0.645	0.138	Up	Down		AK073193	expressed protein
		LOC_Os01g15510	0.17	-0.719	-0.046		Down			hypothetical protein
		LOC_Os01g15830	0.214	-1.08	0.862		Down	Up	AK061583	peroxidase 72 precursor
		LOC_Os01g16370	-0.442	-0.889	-0.098		Down		AK103817	NBS-LRR type disease resistance protein
		AK242215	-0.007	-3.284	-0.018		Down		AK242215	NAE
		LOC_Os01g19990	-0.012	-2.424	-0.161		Down		AK111041	expressed protein
		LOC_Os01g20120	-0.067	-0.907	0.399		Down		AK107306	expressed protein
		LOC_Os01g20950	-0.049	-1.077	0.953		Down	Up	AK105552	flavonol 4-sulfotransferase
		LOC_Os01g23630	0.789	-0.722	0.283	Up	Down		AK241271	transcription initiation factor IID, 18kD subunit family protein
		LOC_Os01g23850	-0.56	-1.329	-0.303		Down			transposon protein, CACTA, En/Spm sub-class
		LOC_Os01g23870	-0.37	-0.688	-0.311		Down		AK121837	expressed protein
		LOC_Os01g28940	1.288	-2.415	0.949	Up	Down	Up		hypothetical protein
		LOC_Os01g32910	-0.03	-0.751	-0.018		Down			hypothetical protein
		LOC_Os01g33040	-0.464	-1.324	-0.004		Down		AK103077	kinesin heavy chain
		LOC_Os01g33670	-0.011	-0.663	-0.007		Down		AK242826	expressed protein
		LOC_Os01g36410	0.303	-0.619	-0.436		Down			conserved hypothetical protein
		LOC_Os01g40320	-0.098	-1.858	-0.076		Down		AK103584	DNA damage binding protein 1
		LOC_Os01g42220	-0.505	-1.44	-0.383		Down			conserved hypothetical protein
		LOC_Os01g42960	-0.152	-1.676	0.433		Down		AK242182	electron transporter
		LOC_Os01g43490	-0.271	-1.004	0.337		Down		AK103106	polygalacturonase precursor
		LOC_Os01g43870	-0.537	-0.659	-0.305		Down		AK063853	CTD-phosphatase-like protein
		LOC_Os01g45450	-0.05	-0.893	0.029		Down			mitochondrial chaperone BCS1
		LOC_Os01g45570	-0.523	-2.175	-0.411		Down			homeobox-leucine zipper protein ATHB-4
		LOC_Os01g47110	-0.026	-0.586	-0.469		Down		AK242175	expressed protein
		LOC_Os01g47670	-0.29	-1.503	-0.024		Down			expressed protein
		LOC_Os01g48180	-0.021	-0.622	-0.075		Down		AK107129	DDT domain containing protein
		LOC_Os01g49380	-0.524	-0.684	-0.391		Down		AK120982	monoglyceride lipase
		LOC_Os01g50480	-0.265	-0.873	-0.02		Down			jasmonate O-methyltransferase
		LOC_Os01g50990	-0.375	-1.523	-0.126		Down			ribosomal RNA apurinic site specific lyase
		LOC_Os01g52130	0.979	-1.357	1.062	Up	Down	Up	AK121195	sulfate transporter 3.5
		AK107082	-0.014	-0.999	0.809		Down	Up	AK107082	NAE
		LOC_Os01g52440	-0.478	-1.263	-0.013		Down			hypothetical protein
		LOC_Os01g53640	-0.094	-3.513	0.045		Down		AK101943	ATP binding protein
		AK110930	-0.167	-1.136	0.129		Down		AK110930	NAE
		AK241384	0.137	-0.926	0.736		Down	Up	AK241384	NAE
		LOC_Os01g55600	-0.576	-1.754	-0.144		Down		AK105550	peptide transporter PTR2
		LOC_Os01g56940	0.126	-1.487	-0.041		Down			exonuclease
		LOC_Os01g57580	-0.507	-1.551	-0.143		Down			helix-loop-helix DNA-binding domain containing protein, X-hyb=LOC_Os05g42180
		LOC_Os01g57610	-0.1	-1.403	-0.026		Down		AK063368	indole-3-acetic acid-amido synthetase GH3.1
		AK241083	-0.152	-0.621	-0.182		Down		AK241083	NAE, X-hyb=LOC_Os05g40000
		LOC_Os01g59670	-0.217	-0.696	-0.04		Down			expressed protein
		LOC_Os01g59970	-0.239	-1.143	0.047		Down		AK121388	expressed protein
		LOC_Os01g62030	0.031	-0.715	0.107		Down			conserved hypothetical protein
		LOC_Os01g62700	0.096	-0.887	0.512		Down			hypothetical protein
		LOC_Os01g63400	-0.242	-0.922	-0.411		Down		AK105423	rf1 protein, mitochondrial precursor
		LOC_Os01g63470	0.042	-0.73	-0.295		Down		AK069147	ras association and pleckstrin homology domains 1 isoform 2
		LOC_Os01g63770	-0.23	-1.735	-0.443		Down		AK103981	auxin transporter-like protein 1
		LOC_Os01g63870	0.324	-1.319	0.732		Down	Up	AK068791	permease
		LOC_Os01g64090	-0.517	-0.826	-0.53		Down		AK242874	60S ribosomal protein L10a-1
		LOC_Os01g64490	-0.346	-1.609	-0.367		Down			ATP binding protein
		LOC_Os01g64700	-0.282	-0.958	-0.254		Down		AK102221	tubby-like protein
		AK109463	-0.424	-0.642	-0.281		Down		AK109463	NAE
		LOC_Os01g65620	-0.581	-1.756	-0.509		Down		AK111134	expressed protein
		LOC_Os01g65630	-0.427	-2.136	1.673		Down	Up	AK061119	expressed protein
		LOC_Os01g65720	-0.398	-0.887	-0.541		Down		AK065053	glycosyl hydrolase, family 43 protein
		LOC_Os01g66190	-0.178	-0.589	-0.412		Down		AK100276	expressed protein
		LOC_Os01g67600	-0.226	-0.642	-0.388		Down		AK240641	esterase
		LOC_Os01g67740	-0.581	-2.362	0.306		Down		AK103514	mitotic chromosome and X-chromosome-associated protein mix-1
		LOC_Os01g67770	-0.359	-0.777	-0.394		Down		AK062250	two-component response regulator ARR11
		LOC_Os01g68179	-0.17	-1.052	-0.107		Down			expressed protein
		LOC_Os01g69960	0.016	-1.491	-0.256		Down		AK071017	expressed protein
		LOC_Os01g70020	-0.232	-0.747	0.224		Down		AK067886	dek protein
		LOC_Os01g70140	-0.397	-0.739	-0.497		Down		AK073357	ubiquitin-conjugating enzyme E2-22 kDa
		LOC_Os01g70680	0.185	-0.655	-0.263		Down			gamma-thionins family protein
		LOC_Os01g71094	0.203	-0.707	-0.336		Down		AK121597	basic 7S globulin 2 precursor
		LOC_Os01g71460	-0.576	-0.945	-0.002		Down		AK063265	F-box domain containing protein
		LOC_Os01g72330	0.107	-0.61	0.625		Down	Up	AK101721	OsRR4 - Rice type-A response regulator
		LOC_Os01g74090	-0.031	-0.858	-0.287		Down			transposon protein, unclassified
		LOC_Os01g74630	-0.184	-0.766	-0.237		Down			conserved hypothetical protein
		LOC_Os02g01190	2.012	-1.146	2.713	Up	Down	Up	AK106664	expressed protein
		LOC_Os02g01200	0.557	-1.635	-0.004		Down			electron transporter
		LOC_Os02g01230	0.226	-0.661	0.024		Down		AK122073	structural constituent of ribosome
		LOC_Os02g01380	0.584	-0.725	1.692		Down	Up	AK120063	expressed protein
		LOC_Os02g01470	-0.475	-1.273	-0.029		Down			retrotransposon protein, unclassified
		LOC_Os02g02050	-0.101	-0.617	-0.122		Down		AK061065	SNF2 family N-terminal domain containing protein
		LOC_Os02g02590	-0.374	-0.738	-0.328		Down		AK068524	pentatricopeptide repeat protein PPR566-6
		LOC_Os02g03040	-0.577	-0.587	-0.525		Down		AK121372	arginine/serine-rich splicing factor RSP41
		LOC_Os02g03280	-0.368	-0.778	-0.475		Down		AK101060	bax inhibitor 1
		LOC_Os02g03294	-0.181	-1.87	-0.093		Down			nuc-1 negative regulatory protein preg
		LOC_Os02g03500	-0.205	-1.523	-0.028		Down		AK107837	expressed protein, X-hyb=LOC_Os02g03490
		LOC_Os02g03860	-0.428	-0.778	-0.43		Down		AK061919	mitochondrial ATP synthase precursor
		LOC_Os02g04030	-0.015	-0.862	-0.123		Down		AK072646	phosphatidylinositol transporter/ transporter
		AK241289	-0.019	-0.665	0.025		Down		AK241289	NAE
		LOC_Os02g05300	-0.017	-2.427	-0.073		Down			hypothetical protein
		LOC_Os02g06670	0.158	-0.649	0.027		Down			early nodulin 20 precursor
		LOC_Os02g07680	-0.535	-1.053	-0.461		Down		AK062235	cytochrome P450 97B2
		AK121973	0.548	-0.615	0.216		Down		AK121973	NAE
		LOC_Os02g07910	-0.578	-0.889	-0.427		Down		AK120215	fiber protein Fb15
		LOC_Os02g08010	-0.471	-1.017	-0.536		Down		AK242506	calcium-transporting ATPase 10, plasma membrane-type
		LOC_Os02g09450	-0.048	-0.655	-0.275		Down		AK068914	glycerophosphodiester phosphodiesterase/ kinase
		LOC_Os02g09540	-0.097	-2.266	-0.043		Down			expressed protein
		LOC_Os02g09830	0.297	-1.305	-0.246		Down			ocs element-binding factor 1
		LOC_Os02g10240	-0.005	-1.107	-0.006		Down		AK108729	insect intestinal mucin IIM22
		LOC_Os02g10360	-0.566	-1.519	-0.537		Down			protein MONOCULM 1
		LOC_Os02g10810	-0.436	-0.648	-0.158		Down		AK062327	expressed protein
		LOC_Os02g11020	-0.178	-0.588	0.603		Down	Up		cytochrome P450 72A1
		LOC_Os02g11950	-0.362	-2.64	-0.398		Down			conserved hypothetical protein
		LOC_Os02g12080	0.03	-1.459	0.99		Down	Up		expressed protein
		LOC_Os02g12730	-0.295	-1.451	0.314		Down		AK059794	beta-galactosidase precursor
		LOC_Os02g13280	0.085	-0.71	0.267		Down			hypothetical protein
		LOC_Os02g14290	-0.018	-1.486	-0.002		Down		AK068881	scramblase family protein
		LOC_Os02g14510	-0.158	-0.632	0.054		Down			hypothetical protein
		LOC_Os02g14890	-0.388	-1.064	-0.326		Down		AK069877	expressed protein
		LOC_Os02g15090	-0.545	-1.561	-0.032		Down		AK243018	glutelin type-B 7 precursor
		AK102101	-0.008	-1.05	0.031		Down		AK102101	NAE
		LOC_Os02g16330	0.001	-1.655	-0.012		Down			xa1-like protein, X-hyb=LOC_Os02g16430
		LOC_Os02g16544	0.235	-1.001	0.33		Down		AK241586	expressed protein, X-hyb=LOC_Os08g09610
		LOC_Os02g16780	-0.412	-1.051	-0.33		Down			alpha-expansin 1 precursor, X-hyb=LOC_Os02g16800
		LOC_Os02g17910	-0.133	-2.135	-0.355		Down		AK109512	casein kinase I isoform delta-like
		LOC_Os02g20380	-0.081	-0.624	-0.231		Down		AK058816	expressed protein
		LOC_Os02g22080	0.505	-1.015	1.462		Down	Up		transposon protein, Mutator sub-class
		LOC_Os02g22650	-0.201	-1.274	-0.469		Down		AK100151	glycosyltransferase
		LOC_Os02g24170	-0.049	-1.481	0.101		Down			retrotransposon protein, unclassified
		LOC_Os02g24700	-0.005	-0.728	-0.059		Down		AK063247	OsSAUR8 - Auxin-responsive SAUR gene family member
		LOC_Os02g25230	-0.3	-1.012	0.26		Down		AK122096	expressed protein
		LOC_Os02g25240	0.066	-1.089	1.071		Down	Up		hypothetical protein
		LOC_Os02g26670	-0.441	-0.837	0.543		Down		AK243626	expressed protein
		LOC_Os02g26710	-0.055	-0.87	-0.476		Down			anthocyanidin 3-O-glucosyltransferase, X-hyb=LOC_Os04g42690
		LOC_Os02g29250	-0.191	-0.819	-0.469		Down			hypothetical protein
		LOC_Os02g31140	0.577	-0.962	-0.313		Down			major ampullate spidroin 2-2
		LOC_Os02g32850	0	-2.028	-0.006		Down		AK107488	conserved hypothetical protein
		LOC_Os02g33050	1.025	-0.868	0.116	Up	Down			conserved hypothetical protein
		LOC_Os02g33170	-0.313	-0.787	-0.018		Down			expressed protein
		LOC_Os02g33570	0.241	-1.702	0.575		Down			hypothetical protein
		LOC_Os02g34680	-0.286	-0.59	-0.359		Down		AK103760	transcription repressor TRM protein
		LOC_Os02g35000	-0.072	-0.688	0.333		Down		AK108057	chaperone protein dnaJ 10
		LOC_Os02g35650	-0.558	-1.671	-0.099		Down			ABA-responsive LEA-like protein
		LOC_Os02g37610	-0.236	-0.759	0.357		Down		AK100801	expressed protein
		LOC_Os02g37850	-0.222	-1.843	-0.02		Down		AK241753	expressed protein
		LOC_Os02g38220	0.045	-0.608	-0.384		Down			eukaryotic translation initiation factor 4B
		AK064479	0.146	-1.747	0.222		Down		AK064479	NAE
		AK062519	-0.181	-0.709	-0.3		Down		AK062519	NAE, X-hyb=R07-TIGRv4S1-000704R
		LOC_Os02g41954	-0.095	-1.447	0.277		Down		AK072410	gibberellin 2-beta-dioxygenase 7
		LOC_Os02g42380	-0.476	-1.528	-0.014		Down		AK061568	TCP-domain protein
		LOC_Os02g42440	0.097	-0.876	-0.381		Down		AK069779	FIP1
		LOC_Os02g42530	-0.507	-0.999	-0.061		Down		AK072512	expressed protein
		LOC_Os02g43120	-0.399	-1.812	-0.068		Down		AK111136	RING-H2 finger protein ATL1I
		LOC_Os02g43280	0.002	-0.682	0.025		Down		AK060824	aldehyde dehydrogenase 3B1
		LOC_Os02g43660	1.338	-1.47	0.863	Up	Down	Up	AK062889	blue copper protein precursor
		LOC_Os02g43900	0.103	-1.66	0.386		Down		AK073462	expressed protein
		LOC_Os02g44040	-0.253	-1.029	0.45		Down		AK242607	expressed protein
		LOC_Os02g44250	-0.166	-0.613	-0.568		Down		AK106503	expressed protein
		LOC_Os02g44920	-0.31	-0.598	-0.529		Down			protein kinase APK1B, chloroplast precursor, X-hyb=LOC_Os04g47620
		LOC_Os02g46080	-0.322	-0.745	-0.512		Down		AK111835	catalytic/ protein phosphatase type 2C
		LOC_Os02g48470	0.41	-0.881	-0.261		Down		AK069489	expressed protein
		LOC_Os02g48660	-0.527	-0.776	-0.009		Down		AK105284	60S ribosomal protein L31
		LOC_Os02g49950	0.555	-0.929	-0.156		Down		AK102091	spotted leaf protein 11
		LOC_Os02g50330	-0.429	-0.954	-0.344		Down		AK101440	RNA-directed RNA polymerase 2
		LOC_Os02g50540	-0.186	-0.677	-0.331		Down			expressed protein, X-hyb=LOC_Os12g06930
		LOC_Os02g51040	1.08	-0.859	1.9	Up	Down	Up	AK073572	alpha-expansin 15 precursor
		LOC_Os02g51860	-0.124	-1.364	-0.421		Down			ATP binding protein
		LOC_Os02g52280	-0.012	-1.556	0.832		Down	Up	AK063964	expressed protein
		LOC_Os02g53360	-0.014	-1.926	0.331		Down			expressed protein
		LOC_Os02g53530	-0.54	-1.126	0.603		Down	Up	AK068762	zinc finger protein
		LOC_Os02g53970	-0.257	-0.824	-0.196		Down		AK070669	subtilisin-like protease precursor
		LOC_Os02g55430	-0.552	-0.694	-0.353		Down		AK120644	alginate regulatory protein AlgP
		LOC_Os02g56750	-0.044	-0.732	-0.134		Down		AK106918	ATPP2-B1
		LOC_Os02g56920	0.003	-1.209	-0.011		Down		AK068166	CER1
		LOC_Os02g57480	-0.234	-0.8	-0.194		Down		AK060511	anthocyanin 5-aromatic acyltransferase
		LOC_Os02g57740	-0.416	-0.807	-0.018		Down			conserved hypothetical protein
		LOC_Os02g58320	-0.439	-0.606	-0.23		Down		AK120917	protein BRICK1
		LOC_Os03g01100	-0.384	-0.589	-0.349		Down		AK121880	DNA repair endonuclease UVH1
		LOC_Os03g02200	-0.467	-0.592	-0.329		Down		AK068779	thymidine kinase
		LOC_Os03g03654	0.241	-1.357	-0.485		Down		AK242075	expressed protein
		LOC_Os03g03720	0.002	-0.712	-0.068		Down		AK067755	glyceraldehyde-3-phosphate dehydrogenase B, chloroplast precursor
		LOC_Os03g04210	0.055	-0.834	-0.221		Down			IQ calmodulin-binding motif family protein
		LOC_Os03g04530	-0.018	-3.263	-0.296		Down		AK105857	cytochrome P450 86A2
		AK241963	-0.573	-0.758	-0.568		Down		AK241963	NAE
		LOC_Os03g05030	-0.044	-1.128	-0.469		Down			dirigent-like protein
		LOC_Os03g05210	-0.123	-0.686	0.682		Down	Up	AK106243	ZFWD1
		LOC_Os03g05300	-0.312	-0.879	0.083		Down		AK121395	cyclin-dependent kinases regulatory subunit
		LOC_Os03g06240	-0.158	-0.945	-0.23		Down		AK111578	YT521-B-like family protein
		LOC_Os03g07790	0.076	-0.906	-0.484		Down		AK063978	protein binding protein
		LOC_Os03g08740	-0.305	-0.772	-0.498		Down		AK112037	expressed protein
		AK099998	0.035	-1.257	0.062		Down		AK099998	NAE
		AK106552	-0.169	-1.265	-0.384		Down		AK106552	NAE
		LOC_Os03g10190	-0.364	-0.729	-0.404		Down		AK059522	seryl-tRNA synthetase
		LOC_Os03g10530	-0.094	-1.839	-0.393		Down			hypothetical protein
		LOC_Os03g11670	-0.552	-0.826	-0.55		Down			salt-inducible protein
		LOC_Os03g13130	1.998	-0.719	1.752	Up	Down	Up	AK108855	ternary complex factor MIP1
		LOC_Os03g14210	-0.004	-1.057	-0.19		Down		AK106861	glucan endo-1,3-beta-glucosidase 7 precursor
		LOC_Os03g14420	0.201	-0.76	-0.07		Down		AK062535	cytochrome P450 76B1
		LOC_Os03g14590	-0.261	-0.714	-0.211		Down		AK121051	calcium ion binding protein
		AK108258	0.003	-0.797	0.359		Down		AK108258	NAE, X-hyb=LOC_Os05g07950
		LOC_Os03g16800	-0.231	-0.589	-0.522		Down		AK060774	clathrin assembly protein
		AK111329	-0.488	-0.591	-0.378		Down		AK111329	NAE
		LOC_Os03g17210	0.046	-0.942	-0.115		Down		AK242590	expressed protein
		LOC_Os03g18280	0.845	-0.941	-0.034	Up	Down			retrotransposon protein, unclassified
		LOC_Os03g18900	0.135	-0.64	-0.34		Down		AK066115	mitochondrial DNA polymerase beta-PAK
		LOC_Os03g18940	-0.414	-1.295	-0.528		Down		AK101988	DNA polymerase III subunit epsilon
		LOC_Os03g19040	-0.409	-0.752	-0.343		Down		AK106296	expressed protein
		LOC_Os03g19200	0.718	-1.958	-0.23	Up	Down		AK101290	heat shock protein binding protein
		LOC_Os03g20380	0.089	-0.895	0.346		Down		AK111752	CIPK-like protein 1
		LOC_Os03g20440	-0.214	-0.737	-0.303		Down		AK108145	VQ motif family protein
		LOC_Os03g22060	-0.249	-0.7	-0.526		Down		AK241455	uroporphyrinogen decarboxylase, chloroplast precursor
		LOC_Os03g22150	-0.001	-1.165	0.006		Down			hypothetical protein
		LOC_Os03g23050	-0.125	-1.582	-0.122		Down		AK073188	expressed protein
		LOC_Os03g24980	-0.002	-2.1	-0.006		Down			SWIM zinc finger family protein, X-hyb=LOC_Os03g24970
		LOC_Os03g25360	-0.379	-1.314	-0.015		Down			peroxidase 66 precursor
		LOC_Os03g25840	-0.23	-0.744	0.332		Down			cationic amino acid transporter
		LOC_Os03g25940	-0.303	-0.835	-0.502		Down		AK060421	cystathionine beta-lyase
		LOC_Os03g27390	-0.083	-0.754	-0.114		Down		AK065674	expressed protein
		LOC_Os03g29350	-0.338	-0.631	-0.343		Down		AK062571	von Willebrand factor type A domain containing protein
		LOC_Os03g29680	-0.554	-1.069	-0.341		Down		AK104174	EARLY flowering 4 protein
		LOC_Os03g29810	-0.421	-0.618	-0.498		Down		AK071057	ATP-dependent Clp protease proteolytic subunit 3
		LOC_Os03g30420	-0.476	-1.564	0.298		Down			cytochrome P450 78A11
		LOC_Os03g30770	0.792	-1.141	0.856	Up	Down	Up		conserved hypothetical protein
		LOC_Os03g32450	0.39	-0.815	0.977		Down	Up		retrotransposon protein, unclassified
		LOC_Os03g33012	-0.397	-0.623	-0.504		Down			WRKY transcription factor 4
		LOC_Os03g34030	0.194	-0.768	-0.116		Down			hypothetical protein
		LOC_Os03g35750	-0.53	-0.85	-0.558		Down			hypothetical protein
		LOC_Os03g37820	-0.482	-1.332	-0.099		Down			hypothetical protein
		LOC_Os03g40610	-0.044	-0.715	0.258		Down			cytochrome P450 78A11
		LOC_Os03g42310	0.22	-0.645	0.117		Down			hypothetical protein
		LOC_Os03g42420	-0.083	-1.708	0.805		Down	Up	AK063506	B3 DNA binding domain containing protein
		LOC_Os03g42480	-0.292	-0.759	-0.106		Down		AK109300	expressed protein
		LOC_Os03g43820	-0.541	-1.663	-0.394		Down		AK110764	pectinesterase inhibitor domain containing protein
		LOC_Os03g44190	-0.304	-0.721	-0.153		Down		AK069402	expressed protein, X-hyb=R01-TIGRv4S1-001726R
		LOC_Os03g45920	-0.504	-1.352	-0.577		Down		AK121321	tubulin beta-8 chain
		LOC_Os03g46090	-0.263	-0.932	0.652		Down	Up	AK102165	type I inositol-1,4,5-trisphosphate 5-phosphatase CVP2
		LOC_Os03g48850	-0.44	-0.729	-0.477		Down		AK121157	valyl-tRNA synthetase
		LOC_Os03g49480	0.598	-0.876	0.896	Up	Down	Up	AK063166	elongation of fatty acids protein 2
		LOC_Os03g50140	0.308	-1.6	1.272		Down	Up	AK061596	basic blue protein precursor
		AK065707	0.354	-1.122	0.677		Down	Up	AK065707	NAE
		LOC_Os03g51210	0.013	-1.08	0.017		Down		AK069866	expressed protein
		LOC_Os03g51690	-0.49	-0.843	-0.255		Down		AK107637	homeobox protein OSH1
		LOC_Os03g51870	0.693	-1.077	2.075	Up	Down	Up	AK101820	kinetoplast-associated protein
		LOC_Os03g51890	0.012	-0.769	-0.012		Down			hypothetical protein
		LOC_Os03g52420	-0.145	-0.587	-0.124		Down			expressed protein
		LOC_Os03g52890	-0.037	-0.648	-0.483		Down			hypothetical protein
		LOC_Os03g53210	-0.362	-1.07	-0.417		Down		AK243673	expressed protein, X-hyb=LOC_Os10g27310
		LOC_Os03g54920	-0.184	-0.588	-0.481		Down		AK099399	expressed protein
		LOC_Os03g55034	-0.265	-0.601	0.057		Down			expressed protein
		LOC_Os03g55460	1.281	-2.957	1.71	Up	Down	Up		expressed protein
		LOC_Os03g55830	0.123	-0.724	-0.005		Down		AK111226	transposon protein, Mutator sub-class
		LOC_Os03g56260	-0.217	-1.137	0.53		Down		AK103310	chromosome-associated kinesin KIF4A
		LOC_Os03g56340	-0.029	-0.881	-0.259		Down			hypothetical protein
		LOC_Os03g57110	-0.137	-0.63	0.621		Down	Up	AK108472	expressed protein
		LOC_Os03g57160	-0.538	-0.722	-0.219		Down		AK102218	expressed protein
		LOC_Os03g57360	-0.303	-0.816	-0.411		Down			conserved hypothetical protein
		LOC_Os03g57930	-0.054	-1.119	0.004		Down			expressed protein
		LOC_Os03g58140	0.377	-1.323	-0.471		Down		AK107547	transmembrane BAX inhibitor motif-containing protein 4
		LOC_Os03g59650	-0.353	-1.638	0.277		Down		AK069532	BRCA1 C Terminus domain containing protein
		LOC_Os03g59850	-0.357	-1.122	1.156		Down	Up		hypothetical protein
		LOC_Os03g59950	-0.001	-0.976	-0.49		Down			receptor-like kinase, X-hyb=LOC_Os04g54070
		LOC_Os03g60460	-0.457	-0.808	-0.572		Down		AK073744	leukotriene A-4 hydrolase
		LOC_Os03g60960	-0.211	-1.974	-0.061		Down			cytokinin-N-glucosyltransferase 1
		LOC_Os03g61690	-0.006	-0.705	-0.247		Down		AK120748	catalytic/ protein phosphatase type 2C
		LOC_Os03g62090	0.306	-1.032	-0.181		Down		AK060814	CESA5 - cellulose synthase
		LOC_Os03g62470	0.262	-1.007	-0.502		Down			ATNAC3, X-hyb=LOC_Os03g61319
		LOC_Os03g63550	-0.34	-0.621	-0.496		Down		AK068948	expressed protein
		LOC_Os04g01280	0.509	-1.752	-0.004		Down		AK070873	galactosylgalactosylxylosylprotein 3-beta-glucuronosyltransferase 1
		LOC_Os04g01970	-0.179	-0.641	0.046		Down		AK063994	SWI/SNF-related matrix-associated actin-dependent regulator
		LOC_Os04g03060	-0.516	-4.303	-0.014		Down			cucumisin precursor
		LOC_Os04g03910	-0.257	-1.322	-0.046		Down			conserved hypothetical protein
		LOC_Os04g05090	-0.329	-4.391	-0.036		Down			conserved hypothetical protein
		LOC_Os04g05560	-0.001	-2.116	0.117		Down			protein kinase, X-hyb=LOC_Os04g06210
		LOC_Os04g06520	0.471	-1.012	-0.066		Down		AK062765	expressed protein
		LOC_Os04g06510	-0.013	-0.908	0.027		Down			conserved hypothetical protein
		LOC_Os04g12620	-0.071	-1.379	0.513		Down			hypothetical protein
		AK120001	0.159	-2.381	0.159		Down		AK120001	NAE
		LOC_Os04g14370	-0.504	-0.829	-0.019		Down			hypothetical protein
		LOC_Os04g14570	-0.007	-1.54	-0.016		Down			conserved hypothetical protein
		LOC_Os04g15790	-0.25	-0.807	-0.173		Down		AK105031	aspartic-type endopeptidase/ pepsin A
		LOC_Os04g16670	0.22	-0.729	-0.58		Down			hypothetical protein
		LOC_Os04g20610	-0.011	-0.654	0.042		Down			zinc knuckle family protein, X-hyb=LOC_Os10g24150
		LOC_Os04g21110	-0.276	-0.72	-0.468		Down		AK241624	expressed protein
		LOC_Os04g22090	0.327	-1.146	0.853		Down	Up		NB-ARC domain containing protein
		LOC_Os04g22800	-0.376	-0.849	-0.023		Down			hypothetical protein
		LOC_Os04g25910	-0.23	-0.845	0.013		Down			hypothetical protein
		LOC_Os04g26640	1.307	-0.715	2.189	Up	Down	Up		retrotransposon, centromere-specific
		AK062945	-0.03	-0.734	-0.088		Down		AK062945	NAE
		LOC_Os04g28010	-0.472	-0.83	-0.505		Down		AK065410	expressed protein
		LOC_Os04g31330	-0.535	-0.683	-0.291		Down		AK103564	protein binding protein
		LOC_Os04g31484	-0.002	-1.997	-0.041		Down		AK068656	expressed protein
		LOC_Os04g31700	-0.409	-0.787	-0.515		Down		AK067193	methylisocitrate lyase 2
		LOC_Os04g31804	0.501	-1.203	0.245		Down			NAP1-1
		LOC_Os04g32800	-0.408	-2.471	0.004		Down			expressed protein
		LOC_Os04g33070	-0.374	-0.987	0.018		Down			hypothetical protein
		LOC_Os04g33650	-0.002	-1.412	-0.008		Down			hypothetical protein
		LOC_Os04g33740	-0.468	-3.232	0.129		Down		AK072276	beta-fructofuranosidase, insoluble isoenzyme 2 precursor
		LOC_Os04g33830	0.318	-3.572	1.025		Down	Up	AK058848	16kDa membrane protein
		LOC_Os04g33990	-0.375	-1.752	-0.547		Down		AK068271	VAMP protein SEC22
		LOC_Os04g34100	-0.132	-0.825	-0.418		Down		AK106155	expressed protein
		LOC_Os04g35340	0.224	-0.932	-0.523		Down		AK109803	expressed protein
		LOC_Os04g35390	0.707	-1.395	-0.005	Up	Down			hypothetical protein
		LOC_Os04g36070	-0.104	-0.8	0.391		Down		AK072736	OsRR1 - Rice type-A response regulator
		LOC_Os04g37590	-0.09	-2.305	-0.255		Down			ubiquitin-protein ligase
		LOC_Os04g37690	-0.103	-0.602	-0.152		Down		AK069926	nucleic acid binding protein
		LOC_Os04g37730	-0.414	-0.652	-0.081		Down			RING-H2 finger protein ATL3B precursor
		LOC_Os04g37780	-0.433	-0.694	-0.183		Down		AK120807	histone H3
		LOC_Os04g38600	-0.006	-1.547	-0.013		Down		AK071685	glyceraldehyde-3-phosphate dehydrogenase A, chloroplast precursor
		LOC_Os04g38840	0.016	-1.367	-0.08		Down		AK106790	protease inhibitor/seed storage/LTP family protein
		LOC_Os04g39610	0.099	-2.274	0.949		Down	Up	AK070336	glycerophosphoryl diester phosphodiesterase family protein
		LOC_Os04g40750	-0.493	-1.355	-0.267		Down			expressed protein, X-hyb=LOC_Os11g29670
		LOC_Os04g40940	-0.17	-1.057	0.762		Down	Up	AK111976	mitotic spindle checkpoint protein MAD2
		LOC_Os04g41280	-0.14	-0.992	0.515		Down		AK242909	protein binding protein
		LOC_Os04g41970	0.14	-0.875	-0.176		Down		AK243593	glycoside transferase, six-hairpin, subgroup
		LOC_Os04g42920	-0.326	-0.615	-0.552		Down		AK070042	isocitrate dehydrogenase, chloroplast precursor
		LOC_Os04g43090	3.301	-0.781	1.436	Up	Down	Up	AK109180	expressed protein
		LOC_Os04g43230	-0.156	-1.736	0.612		Down	Up	AK102761	expressed protein
		LOC_Os04g44120	-0.265	-0.655	-0.309		Down			collagen triple helix repeat
		LOC_Os04g44850	-0.075	-1.177	0.488		Down		AK120509	transferase, transferring glycosyl groups
		LOC_Os04g45030	-0.18	-0.601	-0.091		Down			hypothetical protein
		LOC_Os04g45140	-0.139	-0.775	-0.216		Down		AK066666	lipopolysaccharide-modifying protein
		LOC_Os04g45590	0.357	-1.278	-0.474		Down			lactoylglutathione lyase
		LOC_Os04g46060	0.111	-1.119	-0.553		Down		AK073695	OsWRKY36 - Superfamily of rice TFs having WRKY and zinc finger domains
		LOC_Os04g47590	-0.084	-0.646	-0.184		Down			niemann-Pick C1 protein precursor
		LOC_Os04g48040	-0.424	-1.115	0.57		Down		AK106571	expressed protein
		LOC_Os04g48360	-0.434	-0.747	-0.255		Down			hypothetical protein
		LOC_Os04g48880	1.395	-0.952	0.338	Up	Down		AK060559	beta-carotene hydroxylase
		LOC_Os04g49060	0.137	-0.772	0.662		Down	Up	AK065545	protein binding protein
		LOC_Os04g49670	-0.543	-1.24	-0.43		Down		AK063206	conserved hypothetical protein
		LOC_Os04g49680	-0.35	-1.033	-0.497		Down		AK120315	expressed protein
		LOC_Os04g50780	-0.567	-0.973	-0.272		Down			conserved hypothetical protein
		LOC_Os04g51250	-0.142	-0.957	-0.57		Down			expressed protein
		LOC_Os04g52120	-0.551	-0.629	-0.397		Down		AK100672	potassium transporter 15
		LOC_Os04g52830	-0.353	-0.856	-0.518		Down		AK065137	kelch motif family protein
		LOC_Os04g52920	-0.287	-3.041	-0.028		Down		AK060209	DNA binding protein
		AK242153	-0.464	-1.148	-0.037		Down		AK242153	NAE
		LOC_Os04g54500	-0.579	-0.799	-0.468		Down		AK065360	3-5 exonuclease/ DNA binding protein
		LOC_Os04g55159	0.011	-1.499	-0.063		Down		AK071989	expressed protein
		LOC_Os04g57050	-0.013	-3.704	-0.022		Down			jasmonate O-methyltransferase, X-hyb=LOC_Os04g57070
		LOC_Os04g57360	-0.555	-0.805	0.07		Down		AK103305	expressed protein
		LOC_Os04g57370	-0.38	-0.638	-0.421		Down		AK069249	acyl-protein thioesterase 1
		LOC_Os04g57380	-0.085	-0.67	-0.058		Down		AK110767	acyl-protein thioesterase 1
		LOC_Os04g57720	-0.314	-0.627	0.386		Down		AK059734	OsRR6 - Rice type-A response regulator
		LOC_Os04g57810	-0.443	-0.657	-0.171		Down		AK102124	expressed protein
		LOC_Os04g58100	0.504	-0.633	0.127		Down		AK069752	expressed protein
		LOC_Os04g58750	-0.04	-0.636	-0.371		Down		AK101506	protein kinase APK1B, chloroplast precursor
		LOC_Os04g58970	-0.38	-0.613	-0.575		Down		AK070132	uncharacterized ACR, YggU family COG1872 containing protein
		LOC_Os04g59330	-0.363	-1.078	-0.245		Down		AK060983	expressed protein
		AK063241	-0.315	-0.714	0.385		Down		AK063241	NAE
		LOC_Os04g59450	-0.028	-0.906	-0.389		Down		AK100269	serine/threonine-protein kinase SAPK5
		LOC_Os05g01960	-0.008	-1.172	-0.011		Down			expressed protein
		LOC_Os05g02820	-0.054	-1.716	0.175		Down		AK062482	expressed protein
		LOC_Os05g03174	0.268	-1.379	-0.461		Down		AK120892	glycosyltransferase
		LOC_Os05g03190	-0.375	-1.131	-0.404		Down		AK065809	IQD1
		LOC_Os05g03600	0.417	-1.293	0.209		Down			retrotransposon protein, unclassified
		LOC_Os05g03740	0.395	-0.799	-0.217		Down			transcription factor GT-3b
		LOC_Os05g04650	-0.424	-0.594	-0.178		Down		AK099427	expressed protein
		LOC_Os05g05170	-0.248	-1.191	-0.018		Down		AK107844	protein GOS9
		LOC_Os05g05820	1.153	-1.852	0.262	Up	Down			pro-resilin precursor
		LOC_Os05g06690	-0.194	-0.636	-0.432		Down		AK065411	HECT-domain family protein
		LOC_Os05g07680	-0.321	-0.705	0.081		Down		AK101183	CENP-E like kinetochore protein
		LOC_Os05g07740	-0.474	-1.763	-0.073		Down		AK242507	receptor-like protein kinase precursor
		LOC_Os05g09540	0.118	-1.225	-0.359		Down			hypothetical protein
		LOC_Os05g09600	-0.063	-0.687	-0.5		Down		AK070957	expressed protein
		LOC_Os05g09708	-0.15	-0.982	-0.227		Down			hypothetical protein
		LOC_Os05g09732	0	-0.754	-0.004		Down			stem 31 kDa glycoprotein precursor
		LOC_Os05g10790	0.063	-0.844	-0.201		Down			hypothetical protein
		LOC_Os05g11160	-0.484	-0.668	0.131		Down		AK110596	expressed protein
		LOC_Os05g11428	-0.288	-0.854	0.246		Down		AK069504	expressed protein
		LOC_Os05g11590	-0.433	-1.059	-0.221		Down			hypothetical protein
		LOC_Os05g11990	0.267	-1.03	-0.527		Down		AK104996	electron transporter
		LOC_Os05g12440	-0.322	-1.763	-0.544		Down			expressed protein, X-hyb=LOC_Os05g12390
		LOC_Os05g14930	0.013	-3.002	-0.05		Down			conserved hypothetical protein
		LOC_Os05g16160	-0.523	-0.795	-0.132		Down			conserved hypothetical protein
		LOC_Os05g16200	-0.564	-1.461	-0.014		Down			blight resistance protein T118
		LOC_Os05g16250	-0.372	-2.684	-0.011		Down		AK103883	expressed protein
		LOC_Os05g16300	0.476	-0.798	1.625		Down	Up		expressed protein
		AK073226	-0.213	-0.975	-0.03		Down		AK073226	NAE
		LOC_Os05g23680	-0.062	-0.879	-0.013		Down			hypothetical protein
		LOC_Os05g23880	0.89	-1.128	1.334	Up	Down	Up	AK064795	lipoxygenase A
		LOC_Os05g24560	-0.491	-0.697	-0.392		Down		AK240681	NC domain containing protein
		LOC_Os05g25000	-0.095	-0.683	-0.268		Down			hypothetical protein
		LOC_Os05g26210	-0.302	-0.842	-0.433		Down			conserved hypothetical protein
		LOC_Os05g27820	-0.576	-1.619	0.233		Down		AK242433	patellin-5
		LOC_Os05g28350	-0.264	-0.733	-0.123		Down			AP2 domain transcription factor
		AK062440	-0.581	-1.784	-0.331		Down		AK062440	NAE
		LOC_Os05g30630	-0.323	-1.404	-0.172		Down			hypothetical protein
		LOC_Os05g30660	-0.099	-2.744	-0.065		Down		AK070770	expressed protein
		LOC_Os05g30970	-0.07	-0.79	-0.387		Down		AK240945	copine-8
		LOC_Os05g31090	-0.045	-0.792	-0.019		Down			hypothetical protein
		LOC_Os05g31190	-0.505	-0.747	-0.161		Down			expressed protein
		LOC_Os05g31254	0.014	-0.787	0.004		Down		AK073218	N-acetyltransferase
		LOC_Os05g31530	-0.552	-1.368	-0.04		Down		AK121450	disease resistance protein RGA4
		LOC_Os05g31720	0.103	-1.384	-0.579		Down		AK121203	GTPase activating protein
		LOC_Os05g32010	-0.554	-2.261	-0.564		Down			hypothetical protein
		LOC_Os05g32390	-0.244	-0.923	-0.559		Down		AK120123	dynamin family protein
		LOC_Os05g34970	-0.458	-1.024	-0.245		Down			hypothetical protein
		LOC_Os05g35310	0.001	-0.914	0.018		Down			protein binding protein
		LOC_Os05g35444	-0.383	-1.053	-0.409		Down		AK100059	expressed protein, X-hyb=LOC_Os10g27310
		LOC_Os05g36960	-0.214	-1.025	0.004		Down		AK073901	ATP binding protein
		LOC_Os05g37150	-0.236	-0.734	-0.177		Down		AK071068	t-snare
		LOC_Os05g37730	-0.511	-1.025	0.112		Down		AK068138	MYB-like transcription factor DIVARICATA
		LOC_Os05g38420	0.125	-1.962	-0.533		Down		AK068047	L-ascorbate oxidase precursor
		LOC_Os05g38480	0.051	-1.095	1.286		Down	Up	AK073413	kinesin-like protein KIF22
		LOC_Os05g39190	0.013	-1.525	-0.04		Down		AK105507	expressed protein
		LOC_Os05g39650	-0.504	-0.61	-0.528		Down		AK064856	phytanoyl-CoA dioxygenase
		LOC_Os05g39830	-0.397	-1.103	-0.49		Down		AK073548	expressed protein
		LOC_Os05g39970	-0.272	-0.673	-0.016		Down			hypothetical protein
		LOC_Os05g40030	-0.227	-0.622	0.095		Down			hypothetical protein
		LOC_Os05g41520	0.308	-0.907	-0.25		Down			RHC1A
		LOC_Os05g42180	0.019	-1.089	-0.517		Down			conserved hypothetical protein
		LOC_Os05g43530	-0.064	-1.804	-0.254		Down		AK243206	CSLC7 - cellulose synthase-like family C
		LOC_Os05g43890	-0.211	-0.892	-0.343		Down			hypothetical protein
		LOC_Os05g43900	-0.398	-0.598	-0.009		Down			hypothetical protein
		LOC_Os05g44110	-0.007	-0.641	-0.005		Down			conserved hypothetical protein
		LOC_Os05g44190	-0.09	-2.147	0.333		Down		AK107178	expressed protein
		LOC_Os05g45230	-0.327	-1.652	-0.053		Down			OsWRKY58 - Superfamily of rice TFs having WRKY and zinc finger domains
		LOC_Os05g46200	-0.295	-0.67	-0.415		Down		AK068572	beta-galactosidase precursor
		LOC_Os05g46450	-0.543	-0.743	-0.472		Down		AK120879	fiber protein Fb11
		LOC_Os05g47900	-0.318	-1.452	0.866		Down	Up	AK107568	protein binding protein
		LOC_Os05g48150	0.145	-1.647	0.708		Down	Up	AK069462	transposon protein, unclassified
		LOC_Os05g48280	-0.457	-1.143	-0.464		Down		AK242737	expressed protein
		LOC_Os05g49070	-0.034	-0.661	-0.41		Down		AK243328	expressed protein
		LOC_Os05g50360	-0.481	-0.594	0.212		Down		AK064624	anaphase-promoting complex subunit 10
		LOC_Os05g50370	0.212	-0.714	0.218		Down		AK063417	AUL1
		LOC_Os05g50840	-0.536	-1.001	-0.566		Down		AK062575	Grave disease carrier protein
		LOC_Os05g50990	-0.365	-1.438	0.072		Down		AK120811	protein binding protein
		LOC_Os05g51580	-0.423	-0.891	0.135		Down			hypothetical protein
		LOC_Os05g51754	-0.454	-0.685	-0.44		Down		AK108209	expressed protein
		LOC_Os06g01240	-0.555	-0.638	-0.004		Down			hypothetical protein
		LOC_Os06g01490	-0.183	-0.878	0.31		Down		AK102494	monocopper oxidase precursor
		LOC_Os06g01770	-0.315	-0.643	-0.503		Down		AK067326	expressed protein
		LOC_Os06g01780	-0.225	-1.675	-0.022		Down		AK069627	protease
		LOC_Os06g02780	-0.017	-0.987	-0.216		Down		AK068441	aspartic proteinase nepenthesin-2 precursor
		LOC_Os06g03170	-0.14	-1.065	-0.371		Down		AK108322	expressed protein
		LOC_Os06g03240	-0.302	-0.977	-0.232		Down			expressed protein
		LOC_Os06g04070	0.045	-1.527	0.105		Down		AK062712	arginine decarboxylase
		LOC_Os06g05560	-0.567	-0.875	-0.013		Down		AK070582	expressed protein
		LOC_Os06g07260	-0.514	-1.11	-0.574		Down			OsWAK62 - OsWAK short gene, X-hyb=LOC_Os06g07330
		LOC_Os06g08230	-0.036	-1.492	-0.219		Down			hypothetical protein
		LOC_Os06g08450	0.264	-0.69	0.202		Down			response regulator receiver domain containing protein
		LOC_Os06g08710	-0.377	-0.611	-0.538		Down			receptor-like protein kinase 5 precursor, X-hyb=LOC_Os06g08690
		AK099621	0.205	-1.496	2.332		Down	Up	AK099621	NAE
		LOC_Os06g12460	0.093	-1.137	0.792		Down	Up		CSLA3 - cellulose synthase-like family A; mannan synthase
		LOC_Os06g13230	-0.087	-0.594	-0.091		Down		AK242782	expressed protein, X-hyb=LOC_Os12g13674
		LOC_Os06g15440	-0.046	-0.619	-0.018		Down			hypothetical protein
		LOC_Os06g16330	-0.477	-1.678	-0.355		Down		AK066417	BRASSINOSTEROID INSENSITIVE 1-associated receptor kinase 1 precursor
		LOC_Os06g16390	0.05	-0.81	0.056		Down		AK111743	polycomb protein EZ1
		LOC_Os06g17290	-0.146	-0.593	0.241		Down		AK072153	phosphatidylinositol 3- and 4-kinase family protein
		LOC_Os06g19590	-0.495	-1.627	-0.007		Down		AK109790	steroid dehydrogenase KIK-I
		LOC_Os06g20040	-0.489	-1.037	1.074		Down	Up	AK060352	aspartic proteinase nepenthesin-2 precursor
		LOC_Os06g20070	-0.513	-0.866	-0.269		Down			conserved hypothetical protein
		LOC_Os06g21590	-0.362	-3.404	-0.043		Down		AK060904	chlorophyll a-b binding protein 6A, chloroplast precursor
		LOC_Os06g21820	0	-1.297	-0.077		Down		AK100029	jasmonate O-methyltransferase
		LOC_Os06g21890	-0.289	-0.676	-0.209		Down		AK109614	ompA family member, X-hyb=R07-TIGRv4S1-000035R
		LOC_Os06g23950	-0.003	-0.61	0.006		Down			MADS-box transcription factor 27
		LOC_Os06g27800	-0.278	-0.782	-0.336		Down		AK067008	ATPase
		LOC_Os06g27890	-0.339	-0.61	-0.077		Down		AK119330	OsMKK3 - putative MAPKK based on amino acid sequence homology
		AK065281	-0.405	-0.809	-0.091		Down		AK065281	NAE
		LOC_Os06g30090	0.44	-0.698	0.811		Down	Up		DNA binding protein
		LOC_Os06g30230	0.82	-0.593	-0.012	Up	Down			expressed protein
		LOC_Os06g32860	0.013	-1.214	-0.105		Down		AK101510	zinc finger C-x8-C-x5-C-x3-H type family protein
		LOC_Os06g32944	0.022	-0.925	0.005		Down		AK119927	transposon protein, Pong sub-class
		LOC_Os06g34850	-0.03	-0.809	-0.075		Down		AK064662	expressed protein
		LOC_Os06g34960	0.065	-0.667	0.1		Down			protein kinase
		LOC_Os06g36330	0.041	-1.046	-0.009		Down			antiporter/ drug transporter/ transporter
		LOC_Os06g37810	-0.014	-0.9	-0.036		Down			resistance protein
		LOC_Os06g38080	-0.011	-2.171	-0.097		Down		AK243263	von Willebrand factor type A domain containing protein
		AK241059	-0.261	-0.833	-0.159		Down		AK241059	NAE, X-hyb=LOC_Os12g15314
		LOC_Os06g38910	0.024	-1.449	0.728		Down	Up		hypothetical protein
		LOC_Os06g38970	0.041	-1.607	-0.572		Down		AK111758	ATP binding protein
		LOC_Os06g40850	-0.575	-1.575	-0.1		Down		AK109238	IQ calmodulin-binding motif family protein
		LOC_Os06g40940	-0.354	-0.598	-0.177		Down		AK111644	glycine dehydrogenase 2, mitochondrial precursor
		LOC_Os06g40990	-0.414	-1.275	-0.02		Down			expressed protein
		LOC_Os06g42490	-0.486	-0.703	-0.529		Down		AK106231	expressed protein
		LOC_Os06g44660	0.497	-0.888	0.002		Down		AK109762	fasciclin-like arabinogalactan protein 8 precursor
		LOC_Os06g44810	-0.373	-2.121	-0.49		Down		AK072436	expressed protein
		LOC_Os06g45250	-0.001	-2.307	-0.038		Down		AK242301	pseudouridylate synthase/ tRNA-pseudouridine synthase
		LOC_Os06g45450	-0.297	-1.261	-0.546		Down			glucan endo-1,3-beta-glucosidase precursor
		LOC_Os06g45470	0.452	-1.144	-0.442		Down			hypothetical protein
		LOC_Os06g47240	0.3	-2.648	0.337		Down		AK111045	hypothetical protein
		LOC_Os06g47580	-0.579	-0.661	-0.424		Down		AK068150	REV1
		LOC_Os06g48180	-0.546	-0.681	0.635		Down	Up	AK105934	xyloglucan endotransglucosylase/hydrolase protein 23 precursor
		LOC_Os06g49290	0.023	-2.104	-0.013		Down			acanthoscurrin-2 precursor
		LOC_Os06g49470	-0.221	-2.331	0.398		Down			peptidyl-prolyl cis-trans isomerase CYP19-4 precursor
		LOC_Os06g49830	-0.415	-0.832	-0.349		Down			SHI
		AK111417	-0.008	-2.618	0.188		Down		AK111417	NAE
		LOC_Os06g50990	-0.511	-1.199	-0.038		Down			conserved hypothetical protein
		LOC_Os07g01660	-0.435	-0.654	0.258		Down		AK119790	disease resistance response protein 206
		LOC_Os07g02350	-0.527	-0.74	-0.464		Down		AK070271	casein kinase II subunit alpha-2
		LOC_Os07g02810	-0.455	-2.378	-0.199		Down		AK102922	L-ascorbate oxidase homolog precursor
		LOC_Os07g02840	-0.267	-1.984	0.447		Down			pectinesterase, X-hyb=LOC_Os07g02810
		LOC_Os07g04220	-0.489	-0.796	-0.441		Down		AK240859	wound and phytochrome signaling involved receptor like kinase
		LOC_Os07g04330	-0.011	-1.575	1.65		Down	Up	AK064609	expressed protein
		LOC_Os07g04470	1.469	-0.839	2.926	Up	Down	Up		GRF zinc finger family protein, X-hyb=LOC_Os12g25790
		LOC_Os07g05240	0.284	-0.909	1.071		Down	Up		retrotransposon protein, unclassified
		LOC_Os07g05380	-0.304	-0.758	0.297		Down		AK242508	ATPase
		LOC_Os07g07530	-0.013	-0.994	-0.012		Down		AK106442	expressed protein
		LOC_Os07g08934	0.423	-0.87	1.569		Down	Up	AK242014	expressed protein
		LOC_Os07g09150	-0.346	-0.608	-0.431		Down		AK071758	expressed protein
		AK111434	-0.31	-0.681	-0.232		Down		AK111434	NAE
		LOC_Os07g09300	-0.126	-2.253	-0.011		Down		AK070975	retrotransposon protein, unclassified
		LOC_Os07g09800	0.248	-0.755	0.694		Down	Up	AK070765	expressed protein
		LOC_Os07g11050	-0.351	-1.079	-0.264		Down			ATIPT5
		LOC_Os07g11070	-0.543	-0.716	-0.253		Down		AK243281	expressed protein
		AK107820	-0.576	-1.03	-0.236		Down		AK107820	NAE
		LOC_Os07g12090	-0.099	-0.633	-0.321		Down			alpha-amylase/trypsin inhibitor precursor
		LOC_Os07g12710	-0.132	-0.843	-0.569		Down			GIY-YIG catalytic domain containing protein
		LOC_Os07g12880	-0.277	-0.991	0.109		Down			transposon protein, Pong sub-class
		LOC_Os07g13969	-0.018	-0.871	-0.003		Down		AK242463	expressed protein
		LOC_Os07g14540	-0.556	-0.86	-0.431		Down		AK059902	vesicle-associated membrane protein 724
		LOC_Os07g14850	-0.208	-1.381	-0.486		Down		AK059649	CESA6 - cellulose synthase
		LOC_Os07g15340	0.575	-0.914	1.236		Down	Up		protein dimerization, X-hyb=LOC_Os06g11830
		LOC_Os07g16380	-0.205	-0.651	-0.108		Down			hypothetical protein
		LOC_Os07g21960	-0.327	-1.213	0.905		Down	Up		expressed protein
		LOC_Os07g23880	-0.539	-1	-0.315		Down		AK243062	alpha-glucosidase 2
		LOC_Os07g24040	0.349	-1.364	1.403		Down	Up		retrotransposon protein, unclassified
		LOC_Os07g25450	-0.255	-0.652	-0.384		Down		AK067172	histone-lysine N-methyltransferase
		AK119648	-0.406	-0.926	-0.481		Down		AK119648	NAE
		AK241450	-0.023	-1.281	0		Down		AK241450	NAE
		LOC_Os07g27880	0.02	-1.283	-0.018		Down			O-methyltransferase ZRP4
		LOC_Os07g27940	-0.13	-0.621	-0.248		Down			nonspecific lipid-transfer protein Cw18 precursor
		LOC_Os07g28430	-0.523	-0.62	-0.43		Down		AK066400	growth-regulating factor
		LOC_Os07g30090	-0.406	-1.554	-0.038		Down		AK072662	actin-depolymerizing factor 1
		LOC_Os07g31110	0.021	-0.996	-0.431		Down		AK068708	transposon protein, CACTA, En/Spm sub-class
		LOC_Os07g32420	-0.48	-0.792	-0.301		Down		AK102283	DNA binding protein
		LOC_Os07g34870	0.001	-2.318	-0.112		Down			aspartic proteinase nepenthesin-1 precursor
		AK241602	-0.525	-0.629	-0.409		Down		AK241602	NAE, X-hyb=R04-TIGRv4S1-001055F
		LOC_Os07g35730	-0.007	-1.021	-0.041		Down		AK105128	serine/threonine-protein kinase receptor precursor
		AK105710	-0.311	-0.886	-0.452		Down		AK105710	NAE, X-hyb=LOC_Os05g35444
		LOC_Os07g37240	0.014	-1.008	-0.043		Down		AK119534	expressed protein
		LOC_Os07g37270	-0.515	-0.8	-0.405		Down		AK100986	major sperm protein
		LOC_Os07g37300	-0.003	-0.994	-0.103		Down			hypothetical protein
		LOC_Os07g38590	0.026	-1.418	1.194		Down	Up	AK102732	carboxyl-terminal peptidase
		LOC_Os07g39110	-0.398	-0.827	-0.473		Down		AK107683	AP2/EREBP transcription factor BABY BOOM
		LOC_Os07g39260	-0.236	-0.624	0.026		Down		AK243347	expressed protein
		LOC_Os07g39880	-0.278	-1.262	-0.201		Down		AK242730	exodeoxyribonuclease V, X-hyb=LOC_Os05g07950
		LOC_Os07g40110	0.037	-0.736	0.216		Down			hypothetical protein
		LOC_Os07g40470	-0.23	-0.75	0.341		Down			conserved hypothetical protein
		LOC_Os07g40830	-0.267	-0.773	1.92		Down	Up	AK107490	myosin tail region-interacting protein MTI1
		LOC_Os07g41380	0.111	-0.595	0.74		Down	Up		retrotransposon protein, unclassified
		AK241365	-0.436	-1.126	-0.341		Down		AK241365	NAE
		LOC_Os07g43540	-0.108	-0.676	-0.172		Down			origin recognition complex subunit 6
		LOC_Os07g45220	-0.116	-2.095	-0.449		Down			transposon protein, Mutator sub-class
		LOC_Os07g45790	-0.365	-0.643	-0.371		Down			expressed protein
		LOC_Os07g47820	-0.452	-0.586	-0.371		Down		AK073523	acad10 protein
		LOC_Os07g47860	-0.277	-0.596	0.071		Down		AK065735	ATP binding protein
		LOC_Os07g47970	-0.275	-0.821	-0.262		Down		AK061062	expressed protein, X-hyb=LOC_Os11g14120
		LOC_Os07g48100	-0.366	-0.69	-0.572		Down		AK072868	CBL-interacting serine/threonine-protein kinase 15
		LOC_Os07g48180	-0.581	-1.542	0.335		Down		AK102562	transcription factor RF2b
		LOC_Os07g48310	-0.537	-1.187	-0.334		Down		AK099672	ATP binding protein
		AK241535	-0.148	-1.108	0.201		Down		AK241535	NAE
		LOC_Os07g48910	-0.142	-1.055	-0.079		Down			collagen-like protein 2
		LOC_Os07g49320	-0.124	-0.803	-0.359		Down		AK065493	HEAT repeat family protein
		LOC_Os08g01190	-0.315	-1.208	-0.413		Down			plant-specific domain TIGR01568 family protein
		LOC_Os08g01530	0.289	-1.116	-0.22		Down		AK243671	expressed protein
		LOC_Os08g02520	-0.026	-1.441	-0.012		Down			OsSAUR31 - Auxin-responsive SAUR gene family member
		LOC_Os08g03370	-0.369	-0.6	-0.268		Down		AK071322	acid phosphatase/vanadium-dependent haloperoxidase related
		LOC_Os08g03460	-0.481	-1.543	-0.472		Down			retrotransposon protein, unclassified
		LOC_Os08g03710	0.367	-1.026	0.684		Down	Up		hypothetical protein
		LOC_Os08g04780	-0.556	-0.672	-0.402		Down		AK120532	flowering locus D
		LOC_Os08g05900	-0.08	-1.196	1.153		Down	Up		hypothetical protein
		LOC_Os08g06430	-0.314	-0.604	-0.469		Down		AK059272	mitochondrial NADH ubiquinone oxidoreductase 13kD-like subunit
		LOC_Os08g06860	-0.464	-0.593	-0.012		Down			retrotransposon protein, Ty1-copia subclass
		LOC_Os08g07070	-0.01	-1.098	-0.004		Down			expressed protein
		LOC_Os08g07600	0.002	-1.081	-0.006		Down		AK111113	expressed protein
		LOC_Os08g07774	-0.254	-1.236	-0.582		Down		AK060589	disease resistance protein RPM1, X-hyb=LOC_Os08g07760
		LOC_Os08g09610	0.349	-0.958	0.315		Down		AK070464	expressed protein
		LOC_Os08g10560	0.212	-1.872	-0.003		Down			histone-like transcription factor and archaeal histone family protein
		LOC_Os08g12430	-0.018	-0.618	0.12		Down		AK105274	expressed protein
		LOC_Os08g12740	-0.143	-0.614	-0.012		Down		AK240669	disease resistance protein RGA3
		LOC_Os08g13440	-0.019	-5.79	-0.19		Down		AK059812	germin-like protein subfamily 1 member 17 precursor
		LOC_Os08g13920	0.083	-0.677	-0.499		Down		AK060654	xyloglucan endotransglycosylase/hydrolase protein 8 precursor
		LOC_Os08g14360	0.002	-1.938	-0.005		Down		AK108449	expressed protein
		LOC_Os08g14890	0.8	-0.675	-0.386	Up	Down			expressed protein
		LOC_Os08g17000	0.396	-0.716	-0.152		Down		AK062750	expressed protein
		LOC_Os08g17410	-0.115	-1.094	-0.475		Down		AK102100	BRASSINOSTEROID INSENSITIVE 1 precursor
		LOC_Os08g19210	-0.066	-0.605	-0.024		Down		AK106365	expressed protein
		LOC_Os08g23450	-0.212	-0.999	0.26		Down			retrotransposon protein, unclassified
		LOC_Os08g23754	0.849	-0.645	-0.01	Up	Down		AK120635	expressed protein
		LOC_Os08g25460	0.025	-0.668	-0.225		Down		AK067775	RNA polymerase II transcription factor/ transcription initiation factor
		LOC_Os08g28600	-0.56	-3.983	-0.016		Down			resistance protein
		LOC_Os08g30670	-0.473	-3.613	-0.418		Down			retrotransposon protein, unclassified
		AK241574	-0.544	-0.755	-0.33		Down		AK241574	NAE
		LOC_Os08g33740	-0.379	-1.321	0.821		Down	Up	AK242604	CSLA11 - cellulose synthase-like family A
		LOC_Os08g33820	0.027	-1.406	0.878		Down	Up	AK103921	chlorophyll a-b binding protein 4, chloroplast precursor
		LOC_Os08g34640	0.234	-1.05	-0.039		Down		AK120424	receptor-like protein kinase precursor
		LOC_Os08g34910	-0.007	-0.672	0.005		Down		AK072779	pectinesterase-3 precursor
		LOC_Os08g35700	-0.539	-0.701	-0.444		Down		AK121795	Leucine Rich Repeat family protein
		LOC_Os08g36950	-0.533	-0.672	0.174		Down			expressed protein
		LOC_Os08g38650	-0.362	-0.936	-0.313		Down			hypothetical protein
		LOC_Os08g38780	-0.4	-0.709	0.004		Down		AK108510	nuclear transcription factor Y subunit C-2
		AK241735	-0.111	-1.164	-0.064		Down		AK241735	NAE
		LOC_Os08g39570	-0.011	-1.858	-0.035		Down		AK066674	Leucine Rich Repeat family protein
		LOC_Os08g40280	-0.574	-2.174	0.625		Down	Up	AK109868	lectin-like protein kinase
		LOC_Os08g41310	-0.409	-0.7	-0.009		Down			hypothetical protein
		LOC_Os08g41640	-0.006	-0.604	-0.525		Down			ubiquitin carboxyl-terminal hydrolase family protein
		LOC_Os08g43960	-0.497	-2.999	-0.123		Down			expressed protein, X-hyb=LOC_Os08g43960
		LOC_Os08g44720	0.008	-0.876	-0.131		Down			retrotransposon protein, unclassified
		LOC_Os08g44780	-0.082	-0.677	-0.052		Down		AK119834	expressed protein, X-hyb=LOC_Os04g57770
		LOC_Os09g02250	-0.577	-2.499	-0.247		Down		AK106346	transposon protein, unclassified
		LOC_Os09g02300	-0.196	-0.637	-0.301		Down		AK069507	expressed protein
		LOC_Os09g06560	0.036	-1.037	-0.322		Down		AK109602	transducin/WD-40 repeat family protein
		LOC_Os09g06620	-0.288	-1.694	-0.004		Down			F-box domain containing protein, X-hyb=LOC_Os09g06660
		LOC_Os09g07670	0.624	-1.838	0.564	Up	Down			ABC transporter
		LOC_Os09g09490	0.904	-1.305	-0.184	Up	Down			disease resistance protein RPM1
		LOC_Os09g09750	0.168	-1.167	-0.562		Down			disease resistance protein RPM1
		LOC_Os09g10710	-0.245	-0.708	-0.438		Down		AK068285	ENT domain containing protein
		LOC_Os09g12350	-0.04	-1.777	0.002		Down			conserved hypothetical protein
		LOC_Os09g12720	-0.577	-1.866	-0.178		Down		AK064311	protein binding protein
		AK069775	-0.38	-1.719	-0.013		Down		AK069775	NAE, X-hyb=LOC_Os05g03600
		LOC_Os09g17640	-0.473	-1.061	-0.485		Down			hypothetical protein
		LOC_Os09g17740	0.359	-4.4	-0.525		Down		AK104281	chlorophyll a-b binding protein 1, chloroplast precursor, X-hyb=LOC_Os04g55424
		LOC_Os09g19840	-0.502	-0.756	-0.373		Down			hypothetical protein
		LOC_Os09g20350	-0.233	-0.799	-0.513		Down		AK058899	DRE binding factor 1
		AK063210	-0.148	-0.986	-0.305		Down		AK063210	NAE
		LOC_Os09g21740	-0.166	-0.653	-0.465		Down		AK243643	ubiquitin-protein ligase
		LOC_Os09g21770	-0.2	-0.589	-0.48		Down		AK064072	DNA binding protein
		LOC_Os09g23399	-0.499	-0.772	-0.368		Down		AK102386	expressed protein, X-hyb=R01-TIGRv4S1-000666R
		LOC_Os09g26180	-0.255	-0.604	-0.423		Down		AK103717	transcription initiation factor TFIID subunit 10
		LOC_Os09g26340	-0.241	-0.589	0.101		Down		AK058686	histone H4
		LOC_Os09g26480	-0.427	-0.785	-0.51		Down			conserved hypothetical protein
		LOC_Os09g26890	-0.185	-0.626	-0.258		Down			expressed protein, X-hyb=LOC_Os03g57569
		LOC_Os09g27250	-0.165	-1.738	-0.021		Down		AK110839	plant viral-response family protein
		LOC_Os09g27420	-0.425	-0.859	-0.442		Down		AK061999	formate--tetrahydrofolate ligase
		LOC_Os09g27920	0.02	-0.867	-0.364		Down			conserved hypothetical protein
		LOC_Os09g27980	-0.004	-0.645	-0.456		Down			transmembrane emp24 domain-containing protein 10 precursor
		LOC_Os09g28190	0.021	-0.645	-0.008		Down			hypothetical protein
		LOC_Os09g28470	0.612	-0.721	0.089	Up	Down		AK108581	protein binding protein
		LOC_Os09g28740	-0.234	-1.43	-0.533		Down		AK120686	gibberellin receptor GID1L2
		LOC_Os09g28850	-0.181	-0.994	0.414		Down		AK060628	expressed protein
		LOC_Os09g29470	-0.111	-0.606	-0.054		Down		AK065853	expressed protein
		LOC_Os09g29870	-0.184	-2.231	-0.035		Down			hypothetical protein
		LOC_Os09g30478	-0.244	-0.649	-0.204		Down		AK061852	expressed protein
		LOC_Os09g31350	-0.425	-0.967	-0.002		Down			expressed protein
		LOC_Os09g32948	0.3	-1.346	1.587		Down	Up	AK072867	MADS-box transcription factor 8
		LOC_Os09g34110	-0.029	-1.135	0.332		Down		AK072458	expressed protein
		LOC_Os09g34190	-0.284	-0.702	-0.462		Down		AK071305	acyl-coenzyme A thioesterase 9, mitochondrial precursor.
		AK111425	-0.534	-0.613	-0.553		Down		AK111425	NAE
		LOC_Os09g36340	-0.426	-0.761	-0.011		Down			receptor expression-enhancing protein 4
		LOC_Os09g36370	0.011	-1.11	-0.187		Down			ER lumen protein retaining receptor containing protein
		AK106320	1.215	-1.357	-0.258	Up	Down		AK106320	NAE
		LOC_Os09g37369	-0.001	-1.212	-0.011		Down		AK062898	OsSAUR41 - Auxin-responsive SAUR gene family member
		LOC_Os09g37670	0.48	-0.922	-0.328		Down			hypothetical protein
		AK108627	0.855	-0.613	0.101	Up	Down		AK108627	NAE
		LOC_Os10g01650	0.021	-0.657	0.003		Down		AK243012	10-deacetylbaccatin III 10-O-acetyltransferase
		LOC_Os10g02210	-0.074	-0.882	-0.176		Down			peptide transporter PTR2
		LOC_Os10g02260	-0.187	-1.576	-0.196		Down		AK069771	peptide transporter PTR2
		LOC_Os10g03070	-0.395	-1.099	0.428		Down			retrotransposon protein, unclassified
		LOC_Os10g03260	0.076	-0.871	-0.003		Down			hypothetical protein
		LOC_Os10g03920	-0.391	-0.631	-0.504		Down			zinc finger, RING-type, X-hyb=LOC_Os03g33200
		AK064285	-0.349	-1.196	-0.112		Down		AK064285	NAE
		LOC_Os10g06630	0.07	-1.386	-0.195		Down		AK058898	peptidyl-prolyl cis-trans isomerase
		LOC_Os10g10180	0.122	-2.593	-0.006		Down		AK059127	CMV 1a interacting protein 1
		LOC_Os10g10700	-0.493	-2.136	-0.548		Down			plant invertase/pectin methylesterase inhibitor family protein
		LOC_Os10g11080	-0.032	-0.918	0.04		Down			retrotransposon protein, unclassified
		LOC_Os10g13970	-0.011	-0.881	-0.025		Down			leucine-rich repeat receptor protein kinase EXS precursor
		LOC_Os10g17930	-0.334	-2.682	-0.373		Down		AK107248	F-box domain containing protein
		LOC_Os10g21140	-0.451	-0.691	-0.53		Down			hypothetical protein
		LOC_Os10g21500	-0.37	-0.946	-0.419		Down			hypothetical protein
		LOC_Os10g21860	-0.404	-1.71	-0.474		Down		AK108642	expressed protein
		LOC_Os10g22060	0.939	-0.732	0.022	Up	Down		AK242395	hypothetical protein
		LOC_Os10g22484	-0.053	-0.725	-0.212		Down		AK066788	RGH2A
		LOC_Os10g27310	-0.273	-0.931	-0.33		Down		AK242244	expressed protein, X-hyb=R07-TIGRv4S1-000705F
		LOC_Os10g27420	-0.307	-1.48	-0.012		Down			hypothetical protein
		LOC_Os10g28290	-0.474	-1.422	-0.363		Down			expressed protein
		LOC_Os10g28520	-0.317	-0.672	0.412		Down			CAF1 family ribonuclease containing protein
		LOC_Os10g33330	1.04	-0.604	1.216	Up	Down	Up		hypothetical protein
		LOC_Os10g33490	-0.209	-0.697	-0.289		Down			hypothetical protein
		LOC_Os10g35380	-0.205	-0.824	-0.462		Down		AK120408	expressed protein
		LOC_Os10g36060	-0.332	-1.443	0.62		Down	Up	AK064441	chorion family 2 protein
		LOC_Os10g36500	-0.016	-3.999	-0.143		Down		AK060639	ripening-related protein-like
		LOC_Os10g36510	-0.252	-0.901	-0.248		Down			hypothetical protein
		LOC_Os10g37240	-0.112	-0.698	-0.537		Down		AK059055	expressed protein
		LOC_Os10g38880	0.078	-1.606	0.844		Down	Up	AK060309	plant-specific domain TIGR01568 family protein
		LOC_Os10g39489	-0.004	-0.709	-0.258		Down			expressed protein, X-hyb=LOC_Os11g11660
		LOC_Os10g40170	-0.457	-0.695	-0.08		Down		AK070309	expressed protein
		LOC_Os10g40390	-0.537	-1.148	-0.564		Down		AK106239	scarecrow-like 6
		LOC_Os10g41270	-0.081	-1.168	-0.178		Down			triacylglycerol lipase like protein
		LOC_Os10g41290	-0.05	-0.957	-0.557		Down		AK064321	protein kinase PVPK-1
		LOC_Os10g42940	-0.385	-0.72	-0.235		Down		AK070151	ADP-ribosylation factor
		LOC_Os11g01220	-0.103	-0.667	-0.359		Down			expressed protein, X-hyb=LOC_Os12g01220
		LOC_Os11g01300	-0.492	-0.782	-0.549		Down		AK243463	protein transport protein Sec61 beta subunit
		LOC_Os11g04350	-0.537	-2.819	-0.308		Down		AK104145	cell death associated protein
		LOC_Os11g04460	-0.361	-0.806	-0.014		Down		AK242630	calcium-transporting ATPase 4, plasma membrane-type
		LOC_Os11g04580	0.174	-0.72	-0.36		Down			long cell-linked locus protein, X-hyb=LOC_Os01g13050
		LOC_Os11g05090	-0.392	-0.59	0.006		Down		AK243151	peptidyl-prolyl isomerase
		LOC_Os11g05290	-0.004	-0.788	0.968		Down	Up	AK058243	pop3 peptide
		LOC_Os11g05870	0.158	-0.865	-0.283		Down		AK071072	harpin-induced protein
		LOC_Os11g06380	1.444	-0.792	0.649	Up	Down	Up		transposon protein, Mutator sub-class
		LOC_Os11g06720	0.421	-0.813	0.602		Down	Up	AK119547	abscisic stress ripening protein 2
		LOC_Os11g07050	-0.402	-1.967	0.908		Down	Up	AK099115	FHA domain containing protein
		LOC_Os11g07120	-0.01	-5.229	0.076		Down			receptor-like protein kinase 5 precursor
		LOC_Os11g07200	0.212	-1.625	-0.205		Down		AK067881	receptor protein kinase CLAVATA1 precursor
		LOC_Os11g07600	0.873	-0.935	0.928	Up	Down	Up	AK120669	ATPase, coupled to transmembrane movement of substances
		LOC_Os11g08470	-0.27	-1.279	0.333		Down			heat shock cognate 70 kDa protein
		LOC_Os11g09140	0.459	-1.092	-0.385		Down		AK120356	non-imprinted in Prader-Willi/Angelman syndrome region protein 1
		LOC_Os11g12330	-0.565	-0.696	-0.577		Down		AK241109	disease resistance protein RPM1
		LOC_Os11g12520	0.205	-0.999	-0.404		Down			protein Z
		LOC_Os11g13990	-0.447	-0.638	1.496		Down	Up	AK062707	nucleoside-triphosphatase/ nucleotide binding protein
		LOC_Os11g14120	-0.168	-0.627	-0.225		Down		AK120225	expressed protein, X-hyb=LOC_Os02g50540
		LOC_Os11g14690	0.014	-0.787	-0.07		Down			hypothetical protein
		LOC_Os11g15230	-0.399	-1.032	-0.457		Down		AK102638	expressed protein, X-hyb=LOC_Os10g27310
		LOC_Os11g18860	-0.458	-0.702	-0.581		Down			hypothetical protein
		LOC_Os11g18980	-0.294	-1.307	-0.519		Down		AK109559	conserved hypothetical protein
		LOC_Os11g19060	-0.013	-0.589	-0.361		Down			protein BABY BOOM 1
		LOC_Os11g19160	-0.451	-1.243	-0.402		Down		AK070171	beta-D-xylosidase
		LOC_Os11g19750	-0.004	-0.677	-0.025		Down			hypothetical protein
		LOC_Os11g19800	0.274	-0.636	0.094		Down		AK099876	ras family protein
		LOC_Os11g19810	-0.411	-0.696	0.067		Down		AK068734	PWWP domain containing protein
		LOC_Os11g20360	0.065	-1.471	-0.01		Down		AK065367	ATP binding protein
		LOC_Os11g24100	1.359	-1.642	-0.283	Up	Down			transposon protein, CACTA, En/Spm sub-class
		LOC_Os11g24730	-0.007	-2.251	-0.167		Down			receptor-interacting serine/threonine-protein kinase 4, X-hyb=LOC_Os11g24690
		LOC_Os11g27540	-0.279	-0.848	0.146		Down		AK065785	expressed protein
		LOC_Os11g28920	-0.459	-0.608	-0.079		Down			hypothetical protein
		LOC_Os11g29000	-0.49	-1.564	-0.376		Down		AK242099	pollen signalling protein with adenylyl cyclase activity
		LOC_Os11g29060	-0.003	-2.991	-0.005		Down			hypothetical protein
		LOC_Os11g29350	0.279	-0.615	0.651		Down	Up	AK070344	ELMO domain containing 2
		LOC_Os11g29910	-0.001	-0.951	-0.036		Down			plastocyanin-like domain containing protein
		LOC_Os11g30310	0.03	-1.012	-0.165		Down			reticuline oxidase precursor
		LOC_Os11g30620	-0.003	-1.792	0.503		Down		AK109615	expressed protein
		AK063606	-0.572	-1.648	-0.116		Down		AK063606	NAE
		LOC_Os11g33394	-0.005	-1.381	-0.01		Down		AK065177	expressed protein
		LOC_Os11g34110	0.006	-3.353	-0.023		Down		AK072076	expressed protein
		LOC_Os11g34190	-0.41	-0.714	0.19		Down		AK064128	expressed protein
		LOC_Os11g34650	-0.013	-0.818	-0.019		Down			hypothetical protein
		LOC_Os11g34660	-0.003	-0.992	-0.02		Down			protease inhibitor/seed storage/LTP family protein
		LOC_Os11g35240	-0.348	-1.525	0.241		Down			transposon protein, unclassified
		LOC_Os11g38470	-0.266	-0.848	-0.321		Down			hypothetical protein
[truncated: 1,648 more rows]

## Sheet: DEGs_Tol_NILs_0.5 FTSW
Additional file 3. Genes specifically expressed in tolerant NILs in response to different drought stress treatment compared to their susceptible counterparts. Continued,
	C) Genes specifically expressed in IR77298-14-1-2-B-10 in response to mild drought stress treatment (0.5 FTSW) compared to its susceptible counterparts
		Gene ID	Log2ratio			Expression direction			Genbank ID	Annotation
			IR64	10	13	IR64	10	13
		LOC_Os01g01295	-0.358	0.831	0.102		UP		AK100002	expressed protein
		LOC_Os01g01640	0.373	0.725	0.245		UP		AK060999	RER1A protein
		LOC_Os01g01930	0.166	0.809	0.341		UP			hypothetical protein
		LOC_Os01g02050	0.154	0.842	0.378		UP		AK100688	phosphoenolpyruvate carboxylase 4
		LOC_Os01g02260	0.334	1.317	-0.074		UP			retrotransposon protein, Ty3-gypsy subclass
		LOC_Os01g02360	0.491	1.475	-0.774		UP	Down	AK111700	LRK33
		LOC_Os01g02500	-0.452	1.332	-0.497		UP			amidase
		LOC_Os01g02790	-0.492	1.343	0.163		UP			receptor kinase LRK14
		LOC_Os01g02860	-0.665	0.908	-0.065	Down	UP			expressed protein
		LOC_Os01g03310	-0.462	1.18	0.201		UP		AK104671	Bowman-Birk type bran trypsin inhibitor precursor
		LOC_Os01g03410	0.017	0.679	-0.327		UP			conserved hypothetical protein
		LOC_Os01g03650	0.219	0.813	0.376		UP		AK068846	expressed protein
		LOC_Os01g04280	0.324	0.608	0.088		UP		AK111442	calmodulin binding protein
		LOC_Os01g04409	-0.221	0.636	0.258		UP		AK065470	OsWAK1 - OsWAK receptor-like cytoplasmic kinase (OsWAK-RLCK)
		LOC_Os01g04910	0.267	0.643	0.283		UP		AK103082	PRPK
		LOC_Os01g05150	0.184	2.395	-0.431		UP		AK110697	expressed protein
		LOC_Os01g05190	-0.23	0.908	0.088		UP			hypothetical protein
		LOC_Os01g05820	0.317	1.722	-0.249		UP			gamma-glutamyltranspeptidase 1 precursor, X-hyb=LOC_Os01g05810
		LOC_Os01g06050	-0.666	1.001	0.552	Down	UP		AK105875	expressed protein
		LOC_Os01g06540	-0.38	0.939	0.038		UP			PHD finger protein
		LOC_Os01g07540	0.426	0.849	0.444		UP		AK242074	nucleic acid binding protein
		LOC_Os01g07800	0.538	1	0.573		UP			thiol-disulphide oxidoreductase DCC
		LOC_Os01g08120	0.263	1.675	0.399		UP			pentatricopeptide repeat protein PPR868-14
		LOC_Os01g08290	-0.253	0.614	0.2		UP			transmembrane protein 19
		LOC_Os01g08850	0.431	0.984	0.011		UP		AK071130	expressed protein
		AK101179	0.332	1.11	0.432		UP		AK101179	NAE
		LOC_Os01g10010	0.506	0.608	0.441		UP		AK243372	prenylated rab acceptor family protein
		LOC_Os01g10160	-0.222	0.63	-0.313		UP			retinitis pigmentosa GTPase regulator, X-hyb=LOC_Os04g57250
		LOC_Os01g10400	0.068	0.623	0.544		UP		AK058313	expressed protein
		LOC_Os01g10580	0.214	1.652	0.58		UP		AK242176	B-box zinc finger family protein
		LOC_Os01g10600	0.226	0.874	0.171		UP			aquaporin NIP1.2
		LOC_Os01g10860	-0.206	0.729	0.384		UP		AK102840	expressed protein
		LOC_Os01g11130	-1.441	0.822	0.207	Down	UP		AK072686	expressed protein
		LOC_Os01g12080	0.435	1.061	0.444		UP		AK243513	plant-specific domain TIGR01589 family protein
		LOC_Os01g12310	-0.086	0.796	0.339		UP			histone deacetylase, X-hyb=LOC_Os11g09370
		LOC_Os01g12330	0.195	0.696	-0.271		UP		AK107015	expressed protein
		LOC_Os01g12820	0.289	0.802	0.177		UP		AK119627	harpin-induced protein
		LOC_Os01g12870	0.445	0.713	0.139		UP		AK070838	eukaryotic translation initiation factor 3 subunit 6-interacting protein
		LOC_Os01g13080	0.385	0.999	0.522		UP		AK107453	60S acidic ribosomal protein P3
		LOC_Os01g13930	0.17	0.646	0.383		UP		AK119763	expressed protein
		LOC_Os01g14070	0.48	0.692	0.533		UP		AK066245	60S ribosomal protein L18A
		LOC_Os01g14800	0.345	0.756	0.164		UP			hypothetical protein
		LOC_Os01g14840	0.41	0.587	0.414		UP		AK063298	nucleic acid binding protein
		LOC_Os01g15130	0.484	0.865	-0.369		UP		AK058528	epoxide hydrolase 2
		LOC_Os01g15250	0.086	0.959	-0.042		UP			expressed protein
		LOC_Os01g15560	-0.205	0.714	-0.024		UP			hypothetical protein
		LOC_Os01g15700	0.33	1.045	0.058		UP			transposon protein, Pong sub-class
		LOC_Os01g16110	0.565	0.975	0.192		UP		AK121684	la domain containing protein
		LOC_Os01g17000	0.224	1.33	0.375		UP		AK066984	expressed protein
		LOC_Os01g17070	0.402	0.778	0.268		UP		AK073208	expressed protein
		LOC_Os01g17330	-1.033	1.333	-0.675	Down	UP	Down	AK103139	eukaryotic translation initiation factor 6
		LOC_Os01g18584	-1.075	0.855	-0.591	Down	UP	Down		OsWRKY9 - WRKY and zinc finger domains, X-hyb=LOC_Os05g49210
		LOC_Os01g18880	0.435	0.682	0.381		UP			expressed protein
		LOC_Os01g18920	0.474	0.971	0.018		UP			protein dimerization, X-hyb=LOC_Os09g14530
		LOC_Os01g18940	0.144	0.932	0.329		UP			hypothetical protein
		LOC_Os01g19120	-0.023	0.715	0.128		UP		AK240751	expressed protein
		LOC_Os01g19230	-0.623	0.763	-0.278	Down	UP			conserved hypothetical protein
		LOC_Os01g19694	0.365	2.168	0.429		UP		AK241312	homeobox protein OSH1
		LOC_Os01g19880	-1.008	0.607	0.01	Down	UP			expressed protein
		LOC_Os01g21410	0.357	0.657	0.228		UP		AK099887	expressed protein
		LOC_Os01g21820	0.453	0.661	0.214		UP			preprotein translocase secA subunit, chloroplast precursor
		LOC_Os01g22090	-0.561	1.473	0.563		UP		AK102490	expressed protein
		LOC_Os01g22530	-0.929	0.963	0.28	Down	UP			hypothetical protein
		LOC_Os01g22650	0.035	1	-0.555		UP			hypothetical protein
		LOC_Os01g23310	0.231	1.307	-0.069		UP			retrotransposon, centromere-specific
		AK111706	0.026	1.003	-0.033		UP		AK111706	NAE
		LOC_Os01g24010	-0.891	2.012	0.401	Down	UP		AK106603	PDR5-like ABC transporter
		LOC_Os01g24710	0.208	1.312	-1.51		UP	Down	AK062520	salt stress-induced protein
		LOC_Os01g25110	0.412	0.96	-0.238		UP			clathrin adaptor complex small chain family protein
		LOC_Os01g25170	0.557	1.15	0.012		UP			expressed protein
		LOC_Os01g25270	-0.037	0.608	0.377		UP		AK241009	pentatricopeptide repeat protein PPR986-12
		LOC_Os01g25780	0.545	0.592	-0.102		UP			retrotransposon protein, unclassified
		LOC_Os01g25880	0.149	1.315	0.486		UP		AK069339	dephospho-CoA kinase
		LOC_Os01g26410	0.226	0.807	0.17		UP			hypothetical protein
		LOC_Os01g27520	-0.031	0.684	0.555		UP		AK101893	asparaginyl-tRNA synthetase, cytoplasmic 3
		LOC_Os01g27890	-0.563	2.333	0.072		UP		AK243494	cytochrome P450 71D10
		LOC_Os01g28520	0.082	1.076	-0.177		UP			F-box domain containing protein
		LOC_Os01g28530	0.538	0.822	-0.009		UP			retrotransposon protein, Ty3-gypsy subclass
		LOC_Os01g28700	-0.004	0.669	0.355		UP			hypothetical protein
		LOC_Os01g29730	0.546	0.829	-0.154		UP			retrotransposon protein, Ty3-gypsy subclass
		LOC_Os01g32259	-0.183	0.686	0.506		UP		AK100209	expressed protein
		LOC_Os01g32430	0.533	0.977	0.489		UP			hypothetical protein
		LOC_Os01g32730	0.033	0.834	-0.069		UP		AK072814	FLU
		LOC_Os01g32840	-0.539	0.796	0.154		UP		AK071691	expressed protein
		LOC_Os01g33060	0.162	0.692	0.55		UP		AK121086	HEAT repeat family protein
		LOC_Os01g34670	0.524	0.613	0.459		UP		AK102885	hydrolase/ protein serine/threonine phosphatase
		LOC_Os01g34860	0.08	1.416	0.578		UP		AK100419	expressed protein
		LOC_Os01g36510	0.089	0.703	0.444		UP			hypothetical protein
		LOC_Os01g36610	-0.161	0.665	0.109		UP			salt-inducible protein-like
		LOC_Os01g37200	0.016	0.776	-0.732		UP	Down	AK107790	retrotransposon protein, Ty3-gypsy subclass
		LOC_Os01g37740	-0.866	0.681	0.32	Down	UP			conserved hypothetical protein
		LOC_Os01g39260	-0.035	0.99	0.239		UP		AK120948	OsFtsH5 - Oryza sativa FtsH protease, homologue of AtFtsH4
		LOC_Os01g39399	0.387	1.212	0.58		UP			hypothetical protein
		LOC_Os01g40030	-0.977	1.268	-0.112	Down	UP			hypothetical protein
		LOC_Os01g40710	0.499	1.055	0.121		UP		AK240975	OHP2
		LOC_Os01g40720	-0.35	0.875	0.359		UP			pentatricopeptide repeat protein PPR1106-17
		LOC_Os01g42280	-0.117	0.726	-0.25		UP		AK058392	selenium-binding protein-like
		LOC_Os01g42540	0.377	0.937	-0.248		UP			ENT domain containing protein
		LOC_Os01g42600	0.231	0.658	-0.028		UP			hypothetical protein
		LOC_Os01g42830	0.349	0.683	0.475		UP		AK106098	adaptin ear-binding coat-associated protein 1
		LOC_Os01g43650	0.501	2.001	-0.389		UP		AK108745	OsWRKY11 - Superfamily of rice TFs having WRKY and zinc finger domains
		LOC_Os01g44180	-0.557	0.916	-0.702		UP	Down		hypothetical protein
		LOC_Os01g45370	0.544	0.958	0.356		UP		AK065688	expressed protein
		LOC_Os01g45620	-0.028	0.765	0.449		UP		AK069424	OsMPK21-2 - putative MAPK based on amino acid sequence homology
		LOC_Os01g45940	0.33	1.062	0.421		UP			hypothetical protein
		LOC_Os01g46230	-0.12	0.801	0.381		UP			pentatricopeptide repeat protein PPR986-12
		LOC_Os01g46600	0.206	1.366	0.551		UP			seed maturation protein PM41
		LOC_Os01g47560	-0.027	0.91	-0.552		UP		AK111013	OsWRKY16 - Superfamily of rice TFs having WRKY and zinc finger domains
		LOC_Os01g47660	-0.236	0.831	0.492		UP			60S ribosomal protein L18a
		LOC_Os01g48610	-0.547	0.879	0.362		UP		AK068284	expressed protein
		LOC_Os01g48970	0.168	0.93	0.477		UP			hypothetical protein
		LOC_Os01g49290	0.251	0.632	0.458		UP		AK060428	guanine nucleotide-binding protein beta subunit-like protein
		AK107725	0.09	0.594	0.363		UP		AK107725	NAE
		LOC_Os01g50100	-0.44	1.366	-1.098		UP	Down	AK108373	multidrug resistance protein 4
		LOC_Os01g50470	0.522	0.616	0.472		UP		AK100961	ran GTPase binding protein
		LOC_Os01g51154	-0.151	1.104	0.203		UP			single myb histone 4
		LOC_Os01g51240	-0.378	0.831	0.576		UP			hypothetical protein
		LOC_Os01g51280	0.071	1.074	0.496		UP		AK121006	acid phosphatase
		LOC_Os01g51330	-0.077	0.617	0.256		UP		AK243119	expressed protein
		LOC_Os01g51480	-0.812	0.885	-1.107	Down	UP	Down		hypothetical protein
		LOC_Os01g51560	-0.408	1.455	0.09		UP			AT hook-containing MAR binding 1-like protein
		LOC_Os01g51860	0.279	0.761	0.115		UP		AK066768	violaxanthin de-epoxidase family protein
		LOC_Os01g51930	-0.76	0.644	-0.461	Down	UP			hypothetical protein
		LOC_Os01g52090	0.413	1.197	0.298		UP			expressed protein
		LOC_Os01g52370	-0.389	0.689	0.373		UP			expressed protein
		LOC_Os01g53360	0.385	0.696	0.304		UP			hypothetical protein
		LOC_Os01g53860	-0.135	0.621	-0.033		UP			hypothetical protein
		LOC_Os01g53930	0.279	0.821	0.49		UP		AK065656	hexokinase-1
		LOC_Os01g54190	0.19	0.598	-0.256		UP			expressed protein, X-hyb=LOC_Os05g27110
		LOC_Os01g54350	0.027	0.893	0.535		UP		AK102467	protein kinase
		LOC_Os01g55210	-0.189	0.875	-0.302		UP			F-box domain containing protein
		LOC_Os01g55700	0.205	0.947	0.291		UP			import inner membrane translocase subunit TIM50, mitochondrial precursor
		LOC_Os01g56000	0.399	0.883	0.194		UP		AK101759	RNA recognition motif family protein
		LOC_Os01g56230	0.142	0.716	0.028		UP		AK103291	expressed protein
		LOC_Os01g56930	0.002	0.744	0.373		UP			aspartic proteinase nepenthesin-2 precursor
		LOC_Os01g57066	0.33	0.719	0.25		UP		AK064933	transmembrane protein 49
		LOC_Os01g57410	0.04	1.294	-0.255		UP		AK067606	rf1 protein, mitochondrial precursor
		LOC_Os01g57750	0.241	0.782	-0.019		UP			hypothetical protein
		LOC_Os01g58114	0.483	0.64	0.533		UP		AK101086	expressed protein
		LOC_Os01g58350	-0.052	0.691	-0.007		UP		AK242415	conserved hypothetical protein
		LOC_Os01g58390	0.197	1.16	0.428		UP			expressed protein
		LOC_Os01g58440	0.292	0.598	0.473		UP		AK122155	ligA
		LOC_Os01g58930	0.327	0.713	-0.167		UP			expressed protein
		LOC_Os01g58990	0.062	0.645	0.546		UP			cytochrome P450 94A2, X-hyb=LOC_Os01g59020
		LOC_Os01g59030	-0.117	0.874	0.01		UP			hypothetical protein
		LOC_Os01g59800	-0.06	0.859	0.23		UP		AK073388	vacuolar protein sorting protein 36
		LOC_Os01g60450	-0.259	1.559	-0.45		UP			trans-cinnamate 4-monooxygenase
		LOC_Os01g60690	0.052	0.716	-0.01		UP			expressed protein
		LOC_Os01g60700	0.317	0.992	0.566		UP		AK103249	serine/threonine-protein kinase NAK
		LOC_Os01g60870	0.385	0.608	-0.049		UP		AK108946	hypothetical protein
		LOC_Os01g61190	-0.061	0.612	-0.036		UP		AK122173	protein binding protein
		LOC_Os01g61260	-0.112	0.838	-0.033		UP			retrotransposon protein, Ty3-gypsy subclass
		LOC_Os01g61970	0.414	1.286	0.449		UP		AK066629	protein GPR108 precursor
		LOC_Os01g62210	-0.114	0.677	0.548		UP		AK064685	50S ribosomal protein L17
		LOC_Os01g62220	0.44	0.968	0.37		UP			tetratricopeptide-like helical
		LOC_Os01g62510	-0.486	0.86	-1.697		UP	Down		WRKY DNA binding domain containing protein
		LOC_Os01g62700	0.096	0.703	0.052		UP			hypothetical protein
		LOC_Os01g63990	-0.156	2.241	0.473		UP		AK099121	catalytic/ hydrolase
		LOC_Os01g64470	-0.438	0.973	-0.362		UP		AK068115	YLS9
		LOC_Os01g64760	0.398	0.744	0.531		UP		AK108852	yip1 domain family, member 6
		LOC_Os01g65130	0.48	1.273	0.467		UP		AK067087	oligopeptide transporter
		LOC_Os01g65310	0.449	0.73	0.068		UP		AK103484	non-imprinted in Prader-Willi/Angelman syndrome region protein 1homolog
		LOC_Os01g66379	0.355	0.753	0.423		UP		AK241667	expressed protein
		LOC_Os01g66400	0.169	0.825	0.012		UP			hypothetical protein
		LOC_Os01g66730	0.075	0.708	0.376		UP		AK241782	exosome complex exonuclease RRP40
		LOC_Os01g67620	-0.019	0.907	0.406		UP			hypothetical protein
		LOC_Os01g67650	-1.298	1.835	0.489	Down	UP			DELLA protein DWARF8, X-hyb=LOC_Os01g67670
		LOC_Os01g68070	0.12	0.741	0.368		UP		AK065889	expressed protein
		LOC_Os01g68179	-1.577	0.594	0.223	Down	UP			expressed protein
		LOC_Os01g68524	0.261	0.592	0.052		UP		AK064467	EMB2758
		LOC_Os01g69060	-0.202	0.821	0.434		UP		AK059028	hydrolase-like protein
		AK060236	0.452	0.602	0.423		UP		AK060236	NAE
		LOC_Os01g70010	-0.319	0.782	0.257		UP			60S ribosomal protein L7a
		LOC_Os01g70050	-0.563	0.649	-0.82		UP	Down		OsSAUR3 - Auxin-responsive SAUR gene family member
		LOC_Os01g70850	-0.08	2.432	0.231		UP			esterase PIR7B
		LOC_Os01g70860	-0.549	0.721	0.566		UP			esterase PIR7A
		LOC_Os01g71180	0.439	0.658	0.081		UP			pentatricopeptide repeat protein PPR1106-17
		LOC_Os01g71350	0.378	0.668	-1.585		UP	Down	AK068247	glucan endo-1,3-beta-glucosidase GII precursor
		LOC_Os01g71370	-0.436	0.601	0.257		UP			ligA
		LOC_Os01g71940	-0.048	0.726	-0.065		UP			hypothetical protein
		LOC_Os01g71970	-0.524	0.722	-0.511		UP			GRAS family transcription factor containing protein, X-hyb=LOC_Os06g10900
		LOC_Os01g72930	0.145	0.902	-0.24		UP			pentatricopeptide repeat protein PPR1106-17
		LOC_Os01g72960	0.296	0.7	0.323		UP		AK108183	expressed protein
		LOC_Os01g73020	0.47	0.711	0.421		UP		AK073977	mitochondrial import inner membrane translocase subunit TIM16
		LOC_Os01g73150	0.003	0.607	-0.009		UP		AK073163	expressed protein
		LOC_Os01g73540	-1.398	1.146	0.043	Down	UP		AK058564	YGGT family protein
		LOC_Os01g73680	0.526	0.728	0.055		UP		AK072684	aspartyl aminopeptidase
		LOC_Os01g73860	0.481	0.91	0.566		UP			hypothetical protein
		LOC_Os01g74190	0.004	0.671	0.36		UP		AK104863	expressed protein
		LOC_Os02g01240	0.33	0.599	0.441		UP		AK103103	ankyrin-3
		LOC_Os02g01300	0.125	0.679	-0.302		UP			invertase inhibitor precursor
		LOC_Os02g01370	-0.054	0.85	-0.262		UP			hypothetical protein
		LOC_Os02g01790	-0.426	0.828	-0.216		UP		AK102128	expressed protein
		LOC_Os02g01970	0.029	0.828	0.511		UP			expressed protein
		LOC_Os02g02200	0.081	0.626	-0.109		UP			ATLP-3
		LOC_Os02g02550	0.408	1.136	0.314		UP		AK112015	peptidyl-prolyl cis-trans isomerase, FKBP-type family protein
		LOC_Os02g02710	0.387	0.685	0.275		UP		AK065427	carboxypeptidase A
		LOC_Os02g02860	0.084	0.856	0.258		UP		AK099931	glutamyl-tRNA synthetase
		LOC_Os02g03140	0.183	0.765	0.133		UP			inhibitor I family protein, X-hyb=LOC_Os05g47650
		LOC_Os02g03150	-0.263	1.244	0.049		UP			inhibitor I family protein, X-hyb=LOC_Os08g34258
		LOC_Os02g03460	-0.145	0.795	0.579		UP			phosphatidate cytidylyltransferase
		LOC_Os02g04590	-0.237	0.73	0.147		UP			auxin-independent growth promoter
		LOC_Os02g04730	-1.691	0.822	0.454	Down	UP		AK066454	cycloartenol synthase
		AK058558	0.456	1.159	0.534		UP		AK058558	NAE
		LOC_Os02g06330	-0.126	0.948	0.339		UP			ethylene-responsive transcription factor 3
		LOC_Os02g07210	0.117	0.739	0.579		UP		AK067291	cysteine-type peptidase
		LOC_Os02g07480	0.516	0.842	0.572		UP		AK111491	transglycosylase SLT domain containing protein
		LOC_Os02g07550	-0.049	0.753	0.24		UP			gamma-thionins family protein
		LOC_Os02g07770	0.225	0.714	-0.196		UP			APL
		LOC_Os02g09050	0.286	1.669	0.556		UP			expressed protein
		LOC_Os02g09390	0.153	1.111	0.347		UP			cytochrome P450 71D8, X-hyb=LOC_Os06g43410
		LOC_Os02g09750	0.564	1.167	0.427		UP			lycopene beta cyclase, chloroplast precursor
		LOC_Os02g09880	-0.865	1.063	0.043	Down	UP			hypothetical protein
		LOC_Os02g09990	-0.152	1.879	-0.052		UP		AK067104	TMV response-related gene product
		LOC_Os02g10050	0.48	1.021	0.495		UP		AK069578	mediator of RNA polymerase II transcription, subunit 18
		LOC_Os02g10740	0.449	0.641	0.211		UP			calcium-binding mitochondrial carrier F55A11.4
		LOC_Os02g10800	-0.962	1.16	-0.261	Down	UP		AK107368	protein brittle-1, chloroplast precursor
		LOC_Os02g10970	0.462	0.663	0.442		UP		AK068982	peptidyl-prolyl cis-trans isomerase 1
		AK111370	-0.168	0.606	-0.125		UP		AK111370	NAE
		LOC_Os02g11820	0.155	0.626	0.333		UP		AK121183	GTP-ase activating protein for Arf containing protein
		LOC_Os02g12580	0.424	0.704	0.104		UP		AK072676	OsPP2Ac-3 - Phosphatase 2A isoform 3 belonging to family 1
		LOC_Os02g12790	0.567	0.759	-0.098		UP		AK099607	GATA transcription factor 20
		LOC_Os02g12794	0.172	0.635	0.303		UP		AK103901	elongation factor 1-gamma 2
		LOC_Os02g12850	0.401	0.8	0.4		UP		AK100904	heterogeneous nuclear ribonucleoprotein A3
		LOC_Os02g12930	-0.018	1.081	-0.032		UP			hypothetical protein
		LOC_Os02g13170	-0.288	1.227	0.116		UP		AK241075	mitochondrial carrier protein, X-hyb=LOC_Os09g33470
		LOC_Os02g13180	0.12	1.592	0.23		UP			SKP1-like protein 1A
		LOC_Os02g13670	0.362	0.7	0.284		UP			helix-loop-helix DNA-binding domain containing protein
		LOC_Os02g14790	0.317	1.48	0.379		UP		AK111709	peroxisomal targeting signal 2 receptor
		AK110607	0.276	2.191	0.493		UP		AK110607	NAE
		LOC_Os02g16490	-0.009	1.026	-0.008		UP		AK101666	expressed protein
		LOC_Os02g16690	0.082	1.488	0.534		UP		AK106502	expressed protein
		LOC_Os02g17130	-0.051	0.73	0.004		UP			hypothetical protein
		LOC_Os02g17304	-0.318	0.756	0.427		UP		AK101376	resistance protein
		LOC_Os02g17600	0.066	1.051	0.29		UP			galactoside 2-alpha-L-fucosyltransferase, X-hyb=LOC_Os02g17534
		LOC_Os02g18460	-0.454	0.601	0.051		UP			conserved hypothetical protein
		LOC_Os02g18760	0.401	0.647	-0.026		UP			retrotransposon protein, unclassified
		LOC_Os02g19629	0.361	0.768	0.372		UP		AK063823	expressed protein
		LOC_Os02g19740	0.262	0.589	0.044		UP			hypothetical protein
		LOC_Os02g19770	0.368	0.662	0.178		UP		AK069347	eukaryotic translation initiation factor 1A
		LOC_Os02g20480	0.262	1.051	-0.475		UP			resistance protein candidate, X-hyb=LOC_Os02g20420
		LOC_Os02g21230	-0.224	0.635	0.206		UP			F-box domain containing protein
		LOC_Os02g21370	0.476	0.953	0.006		UP			hypothetical protein
		LOC_Os02g21520	0.369	0.614	-0.345		UP		AK067650	chalcone isomerase 3
		LOC_Os02g21580	0.411	0.911	0.363		UP			fertility restorer homologue C
		LOC_Os02g21760	0.539	1.612	-0.451		UP			hypothetical protein
		LOC_Os02g21840	-0.076	0.797	0.279		UP			retrotransposon protein, unclassified
		LOC_Os02g21870	0.317	0.901	0.383		UP		AK070063	expressed protein
		LOC_Os02g21920	0.494	1.259	0.463		UP		AK060405	senescence-associated protein
		LOC_Os02g21970	0.454	0.746	0.567		UP		AK059237	26S protease regulatory subunit 6B
		LOC_Os02g22060	0.48	0.71	0		UP		AK102973	membrane protein
		LOC_Os02g23900	0.296	0.652	-0.012		UP			hypothetical protein
		LOC_Os02g23930	-0.125	0.659	0.446		UP		AK101028	expressed protein
		LOC_Os02g23939	0.01	0.99	0.128		UP		AK122174	expressed protein
		LOC_Os02g24030	-0.302	0.866	0.143		UP			hypothetical protein
		AK106928	-0.224	0.778	0.12		UP		AK106928	NAE
		LOC_Os02g26349	-0.153	0.751	0.365		UP		AK109833	splicing factor, arginine/serine-rich 7
		LOC_Os02g26640	-0.045	0.97	0.348		UP			hypothetical protein
		LOC_Os02g28190	0.376	0.656	-0.301		UP			hypothetical protein
		LOC_Os02g28820	0.575	1.161	0.038		UP		AK105149	expressed protein
		LOC_Os02g28910	-0.134	1.353	0.27		UP			hypothetical protein
		LOC_Os02g29000	-1.831	1.224	0.019	Down	UP			germin-like protein subfamily 1 member 11 precursor
		LOC_Os02g29770	-0.074	1.054	0.407		UP			retrotransposon protein, Ty3-gypsy subclass
		LOC_Os02g31100	0.375	1.089	0.565		UP		AK058947	LITAF-domain-containing protein
		LOC_Os02g32180	-0.081	1.369	0.246		UP			hypothetical protein
		LOC_Os02g32460	0.498	0.599	0.328		UP		AK065368	molybdenum cofactor synthesis protein 3
		LOC_Os02g32700	-0.001	0.868	0.534		UP			autophagy-related protein 8 precursor
		LOC_Os02g33600	-0.448	0.687	-0.474		UP		AK243467	VQ motif family protein
		LOC_Os02g33680	0.369	1.002	0.422		UP			U-box domain containing protein, X-hyb=LOC_Os04g34140
		LOC_Os02g33830	0.487	0.727	0.572		UP			conserved hypothetical protein
		LOC_Os02g34530	-0.264	1.299	0.567		UP			OsPDIL5-3 - Oryza sativa protein disulfide isomerase
		LOC_Os02g34540	0.174	0.832	0.258		UP		AK108298	tetratricopeptide repeat protein 15
		LOC_Os02g34570	0.356	0.588	0.354		UP		AK071257	exosome complex exonuclease RRP45
		LOC_Os02g34590	0.486	0.794	0.342		UP		AK102807	transposon protein, unclassified
		LOC_Os02g34850	0.258	0.638	0.201		UP		AK106534	histone-lysine N-methyltransferase, H3 lysine-4 and H3 lysine-36specific ASHH2
		LOC_Os02g34900	-0.005	0.662	-0.095		UP			transposon protein, CACTA, En/Spm sub-class
		LOC_Os02g35060	0.303	0.767	0.528		UP		AK241363	RNA methylase
		LOC_Os02g35310	0.223	0.676	0.317		UP		AK059887	12-oxophytodienoate reductase 2
		LOC_Os02g35550	-0.298	0.653	0.2		UP			hypothetical protein
		LOC_Os02g35760	0.136	1.484	-0.242		UP		AK072522	protein kinase 1
		LOC_Os02g35860	0.397	0.642	0.437		UP		AK102754	expressed protein
		LOC_Os02g36400	-0.022	0.872	0.364		UP			ubiquitin carboxyl-terminal hydrolase 4
		LOC_Os02g36520	0.041	0.919	0.495		UP		AK073087	kelch motif family protein
		AK241064	-0.508	0.786	0.19		UP		AK241064	NAE
		LOC_Os02g36860	0.287	0.758	-0.437		UP			hypothetical protein
		LOC_Os02g37030	0.17	0.622	-0.282		UP		AK060636	expressed protein
		LOC_Os02g37130	0.412	0.611	0.095		UP		AK068936	expressed protein
		LOC_Os02g37600	0.364	0.727	-0.022		UP		AK066774	expressed protein
		LOC_Os02g37780	-0.064	0.63	0.516		UP			lecithine cholesterol acyltransferase-like protein, X-hyb=LOC_Os02g37750
		LOC_Os02g37862	-0.094	0.661	0.128		UP		AK072777	60S ribosomal protein L6
		LOC_Os02g39050	0.584	0.875	0.557		UP		AK064340	pre-mRNA-splicing factor ISY1
		LOC_Os02g39420	-0.094	0.986	0.219		UP			cyclin-A1, X-hyb=LOC_Os02g39260
		LOC_Os02g39764	-0.618	0.772	-0.432	Down	UP		AK108611	expressed protein
		LOC_Os02g39830	0.378	0.698	0.307		UP			enhancer of rudimentary
		LOC_Os02g40820	0.541	0.952	0.197		UP		AK108575	expressed protein
		LOC_Os02g40830	-0.243	0.645	0.494		UP		AK101006	succinyl-CoA ligase beta-chain, mitochondrial precursor
		LOC_Os02g41900	-0.036	0.588	-1.4		UP	Down		hypothetical protein
		LOC_Os02g42050	-1.058	0.918	0.042	Down	UP			conserved hypothetical protein
		LOC_Os02g42250	0.173	1.123	0.465		UP			T-cell activation protein phosphatase 2C-like protein
		LOC_Os02g42340	0.139	1.515	0.284		UP			conserved hypothetical protein
		LOC_Os02g42370	0.516	1.558	0.425		UP		AK111694	receptor-like protein kinase 5 precursor
		LOC_Os02g42430	-0.245	0.766	-0.648		UP	Down		FIP1, X-hyb=LOC_Os04g44500
		LOC_Os02g42690	0.477	0.879	-0.049		UP		AK105980	zinc finger, C3HC4 type family protein
		LOC_Os02g42780	-0.551	1.299	-1.201		UP	Down	AK107491	lectin receptor-type protein kinase
		LOC_Os02g43150	-0.176	0.657	0.349		UP		AK109477	GATA zinc finger family protein
		LOC_Os02g43430	0.19	1.007	0.532		UP		AK063883	protein kinase APK1B, chloroplast precursor
		LOC_Os02g43470	0.041	3.309	0.363		UP		AK103028	glutamate dehydrogenase A
		LOC_Os02g43600	-0.105	0.787	0.453		UP		AK068164	50S ribosomal protein L19
		LOC_Os02g44100	0.546	0.713	0.548		UP		AK073923	expressed protein
		LOC_Os02g44102	0.459	0.758	0.535		UP		AK120166	remorin, C-terminal region family protein
		LOC_Os02g44704	0.292	0.7	0.376		UP		AK058849	complex 1 protein containing protein
		LOC_Os02g44850	0.033	0.61	0.319		UP			anther-specific proline-rich protein APG precursor
		LOC_Os02g45580	-0.704	1.138	0.393	Down	UP			glucosyltransferase, X-hyb=LOC_Os10g24090
		LOC_Os02g45650	-0.073	0.837	0.266		UP		AK102210	CAAX prenyl protease 1
		LOC_Os02g46320	0.097	0.74	0.461		UP		AK059118	dolichyl pyrophosphate Glc1Man9GlcNAc2 alpha-1,3-glucosyltransferase
		LOC_Os02g46420	0.385	0.608	0.131		UP		AK072685	transposon protein, unclassified
		LOC_Os02g46610	0.504	1.101	0.026		UP		AK066953	expressed protein
		LOC_Os02g46790	0.114	0.645	0.478		UP			hypothetical protein
		LOC_Os02g46990	0.517	0.702	0.389		UP		AK121757	ATPase family AAA domain-containing protein 3
		LOC_Os02g47160	0.127	0.747	0.514		UP		AK070100	OsWAK17 - OsWAK short gene
		LOC_Os02g47310	0.157	0.648	0.357		UP		AK071763	tocopherol O-methyltransferase, chloroplast precursor
		AK243090	-0.08	0.842	-0.259		UP		AK243090	NAE
		LOC_Os02g48290	0.034	0.687	0.219		UP		AK071251	thioredoxin reductase 2
		LOC_Os02g48480	0.548	1.227	0.44		UP			expressed protein
		LOC_Os02g48770	-1.044	0.911	-1.98	Down	UP	Down	AK070415	jasmonate O-methyltransferase
		LOC_Os02g49180	-0.012	0.745	-0.463		UP			ATRPAC43
		LOC_Os02g49830	0.153	0.865	0.269		UP			tetratricopeptide-like helical
		LOC_Os02g50340	0.56	0.637	-0.422		UP		AK099700	MAC/Perforin domain containing protein
		LOC_Os02g50890	0.006	1.016	0.154		UP			hypothetical protein
		LOC_Os02g51420	-0.015	1.007	0.525		UP		AK241808	expressed protein
		LOC_Os02g51810	0.123	0.889	0.44		UP		AK105696	amidase
		LOC_Os02g52300	0.262	0.944	0.215		UP		AK069088	expressed protein
		LOC_Os02g52744	0.035	0.639	0.169		UP		AK067075	DCL protein, chloroplast precursor
		LOC_Os02g53110	0.402	0.858	0.351		UP		AK101234	expressed protein
		AK064111	-3.392	0.634	-1.722	Down	UP	Down	AK064111	NAE
		LOC_Os02g53570	0.274	0.828	-0.275		UP			conserved hypothetical protein
		LOC_Os02g53730	0.194	0.698	-0.141		UP			hypothetical protein
		LOC_Os02g53780	0.137	0.7	0.53		UP		AK100242	expressed protein
		LOC_Os02g54600	0.18	0.692	0.051		UP		AK120525	OsMKK4 - putative MAPKK based on amino acid sequence homology
		LOC_Os02g54780	0.542	0.662	0.464		UP		AK112100	protein CYPRO4
		LOC_Os02g55040	0.37	1.01	0.242		UP		AK109835	expressed protein
		LOC_Os02g55540	0.485	0.748	-0.069		UP			ubiquitin-protein ligase
		LOC_Os02g55640	0.266	0.843	0.528		UP		AK069830	proteasome maturation factor UMP1 family protein
		LOC_Os02g56360	-0.035	0.843	0.278		UP		AK099623	expressed protein
		LOC_Os02g56550	0.245	0.634	0.442		UP		AK059363	ATP-dependent transporter YFL028C
		LOC_Os02g57020	0.542	1.684	0.561		UP		AK061607	expressed protein
		LOC_Os02g57590	0.189	0.752	0.266		UP		AK071291	fibrillarin-2
		LOC_Os02g57640	0.179	0.675	0.186		UP			RNA-binding protein Nova-1
		LOC_Os02g57810	0.457	1.362	0.549		UP			cytochrome P-450-like protein
		AK109754	0.18	0.612	0.007		UP		AK109754	NAE
		LOC_Os02g58550	0.017	0.626	0.287		UP		AK108268	chloroplast channel forming outer membrane protein
		LOC_Os02g58570	0.419	0.864	0.128		UP		AK058645	PRLI-interacting factor A
		LOC_Os02g58640	0.055	0.622	-0.076		UP		AK069209	tumor susceptibility gene 101
		LOC_Os03g01330	0.301	0.783	0.186		UP			sodium/potassium/calcium exchanger 1
		AK099959	-0.388	0.892	-0.005		UP		AK099959	NAE
		LOC_Os03g01684	0.069	1.024	-0.041		UP			retrotransposon protein, unclassified
		LOC_Os03g01900	-0.13	0.639	0.373		UP			40S ribosomal protein S17
		LOC_Os03g01970	0.262	0.691	0.456		UP		AK100395	THO complex subunit 1
		LOC_Os03g02390	0.055	0.858	0.165		UP		AK103851	mitochondrial import inner membrane translocase subunit tim23
		LOC_Os03g02480	-0.102	0.827	0.47		UP			inner membrane protein OXA1L, mitochondrial precursor
		LOC_Os03g02540	0.404	0.707	0.258		UP		AK101870	COP9 signalosome complex subunit 1
		LOC_Os03g02680	0.583	0.758	0.482		UP		AK073961	cell division control protein 2 homolog 1
		LOC_Os03g02970	-1.214	1.042	-1.055	Down	UP	Down		endoribonuclease Dicer
		LOC_Os03g03440	0.1	2.356	0.371		UP		AK071921	expressed protein
		LOC_Os03g03450	-0.144	1.104	-0.258		UP		AK121680	anthranilate phosphoribosyltransferase, chloroplast precursor
		LOC_Os03g03590	0.34	0.766	0.172		UP		AK062977	glutathione-regulated potassium-efflux system protein kefB
		LOC_Os03g03650	0.318	0.684	0.577		UP		AK067991	DNA polymerase delta small subunit
		LOC_Os03g03690	0.332	0.687	0.278		UP		AK073895	glycosylphosphatidylinositol anchor biosynthesis protein 11
		LOC_Os03g03760	0.539	0.804	-0.017		UP			myb-like DNA-binding domain, SHAQKYF class family protein
		LOC_Os03g04120	-1.027	1.306	0.227	Down	UP		AK066406	AMP binding protein
		LOC_Os03g04130	0.364	1.24	-0.055		UP		AK243551	AMP binding protein
		LOC_Os03g04300	0.379	0.709	0.411		UP		AK241598	ankyrin repeat protein, chloroplast precursor
		LOC_Os03g04610	0.395	0.861	0.564		UP		AK070427	expressed protein
		LOC_Os03g04930	0.087	0.626	0.106		UP		AK120438	expressed protein
		LOC_Os03g05170	0.102	0.626	0.446		UP			hypothetical protein
		LOC_Os03g05200	0.063	0.838	0.561		UP		AK066503	expressed protein
		LOC_Os03g06900	-0.095	0.77	0.003		UP			DNA topoisomerase 3-alpha
		LOC_Os03g06990	-0.672	1.627	-0.264	Down	UP			prolyl 4-hydroxylase alpha subunit-like protein, X-hyb=LOC_Os03g07000
		LOC_Os03g07000	-0.683	1.517	-0.106	Down	UP			prolyl 4-hydroxylase alpha subunit-like protein
		LOC_Os03g07330	-0.581	1.351	-0.013		UP		AK242896	pentatricopeptide repeat protein PPR868-14
		LOC_Os03g07490	0.506	0.592	0.291		UP			hypothetical protein
		LOC_Os03g07570	-1.199	1.012	0.523	Down	UP		AK105642	alanine--glyoxylate aminotransferase 2 homolog 2, mitochondrial precursor
		LOC_Os03g07600	0.329	0.662	-0.32		UP		AK069130	calcium-binding protein 39
		LOC_Os03g08350	0.406	0.937	0.46		UP		AK064006	expressed protein
		LOC_Os03g08360	0.537	0.974	0.021		UP		AK060840	fiddlehead-like protein
		LOC_Os03g08840	0.22	1.051	0.358		UP		AK100103	expressed protein
		LOC_Os03g08860	0.058	0.662	0.42		UP		AK068057	FIP1
		LOC_Os03g09880	-0.524	0.815	0.158		UP		AK062839	AIR12
		AK107004	-0.473	0.972	0.315		UP		AK107004	NAE
		LOC_Os03g10410	-0.154	0.638	0.58		UP		AK069630	expressed protein
		LOC_Os03g10460	0.254	0.843	0.222		UP		AK102580	expressed protein
		LOC_Os03g11130	0.414	0.72	0.416		UP			conserved hypothetical protein
		LOC_Os03g11180	-0.319	1.424	0.51		UP		AK111138	cystatin
		LOC_Os03g11510	0.501	0.777	0.33		UP		AK103114	mitochondrial carrier YMR166C
		LOC_Os03g12090	0.247	0.829	0.228		UP			expressed protein
		LOC_Os03g12500	-2.447	1.244	-0.982	Down	UP	Down	AK066138	cytochrome P450 74A2
		LOC_Os03g12550	0.521	0.769	0.341		UP		AK121288	expressed protein
		LOC_Os03g12560	-0.263	0.903	0.332		UP			expressed protein
		LOC_Os03g12800	0.068	1.403	0.23		UP			hypothetical protein
		LOC_Os03g12850	0.112	0.616	0.009		UP			hypothetical protein
		LOC_Os03g13040	0.32	0.614	-0.566		UP		AK072709	haemolysin-III related family protein
		LOC_Os03g13500	-0.005	0.833	0.114		UP			transposon protein, unclassified
		LOC_Os03g13630	0.312	0.689	-0.638		UP	Down		FAE3
		LOC_Os03g13800	0.559	1.131	0.585		UP			NHP2-like protein 1
		LOC_Os03g14669	-0.113	0.679	0.223		UP			nuclear transcription factor Y subunit C-1
		LOC_Os03g14730	0.207	1.343	0.155		UP		AK241082	gibberellin receptor GID1L2
		LOC_Os03g14990	0.125	0.624	0.513		UP		AK099850	chorismate synthase 2, chloroplast precursor
		LOC_Os03g15250	0.084	2.129	0.465		UP		AK107444	lectin-like receptor kinase 7
		LOC_Os03g15260	0.366	0.916	-0.041		UP			conserved hypothetical protein
		LOC_Os03g15800	0.3	0.704	0.531		UP		AK111791	BTB/POZ
		LOC_Os03g15930	0.315	0.708	0.24		UP		AK068775	cysteine-type peptidase
		LOC_Os03g17170	0.09	1.229	0.516		UP		AK061631	nitric oxide synthase interacting protein
		LOC_Os03g17300	-0.889	0.609	-0.338	Down	UP		AK100137	protein kinase
		LOC_Os03g17600	0.384	0.852	0.34		UP		AK110712	expressed protein
		LOC_Os03g18150	0.346	1.031	0.376		UP			protein phosphatase 2C isoform epsilon
		LOC_Os03g18620	0.09	0.761	0.568		UP		AK120200	expressed protein
		LOC_Os03g18810	0.081	0.663	0.538		UP		AK069075	transaminase/ transferase, transferring nitrogenous groups
		LOC_Os03g19010	0.392	0.755	-0.064		UP			peroxisomal biogenesis factor 11 family protein
		AK063197	0.047	0.829	0.337		UP		AK063197	NAE
		LOC_Os03g19580	-0.076	0.68	0.3		UP		AK070071	expressed protein
		LOC_Os03g20070	0.426	1.065	0.379		UP			hypothetical protein
		LOC_Os03g20740	-0.522	0.65	-0.167		UP			expressed protein
		LOC_Os03g21750	-0.08	0.813	-0.026		UP			conserved hypothetical protein
		LOC_Os03g22330	0.088	1.014	-0.035		UP		AK105611	photolyase/blue-light receptor PHR2
		LOC_Os03g22880	0.401	0.663	0.562		UP		AK059432	nucleolar protein Nop56
		LOC_Os03g22980	-0.2	1.613	0.537		UP			retrotransposon protein, Ty1-copia subclass
		LOC_Os03g24020	0.201	0.607	0.344		UP		AK061469	50S ribosomal protein L6
		LOC_Os03g24184	0.583	0.635	0.302		UP		AK100833	TRAF type zinc finger domain containing 1
		LOC_Os03g24230	0.548	1.613	0.568		UP			hypothetical protein
		LOC_Os03g24610	-0.523	1.077	0.566		UP			hydrolase
		LOC_Os03g24690	-1.583	2.555	-1.736	Down	UP	Down		terpene synthase 7
		LOC_Os03g24830	0.088	1.111	0.112		UP			si xx-184l24.3 protein
		LOC_Os03g24890	0.261	0.702	0.085		UP		AK103387	FUS-interacting serine-arginine-rich protein 1
		LOC_Os03g25380	0.572	1.335	0.256		UP		AK106336	pentatricopeptide repeat protein PPR868-14
		LOC_Os03g25430	0.032	0.736	0.251		UP		AK243208	expressed protein
		LOC_Os03g25434	-0.56	0.948	-0.112		UP			hypothetical protein
		LOC_Os03g25770	-0.03	0.857	0.496		UP		AK243058	splicing factor, arginine/serine-rich 2
		LOC_Os03g25984	0.019	1.102	0.034		UP			hypothetical protein
		LOC_Os03g26800	0.377	1.013	-0.013		UP			lipid binding protein
		LOC_Os03g27410	0.491	0.588	0.011		UP			hypothetical protein
		LOC_Os03g27610	0.364	0.674	-0.384		UP		AK069809	patatin T5 precursor
		LOC_Os03g29000	0.101	0.628	0.036		UP			hypothetical protein
		LOC_Os03g29460	0.401	0.776	0.085		UP			60S ribosomal protein L27a-3
		LOC_Os03g30050	-0.439	0.65	-1.392		UP	Down		protein kinase, X-hyb=LOC_Os05g03620
		LOC_Os03g31160	0.246	0.709	0.388		UP		AK070206	expressed protein
		LOC_Os03g31410	0.57	1.018	0.342		UP		AK062841	expressed protein
		LOC_Os03g31452	0.347	0.693	-0.252		UP			hypothetical protein
		LOC_Os03g31839	0.38	0.729	0.536		UP		AK242451	retrotransposon protein, unclassified
		LOC_Os03g32050	0.469	0.621	0.166		UP			peroxidase 2 precursor, X-hyb=LOC_Os07g25570
		LOC_Os03g33500	0.376	0.611	0.227		UP			retrotransposon protein, unclassified
		LOC_Os03g33520	0.251	1.529	-0.535		UP			protein binding protein
		LOC_Os03g35990	0.281	1.171	-0.055		UP			retrotransposon, centromere-specific
		LOC_Os03g36720	0	1.008	0.073		UP			retrotransposon protein, unclassified
		LOC_Os03g37030	0.037	0.923	0.077		UP			retrotransposon, centromere-specific
		LOC_Os03g37290	-1.591	0.798	0.081	Down	UP		AK119569	cytochrome P450 79A1
		LOC_Os03g37450	0.242	0.881	0.52		UP			retrotransposon protein, unclassified
		LOC_Os03g37640	0.456	1.367	0.325		UP		AK102204	transparent testa 12 protein
		LOC_Os03g37830	-0.445	2.937	0.385		UP		AK068853	potassium transporter 16
		LOC_Os03g37864	0.156	1.133	0.502		UP		AK062576	expressed protein
		LOC_Os03g37950	0.075	0.606	0.218		UP			26S proteasome non-ATPase regulatory subunit 11
		LOC_Os03g37970	0.26	1.256	0.319		UP		AK104259	60S ribosomal protein L13-2
		LOC_Os03g38500	-0.331	1.003	0.571		UP			expressed protein
		LOC_Os03g39224	-0.225	1.175	0.585		UP			hypothetical protein
		LOC_Os03g39640	-0.036	0.753	0.473		UP			expressed protein
		LOC_Os03g40030	-0.074	0.684	-0.116		UP			conserved hypothetical protein
		LOC_Os03g40370	0.131	0.837	0.533		UP			F-box domain containing protein, X-hyb=LOC_Os03g40410
		LOC_Os03g40390	-0.22	0.587	0.31		UP		AK101571	expressed protein
		LOC_Os03g40410	-0.049	0.655	0.34		UP		AK065841	expressed protein
		LOC_Os03g40700	0.44	0.586	0.109		UP		AK242161	presenilin
		LOC_Os03g41030	0.354	1.077	0.472		UP			hypothetical protein
		LOC_Os03g41662	0.359	0.664	0.537		UP			hypothetical protein
		LOC_Os03g42569	-0.812	0.667	0.436	Down	UP			expressed protein
		LOC_Os03g42760	-0.26	1.549	-0.448		UP		AK099619	ubiquitin-protein ligase/ zinc ion binding protein
		LOC_Os03g42780	-0.028	0.726	0.084		UP			ubiquitin-protein ligase/ zinc ion binding protein, X-hyb=LOC_Os03g42790
		LOC_Os03g43070	-0.051	1.07	0.074		UP			retrotransposon protein, Ty3-gypsy subclass
		LOC_Os03g43420	0.246	0.617	0.2		UP		AK059181	single-strand binding protein
		LOC_Os03g43540	-0.073	0.749	0.418		UP			hypothetical protein
		LOC_Os03g43990	0.541	1.248	0.471		UP		AK073710	transposon protein, Mutator sub-class
		LOC_Os03g45870	-0.181	0.708	0.308		UP		AK109543	expressed protein
		LOC_Os03g45980	-0.25	0.619	-0.485		UP		AK072616	expressed protein
		LOC_Os03g46454	-0.514	0.797	0.11		UP			zinc transporter 10 precursor, X-hyb=LOC_Os11g41740
		LOC_Os03g46540	-0.369	0.727	0.02		UP			hypothetical protein
		LOC_Os03g47260	0.403	0.605	-0.8		UP	Down		expressed protein
		LOC_Os03g47350	-1.188	0.724	-0.208	Down	UP			hypothetical protein
		LOC_Os03g47360	0.293	1.311	-0.023		UP			hypothetical protein
		LOC_Os03g48120	-1.257	0.863	0.276	Down	UP			snRNP protein, X-hyb=LOC_Os09g06890
		LOC_Os03g48410	0.185	1.081	0.569		UP			hypothetical protein
		LOC_Os03g48471	0.449	1.11	0.07		UP			ATP synthase alpha chain
		LOC_Os03g49240	0.246	0.871	-0.607		UP	Down		hypothetical protein
		LOC_Os03g49450	0.03	1.588	0.392		UP			hypothetical protein
		AK108055	0.365	1.201	-0.099		UP		AK108055	NAE
		LOC_Os03g49780	0.562	1.546	0.542		UP			hypothetical protein
		LOC_Os03g50110	-0.09	0.651	0.162		UP		AK063654	expressed protein
		LOC_Os03g50270	0.341	0.998	0.464		UP		AK068746	expressed protein
		LOC_Os03g50350	0.388	0.693	0.548		UP		AK058652	coatomer subunit alpha
		LOC_Os03g50390	0.006	0.732	-0.45		UP		AK122108	protein kinase
		LOC_Os03g50600	-0.394	0.919	0.026		UP			hypothetical protein
		LOC_Os03g50710	0.478	0.654	0.237		UP			hypothetical protein
		LOC_Os03g51110	-0.045	0.685	0.583		UP		AK111560	MYB52
		LOC_Os03g51640	0.291	0.965	-0.11		UP		AK068759	expressed protein
		LOC_Os03g51760	-0.021	0.787	-2.16		UP	Down	AK109453	F-box domain containing protein
		LOC_Os03g51840	-0.106	0.631	-0.029		UP			GTP binding protein
		LOC_Os03g51900	0.324	0.621	0.248		UP		AK121524	ATP-dependent RNA helicase DDX56
		LOC_Os03g52040	0.273	0.622	0.099		UP		AK067912	serine carboxypeptidase 1 precursor
		LOC_Os03g52750	0.506	1.057	0.425		UP		AK101854	cyclin-H
		LOC_Os03g52850	0.272	0.878	0.384		UP			hypothetical protein
		LOC_Os03g52970	0.501	0.78	0.255		UP		AK101589	deoxyhypusine synthase
		AK062364	-0.726	0.709	0.236	Down	UP		AK062364	NAE
		LOC_Os03g53350	-3.047	2.045	0.304	Down	UP			cytokinin-O-glucosyltransferase 1
		LOC_Os03g53510	0.37	0.668	0.536		UP		AK069559	nucleotide binding protein
		LOC_Os03g53710	0.33	1.04	0.527		UP		AK068519	aldose 1-epimerase family protein
		LOC_Os03g53760	0.429	0.703	0.398		UP		AK243482	helicase associated domain family protein
		LOC_Os03g55080	0.209	0.657	0.286		UP		AK069091	OsWRKY3 - Superfamily of rice TFs having WRKY and zinc finger domains
		LOC_Os03g55110	0.424	0.688	0.486		UP		AK062704	26S proteasome non-ATPase regulatory subunit 10
		AK107203	-0.575	0.625	0.326		UP		AK107203	NAE
		LOC_Os03g55840	-0.047	0.733	0.33		UP		AK073586	expressed protein
		LOC_Os03g56580	-0.541	0.957	0.427		UP		AK073539	NAC domain-containing protein 42
		LOC_Os03g56960	0.321	0.745	0.426		UP		AK108367	expressed protein
		LOC_Os03g57060	0.335	0.876	0.252		UP			expressed protein, X-hyb=LOC_Os04g38390
		LOC_Os03g57070	0.289	0.743	0.568		UP		AK100003	deoxyribodipyrimidine photolyase
		LOC_Os03g57190	0.298	0.663	-0.278		UP		AK242788	TCP family transcription factor containing protein
		LOC_Os03g58610	-0.184	1.583	-0.276		UP		AK071430	expressed protein
		LOC_Os03g58740	-0.031	1.004	0.025		UP		AK106415	expressed protein
		LOC_Os03g59450	-0.01	0.955	0.398		UP		AK070392	carbohydrate transporter/ sugar porter/ transporter
		LOC_Os03g59460	0.027	1.216	-0.028		UP		AK102250	DNA-binding protein EMBP-1
		LOC_Os03g60100	0.107	1.551	0.32		UP		AK067057	50S ribosomal protein L17
		LOC_Os03g60570	-0.019	0.615	-0.739		UP	Down	AK119690	zinc finger DNA-binding protein
		LOC_Os03g60790	-0.17	0.792	-0.083		UP		AK069263	heat shock protein DnaJ, N-terminal
		LOC_Os03g61110	0.52	0.589	0.468		UP		AK071472	RNA-binding motif protein, X-linked 2
		LOC_Os03g61260	0.05	0.916	-0.078		UP		AK062799	50S ribosomal protein L18, chloroplast precursor
		LOC_Os03g61930	0.443	0.92	0.555		UP		AK101677	acyl-CoA binding protein
		LOC_Os03g62522	0.252	0.821	-0.006		UP			hypothetical protein
		LOC_Os03g62550	0.083	0.659	0.504		UP		AK107097	retrotransposon protein, unclassified
		LOC_Os03g62670	0.36	1.002	-0.097		UP			S-adenosylmethionine-dependent methyltransferase
		LOC_Os03g63310	-0.448	0.672	-1.337		UP	Down		cytochrome P450 71E1
		LOC_Os03g63470	0.472	0.802	0.482		UP		AK112094	nucleotide binding protein
		LOC_Os03g63560	-0.632	1.053	-1.453	Down	UP	Down	AK107484	CRR2
		LOC_Os03g63900	0.286	1.917	0.3		UP		AK071626	1-aminocyclopropane-1-carboxylate oxidase 2
		LOC_Os04g01100	-0.296	1.467	0.322		UP			transposon protein, unclassified
		LOC_Os04g01290	0.511	0.829	0.5		UP		AK066032	PCI domain containing protein
		LOC_Os04g01674	0.169	1.094	0.258		UP		AK102907	glyoxylate reductase
		LOC_Os04g02900	0.513	0.659	0.255		UP		AK069299	pyruvate dehydrogenase E1 component alpha subunit
		LOC_Os04g03120	0.327	0.825	0.115		UP			retrotransposon protein, unclassified
		LOC_Os04g03360	-0.11	0.96	0.534		UP			salt stress-induced protein
		LOC_Os04g03810	0.223	0.917	0.238		UP		AK062269	peptidase/ subtilase
		LOC_Os04g03850	-1.527	1.154	-1.19	Down	UP	Down		peptidase/ subtilase
		LOC_Os04g04690	-0.055	0.983	-0.041		UP			legume lectins beta domain containing protein
		LOC_Os04g05250	-0.658	1.31	0.251	Down	UP			ligA, X-hyb=LOC_Os04g06950
		LOC_Os04g05620	0.481	1.239	0.488		UP			retrotransposon protein, unclassified
		LOC_Os04g06700	0.135	0.797	0.177		UP			conserved hypothetical protein
		LOC_Os04g07460	0.218	0.748	-0.024		UP			retrotransposon, centromere-specific
		LOC_Os04g08170	-0.844	1.111	0.539	Down	UP			SOS2-like protein kinase, X-hyb=LOC_Os09g25100
		LOC_Os04g08460	0.344	0.965	0.128		UP			F-box domain containing protein
		LOC_Os04g08700	0.511	1.086	-0.03		UP			hypothetical protein
		LOC_Os04g08820	-0.368	0.791	-0.365		UP			hypothetical protein
		LOC_Os04g10700	0.023	1.476	-0.038		UP			retrotransposon protein, unclassified
		LOC_Os04g12540	-0.4	0.594	-0.077		UP			receptor-like protein kinase
		LOC_Os04g12690	-0.069	2.416	-0.245		UP			indole-3-acetate beta-glucosyltransferase, X-hyb=LOC_Os04g12960
		LOC_Os04g12710	-0.861	0.955	-0.066	Down	UP			indole-3-acetate beta-glucosyltransferase, X-hyb=LOC_Os04g12960
		LOC_Os04g12960	-0.094	2.138	-0.235		UP		AK110892	indole-3-acetate beta-glucosyltransferase
		LOC_Os04g13260	0.395	1.068	0.533		UP			hypothetical protein
		LOC_Os04g13470	0.227	0.673	0.476		UP		AK242739	expressed protein
		LOC_Os04g14110	0.265	0.669	0.478		UP			prenyltransferase/ zinc ion binding protein, X-hyb=LOC_Os04g14190
		LOC_Os04g14760	-0.107	0.678	0.129		UP		AK058344	phosphoglycerate mutase family protein
		LOC_Os04g15910	0.165	0.997	0.37		UP			protein dimerization, X-hyb=LOC_Os02g38700
		LOC_Os04g16670	-0.993	1.074	-0.408	Down	UP			hypothetical protein
		LOC_Os04g16740	0.475	0.982	-0.16		UP			ATP synthase alpha chain
		LOC_Os04g16790	0.473	0.591	0.527		UP			DNA-directed RNA polymerase alpha chain
		LOC_Os04g16820	0.503	0.649	0.538		UP			DNA-directed RNA polymerase beta chain, X-hyb=LOC_Os02g24614
		LOC_Os04g16990	0.265	1.593	0.448		UP			retrotransposon protein, unclassified
		LOC_Os04g17700	0.229	0.599	-0.019		UP		AK066975	kinesin heavy chain isolog
		LOC_Os04g19100	0.223	0.685	-0.013		UP			retrotransposon protein, unclassified
		LOC_Os04g19550	-0.64	1.091	-0.489	Down	UP			conserved hypothetical protein
		AK062769	0.396	1.653	-0.609		UP	Down	AK062769	NAE
		LOC_Os04g20890	0.103	0.854	-0.46		UP			retrotransposon protein, unclassified
		LOC_Os04g21080	0.206	0.933	-0.357		UP			ligA, X-hyb=LOC_Os06g41620
		LOC_Os04g21530	-0.281	0.613	-0.082		UP			transposon protein, CACTA, En/Spm sub-class
		LOC_Os04g21810	0.447	0.825	0.486		UP			ligA, X-hyb=LOC_Os11g01350
		LOC_Os04g22090	0.165	1.563	0.179		UP			NB-ARC domain containing protein
		LOC_Os04g22120	-2.075	0.657	-0.951	Down	UP	Down	AK062593	protein kinase
		LOC_Os04g22300	-0.083	0.829	-1.326		UP	Down		expressed protein
		LOC_Os04g22380	0.181	0.643	-0.749		UP	Down		retinol dehydrogenase 14
		LOC_Os04g22860	-0.268	0.723	0.086		UP		AK105141	protein phosphatase inhibitor containing protein
		LOC_Os04g23820	0.445	0.724	0.208		UP		AK108051	multisynthetase complex auxiliary component p43
		LOC_Os04g23849	0.271	0.747	0.535		UP		AK111276	expressed protein
		LOC_Os04g23990	-0.425	0.628	-0.397		UP			retrotransposon, centromere-specific
		LOC_Os04g24300	0.279	0.771	-0.014		UP		AK108495	protein kinase domain containing protein
		LOC_Os04g25410	0.041	0.634	0.365		UP		AK069513	tetratricopeptide-like helical
		LOC_Os04g25560	0.462	1.112	0.35		UP		AK068732	serine carboxypeptidase 1 precursor
		LOC_Os04g26240	-0.687	0.686	0.372	Down	UP		AK064343	F-box domain containing protein, X-hyb=LOC_Os04g25140
		LOC_Os04g26260	-0.57	0.927	0.287		UP			hypothetical protein
		LOC_Os04g26270	-0.235	0.838	0.212		UP			hypothetical protein
		LOC_Os04g26480	0.012	0.841	-0.164		UP			retrotransposon protein, Ty1-copia subclass
		LOC_Os04g27090	0.562	0.654	0.144		UP			hypothetical protein
		LOC_Os04g28170	0.538	0.72	0.49		UP			expressed protein
		LOC_Os04g28190	-0.016	1.174	0.56		UP			hypothetical protein
		LOC_Os04g28530	0.494	0.666	-0.107		UP			hypothetical protein
		LOC_Os04g28710	-0.256	0.791	0.074		UP			hypothetical protein
		LOC_Os04g29210	-0.938	0.75	-1.137	Down	UP	Down		FAD binding domain containing protein, X-hyb=LOC_Os04g29090
		LOC_Os04g30480	0.339	0.905	0.263		UP			hypothetical protein
		LOC_Os04g30780	0.318	0.609	0.231		UP		AK061349	eukaryotic translation initiation factor 3 subunit 3
		LOC_Os04g30930	-0.175	1.051	0.573		UP			NB-ARC domain containing protein
		LOC_Os04g31120	0.196	1.9	0.227		UP		AK120132	influenza virus NS1A binding protein isoform 3
		LOC_Os04g31190	0.561	0.655	0.583		UP		AK105435	dynamin-related protein 3A
		LOC_Os04g31530	-0.572	0.614	-0.456		UP			hypothetical protein
		LOC_Os04g31540	-0.508	1.102	-2.159		UP	Down		F-box domain containing protein
		LOC_Os04g32120	0.2	0.601	0.147		UP			hypothetical protein
		LOC_Os04g32420	-0.049	0.592	0.052		UP			hypothetical protein
		LOC_Os04g32930	-0.084	0.917	0.355		UP		AK103868	DNA cross-link repair 1A protein
		LOC_Os04g33350	0.398	1.087	0.166		UP			expressed protein
		LOC_Os04g33430	-0.426	0.941	0.464		UP			hypothetical protein
		LOC_Os04g33400	0.167	0.708	0.444		UP			F-box domain containing protein
		AK111482	0.507	0.996	0.121		UP		AK111482	NAE
		LOC_Os04g33790	0.41	1.078	-0.404		UP			hypothetical protein
		LOC_Os04g33810	0.469	0.984	0.241		UP		AK058617	glycine-rich RNA-binding protein 2, mitochondrial precursor
		LOC_Os04g34320	0.12	0.66	0.213		UP			S-domain receptor-like protein kinase
		LOC_Os04g34430	0.259	0.781	0.454		UP		AK072998	transposon protein, unclassified
		LOC_Os04g35160	-0.107	2.117	0.026		UP			metal ion transporter
		LOC_Os04g35260	0.557	0.766	0.254		UP			ATP binding protein
		LOC_Os04g35670	0.181	0.949	0.421		UP			DNA-directed RNA polymerase II largest subunit
		LOC_Os04g36859	0.354	0.829	0.514		UP		AK059953	signal peptidase complex subunit 2
		LOC_Os04g37470	0.369	0.703	-0.434		UP			NAD(P)H-dependent oxidoreductase
		LOC_Os04g38740	0.036	1.996	0.284		UP			DNA binding protein
		LOC_Os04g39060	0.138	0.834	0.378		UP			CRS1 / YhbY domain containing protein
		LOC_Os04g39120	-0.097	1.096	0.214		UP			copper amine oxidase-like protein
		LOC_Os04g39340	-0.322	0.657	-0.734		UP	Down		hypothetical protein
		LOC_Os04g39629	0.486	0.655	0.285		UP			RNA recognition motif family protein
		LOC_Os04g39680	-0.116	0.633	0.372		UP		AK110053	anthranilate phosphoribosyltransferase-like protein
		LOC_Os04g39700	0.274	0.842	0.398		UP		AK067896	60S ribosomal protein L6
		LOC_Os04g40300	0.304	0.732	0.469		UP		AK071348	transglutaminase
		LOC_Os04g40600	-0.939	0.78	0.29	Down	UP		AK064801	peptide methionine sulfoxide reductase
		LOC_Os04g40910	0.37	0.619	0.572		UP		AK100299	F-box domain containing protein
		LOC_Os04g41140	0.162	0.894	0.409		UP		AK069116	fertility restorer B
		LOC_Os04g41410	0.09	0.849	0.247		UP			peptide transporter PTR2
		LOC_Os04g41930	0.467	1.013	0.314		UP			expressed protein, X-hyb=LOC_Os09g29239
		LOC_Os04g42020	0.404	0.795	-0.039		UP		AK059443	CONSTANS-like protein
		LOC_Os04g42590	-0.342	0.941	0.09		UP		AK068596	expressed protein
		LOC_Os04g42600	-0.174	1.251	0.036		UP		AK105555	polyadenylate-binding protein 2
		LOC_Os04g42900	0.533	1.124	0.301		UP		AK071432	expressed protein
		LOC_Os04g43340	0.196	0.687	0.53		UP		AK067204	disease resistance RPP13-like protein 1
		LOC_Os04g43450	-1.385	1.521	-0.103	Down	UP			hypothetical protein
		LOC_Os04g43770	0.449	0.66	0.57		UP		AK072585	expressed protein
		LOC_Os04g44550	0.512	1.005	0.231		UP		AK072980	coiled-coil-helix-coiled-coil-helix domain-containing protein 4
		LOC_Os04g44560	0.088	0.815	0.502		UP		AK072311	expressed protein
		LOC_Os04g45310	0.456	0.856	0.507		UP			ligA, X-hyb=LOC_Os02g35250
		LOC_Os04g45350	-0.264	0.98	0.271		UP			hypothetical protein
		LOC_Os04g45990	0.566	0.653	0.579		UP		AK066297	histone-lysine N-methyltransferase, H3 lysine-9 specific SUVH6
		LOC_Os04g47120	0.339	0.629	-0.105		UP		AK061440	acyl-CoA thioesterase/ cyclic nucleotide binding protein
		LOC_Os04g47900	0.357	1.462	-0.32		UP		AK108551	ATTIM23-2
		LOC_Os04g48770	0.409	0.769	0.409		UP		AK073711	ubiquitin fusion degradation protein 1
		LOC_Os04g49540	0.414	0.667	0.372		UP		AK058633	expressed protein
		LOC_Os04g49580	-0.579	0.643	0.079		UP		AK103548	nucleolar complex protein 4
		LOC_Os04g50864	0.146	0.935	0.196		UP		AK068599	expressed protein
		AK063203	0.152	2.522	0.182		UP		AK063203	NAE
		LOC_Os04g51320	0.447	0.789	0.311		UP		AK105720	transcription factor GT-3b
		LOC_Os04g51380	0.333	0.636	0.57		UP		AK100414	protein-S-isoprenylcysteine O-methyltransferase.
		LOC_Os04g51680	-0.01	0.795	-0.416		UP		AK066753	expressed protein
		LOC_Os04g51900	0.412	0.958	0.517		UP		AK121814	expressed protein
		AK242409	0.335	0.658	0.321		UP		AK242409	NAE
		LOC_Os04g52430	-0.003	1.178	-0.881		UP	Down		expressed protein
		LOC_Os04g52500	0.344	0.912	0.553		UP		AK069739	lecithine cholesterol acyltransferase-like protein
		LOC_Os04g52670	-0.114	1.451	0.406		UP		AK242829	OsSAUR21 - Auxin-responsive SAUR gene family member
		LOC_Os04g52720	-1.571	1.27	-2.024	Down	UP	Down	AK109057	germin-like protein subfamily 1 member 11 precursor
		LOC_Os04g52770	0.076	1.072	-0.057		UP		AK106689	protein SPATULA
		LOC_Os04g52880	0.29	0.875	0.389		UP			expressed protein, X-hyb=LOC_Os02g06350
		AK059038	-1.451	0.791	-0.616	Down	UP	Down	AK059038	NAE
		LOC_Os04g54330	0.361	0.76	0.393		UP		AK099507	N-terminal acetyltransferase complex ARD1 subunit homolog A
		LOC_Os04g54350	-0.418	0.82	-0.305		UP		AK065639	heterogeneous nuclear ribonucleoprotein U-like protein 1
		LOC_Os04g55360	0.307	0.821	0.487		UP		AK100969	ubiquitin carboxyl-terminal hydrolase 22
		LOC_Os04g55790	0.335	0.61	0.135		UP			expressed protein
		LOC_Os04g55930	0.514	0.704	0.4		UP		AK067094	expressed protein
		LOC_Os04g56010	0.129	1.873	0.523		UP			ATP binding protein
		LOC_Os04g56460	0.279	0.966	0.501		UP			ATBPM1
		LOC_Os04g56520	0.301	0.866	0.513		UP		AK071012	alpha-1,4-glucan-protein synthase
		LOC_Os04g56670	0.208	0.63	0.263		UP		AK109706	40S ribosomal protein S4-like
		LOC_Os04g56750	0.582	0.736	0.15		UP		AK111925	zinc finger C-x8-C-x5-C-x3-H type family protein
		LOC_Os04g56770	0.423	0.834	0.307		UP			conserved hypothetical protein
		LOC_Os04g57950	0.274	0.809	-0.035		UP			dihydroorotate dehydrogenase, mitochondrial precursor
		LOC_Os04g58220	-0.42	0.946	-0.078		UP			arabinose-proton symporter
		LOC_Os04g58250	0.404	1.188	0.552		UP		AK071300	ATP binding protein
		LOC_Os04g58410	0.151	1.185	-0.031		UP		AK120361	mismatch repair ATPase
		LOC_Os04g58780	0.138	0.687	-0.08		UP		AK066014	nucleic acid binding protein
		LOC_Os04g58980	-0.189	1.054	0.289		UP		AK110404	EMB2261
		LOC_Os04g59310	-0.132	0.589	-0.079		UP		AK100293	MAP3K-like protein kinase
		LOC_Os04g59430	0.189	1.126	0.049		UP		AK109449	B3 DNA binding domain containing protein
		LOC_Os04g59494	0.42	0.599	0.275		UP		AK099298	transportin-2
		LOC_Os04g59580	0.368	1.019	0.158		UP		AK073368	protein binding protein
		LOC_Os05g01070	0.261	1.27	0.287		UP			hypothetical protein
		LOC_Os05g01090	0.296	0.646	0.12		UP		AK099093	peroxin Pex14
		LOC_Os05g01300	0.227	0.6	0.223		UP		AK060306	CHCH domain containing protein
		LOC_Os05g01310	0.28	0.652	0.442		UP		AK102584	ankyrin-1
		LOC_Os05g01840	0.581	1.136	0.273		UP			hypothetical protein
		LOC_Os05g02170	-0.079	2.747	-0.053		UP			hypothetical protein
		LOC_Os05g02640	0.248	0.732	0.215		UP		AK073223	nudix type motif 22
		LOC_Os05g02730	0.454	0.599	-0.307		UP			WUSCHEL-related homeobox 3B, X-hyb=LOC_Os04g56780
		LOC_Os05g02880	-0.19	0.618	0.516		UP		AK103897	splicing factor, arginine/serine-rich 7
		LOC_Os05g03640	0.002	0.614	-0.725		UP	Down	AK068517	flavonol synthase/flavanone 3-hydroxylase
		AK107339	0.267	0.682	-0.176		UP		AK107339	NAE
		LOC_Os05g04810	0.35	0.751	-0.067		UP			hypothetical protein
		LOC_Os05g04850	0.201	0.605	0.454		UP		AK243594	RNA-binding protein 8A
		LOC_Os05g04930	-1.381	0.868	-0.32	Down	UP			taxadien-5-alpha-ol O-acetyltransferase
		LOC_Os05g05080	-1.249	1.509	-0.533	Down	UP			expressed protein
		LOC_Os05g05130	0.485	0.997	0.103		UP		AK100211	expressed protein
		LOC_Os05g05200	0.15	0.641	0.56		UP		AK067112	GUP1
		LOC_Os05g05330	-0.188	0.848	0.245		UP		AK069656	expressed protein
		LOC_Os05g05354	-1.481	1.013	0.228	Down	UP		AK106767	expressed protein
		LOC_Os05g05490	0.539	0.74	0.209		UP		AK111304	vegetative storage protein
		LOC_Os05g05500	0.324	0.761	-0.341		UP			F-box domain containing protein
		LOC_Os05g05610	-1.626	0.746	-1.034	Down	UP	Down		expressed protein
		LOC_Os05g05640	0.114	1.081	0.165		UP		AK111047	pectinesterase inhibitor domain containing protein
		LOC_Os05g05800	-0.048	1.511	0.334		UP			transport inhibitor response 1 protein
		LOC_Os05g05850	-0.524	0.607	0.114		UP			hypothetical protein
		LOC_Os05g06540	0.026	1.297	0.017		UP		AK240755	expressed protein
		LOC_Os05g06760	0.455	0.72	0.579		UP		AK073554	macrophage erythroblast attacher
		LOC_Os05g07690	-0.162	0.836	0.337		UP		AK060918	thioredoxin H-type
		LOC_Os05g08360	0.319	0.668	0.511		UP		AK243312	fibrillarin-2
		LOC_Os05g08460	0.17	0.726	0.199		UP			F-box domain containing protein
		LOC_Os05g08600	0.249	1.133	0.435		UP		AK121556	PRP38 pre-mRNA processing factor 38 domain containing B
		LOC_Os05g08860	-1.265	2.35	-0.911	Down	UP	Down	AK062607	expressed protein
		LOC_Os05g09400	0.054	0.744	-0.436		UP		AK060420	PSRP4
		LOC_Os05g09670	0.459	1.11	0.404		UP			hypothetical protein
		LOC_Os05g10630	0.199	0.754	0.514		UP		AK102487	O-sialoglycoprotein endopeptidase
		LOC_Os05g11310	0.157	1.336	0.194		UP			hypothetical protein
		LOC_Os05g12170	-0.247	0.729	0.341		UP		AK072108	plant-specific domain TIGR01589 family protein
		LOC_Os05g12370	0.169	0.951	-0.097		UP		AK062760	expressed protein
		LOC_Os05g12808	-0.089	0.928	-0.337		UP			ovate protein
		LOC_Os05g14770	0.537	1.598	0.211		UP			hypothetical protein
		LOC_Os05g16050	0.407	0.96	0.389		UP			hypothetical protein
		LOC_Os05g16054	0.154	1.236	0.017		UP		AK103049	expressed protein
		LOC_Os05g16430	-0.365	3.574	0.154		UP			SHR5-receptor-like kinase
		LOC_Os05g16660	0.569	0.592	0.555		UP		AK104927	eukaryotic translation initiation factor 3 subunit 2
		LOC_Os05g17020	-0.425	1.116	0.482		UP			hypothetical protein
		LOC_Os05g19620	0.491	0.733	0.155		UP		AK110612	expressed protein
		LOC_Os05g19630	0.372	0.732	0.51		UP		AK058493	peptide chain release factor 1
		LOC_Os05g19954	0.377	0.627	0.171		UP		AK103741	tRNA pseudouridine synthase A
		LOC_Os05g20320	0.014	0.711	0.01		UP			conserved hypothetical protein
		LOC_Os05g21180	0.24	1.082	0.537		UP		AK071727	expressed protein
		LOC_Os05g22990	-0.219	0.693	0.328		UP		AK069962	expressed protein
		LOC_Os05g23740	0.548	0.706	0.524		UP		AK060410	stromal 70 kDa heat shock-related protein, chloroplast precursor
		LOC_Os05g23890	0.37	0.796	-0.705		UP	Down		retrotransposon protein, unclassified
		LOC_Os05g24920	0.535	0.904	0.375		UP			transposon protein, unclassified
		LOC_Os05g25220	-0.127	1.336	0.466		UP			conserved hypothetical protein
		LOC_Os05g25340	0.271	0.641	-0.052		UP			hypothetical protein
		LOC_Os05g25460	0.503	0.837	0.582		UP			hypothetical protein
		LOC_Os05g25660	0.53	0.698	0.285		UP			hypothetical protein
		LOC_Os05g25890	0.196	1.118	-0.309		UP		AK067550	expressed protein
		LOC_Os05g25950	-0.195	0.979	0.471		UP		AK242698	expressed protein
		LOC_Os05g26194	0.354	0.638	0.456		UP		AK107977	expressed protein
		LOC_Os05g26926	-0.409	0.635	0.466		UP			chaperone protein dnaJ, X-hyb=LOC_Os05g26914
		LOC_Os05g26954	0.439	0.588	0.408		UP		AK107763	saposin-like type B, region 1 family protein
		LOC_Os05g28200	-0.305	1.202	0.427		UP		AK060912	bacteriochlorophyll synthase 34 kDa chain
		LOC_Os05g28500	0.373	0.597	0.529		UP			expressed protein
		LOC_Os05g28720	0.31	0.678	0.454		UP			ATP binding protein
		LOC_Os05g28870	0.435	0.982	0.418		UP		AK072064	mitochondrial carrier YEL006W
		LOC_Os05g30230	-0.202	0.817	0.342		UP			hypothetical protein
		LOC_Os05g30470	-0.24	0.663	-0.496		UP			splicing factor 3A subunit 2
		LOC_Os05g30710	-0.387	0.635	0		UP		AK069708	pentatricopeptide repeat protein PPR868-14
		LOC_Os05g30780	0.185	0.607	-0.086		UP			esterase PIR7A
		LOC_Os05g30880	0.172	0.66	0.548		UP			surfeit 6
		LOC_Os05g30940	-0.648	0.978	0.3	Down	UP		AK072757	vacuolar calcium binding protein
		LOC_Os05g31010	0.08	1.087	0.567		UP			hypothetical protein
		LOC_Os05g31220	0.311	0.885	0.526		UP			cell division control protein 48 homolog B, X-hyb=LOC_Os04g42110
		LOC_Os05g31310	0.169	0.614	0.399		UP			hypothetical protein
		LOC_Os05g31620	-0.162	0.874	-0.144		UP		AK099962	polcalcin Jun o 2
		LOC_Os05g31740	-0.858	1.152	-0.024	Down	UP		AK107084	cytochrome P450 86A2
		LOC_Os05g32330	0.309	0.673	0.26		UP		AK098939	hydrolase
		LOC_Os05g32370	-0.883	1.86	0.504	Down	UP		AK108808	pre-mRNA-splicing factor ATP-dependent RNA helicase DHX16
		LOC_Os05g33300	0.406	1.303	-0.382		UP		AK060678	tat pathway signal sequence family protein
		LOC_Os05g33500	0.491	0.594	-0.146		UP		AK102821	mTERF family protein
		LOC_Os05g34130	0.12	0.715	0.063		UP		AK107782	expressed protein
		LOC_Os05g34460	0.58	0.96	0.448		UP		AK073199	protease Do-like 4, mitochondrial precursor
		LOC_Os05g34720	0.565	0.855	0.082		UP		AK067880	expressed protein
		LOC_Os05g36070	0.206	0.671	0.536		UP		AK120229	minor histocompatibility antigen H13
		LOC_Os05g36930	-0.391	1.518	-1.102		UP	Down	AK068179	histone deacetylase-like amidohydrolase
		LOC_Os05g37050	-0.215	0.87	-0.033		UP			DNA binding protein, X-hyb=LOC_Os05g37060
		LOC_Os05g37820	-0.401	0.706	0.239		UP		AK120548	sialin
		AK110736	0.338	1.433	0.46		UP		AK110736	NAE
		LOC_Os05g38210	-0.65	0.627	0.446	Down	UP		AK058420	mitochondrial glycoprotein
		LOC_Os05g38300	0.352	1.087	0.313		UP			hypothetical protein
		LOC_Os05g38580	0.417	0.598	0.376		UP		AK103320	50S ribosomal protein L17
		LOC_Os05g38750	0.309	0.885	0.087		UP			hypothetical protein
		LOC_Os05g39374	0.113	0.764	0.027		UP		AK241897	expressed protein
		LOC_Os05g39410	0.028	0.676	0.545		UP		AK067959	ATP binding protein
		LOC_Os05g39720	-0.797	0.596	-0.989	Down	UP	Down	AK119867	OsWRKY70 - Superfamily of rice TFs having WRKY and zinc finger domains
		LOC_Os05g40400	-0.435	1.725	0.038		UP			harpin-induced protein
		LOC_Os05g40700	-0.183	0.783	0.418		UP		AK102064	transmembrane protein 56
		LOC_Os05g40950	0.274	0.959	-0.7		UP	Down	AK109649	expressed protein
		LOC_Os05g42240	-0.079	0.878	-0.094		UP			hypothetical protein
		LOC_Os05g42280	0.558	0.638	0.107		UP		AK060111	expressed protein
		LOC_Os05g43360	-0.097	0.764	0.529		UP		AK061566	NADH-ubiquinone oxidoreductase 24 kDa subunit, mitochondrial precursor
		LOC_Os05g43680	0.567	0.591	0.561		UP		AK062441	expressed protein
		LOC_Os05g44020	0.48	0.617	0.54		UP		AK067311	acetyltransferase, GNAT family protein
		LOC_Os05g44380	0.366	0.714	0.361		UP			MPPN domain containing protein
		LOC_Os05g45040	-0.008	0.776	0.373		UP		AK069798	F-box domain containing protein
		LOC_Os05g45060	0.124	0.709	0.431		UP			RING-H2 finger protein ATL2M
		AK242080	-0.329	0.803	0.273		UP		AK242080	NAE
		LOC_Os05g46050	-0.565	1.147	-0.538		UP		AK106906	expressed protein
		LOC_Os05g46300	-1.113	1.608	0.012	Down	UP			F-box domain containing protein
		AK241175	-0.006	1.444	-0.508		UP		AK241175	NAE
		LOC_Os05g46700	0.364	0.911	0.492		UP			PE-PGRS family protein
		LOC_Os05g46780	0.531	0.894	0.578		UP			smad nuclear-interacting protein 1
		LOC_Os05g47470	0.373	0.878	0.507		UP		AK060333	VIP1 protein
		LOC_Os05g48000	0.514	0.779	-0.218		UP		AK107804	expressed protein
		LOC_Os05g48050	-0.011	0.625	0.239		UP		AK073023	39S ribosomal protein L12, mitochondrial precursor
		LOC_Os05g48260	0.004	1.259	0.491		UP		AK240651	expressed protein
		LOC_Os05g48400	-0.021	1.078	0.021		UP			hypothetical protein
		LOC_Os05g48422	0.155	0.96	0.354		UP		AK073857	structural constituent of ribosome
		LOC_Os05g48520	0.302	0.702	-1.072		UP	Down	AK100171	glyoxal oxidase
		LOC_Os05g48670	0.066	0.976	0.423		UP			tubby
		LOC_Os05g49610	0.224	0.855	0.25		UP		AK068658	expressed protein
		LOC_Os05g49750	-0.31	0.768	0.396		UP		AK066560	expressed protein
		LOC_Os05g49980	-0.249	0.776	0.06		UP		AK067354	F-box domain containing protein
		LOC_Os05g50230	-0.407	1.071	0.479		UP		AK108425	expressed protein
		LOC_Os05g50450	0.31	0.764	0.083		UP			hypothetical protein
		LOC_Os05g50640	-0.167	0.865	-0.055		UP		AK102230	transposon protein, unclassified
		LOC_Os05g50720	-0.274	1.039	-0.97		UP	Down	AK063149	harpin-induced protein
		LOC_Os05g50900	0.438	0.757	0.438		UP			helix-loop-helix DNA-binding domain containing protein
		LOC_Os05g50970	0.545	0.607	0.548		UP		AK101645	catalytic/ protein phosphatase type 2C/ protein serine/threonine phosphatase
		LOC_Os05g50980	0.319	0.903	0.581		UP		AK066321	SET domain containing protein
		LOC_Os05g51570	0.428	1.445	0.187		UP		AK058553	vacuolar processing enzyme precursor
		LOC_Os05g51850	0.199	0.731	0.484		UP		AK064798	DNA-binding protein
		LOC_Os06g01980	-0.048	0.697	0.083		UP		AK101114	cell division control protein 48 homolog C
		LOC_Os06g02200	0.512	0.933	0.327		UP		AK103359	vegetative storage protein
		LOC_Os06g02480	0.446	0.72	-0.157		UP		AK243259	expressed protein
		LOC_Os06g02500	0.547	0.93	0.17		UP		AK111656	superoxide dismutase, chloroplast
		LOC_Os06g03570	0.093	0.622	0.298		UP		AK241944	tetratricopeptide-like helical
		LOC_Os06g04030	-0.284	0.726	0.516		UP			histone H3
		LOC_Os06g04140	0.346	0.986	0.502		UP		AK107873	expressed protein
		LOC_Os06g04150	0.502	0.811	-0.205		UP		AK059151	magnesium-protoporphyrin O-methyltransferase
		LOC_Os06g04860	0.251	0.821	0.367		UP			hypothetical protein
		LOC_Os06g04910	0.424	0.702	0.147		UP			hydrolase, NUDIX family protein
		AK109249	0.564	1.365	-0.369		UP		AK109249	NAE
		LOC_Os06g05590	-0.093	0.656	0.136		UP		AK064526	F-box domain containing protein
		LOC_Os06g05600	0.26	0.84	-0.061		UP			F-box domain containing protein
		LOC_Os06g05610	0.039	0.966	-0.604		UP	Down	AK107542	F-box domain containing protein
		LOC_Os06g05630	0.37	0.886	-0.02		UP		AK067418	anther-specific proline-rich protein APG
		LOC_Os06g05920	0.322	0.891	0.359		UP			rf1 protein, mitochondrial precursor
		LOC_Os06g06190	0.537	0.822	0.567		UP		AK101138	expressed protein
		LOC_Os06g06230	0.404	0.901	-0.804		UP	Down		carboxylic ester hydrolase/ hydrolase, acting on ester bonds
		LOC_Os06g06360	0.196	1.15	0.153		UP			WRKY transcription factor 30
		LOC_Os06g06410	0.142	0.757	0.21		UP		AK101378	nucleolar protein involved in pre-mRNA processing
		LOC_Os06g06440	-0.211	1.195	0.452		UP		AK241360	multidrug resistance-associated protein 14
		LOC_Os06g06530	-0.018	0.737	0.335		UP		AK121877	proline-rich cell wall protein-like
		LOC_Os06g07020	0.158	0.627	-0.144		UP		AK106360	zinc finger, C2H2 type family protein
		LOC_Os06g07550	0.294	1.198	0.436		UP		AK068738	PPR2
		LOC_Os06g07590	0.555	0.748	-0.035		UP			atypical receptor-like kinase MARK
		LOC_Os06g07760	0.135	1.067	0.1		UP		AK242396	sulfiredoxin-1
		LOC_Os06g07800	0.428	2.321	-0.034		UP			hypothetical protein
		LOC_Os06g08290	0.497	0.859	0.407		UP		AK241456	terminal acidic SANT 1
		LOC_Os06g08400	0.262	0.831	0.314		UP		AK105719	zinc ion binding protein
		LOC_Os06g08600	-0.147	1.201	-0.129		UP			versicolorin reductase
		LOC_Os06g08660	-0.028	0.905	0.441		UP		AK120685	vegetative storage protein
		LOC_Os06g08690	0.067	1.341	-0.94		UP	Down		leucine-rich repeat receptor protein kinase EXS precursor, X-hyb=LOC_Os06g08710
		LOC_Os06g09290	0.137	0.773	0.578		UP		AK070538	26S protease regulatory subunit 7
		LOC_Os06g09880	0.164	0.782	0.456		UP		AK120323	EMB1270
		LOC_Os06g11000	-0.025	0.627	0.464		UP			hypothetical protein
		LOC_Os06g11090	-0.018	1.241	0.479		UP		AK108107	gibberellin receptor GID1L2
		LOC_Os06g11270	-0.35	1.622	0.001		UP			anthocyanidin 3-O-glucosyltransferase, X-hyb=LOC_Os10g03320
		LOC_Os06g11900	-1.598	0.808	0.123	Down	UP			hypothetical protein
		LOC_Os06g12170	0.58	0.928	0.561		UP		AK063771	expressed protein
		LOC_Os06g12360	-0.183	0.761	0.279		UP			pentatricopeptide repeat protein PPR986-12
		LOC_Os06g12810	0.192	0.642	0.481		UP			conserved hypothetical protein
		LOC_Os06g14190	0.385	0.952	0.535		UP		AK061625	transcriptional repressor NF-X1
		LOC_Os06g14200	0.457	1.215	0.548		UP			zinc finger, RING-type
		LOC_Os06g14660	-0.037	0.603	0.07		UP			hypothetical protein
		LOC_Os06g15550	-0.165	0.612	0.271		UP			expressed protein
		LOC_Os06g15810	-0.189	0.774	0.051		UP		AK058415	integral membrane protein DUF6 containing protein
		LOC_Os06g15980	0.343	0.862	0.281		UP			ligA, X-hyb=LOC_Os06g15980
		LOC_Os06g16250	-0.238	0.846	0.316		UP		AK106489	expressed protein
		LOC_Os06g17120	-0.364	1.347	-0.233		UP			UDP-glycosyltransferase 89B2, X-hyb=LOC_Os06g17140
		LOC_Os06g17260	0.454	2.612	-0.051		UP			indole-3-acetate beta-glucosyltransferase, X-hyb=LOC_Os06g17090
		LOC_Os06g17470	-0.075	0.92	0.175		UP			hypothetical protein
		LOC_Os06g17500	0.055	0.748	0.299		UP		AK073666	expressed protein, X-hyb=LOC_Os12g40440
		LOC_Os06g17910	-1.276	1.1	-0.028	Down	UP			NBS-LRR disease resistance protein
		LOC_Os06g17960	0.322	0.599	-0.031		UP			hypothetical protein
		LOC_Os06g19400	0.259	0.887	0.361		UP		AK060808	C2 domain containing protein
		LOC_Os06g19550	0.296	0.646	-0.131		UP		AK060501	steroid dehydrogenase KIK-I
		LOC_Os06g19580	0.16	0.764	-0.324		UP			hypothetical protein
		LOC_Os06g20250	0.438	0.682	-0.052		UP			retrotransposon protein, unclassified
		LOC_Os06g20340	0.458	0.825	0.002		UP		AK071054	IBR5
		LOC_Os06g21480	0.168	0.83	0.324		UP		AK120884	60S ribosomal protein L31
		LOC_Os06g21550	0.19	1.218	0.476		UP		AK242275	thioredoxin-like protein 5
		AK242911	0.443	0.815	0.491		UP		AK242911	NAE, X-hyb=LOC_Os05g31744
		LOC_Os06g22950	0.403	0.777	0.013		UP			hypothetical protein
		LOC_Os06g23114	0.319	1.066	0.104		UP		AK067262	amine oxidase precursor
		LOC_Os06g24404	0.049	1.481	0.569		UP		AK067876	anther-specific proline-rich protein APG precursor
		LOC_Os06g24730	0.134	1.034	0.286		UP		AK066777	hydrolase, alpha/beta fold family protein
		LOC_Os06g25510	-0.149	1.271	0.498		UP			hypothetical protein
		LOC_Os06g27380	0.234	0.943	0.509		UP			hypothetical protein
		LOC_Os06g27790	-0.15	1.178	0.25		UP		AK100558	selenium-binding protein
		LOC_Os06g28520	-0.604	0.682	-0.672	Down	UP	Down		hypothetical protein
		LOC_Os06g28760	0.212	0.794	-0.03		UP			hypothetical protein
		LOC_Os06g29450	0.089	0.586	0.135		UP			expressed protein
		LOC_Os06g29590	0.09	0.691	0.124		UP			hypothetical protein
		LOC_Os06g29900	0.293	0.598	-0.019		UP			integral membrane protein
		LOC_Os06g30380	0.175	0.683	0.446		UP		AK065724	IMP dehydrogenase/GMP reductase
		LOC_Os06g30420	0.449	0.624	0.288		UP			EMB1025
		LOC_Os06g30470	0.204	0.628	-0.37		UP		AK241750	expressed protein
		LOC_Os06g30630	0.12	0.69	0.194		UP			hypothetical protein
		LOC_Os06g30790	0.133	0.945	0.248		UP			ribonuclease/ transcriptional repressor
		LOC_Os06g30970	0.123	0.62	0.237		UP		AK066232	ubiquitin-conjugating enzyme E2-17 kDa
		AK063735	0.326	1.229	0.568		UP		AK063735	NAE
		LOC_Os06g32150	-0.205	0.789	0.339		UP			RNA-binding protein, X-hyb=LOC_Os06g32150
		LOC_Os06g32190	-0.051	0.62	0.21		UP			RNA-binding protein, X-hyb=LOC_Os02g26349
		LOC_Os06g32650	0.023	0.739	0.433		UP			hypothetical protein
		LOC_Os06g35850	-0.426	0.706	-0.189		UP		AK065388	ATP binding protein
		LOC_Os06g35940	-0.497	0.863	-0.178		UP			OsFTL12 - Rice FT-Like12 homogous to Arabidopsis Flowering Locus T gene
		LOC_Os06g36310	0.499	1.919	0.471		UP			receptor-like protein kinase 5 precursor
		LOC_Os06g36650	-0.142	1.362	0.113		UP			ABC transporter family protein
		LOC_Os06g36760	-0.802	0.787	0.16	Down	UP			hypothetical protein
		LOC_Os06g36840	0.298	0.917	0.303		UP		AK067454	cysteine synthase
		LOC_Os06g36910	-0.508	0.901	-0.026		UP			fertility restorer
		LOC_Os06g37224	-2.137	2.201	0.498	Down	UP		AK071743	ent-kaurene oxidase
		LOC_Os06g37500	-0.203	0.917	-0.25		UP			cytokinin dehydrogenase 1 precursor
		LOC_Os06g38230	-0.03	1.099	-0.1		UP			retrotransposon protein, unclassified
		LOC_Os06g38740	0.306	0.748	-0.199		UP			conserved hypothetical protein
		LOC_Os06g39030	0.563	0.996	0.311		UP			hypothetical protein
		LOC_Os06g39120	-1.151	0.832	-1.726	Down	UP	Down	AK061129	expressed protein
		LOC_Os06g39690	0.471	0.72	0.513		UP		AK065544	SOUL heme-binding protein
		LOC_Os06g39700	0.19	0.647	0.322		UP			DNA-directed RNA polymerase alpha chain, X-hyb=LOC_Os01g57944
		LOC_Os06g39850	0.144	1.447	-0.852		UP	Down		hypothetical protein
		LOC_Os06g40430	0.438	1.034	-1.367		UP	Down		hypothetical protein
		LOC_Os06g40630	-0.262	0.669	0.258		UP		AK061418	protein SFT2
		LOC_Os06g41080	0.353	1.149	0.376		UP			retrotransposon protein, Ty1-copia subclass
		LOC_Os06g41100	-0.099	0.743	-0.002		UP		AK119909	TGA10 transcription factor
		LOC_Os06g41980	-1.015	0.7	-0.329	Down	UP			protein kinase
		LOC_Os06g42180	-0.55	1.435	0.372		UP			hypothetical protein
		LOC_Os06g42330	0.046	0.855	-0.453		UP			hypothetical protein
		LOC_Os06g43360	-0.763	0.788	0.439	Down	UP			hypothetical protein
		LOC_Os06g43690	-0.277	0.61	-0.042		UP		AK240670	WD repeat-containing protein 36
		LOC_Os06g44040	0.143	0.983	0.538		UP			DOMON domain containing protein
		LOC_Os06g44150	0.122	0.627	0.245		UP		AK071905	MRS2-10
		LOC_Os06g44230	0.473	1.03	0.489		UP		AK069977	DNA-directed RNA polymerase 3, chloroplast precursor
		LOC_Os06g44450	0.377	1.209	0.23		UP		AK243265	CONSTANS-like protein CO6
		LOC_Os06g45080	0.503	0.96	0.142		UP		AK066945	expressed protein
		LOC_Os06g45370	0.51	0.987	0.282		UP		AK058691	fructose-1,6-bisphosphatase, chloroplast precursor
		LOC_Os06g46880	0.375	0.77	0.402		UP			pre-mRNA splicing factor
		LOC_Os06g46950	0.162	0.644	0.284		UP		AK112082	EF-hand Ca2+-binding protein CCD1
		LOC_Os06g46960	0.383	0.683	0.13		UP			nuclease/ nucleic acid binding protein, X-hyb=LOC_Os01g07180
		LOC_Os06g47410	-0.021	1.898	0.573		UP			hypothetical protein
		LOC_Os06g48550	0.457	1.008	0.428		UP			hypothetical protein
		LOC_Os06g48610	-0.785	0.608	0.131	Down	UP		AK121295	CCT motif family protein
		LOC_Os06g49790	0.488	0.587	0.403		UP		AK058857	JD1
		LOC_Os06g51460	-0.06	0.761	0.136		UP		AK071489	ATPase, coupled to transmembrane movement of substances
		LOC_Os07g01020	0.438	1.366	0.501		UP		AK073305	pyridoxin biosynthesis protein ER1
		LOC_Os07g01200	0.414	0.726	0.398		UP		AK070220	tetraacyldisaccharide 4-kinase
		LOC_Os07g01214	0.395	1.16	-1.142		UP	Down	AK099800	potassium transporter 16
		LOC_Os07g01550	0.542	0.786	0.529		UP		AK067091	protein binding protein
		LOC_Os07g01590	0.527	1.324	-0.047		UP			hypothetical protein
		LOC_Os07g01850	0.074	0.705	0.342		UP			NLI interacting factor-like phosphatase family protein
		LOC_Os07g01970	0.431	1.32	0.087		UP			retrotransposon protein, unclassified
		LOC_Os07g02140	0.542	0.757	-0.335		UP			disulfide oxidoreductase/ monooxygenase/ oxidoreductase
		LOC_Os07g02420	0.105	0.639	-0.038		UP			hypothetical protein
		LOC_Os07g02590	-0.915	0.611	-0.038	Down	UP		AK069420	expressed protein
		LOC_Os07g02770	0.247	0.877	0.369		UP		AK073134	F-box domain containing protein
		LOC_Os07g02800	0.505	1.351	-0.052		UP		AK070421	myb-like DNA-binding domain, SHAQKYF class family protein
		LOC_Os07g02930	-0.236	0.612	-0.302		UP			F-box domain containing protein
		LOC_Os07g03100	-0.12	1.152	0.534		UP		AK070767	F-box domain containing protein
		LOC_Os07g03288	-4.437	0.952	-0.689	Down	UP	Down		pathogenesis-related protein PRB1-3 precursor, X-hyb=LOC_Os07g03467
		LOC_Os07g03780	-0.109	1.207	0.329		UP			lectin-like receptor kinase 7
		LOC_Os07g03920	-0.761	0.598	0.268	Down	UP			lectin-like receptor kinase 7
		LOC_Os07g04380	0.122	0.858	0.419		UP			conserved hypothetical protein
		LOC_Os07g04560	0.385	1.138	0.422		UP			NAC domain-containing protein 94
		LOC_Os07g04700	0.321	0.774	0.427		UP		AK065452	MYB transcription factor
		LOC_Os07g04900	0.288	1.125	0.522		UP			NBS-LRR disease resistance protein
		LOC_Os07g05650	0.328	0.587	-0.247		UP		AK102057	MAGE
		LOC_Os07g05730	0.524	0.628	0.364		UP			expressed protein
		LOC_Os07g05840	0.442	1.322	0.145		UP		AK241146	expressed protein
		LOC_Os07g07020	0.136	0.788	-0.177		UP		AK107727	mediator complex subunit SOH1
		LOC_Os07g07290	-0.806	2.275	0.334	Down	UP			expressed protein
		LOC_Os07g07300	-1.32	3.062	0.378	Down	UP		AK061236	expressed protein
		LOC_Os07g07370	0.343	1.253	0.072		UP			A20-like zinc finger family protein
		LOC_Os07g07670	0.19	1.447	0.492		UP			expressed protein
		LOC_Os07g07719	0.236	0.626	0.383		UP			40S ribosomal protein S18, X-hyb=LOC_Os07g07709
		LOC_Os07g08340	-0.051	1.037	0.339		UP		AK070512	pyruvate kinase isozyme A, chloroplast precursor
		LOC_Os07g08669	0.491	0.735	0.36		UP		AK242092	expressed protein, X-hyb=LOC_Os04g25784
		LOC_Os07g09010	0.361	1.032	0.369		UP		AK062594	nitrate and chloride transporter
		LOC_Os07g09420	0.254	1.268	-0.442		UP		AK065505	ATPase 2
		LOC_Os07g09600	0.095	0.927	0.452		UP		AK060910	vesicle-associated membrane protein 725
		LOC_Os07g09670	-0.297	0.702	0.411		UP		AK064329	galactosyltransferase/ transferase, transferring hexosyl groups
		LOC_Os07g09710	0.52	0.895	0.347		UP			F-box domain containing protein
		LOC_Os07g09760	-1.309	0.882	-0.554	Down	UP			retrotransposon protein, unclassified
		LOC_Os07g10250	0.535	0.632	0.262		UP		AK101736	ATP-dependent RNA helicase DED1
		LOC_Os07g10320	-0.131	0.858	-0.118		UP			hypothetical protein
		LOC_Os07g10380	0.117	0.824	-0.367		UP			conserved hypothetical protein
		LOC_Os07g10400	0.375	0.844	-0.763		UP	Down		pentatricopeptide repeat protein PPR986-12
		LOC_Os07g10420	0.083	0.733	0.112		UP			expressed protein
		LOC_Os07g10560	0.293	0.644	0.015		UP			conserved hypothetical protein
		LOC_Os07g10640	0.08	0.588	0.071		UP			expressed protein
		LOC_Os07g11010	0.393	0.651	0.379		UP		AK242846	protein Kinase-associated protein phosphatase
		LOC_Os07g11210	0.085	1.006	0.244		UP			retrotransposon protein, Ty3-gypsy subclass
		LOC_Os07g11360	0.059	1.061	-0.886		UP	Down	AK242324	seed allergenic protein RA17 precursor, X-hyb=LOC_Os07g11380
		LOC_Os07g11380	-0.076	1.035	-1.377		UP	Down	AK107328	seed allergenic protein RAG2 precursor
		LOC_Os07g11980	0.165	0.594	0.348		UP			hypothetical protein
		LOC_Os07g12240	-0.718	0.714	-0.042	Down	UP			calmodulin TaCaM2-1
		LOC_Os07g12650	0.256	0.783	0.486		UP		AK121720	40S ribosomal protein S12
		LOC_Os07g12700	-0.154	0.629	-0.191		UP		AK243404	expressed protein
		LOC_Os07g13170	0.152	1.033	-0.679		UP	Down	AK111874	floral homeotic protein
		LOC_Os07g13260	-1.048	1.375	-0.223	Down	UP		AK068542	dof domain, zinc finger family protein
		LOC_Os07g13800	0.028	1.475	-0.12		UP			cytokinin-N-glucosyltransferase 1
		LOC_Os07g14070	-0.158	1.006	0.025		UP			pathogenesis-related protein 1 precursor
		LOC_Os07g14900	-0.48	0.586	-0.476		UP			hypothetical protein
		LOC_Os07g15090	0.499	0.641	-0.124		UP			ligA, X-hyb=LOC_Os01g09400
		LOC_Os07g15450	-1.47	0.69	-0.903	Down	UP	Down		retrotransposon protein, unclassified
		LOC_Os07g15980	0.533	1.18	0.173		UP			hypothetical protein
		LOC_Os07g17210	0.309	1.334	0.477		UP			FAS1
		LOC_Os07g17250	-0.272	0.672	0.107		UP		AK065799	disease resistance RPP13-like protein 1
		LOC_Os07g17770	0.222	0.673	0.063		UP			tryptophanyl-tRNA synthetase
		LOC_Os07g17980	-0.043	1.177	-0.017		UP			retrotransposon, centromere-specific
		LOC_Os07g18040	-0.294	1.013	0.294		UP			hypothetical protein
		LOC_Os07g18250	0.229	0.763	0.407		UP		AK067873	expressed protein
		LOC_Os07g19360	0.049	0.973	-0.223		UP			retrotransposon protein, Ty3-gypsy subclass
		LOC_Os07g20150	0.264	0.988	0.486		UP			expressed protein
		LOC_Os07g20420	-0.062	0.813	0.362		UP			tetratricopeptide-like helical
		LOC_Os07g20510	0.046	0.747	0.318		UP		AK120733	auxin Efflux Carrier family protein
		LOC_Os07g22120	0.459	0.656	-0.039		UP			hypothetical protein
		LOC_Os07g23520	0.131	0.682	0.442		UP		AK065942	expressed protein
		LOC_Os07g25410	-0.715	1.982	-0.309	Down	UP		AK059240	methionine aminopeptidase 1B, chloroplast precursor
		LOC_Os07g25500	-1.378	1.213	0.413	Down	UP			tetratricopeptide-like helical
		AK106732	-0.372	1.333	-0.15		UP		AK106732	NAE
		LOC_Os07g25770	0.578	0.736	-0.221		UP			hypothetical protein
		LOC_Os07g25840	0.446	0.985	-0.284		UP			retrotransposon protein, unclassified
		LOC_Os07g25990	-0.004	1.363	-0.021		UP			retrotransposon protein, unclassified
		LOC_Os07g26880	0.321	0.918	0.326		UP			retrotransposon protein, unclassified
		LOC_Os07g27670	0.355	1.037	-0.681		UP	Down		AR411
		LOC_Os07g27850	0.207	1.921	0.27		UP			GTPase activating protein, X-hyb=LOC_Os10g22190
		LOC_Os07g28060	-1.306	0.704	0.052	Down	UP			ethylene receptor
		LOC_Os07g28470	0.333	0.767	0.332		UP		AK073933	expressed protein
		LOC_Os07g28730	-0.015	0.73	0.09		UP			retrotransposon protein, unclassified
		LOC_Os07g28830	-0.101	1.302	0.327		UP			hypothetical protein
		LOC_Os07g29530	0.012	0.825	0.322		UP			hypothetical protein
		LOC_Os07g30170	0.464	0.832	0.2		UP		AK060443	beta-ureidopropionase
		LOC_Os07g30240	0.399	1.377	0.339		UP		AK069343	mutS family domain IV containing protein
		LOC_Os07g31260	0.279	0.699	0.433		UP		AK059085	expressed protein
		AK101518	0.553	1.95	-0.062		UP		AK101518	NAE
		LOC_Os07g32020	0.076	0.643	0.098		UP		AK067710	anthocyanidin 3-O-glucosyltransferase
		LOC_Os07g32550	0.31	0.648	0.45		UP		AK110955	dimethyladenosine transferase
		LOC_Os07g33320	-0.744	0.655	0.557	Down	UP		AK243106	expressed protein
		LOC_Os07g34820	-1.237	0.781	0.195	Down	UP			protein binding protein
		LOC_Os07g34980	-0.832	0.71	-0.148	Down	UP		AK072564	protein kinase domain containing protein
		LOC_Os07g35280	0.347	1.392	0.481		UP		AK240780	receptor-like protein kinase homolog RK20-1
		LOC_Os07g35560	-3.716	2.17	-1.074	Down	UP	Down	AK071889	hydrolase, hydrolyzing O-glycosyl compounds
		LOC_Os07g35650	-0.439	1.205	0.089		UP			protein kinase, X-hyb=LOC_Os07g35690
		LOC_Os07g35700	-1.006	1.032	-0.066	Down	UP		AK111550	CRK10
		LOC_Os07g35920	-0.068	0.767	0.239		UP			expressed protein
		LOC_Os07g36490	0.19	0.597	0.268		UP		AK120874	ELAV-like protein 4
		LOC_Os07g36990	0.152	1.304	0.337		UP			retrotransposon protein, Ty1-copia subclass
		LOC_Os07g37220	0.283	0.913	-0.009		UP		AK064484	PAP-specific phosphatase, mitochondrial precursor
		LOC_Os07g37290	-0.295	0.838	-0.04		UP			hypothetical protein
		LOC_Os07g37610	0.007	0.746	-0.327		UP			HSI2
		LOC_Os07g37700	-1.26	0.623	-0.164	Down	UP		AK072771	expressed protein
		LOC_Os07g37720	0.126	0.983	-0.012		UP			expressed protein, X-hyb=LOC_Os07g37720
		LOC_Os07g37840	0.084	1.345	0.432		UP		AK111937	monoglyceride lipase
		LOC_Os07g38220	0.302	0.793	0.429		UP		AK106380	expressed protein
		LOC_Os07g38450	0.267	0.646	-0.687		UP	Down		retrotransposon protein, unclassified
		LOC_Os07g38540	0.331	0.858	0.334		UP		AK063015	40S ribosomal protein S13
		LOC_Os07g38650	0.312	0.674	0.498		UP			conserved hypothetical protein
		LOC_Os07g39240	-0.646	1.429	-1.565	Down	UP	Down	AK119427	expressed protein
		LOC_Os07g39620	0.407	0.621	0.18		UP		AK071269	C2 domain containing protein
		LOC_Os07g39790	-0.023	0.7	0.366		UP			expressed protein
		LOC_Os07g39810	0.329	0.896	0.496		UP			triacylglycerol lipase
		LOC_Os07g40280	0.2	0.832	-0.523		UP			hypothetical protein
		LOC_Os07g40560	0.25	0.624	0.359		UP			conserved hypothetical protein
		LOC_Os07g40680	-0.058	0.687	-0.115		UP			retrotransposon protein, unclassified
		LOC_Os07g40820	-0.621	1.395	0.579	Down	UP			conserved hypothetical protein
		LOC_Os07g41170	0.149	1.065	0.018		UP			expressed protein
		LOC_Os07g41260	0.204	0.59	0.505		UP		AK063924	expressed protein
		LOC_Os07g41694	0.116	1.438	-0.035		UP		AK071711	acidic leucine-rich nuclear phosphoprotein 32 family member B
		LOC_Os07g42220	-0.364	1.046	0.342		UP			expressed protein
		LOC_Os07g42250	0.343	1.682	0.025		UP		AK109489	strictosidine synthase 1 precursor
		LOC_Os07g42340	0.274	0.617	0.14		UP			hypothetical protein
		LOC_Os07g42940	-0.095	0.635	0.386		UP		AK070965	serine/threonine-protein kinase SAPK2
		LOC_Os07g42950	0.505	1.027	0.555		UP		AK069465	40S ribosomal protein S6
		LOC_Os07g43690	-0.062	0.769	0.381		UP			hypothetical protein
		LOC_Os07g44570	-0.873	0.761	0.33	Down	UP			root phototropism protein 3, X-hyb=LOC_Os12g31320
		LOC_Os07g44870	-0.001	0.722	0.471		UP			hypothetical protein
		LOC_Os07g45120	0.355	1.119	0.471		UP		AK120856	expressed protein
		LOC_Os07g45194	-0.115	0.605	0.495		UP		AK066044	expressed protein
		LOC_Os07g45210	0.164	0.882	-0.325		UP		AK119777	expressed protein
		AK106019	0.511	1.226	0.479		UP		AK106019	NAE
		LOC_Os07g45910	0.307	1.063	0.244		UP			hypothetical protein
		AK121908	-0.529	0.641	0.505		UP		AK121908	NAE
		LOC_Os07g46390	0.55	0.779	0.219		UP		AK102906	XIAP associated factor-1
		LOC_Os07g46410	-0.075	0.711	0.455		UP		AK068311	bifunctional thioredoxin reductase/thioredoxin
		LOC_Os07g46420	0.178	1.004	0.572		UP		AK107954	expressed protein
		LOC_Os07g46580	0.286	1.06	0.21		UP			ATP-dependent RNA helicase DDX47
		LOC_Os07g46610	-0.248	0.699	-0.631		UP	Down		cis-zeatin O-glucosyltransferase
		LOC_Os07g46640	0.426	0.795	0.532		UP			UDP-N-acetylglucosamine-dolichyl-phosphate N-acetylglucosaminephosphotransferase
		LOC_Os07g47060	0.063	0.754	0.479		UP			hypothetical protein
		LOC_Os07g47580	0.259	0.636	0.417		UP		AK103678	TGF-beta-inducible nuclear protein 1
		LOC_Os07g47880	-0.054	0.599	0.301		UP			retrotransposon protein, Ty3-gypsy subclass
		LOC_Os07g48350	0.472	0.722	0.295		UP		AK121650	expressed protein
		LOC_Os07g48640	0.47	0.85	0.126		UP		AK064532	oxidoreductase
		LOC_Os07g49330	0.425	0.738	0.531		UP		AK061472	phosphoinositide-specific phospholipase C
		LOC_Os08g01410	0.005	0.867	0.32		UP		AK063987	organic anion transporter
		LOC_Os08g01430	-0.037	0.832	0.195		UP		AK069415	F-box domain containing protein
		LOC_Os08g01600	0.049	0.655	0.416		UP			polygalacturonase
		LOC_Os08g02160	-0.305	1.201	-0.215		UP			NAC domain-containing protein 68
		AK063165	0.363	1.389	0.036		UP		AK063165	NAE
		LOC_Os08g02230	-1.001	0.66	-1.441	Down	UP	Down	AK105866	FAD binding domain containing protein
		LOC_Os08g02390	-0.271	0.815	-0.119		UP		AK099630	ribonucleoprotein, chloroplast precursor
		LOC_Os08g03310	0.179	1.346	-1.171		UP	Down	AK111902	RNA binding protein
		LOC_Os08g03650	0.378	0.668	0.384		UP		AK100956	transposon protein, Mutator sub-class
		LOC_Os08g03682	0.538	0.827	0.006		UP		AK106843	flavonoid 3-monooxygenase
		LOC_Os08g04100	0.345	0.762	-0.016		UP			hypothetical protein
		LOC_Os08g04920	0.52	1.65	-1.288		UP	Down	AK102975	expressed protein
		LOC_Os08g05510	0.43	0.651	0.239		UP			myb-like DNA-binding domain, SHAQKYF class family protein
		LOC_Os08g05810	-0.063	0.855	-0.409		UP		AK103192	ATP-dependent RNA helicase DDX46
		LOC_Os08g06360	0.526	0.753	0.479		UP		AK059267	ngg1 interacting factor 3 like 1 binding protein 1 isoform 1
		LOC_Os08g06770	0.193	0.988	0.244		UP			hypothetical protein
		LOC_Os08g07060	0.22	0.587	0.009		UP		AK061061	expressed protein
		LOC_Os08g07600	0.318	0.638	0.521		UP		AK111113	expressed protein
		LOC_Os08g07680	0.182	0.714	0.502		UP			hypothetical protein
		AK107399	-0.586	0.713	-0.11	Down	UP		AK107399	NAE
		LOC_Os08g09020	-0.882	1.283	-0.365	Down	UP		AK241043	germin-like protein subfamily 1 member 11 precursor
		LOC_Os08g09100	-0.031	1.96	-0.204		UP			expressed protein
		LOC_Os08g09320	0.355	1.052	0.513		UP			vacuolar protein sorting protein 72
		LOC_Os08g09730	0.255	0.82	-0.543		UP		AK106882	F-box domain containing protein
		LOC_Os08g09990	0.548	0.678	0.24		UP			hypothetical protein
		LOC_Os08g10130	-0.21	0.913	-1.423		UP	Down	AK240815	expressed protein
		LOC_Os08g10350	0.308	1.321	0.328		UP		AK101564	expressed protein
		LOC_Os08g10450	0.354	0.675	0.585		UP		AK059439	nucleoside transporter
		LOC_Os08g11550	-0.75	0.959	0.437	Down	UP			hypothetical protein
		LOC_Os08g12830	0.18	0.614	0.376		UP		AK243481	ethanolamine-phosphate cytidylyltransferase
		LOC_Os08g13420	0.532	1.71	0.063		UP		AK243571	S-domain receptor-like protein kinase
		LOC_Os08g14300	-0.397	0.657	-0.004		UP			hypothetical protein
		LOC_Os08g14330	0.542	0.732	-0.305		UP		AK240826	apospory-associated protein C
		LOC_Os08g14770	0.022	1.096	0.469		UP		AK100945	BIO1
		LOC_Os08g14970	0.123	1.144	-0.046		UP			conserved hypothetical protein
		LOC_Os08g15880	-1.071	0.808	-1.205	Down	UP	Down		NBS-LRR disease resistance protein
		LOC_Os08g16600	0.341	0.832	0.209		UP		AK099812	expressed protein
		LOC_Os08g16700	-0.184	3.233	0.119		UP			hypothetical protein
		LOC_Os08g16760	-0.016	1.4	0.237		UP			retrotransposon protein, unclassified
		LOC_Os08g17080	0.472	0.896	-0.105		UP			conserved hypothetical protein
		LOC_Os08g17270	0.484	0.922	-0.368		UP			hypothetical protein
		LOC_Os08g17650	0.569	0.625	0.564		UP		AK111033	complex 1 protein containing protein
		LOC_Os08g17760	-0.231	0.634	0.139		UP			hypothetical protein
		LOC_Os08g19140	-0.341	0.608	0.223		UP		AK070372	ATP binding protein
		LOC_Os08g19170	0.58	0.679	0.463		UP			G-patch domain containing protein
		LOC_Os08g19370	0.564	0.859	0.3		UP		AK069705	expressed protein
		AK111365	0.484	0.625	-0.178		UP		AK111365	NAE
		LOC_Os08g19670	0.499	1.666	0.461		UP		AK071000	expressed protein
		LOC_Os08g20420	0.351	0.689	-0.2		UP		AK064148	MGD2
		LOC_Os08g20620	0.298	0.879	-0.355		UP			hypothetical protein
		LOC_Os08g20670	0.363	0.765	-0.466		UP			retrotransposon protein, unclassified
		LOC_Os08g22200	0.308	1.044	0.567		UP			expressed protein
		LOC_Os08g22852	0.11	0.633	-0.11		UP		AK103062	expressed protein
		LOC_Os08g23280	-1.158	0.586	-0.046	Down	UP		AK120116	expressed protein
		AK241818	0.418	1.202	0.167		UP		AK241818	NAE
		LOC_Os08g24740	-0.637	0.86	0.113	Down	UP			hypothetical protein
		LOC_Os08g25080	0.552	0.736	0.513		UP		AK109191	expressed protein
		LOC_Os08g25360	0.337	1.568	-0.135		UP			hypothetical protein
		LOC_Os08g25370	0.368	0.638	0.213		UP			ligA, X-hyb=LOC_Os06g15980
		LOC_Os08g26160	0.383	0.809	0.461		UP			conserved hypothetical protein
		LOC_Os08g26310	0.194	0.998	-0.029		UP			conserved hypothetical protein
		LOC_Os08g26380	0.052	0.756	-0.318		UP			hypothetical protein
		LOC_Os08g27130	0.4	0.705	0.194		UP			hypothetical protein
		LOC_Os08g27660	-0.721	0.652	-0.237	Down	UP			conserved hypothetical protein
		LOC_Os08g27860	0.54	0.673	0.473		UP		AK103736	EARLY flowering 4 protein
		LOC_Os08g28480	-0.395	0.966	0.378		UP			expressed protein
		LOC_Os08g28830	0.434	1.168	0.326		UP		AK101199	pentatricopeptide repeat protein PPR1106-17
		LOC_Os08g28860	0.297	0.611	0.292		UP		AK101135	peroxisomal coenzyme A diphosphatase NUDT7
		LOC_Os08g29650	0.093	0.674	0.246		UP		AK070807	arginine/serine-rich splicing factor 10
		LOC_Os08g29900	-0.189	0.74	-0.23		UP			conserved hypothetical protein
		LOC_Os08g29940	0.044	0.588	0.23		UP			hypothetical protein
		LOC_Os08g30014	-2.938	0.999	-1.802	Down	UP	Down	AK241745	expressed protein
		LOC_Os08g30020	-1.105	1.417	-0.844	Down	UP	Down	AK065108	expressed protein
		LOC_Os08g30060	0.412	0.669	0.254		UP		AK067513	proton pump interactor
		LOC_Os08g31460	0.571	0.718	0.372		UP			tRNA modification GTPase trmE
		AK109317	-0.288	0.81	-0.031		UP		AK109317	NAE
		LOC_Os08g32630	0.541	1.635	0.42		UP		AK067163	oxidoreductase, FAD-binding
		LOC_Os08g33440	-0.021	0.785	0.206		UP		AK070015	dihydrolipoyllysine-residue acetyltransferase
		LOC_Os08g33580	-0.25	0.744	-0.024		UP			hypothetical protein
		LOC_Os08g33640	0.139	0.882	0.361		UP		AK099471	expressed protein
		LOC_Os08g33680	0.475	1.039	-0.334		UP		AK067255	YGL010w-like protein
		LOC_Os08g33920	0.024	0.792	0.276		UP		AK062479	60S ribosomal protein L34
		LOC_Os08g34130	-0.153	0.599	-0.238		UP		AK110628	mitochondrial glycoprotein
		LOC_Os08g34160	0.423	0.714	0.404		UP		AK121617	CAF1 family ribonuclease containing protein
		LOC_Os08g34690	-0.069	0.899	-0.071		UP			transposon protein, unclassified
		LOC_Os08g34960	0.278	0.911	0.411		UP			myb-related protein Hv33
		LOC_Os08g35310	0.368	1.167	-0.034		UP			isoflavone-7-O-methytransferase 9
		LOC_Os08g36420	0.429	0.784	0.383		UP		AK070501	zinc transporter SLC39A7
		LOC_Os08g36700	-0.891	0.628	0.306	Down	UP			AT-HSFB4, X-hyb=LOC_Os09g28200
		LOC_Os08g36840	0.244	0.762	0.407		UP		AK099681	glycoprotein 3-alpha-L-fucosyltransferase A
		LOC_Os08g37140	0.392	0.586	0.062		UP		AK241011	phosphoglycerate mutase gpmB
		LOC_Os08g37250	0.173	0.781	-0.375		UP		AK243595	patatin class 1 precursor
		LOC_Os08g37520	0.196	0.827	-1.162		UP	Down	AK119458	pentatricopeptide repeat protein PPR1106-17
		LOC_Os08g37590	0.223	0.75	0.582		UP		AK241875	expressed protein
		LOC_Os08g37650	0.556	0.66	0.171		UP		AK121571	expressed protein
		LOC_Os08g38240	0.138	0.617	0.344		UP		AK066895	cleavage and polyadenylation specificity factor 6
		LOC_Os08g38610	0.516	0.659	-0.287		UP		AK100830	selenium-binding protein-like
		LOC_Os08g38690	0.494	1.149	0.541		UP			retrotransposon protein, SINE subclass
		LOC_Os08g38910	0.116	1.476	0.232		UP		AK065515	caffeoyl-CoA O-methyltransferase 2
		LOC_Os08g39130	-0.009	0.746	0.393		UP		AK103480	CRR4
		LOC_Os08g40020	0.426	0.7	-0.09		UP		AK107578	selenium binding protein
		LOC_Os08g40560	0.167	0.645	0.144		UP			expressed protein
		AK109201	0.238	0.786	0.474		UP		AK109201	NAE
		LOC_Os08g41370	0.408	1.833	0.452		UP			cationic amino acid transporter, X-hyb=LOC_Os02g47210
		LOC_Os08g41470	-0.713	0.743	0.139	Down	UP		AK120803	expressed protein
		LOC_Os08g41480	0.483	0.674	0.522		UP		AK073431	SAM domain family protein
		LOC_Os08g41900	0.533	1.442	0.574		UP		AK120362	expressed protein
		LOC_Os08g42850	-0.496	1.127	0.474		UP		AK068255	FKBP-type peptidyl-prolyl cis-trans isomerase 2, chloroplast precursor
		LOC_Os08g42980	0.584	0.779	0.537		UP		AK074001	RNA binding protein
		LOC_Os08g43110	0.313	1.043	-0.136		UP		AK119307	retrotransposon protein, unclassified
		AK108204	-0.485	0.738	-0.175		UP		AK108204	NAE
		LOC_Os08g44810	0.344	0.683	0.374		UP		AK105935	malate dehydrogenase 1, chloroplast precursor
		LOC_Os08g45140	0.323	0.756	0.401		UP		AK062431	OsGrx_S12 - glutaredoxin subgroup I
		LOC_Os09g01300	-0.019	0.636	0.208		UP			transposon protein, unclassified
		LOC_Os09g02370	-0.248	0.846	-0.065		UP			hypothetical protein
		LOC_Os09g02550	0.182	0.651	0.123		UP			hypothetical protein
		AK106625	-2.174	0.835	-0.033	Down	UP		AK106625	NAE
		LOC_Os09g06410	-0.018	0.858	0.463		UP			retrotransposon, centromere-specific
		LOC_Os09g06464	-0.529	1.651	0.341		UP		AK241570	zinc finger protein CONSTANS-LIKE 2
		LOC_Os09g06499	0.217	1.168	0.565		UP		AK069796	sulfate transporter 4.1, chloroplast precursor
		LOC_Os09g06600	0.423	0.745	0.159		UP			retrotransposon protein, Ty3-gypsy subclass
		LOC_Os09g06610	-0.063	0.965	0.471		UP			retrotransposon protein, Ty3-gypsy subclass
		LOC_Os09g07730	0.192	0.819	0.293		UP			protein kinase
		AK108794	-0.183	1.954	-0.352		UP		AK108794	NAE
		LOC_Os09g08620	-1.398	0.864	-0.112	Down	UP		AK121607	F-box domain containing protein
		LOC_Os09g09450	-0.274	0.742	0.173		UP			expressed protein
		LOC_Os09g10550	0.139	1.207	0.318		UP			hypothetical protein
		LOC_Os09g10850	0.116	0.669	0.409		UP		AK070961	meiotic coiled-coil protein 7
		LOC_Os09g12850	0.276	1.545	0.003		UP			hypothetical protein
		LOC_Os09g13000	0.035	0.782	-1.306		UP	Down		hypothetical protein
		LOC_Os09g13680	0.341	0.994	0.044		UP			zinc finger, C2H2 type family protein, X-hyb=LOC_Os06g40960
		LOC_Os09g13770	0.566	1.363	0.315		UP			vegetative cell wall protein gp1 precursor
		AK058754	-0.256	0.589	-0.418		UP		AK058754	NAE
		LOC_Os09g14590	-0.191	1.473	0.25		UP			proteasome maturation factor UMP1 family protein, X-hyb=LOC_Os03g38720
		LOC_Os09g14760	0.358	0.85	0.077		UP			hypothetical protein
		LOC_Os09g15260	0.435	0.795	0.511		UP			hypothetical protein
		LOC_Os09g15284	0.579	1.244	0.294		UP		AK062743	expressed protein
		LOC_Os09g15590	-0.302	1.24	0.507		UP			F-box domain containing protein
		LOC_Os09g16170	-0.144	0.676	0.047		UP			conserved hypothetical protein
		LOC_Os09g17152	0.233	0.672	-0.347		UP		AK071689	F-box domain containing protein
		LOC_Os09g17190	-0.762	0.747	-1.104	Down	UP	Down	AK111440	F-box domain containing protein
		LOC_Os09g17590	0.147	1.202	0.094		UP			hypothetical protein
		LOC_Os09g19200	0.238	0.795	0.576		UP			hypothetical protein
		LOC_Os09g19330	0.555	1.456	-0.126		UP			stripe rust resistance protein Yr10, X-hyb=LOC_Os09g19310
		LOC_Os09g19790	0.42	0.989	0.45		UP		AK068165	puromycin-sensitive aminopeptidase
		LOC_Os09g20320	0.388	0.84	0.172		UP			dnaJ domain containing protein
		LOC_Os09g20890	-0.052	0.674	-0.172		UP			retrotransposon protein, Ty3-gypsy subclass
		LOC_Os09g21290	-0.703	1.512	0.031	Down	UP		AK063655	expressed protein
		LOC_Os09g21880	-0.445	1.167	-0.688		UP	Down		hypothetical protein
		LOC_Os09g21930	0.085	0.951	-0.242		UP			hypothetical protein
		LOC_Os09g23170	-0.067	1.847	-1.086		UP	Down		conserved hypothetical protein
		AK108754	0.388	0.639	-0.093		UP		AK108754	NAE
		LOC_Os09g24020	0.256	0.864	-0.026		UP			pollen allergen Cyn d 23, X-hyb=LOC_Os09g23899
		LOC_Os09g24130	0.199	0.696	0.376		UP			pollen allergen Cyn d 23, X-hyb=LOC_Os09g24130
		LOC_Os09g24370	-6.757	1.144	-4.359	Down	UP	Down	AK243279	expressed protein
		LOC_Os09g24520	0.375	1.384	0.265		UP		AK111456	pentatricopeptide repeat protein PPR868-14
		LOC_Os09g24530	0.003	0.61	0.494		UP		AK243615	ribulose-1,5 bisphosphate carboxylase
		LOC_Os09g24710	0.14	0.723	0.354		UP		AK061445	hydrolases or acyltransferases
		LOC_Os09g25030	0.524	0.858	-0.065		UP			hypothetical protein
		LOC_Os09g25190	0.294	0.688	0.295		UP		AK073786	ubiquitin-protein ligase/ zinc ion binding protein
		LOC_Os09g25370	0.387	0.89	0.076		UP			deoxyhypusine synthase
		LOC_Os09g25700	0.1	0.793	0.1		UP			cell surface glycoprotein 1 precursor
		LOC_Os09g26310	0.33	0.859	0.092		UP		AK063243	hypro1
		AK062933	0.264	0.611	-0.012		UP		AK062933	NAE
		LOC_Os09g26370	-0.446	0.692	0.391		UP		AK104973	expressed protein
		LOC_Os09g26440	0.245	0.781	0.003		UP			expressed protein
		LOC_Os09g27240	0.36	0.611	0.503		UP		AK120833	mitochondrial carrier-like protein
		LOC_Os09g27370	0.377	0.624	0.462		UP			gamma-tubulin complex component 3
		LOC_Os09g28240	-0.036	1.045	-0.179		UP			hypothetical protein
		LOC_Os09g28650	-2.022	1.672	0.18	Down	UP		AK108359	gibberellin receptor GID1L2
		LOC_Os09g29980	0.289	0.622	0.44		UP		AK059276	RNA recognition motif family protein
		LOC_Os09g30130	0.345	1.433	0.436		UP		AK242585	CSLE6 - cellulose synthase-like family E
		LOC_Os09g31130	0.432	2.676	0.51		UP		AK067836	tonoplast dicarboxylate transporter
		LOC_Os09g31140	0.124	1.163	-0.286		UP		AK119776	nucleic acid binding protein
		LOC_Os09g32220	0.358	0.665	0.179		UP		AK068677	protein pob
		LOC_Os09g32360	-0.832	1.841	-1.153	Down	UP	Down	AK101111	expressed protein
		LOC_Os09g32600	0.553	0.676	0.36		UP			F-box domain containing protein
		LOC_Os09g32760	0.174	0.809	0.491		UP		AK061352	oleoyl-acyl carrier protein thioesterase, chloroplast precursor
		LOC_Os09g32800	0.246	0.865	0.532		UP		AK103136	proteasome subunit beta type 1
		LOC_Os09g33620	-0.311	0.734	0.497		UP		AK241991	expressed protein, X-hyb=LOC_Os09g15590
		LOC_Os09g33810	0.443	0.819	0.441		UP		AK121370	ankyrin repeat domain-containing protein 2
		LOC_Os09g33950	0.136	0.728	0.372		UP			ferredoxin
		LOC_Os09g34020	0.359	0.844	0.135		UP			expressed protein
		LOC_Os09g34120	-0.121	0.934	-0.466		UP			expressed protein
		LOC_Os09g34290	-0.035	1.009	0.44		UP			transposon protein, CACTA, En/Spm sub-class
		LOC_Os09g34910	0.337	0.659	-0.074		UP		AK101403	nucleolar RNA helicase 2
		LOC_Os09g35700	0.38	0.859	0.509		UP		AK107918	YY1 protein precursor
		LOC_Os09g36320	-0.47	0.803	0.02		UP		AK070024	serine/threonine-protein kinase NAK
		LOC_Os09g36360	0.496	0.72	0.501		UP		AK100026	expressed protein
		LOC_Os09g36680	0.207	0.831	-1.807		UP	Down	AK061438	ribonuclease 3 precursor
		LOC_Os09g36810	0.028	1.338	-0.263		UP		AK119414	beta-galactosidase precursor
		LOC_Os09g37070	0.195	0.834	0.407		UP		AK240855	ATP binding protein
		LOC_Os09g39270	0.166	0.755	0.339		UP		AK065725	expressed protein
		LOC_Os09g39310	-0.165	0.769	-0.448		UP		AK061768	expressed protein
		LOC_Os09g39390	0.109	1.039	0.561		UP		AK066166	aldo-keto reductase/ oxidoreductase
		LOC_Os09g39440	0.034	0.737	0.012		UP		AK061415	pyrimidine-specific ribonucleoside hydrolase rihB
		LOC_Os09g39620	-1.163	0.897	0.114	Down	UP			ATP binding protein
		LOC_Os09g39650	0.31	2.54	0.561		UP		AK059199	ATP binding protein
		LOC_Os09g39920	-0.057	1.062	-0.05		UP		AK107635	beta-1,4-mannan synthase
		LOC_Os09g39960	0.355	0.934	0.212		UP		AK069270	dynamin-related protein 1C
		LOC_Os10g01340	-0.803	1.146	-0.423	Down	UP			expressed protein
		LOC_Os10g01540	-0.157	0.675	0.094		UP		AK122080	notchless homolog 1
		LOC_Os10g01720	0.102	1.113	0.381		UP			3-N-debenzoyl-2-deoxytaxol N-benzoyltransferase
		LOC_Os10g01820	0.225	1.138	-0.207		UP		AK103056	expressed protein
		LOC_Os10g01920	0.53	2.704	-0.181		UP		AK060361	acyltransferase
		LOC_Os10g02380	-0.164	0.708	-0.191		UP		AK059636	NAD(P)H-dependent oxidoreductase
		LOC_Os10g02620	0.543	0.589	0.515		UP			GAGA-binding protein
		LOC_Os10g02830	-1.406	0.633	-0.563	Down	UP			hypothetical protein
		LOC_Os10g03190	0.32	0.648	-0.015		UP			retrotransposon protein, unclassified
		LOC_Os10g03320	0.031	1.866	0.382		UP			transferase, transferring glycosyl groups, X-hyb=LOC_Os06g11270
		AK242013	-0.286	0.626	-0.528		UP		AK242013	NAE
		LOC_Os10g03440	-0.697	1.086	0.035	Down	UP			avr9/Cf-9 rapidly elicited protein 74
		LOC_Os10g03540	0.28	0.929	0.49		UP		AK121991	NHP2/L7aE family protein YEL026W
		LOC_Os10g03730	-0.498	0.587	0.029		UP		AK064296	F-box domain containing protein
		LOC_Os10g03740	0.514	0.866	0.18		UP		AK102940	F-box domain containing protein
		LOC_Os10g03750	0.056	0.935	0.405		UP		AK101761	F-box domain containing protein
		LOC_Os10g04010	0.147	0.724	-0.399		UP			mitogen-activated protein kinase kinase kinase 1
		LOC_Os10g04020	-0.197	0.67	-0.381		UP			F-box domain containing protein
		LOC_Os10g04580	-0.009	0.673	0.371		UP		AK068217	RAB, member of RAS oncogene family-like 3
		LOC_Os10g04850	0.542	0.717	-0.016		UP			F-box domain containing protein
		LOC_Os10g05010	0.104	1.167	0.125		UP		AK069016	expressed protein
		LOC_Os10g05020	-0.4	2.731	-0.684		UP	Down	AK067458	transposon protein, unclassified
		LOC_Os10g05510	0.365	0.688	-0.014		UP			hypothetical protein
		LOC_Os10g06510	0.043	1.223	0.472		UP		AK108455	cell division control protein 2 homolog 3, X-hyb=LOC_Os10g06580
		LOC_Os10g06560	-0.691	0.765	0.186	Down	UP			cell division control protein 2 homolog 3, X-hyb=LOC_Os10g06510
		LOC_Os10g06564	0.55	0.646	0.016		UP		AK241872	expressed protein
		LOC_Os10g06780	-0.498	0.807	-0.255		UP			mitogen-activated protein kinase 1, X-hyb=LOC_Os10g06800
		LOC_Os10g06800	-0.47	0.642	0.467		UP			mitogen-activated protein kinase, X-hyb=LOC_Os10g06780
		LOC_Os10g07430	0.159	0.693	-0.128		UP		AK063451	expressed protein
		LOC_Os10g07994	0.515	0.642	0.118		UP		AK106441	autophagy protein 9
		LOC_Os10g08830	0.147	0.904	0.146		UP			hypothetical protein
		LOC_Os10g09180	0.047	0.602	0.254		UP			hypothetical protein
		LOC_Os10g10990	0.41	0.778	0.368		UP		AK100664	transcription initiation factor IIF, alpha subunit
		LOC_Os10g11110	0.534	0.786	0.277		UP		AK070874	expressed protein
		LOC_Os10g11640	0.377	0.843	0.55		UP			hypothetical protein
		LOC_Os10g12110	-0.655	1.429	0.364	Down	UP			transposon protein, CACTA, En/Spm sub-class
		LOC_Os10g17080	0.376	0.639	0.514		UP			retrotransposon protein, unclassified
		LOC_Os10g17100	-0.109	0.764	-0.48		UP			hypothetical protein
		LOC_Os10g17670	-0.062	0.712	0.194		UP			hypothetical protein
		LOC_Os10g19910	0.156	1.289	0.327		UP		AK111390	expressed protein
		LOC_Os10g20080	0.313	1.292	-0.31		UP			hypothetical protein
		LOC_Os10g20139	-0.263	1.226	0.126		UP			hypothetical protein
		LOC_Os10g20320	0.272	0.965	0.08		UP			transposon protein, CACTA, En/Spm sub-class
		LOC_Os10g20900	0.522	0.729	0.092		UP			hypothetical protein
		LOC_Os10g21290	0.211	0.644	0.104		UP			apocytochrome f precursor
		LOC_Os10g21340	0.293	0.703	0.4		UP			NAD(P)H-dependent oxidoreductase
		LOC_Os10g21550	-0.36	0.641	0.234		UP			expressed protein
		LOC_Os10g22300	0.442	1.512	0.441		UP			resistance protein
		LOC_Os10g22362	0.512	0.843	0.291		UP			hypothetical protein
		LOC_Os10g22720	-0.083	0.64	0.183		UP			hypothetical protein
		LOC_Os10g23020	0.156	0.637	-0.473		UP			hypothetical protein
		LOC_Os10g23140	-0.038	1.216	-0.027		UP			retrotransposon protein, unclassified
		LOC_Os10g24210	0.558	0.631	-0.063		UP			retrotransposon protein, unclassified
		LOC_Os10g24650	-0.011	0.907	-0.013		UP			retrotransposon, centromere-specific
		LOC_Os10g24840	0.025	0.751	0.482		UP			hypothetical protein
		LOC_Os10g24880	0.521	0.939	0.01		UP			hypothetical protein
		AK242485	-0.049	1.335	0.331		UP		AK242485	NAE
		LOC_Os10g25030	0.51	1.415	-0.064		UP			red chlorophyll catabolite reductase
		LOC_Os10g25110	0.143	0.852	0.506		UP		AK067341	RNA binding protein
		LOC_Os10g25210	0.551	2.047	-0.089		UP			F-box protein interaction domain containing protein
		LOC_Os10g25740	-0.461	0.69	-0.431		UP			ATCSLC12, X-hyb=LOC_Os05g43530
		LOC_Os10g25800	0.125	0.929	0.388		UP			hypothetical protein
		LOC_Os10g27220	0.283	0.607	0.304		UP		AK066864	phospholipid-transporting ATPase 3
		LOC_Os10g27400	-0.117	1.527	-0.058		UP			conserved hypothetical protein
		LOC_Os10g27450	0.454	0.702	0.239		UP		AK067754	expressed protein
		LOC_Os10g28080	-1.118	2.179	-1.745	Down	UP	Down	AK059767	chitinase 1 precursor
		LOC_Os10g28130	-1.466	1.064	0.157	Down	UP			MATH domain containing protein
		LOC_Os10g29170	-0.209	0.672	0.152		UP			transposon protein, Ac/Ds sub-class
		LOC_Os10g30480	0.437	0.591	0.475		UP			hypothetical protein
		LOC_Os10g30530	-0.694	0.671	0.118	Down	UP		AK105860	protein kinase
		LOC_Os10g30590	0.04	0.701	0.172		UP		AK066106	tetratricopeptide-like helical
		LOC_Os10g30820	-0.072	0.679	-0.032		UP			conserved hypothetical protein
		LOC_Os10g31570	-0.582	0.633	-1.192		UP	Down		glycine-rich cell wall structural protein 2 precursor
		LOC_Os10g31650	0.551	0.596	-0.176		UP			transferase, transferring glycosyl groups, X-hyb=LOC_Os03g47530
		LOC_Os10g32720	0.027	0.799	-0.637		UP	Down		plasma membrane associated protein
		LOC_Os10g33370	0.204	0.602	-1.208		UP	Down	AK120294	acyltransferase
		LOC_Os10g33520	0.415	1.816	0.283		UP			alcohol oxidase, X-hyb=LOC_Os02g40840
		LOC_Os10g33550	-0.405	1.461	0.115		UP			oxidoreductase
		AK107522	0.216	1.38	0.552		UP		AK107522	NAE
		LOC_Os10g33830	0.075	1.271	-0.017		UP			MATH domain containing protein
		LOC_Os10g33990	-0.166	0.605	0.559		UP			expressed protein
		LOC_Os10g34500	-0.519	0.826	-0.705		UP	Down		expressed protein
		LOC_Os10g35230	-0.113	0.879	-0.597		UP	Down	AK101819	rf1 protein, mitochondrial precursor
		LOC_Os10g35240	-0.528	0.648	0.36		UP		AK102771	rf1 protein, mitochondrial precursor
		LOC_Os10g35436	0.572	0.654	0.584		UP		AK064770	rf1 protein, mitochondrial precursor
		LOC_Os10g35750	0.483	0.644	0.584		UP			tetratricopeptide-like helical
		LOC_Os10g35810	0.42	0.86	-0.382		UP		AK099827	uncharacterized low-complexity proteins
		LOC_Os10g36000	0.143	1.035	0.5		UP		AK073955	remorin
		LOC_Os10g36260	-0.113	0.699	-0.084		UP		AK067420	expressed protein
		LOC_Os10g36340	0.368	0.772	-0.203		UP			expressed protein
		LOC_Os10g36703	0.112	0.853	0.322		UP		AK109491	OsSAUR56 - Auxin-responsive SAUR gene family member
		LOC_Os10g36960	-1.258	1.621	0.419	Down	UP			transposon protein, unclassified
		LOC_Os10g37260	0.487	0.896	0.088		UP			transferase, transferring glycosyl groups
		LOC_Os10g37570	-0.487	0.602	0.094		UP			F-box domain containing protein
		LOC_Os10g38170	0.243	0.835	0.165		UP			hypothetical protein
		LOC_Os10g38248	-0.037	0.689	-1.173		UP	Down	AK059927	photosystem I P700 chlorophyll a apoprotein A2
		LOC_Os10g38340	-0.268	1.461	-0.232		UP		AK107435	glutathione S-transferase GSTU6
		LOC_Os10g39460	0.269	0.699	0.263		UP		AK074016	selenium-binding protein-like
		LOC_Os10g40020	-0.168	0.627	0.1		UP		AK243616	WW domain-containing oxidoreductase
		LOC_Os10g40490	-0.035	0.913	0.458		UP		AK121815	U-box domain containing protein
		LOC_Os10g40660	0.562	1.172	0.214		UP		AK106924	cys2/His2 zinc-finger transcription factor
		LOC_Os10g40950	-0.455	1.844	0.162		UP			H+/hexose cotransporter, X-hyb=LOC_Os12g32940
		LOC_Os10g41120	0.015	0.646	0.58		UP		AK100157	expressed protein
		LOC_Os10g41400	0.031	0.647	0.512		UP		AK067167	peptide methionine sulfoxide reductase
		LOC_Os10g41829	-0.301	0.696	0.551		UP			F-box domain containing protein, X-hyb=LOC_Os10g41650
		LOC_Os10g42150	0.391	1.091	0.207		UP			transposon protein, unclassified
		LOC_Os10g42180	0.225	0.62	0.144		UP		AK105742	ALMT1
		LOC_Os10g42550	0.194	1.054	0.405		UP		AK059148	inositol-tetrakisphosphate 1-kinase 1
		LOC_Os11g01040	-0.265	1.021	0.498		UP			monoglyceride lipase
		LOC_Os11g01480	-0.253	1.405	-0.222		UP		AK241171	DNA binding protein
		LOC_Os11g01890	0.253	1.023	0.104		UP		AK060105	expressed protein, X-hyb=LOC_Os12g01950
		LOC_Os11g02000	-0.117	0.589	0.191		UP		AK111408	expressed protein
		LOC_Os11g02360	0.138	0.8	-0.061		UP			hypothetical protein
		AK106102	0.247	0.937	0.553		UP		AK106102	NAE
		LOC_Os11g02930	-0.193	0.738	0.546		UP			retrotransposon protein, unclassified
		LOC_Os11g03670	0.263	0.675	0.365		UP		AK240867	peroxisomal membrane protein 2
		LOC_Os11g03700	0.274	0.798	0.333		UP			histone-lysine N-methyltransferase, H3 lysine-9 specific SUVH1
		LOC_Os11g03770	0.39	1.172	0.405		UP			hypothetical protein
		LOC_Os11g04104	0.566	0.621	0.201		UP		AK072447	carbohydrate transporter/ sugar porter/ transporter
		LOC_Os11g04430	-0.043	0.648	-0.5		UP			hypothetical protein
		LOC_Os11g05394	0.479	0.597	0.099		UP		AK103658	pre-mRNA-splicing factor cwc22
		LOC_Os11g05950	0.024	0.864	0.07		UP		AK108705	expressed protein
		LOC_Os11g06450	0.012	0.7	-0.016		UP			hypothetical protein
		LOC_Os11g06750	0.402	0.594	0.403		UP		AK073392	60S ribosomal protein L3
		LOC_Os11g06900	-0.274	0.845	0.155		UP		AK106809	N-acylethanolamine amidohydrolase
		LOC_Os11g07270	0.423	1.406	0.513		UP			receptor-like protein kinase 5 precursor
		LOC_Os11g09030	0.192	0.789	-0.085		UP		AK111008	expressed protein
		LOC_Os11g09170	0.275	0.704	0.346		UP		AK070130	EMB2756
		LOC_Os11g09490	0.346	0.917	0.526		UP		AK106650	F-box domain containing protein
		LOC_Os11g09780	-0.003	0.655	-0.099		UP			hypothetical protein
		LOC_Os11g10170	0.167	0.996	0.402		UP			disulfide oxidoreductase/ monooxygenase/ oxidoreductase
		LOC_Os11g10180	-0.564	0.966	0.117		UP		AK119333	F-box domain containing protein
		LOC_Os11g10250	0.512	0.658	-0.018		UP		AK106458	expressed protein
		LOC_Os11g10400	0.483	0.593	0.327		UP		AK067328	F-box domain containing protein
		LOC_Os11g12300	-0.011	0.648	0.043		UP			NBS-LRR disease resistance protein
		LOC_Os11g13530	-0.344	0.818	0.266		UP			protein Z
		LOC_Os11g13570	0.46	0.707	0.245		UP		AK065416	gibberellin receptor GID1L2
		LOC_Os11g13580	-0.231	1.063	-0.65		UP	Down		hypothetical protein
		LOC_Os11g14500	0.268	0.653	0.171		UP			hypothetical protein
		LOC_Os11g14990	0.489	0.666	0.582		UP		AK107906	expressed protein
		LOC_Os11g15200	-0.34	0.654	-0.099		UP			hypothetical protein
		LOC_Os11g16370	0.281	0.89	0.329		UP		AK103877	uridine/cytidine kinase-like 1
		LOC_Os11g16500	0.108	1.66	0.529		UP			hypothetical protein
		LOC_Os11g16520	0.461	0.65	0.03		UP			hypothetical protein
		LOC_Os11g17810	0.432	0.815	0.221		UP			expressed protein, X-hyb=LOC_Os05g04060
		LOC_Os11g17900	0.063	1.284	-0.005		UP			retrotransposon protein, Ty3-gypsy subclass
		LOC_Os11g18300	-0.17	0.605	-0.031		UP			hypothetical protein
		AK070429	0.19	0.754	-0.013		UP		AK070429	NAE
		LOC_Os11g19010	0.303	0.987	0.436		UP			transposon protein, CACTA, En/Spm sub-class
		LOC_Os11g20490	0.372	0.629	0.572		UP			expressed protein
		LOC_Os11g20689	0.28	0.885	0.263		UP		AK105427	exosome complex exonuclease RRP43
		AK110875	0.335	1.058	0.074		UP		AK110875	NAE
		LOC_Os11g23210	0.217	0.736	0.472		UP			hypothetical protein
		LOC_Os11g24374	0.331	0.712	-1.054		UP	Down		circumsporozoite protein precursor
		LOC_Os11g25660	0.376	0.655	0.456		UP			retrotransposon protein, Ty3-gypsy subclass
		LOC_Os11g25840	0.436	0.62	-0.645		UP	Down		hypothetical protein
		LOC_Os11g25890	-0.878	1.199	0.133	Down	UP			hypothetical protein
		LOC_Os11g26020	0.046	1.1	0.414		UP			hypothetical protein
		LOC_Os11g26160	0.293	0.88	0.19		UP		AK066099	RNA polymerase sigma factor rpoD
		LOC_Os11g26210	0.393	0.636	0.244		UP			hypothetical protein
		LOC_Os11g26580	0.373	1.195	0.34		UP			hypothetical protein
		LOC_Os11g27530	-0.042	0.635	0.32		UP		AK064625	FHA domain containing protein
		LOC_Os11g28070	-1.1	1.087	-0.079	Down	UP			retrotransposon protein, unclassified
		LOC_Os11g28370	0.096	1.616	0.411		UP			retrotransposon protein, Ty1-copia subclass
		LOC_Os11g28380	-0.201	0.724	0.299		UP			hypothetical protein
		LOC_Os11g28530	0.459	0.789	0.169		UP		AK108710	ent-kaurene synthase B, chloroplast precursor
		LOC_Os11g29190	0.474	1.166	0.364		UP		AK059558	40S ribosomal protein S5
		LOC_Os11g29360	-0.388	0.766	0.393		UP			pentatricopeptide repeat protein PPR986-12
		LOC_Os11g29710	0.201	1.505	-0.39		UP			MYND finger family protein
		LOC_Os11g29970	0.009	1.344	-0.02		UP		AK241548	NB-ARC domain containing protein
		LOC_Os11g30180	-0.703	0.94	-0.511	Down	UP			EF hand family protein
		LOC_Os11g30290	-1.185	0.712	-1.091	Down	UP	Down		PHD finger-like domain-containing protein 5A
		LOC_Os11g31880	0.366	0.64	0.271		UP		AK243217	fructose-2,6-bisphosphatase
		LOC_Os11g32320	0.476	0.796	0.531		UP		AK243337	expressed protein
		LOC_Os11g32550	0.573	1.266	0.394		UP			conserved hypothetical protein
		LOC_Os11g32820	-0.095	1.81	0.456		UP			expressed protein
		LOC_Os11g32859	-0.687	0.691	-0.159	Down	UP			hypothetical protein
		LOC_Os11g32930	0.38	1.087	0.305		UP			hypothetical protein
		LOC_Os11g34220	0.458	0.75	0.175		UP			hypothetical protein
		LOC_Os11g34870	-0.548	1.374	-0.078		UP		AK242473	tubulin alpha-6 chain
		LOC_Os11g35330	0.578	1.574	0.41		UP			protein kinase
		LOC_Os11g35820	0.521	1.352	0.086		UP			hypothetical protein
		LOC_Os11g36150	-0.619	0.776	-0.308	Down	UP		AK102251	receptor-like protein kinase precursor
		LOC_Os11g36830	0.532	0.619	0.49		UP		AK072935	expressed protein
		LOC_Os11g37080	0.292	0.746	0.573		UP		AK121986	h/ACA ribonucleoprotein complex subunit 1-like protein 1
		LOC_Os11g37160	0.318	0.876	-0.133		UP			hypothetical protein
		LOC_Os11g37210	-0.714	2.258	0.378	Down	UP			expressed protein
		LOC_Os11g38160	0.44	0.837	-0.058		UP		AK243302	hexose carrier protein HEX6
		LOC_Os11g39030	0.385	0.701	0.096		UP			RNA-binding region RNP-1
		LOC_Os11g39209	0.429	1.066	0.449		UP		AK069391	expressed protein
		LOC_Os11g39390	0.5	1.121	0.137		UP			hypothetical protein
		LOC_Os11g39670	0.381	0.872	0.469		UP		AK106831	seryl-tRNA synthetase
		LOC_Os11g39680	-0.985	1.143	0.058	Down	UP			hypothetical protein
		LOC_Os11g40120	-0.497	1.158	0.288		UP			hypothetical protein
		LOC_Os11g41310	0.221	1.135	-0.076		UP			snRNP protein
		LOC_Os11g41710	-0.703	0.622	-1.266	Down	UP	Down	AK067543	cytochrome P450 71D10
		LOC_Os11g41920	0.104	1.301	0.223		UP			expressed protein
		LOC_Os11g42020	0.07	0.7	0.082		UP			hypothetical protein
		LOC_Os11g42040	0.111	0.618	0.574		UP		AK100303	NBS-LRR type disease resistance protein
		AK108810	0.213	1.662	-0.248		UP		AK108810	NAE
		LOC_Os11g42470	-0.496	0.784	-0.574		UP			hypothetical protein
		LOC_Os11g42989	0.46	2.087	-0.456		UP			protein binding protein
		LOC_Os11g43500	0.502	1.741	-0.632		UP	Down		resistance protein T10rga2-1A
		LOC_Os11g44350	0.044	0.602	0.241		UP			retrotransposon protein, unclassified
		LOC_Os11g44650	0.116	0.708	0.137		UP			hypothetical protein
		LOC_Os11g45280	-0.274	1.648	-0.41		UP			ATP binding protein
		LOC_Os11g45840	0.006	1.854	0.184		UP			NBS-LRR disease resistance protein
		LOC_Os11g45850	-0.619	1.178	0.314	Down	UP			OsWRKY61 - Superfamily of rice TFs having WRKY and zinc finger domains
		LOC_Os11g46020	0.05	0.758	-0.03		UP			retrotransposon protein, unclassified
		LOC_Os11g47830	0.445	0.811	0.486		UP		AK102518	serine/arginine-rich protein
		LOC_Os12g01950	0.253	1.158	0.126		UP		AK102323	expressed protein
		LOC_Os12g02640	-0.726	0.685	0.01	Down	UP		AK066943	cytochrome P450 72A1
		LOC_Os12g03190	0.327	0.725	0.488		UP		AK062006	bifunctional aspartokinase/homoserine dehydrogenase I
		LOC_Os12g03260	0.491	0.775	0.05		UP		AK067521	transparent testa 12 protein
		LOC_Os12g03360	0.536	0.691	0.413		UP			EMB1379, X-hyb=LOC_Os11g03590
		LOC_Os12g03390	-0.438	0.616	0.18		UP			F-box domain containing protein, X-hyb=LOC_Os11g03610
		AK068041	0.455	0.807	0.39		UP		AK068041	NAE
		LOC_Os12g04370	-1.469	2.298	0.401	Down	UP			GRAS family transcription factor containing protein
		LOC_Os12g05070	-0.053	0.788	0.199		UP			expressed protein, X-hyb=LOC_Os04g53360
		LOC_Os12g05170	0.544	0.675	0.012		UP		AK241442	expressed protein
		LOC_Os12g05270	-0.724	0.63	0.286	Down	UP			zinc finger, C3HC4 type family protein, X-hyb=LOC_Os12g05280
		LOC_Os12g05880	-1.611	0.629	-0.548	Down	UP			germin-like protein subfamily 1 member 8 precursor, X-hyb=LOC_Os12g05860
		LOC_Os12g05920	0.516	0.706	0.488		UP		AK060480	expressed protein
		LOC_Os12g06600	0.494	0.64	0.21		UP			retrotransposon protein, Ty1-copia subclass
		LOC_Os12g06630	0.179	1.241	0.014		UP		AK102298	tubby-like protein
		LOC_Os12g06970	0.382	0.993	0.128		UP			ECA1 protein, X-hyb=LOC_Os07g37510
		LOC_Os12g07190	0.067	1.052	0.434		UP		AK069406	CBS domain containing protein
		LOC_Os12g07230	0.48	0.601	0.425		UP			calcium-dependent protein kinase, isoform AK1
		LOC_Os12g07250	-1.596	1.727	-1.201	Down	UP	Down		hypothetical protein
		LOC_Os12g07280	0.355	0.879	0.44		UP		AK121826	TRANSPARENT TESTA 1 protein
		LOC_Os12g07310	-3.441	1.208	-2.283	Down	UP	Down	AK059809	citrate-binding protein precursor
		LOC_Os12g07680	0.396	0.63	0.485		UP		AK100895	ribonuclease P protein subunit p30
		LOC_Os12g07830	-0.003	1.572	-0.126		UP		AK073910	OsAPx5 - Stromal Ascorbate Peroxidase encoding gene
		LOC_Os12g08070	0.065	0.71	0.379		UP			prenyltransferase/ zinc ion binding protein
		LOC_Os12g08170	0.185	0.7	0.526		UP		AK099737	dihydrolipoyllysine-residue acetyltransferase
		LOC_Os12g08220	-0.607	0.664	-0.19	Down	UP		AK072557	histone deacetylase 10
		LOC_Os12g08810	0.353	0.857	0.372		UP		AK071188	VTC2
		LOC_Os12g08850	-0.582	1.47	-0.312		UP			expressed protein
		LOC_Os12g09190	-0.082	0.828	0.398		UP		AK111754	expressed protein
		LOC_Os12g09620	0.53	0.935	-0.115		UP		AK106324	expressed protein
		LOC_Os12g09880	0.317	0.641	0.523		UP			hypothetical protein
		LOC_Os12g10020	0.079	0.823	-0.901		UP	Down		retrotransposon protein, unclassified
		LOC_Os12g10184	-0.024	1.125	-0.325		UP			expressed protein
		AK072494	0.11	1.351	-1.03		UP	Down	AK072494	NAE, X-hyb=R01-TIGRv4S1-000842F
		LOC_Os12g10510	0.57	0.674	0.009		UP		AK071313	expressed protein
		LOC_Os12g10710	0.404	0.624	0.12		UP		AK059152	NB-ARC domain containing protein
		AK105304	0.33	0.814	0.488		UP		AK105304	NAE
		LOC_Os12g13740	0.22	0.611	-0.532		UP			hypothetical protein
		LOC_Os12g16300	0.474	0.828	0.147		UP			conserved hypothetical protein
		LOC_Os12g17420	-0.046	0.783	0.281		UP			resistance protein
		LOC_Os12g17430	-1.381	0.763	0.005	Down	UP			NBS-LRR disease resistance protein
		LOC_Os12g18000	0.582	1.293	0.158		UP			hypothetical protein
		LOC_Os12g18110	0.449	1.46	0.305		UP		AK071421	cystinosin
		LOC_Os12g18374	0.003	1.658	0.259		UP		AK072326	NB-ARC domain containing protein
		LOC_Os12g18630	0.176	0.648	0.011		UP		AK060975	expressed protein
		LOC_Os12g20430	0.131	1.057	0.545		UP			retrotransposon protein, Ty3-gypsy subclass
		LOC_Os12g21784	0.314	1.208	-0.527		UP		AK065509	expressed protein
		LOC_Os12g21798	0.512	0.685	0.532		UP		AK071037	40S ribosomal protein S3a
		LOC_Os12g22610	0.527	1.211	0.205		UP			retrotransposon protein, Ty3-gypsy subclass
		LOC_Os12g22620	0.302	1.125	0.496		UP			endonuclease/Exonuclease/phosphatase family protein
		LOC_Os12g24070	-1.689	0.896	0.337	Down	UP			hypothetical protein
		LOC_Os12g24490	-0.781	1.591	-0.001	Down	UP		AK108851	zinc finger, C3HC4 type family protein
		LOC_Os12g24870	-0.265	1.528	0.152		UP			transposon protein, unclassified
		LOC_Os12g25640	-0.196	0.617	0.544		UP		AK073787	DNA binding protein
		LOC_Os12g25700	0.361	0.841	0.499		UP		AK103919	UDP-glucose 6-dehydrogenase
		LOC_Os12g26940	0.513	0.964	0.517		UP		AK122032	CHASE domain containing protein
		LOC_Os12g27330	-0.689	0.694	-0.813	Down	UP	Down		transferase family protein
		LOC_Os12g27350	0.167	1.311	-0.928		UP	Down		10-deacetylbaccatin III 10-O-acetyltransferase
		LOC_Os12g27650	-0.116	1.51	-0.043		UP			conserved hypothetical protein
		LOC_Os12g28080	-0.29	1.429	-0.002		UP			hypothetical protein
		LOC_Os12g29520	-0.006	0.905	0.319		UP		AK067061	auxin response factor 2
		LOC_Os12g30500	-1.315	0.854	-0.849	Down	UP	Down		expressed protein
		LOC_Os12g30580	-0.801	1.116	-0.41	Down	UP			hypothetical protein
		LOC_Os12g30970	0.379	0.978	-0.006		UP			F-box domain containing protein, X-hyb=LOC_Os12g30960
		LOC_Os12g31090	-0.159	1.02	-0.028		UP			hypothetical protein
		LOC_Os12g31340	-1.764	1.147	-0.081	Down	UP			F-box domain containing protein
		LOC_Os12g31360	-1.182	0.909	-1.852	Down	UP	Down		hypothetical protein
		LOC_Os12g31660	0.035	0.586	0.514		UP		AK067652	transposon protein, CACTA, En/Spm sub-class
		LOC_Os12g32330	0.564	0.846	0.301		UP			mpv17 / PMP22 family protein
		LOC_Os12g34990	0.039	0.615	0.574		UP		AK065318	expressed protein
		LOC_Os12g35340	-1.444	2.59	-0.431	Down	UP		AK063610	OsGrx_C11 - glutaredoxin subgroup III
		LOC_Os12g35440	0.013	0.705	0.313		UP			hypothetical protein
		LOC_Os12g35740	-0.489	1.122	0.504		UP			retrotransposon protein, Ty1-copia subclass
		LOC_Os12g36360	0.342	1.479	-0.027		UP			retrotransposon protein, unclassified
		LOC_Os12g36630	-0.014	0.816	-0.028		UP		AK070150	fiber protein Fb19
		LOC_Os12g36860	0.117	2.771	-1.902		UP	Down		pathogenesis-related protein 10
		LOC_Os12g36940	-1.741	0.634	0.179	Down	UP		AK110372	calmodulin-binding protein
		LOC_Os12g37060	0.55	0.609	0.461		UP		AK060041	expressed protein
		LOC_Os12g37070	0.519	0.86	-0.014		UP			conserved hypothetical protein
		LOC_Os12g37350	0.119	0.839	0.038		UP			lipoxygenase 2.2, chloroplast precursor
		LOC_Os12g37530	-0.141	0.698	-0.385		UP		AK064831	expressed protein
		LOC_Os12g37610	0.194	0.592	0.318		UP		AK060401	ribosomal protein S6 containing protein
		LOC_Os12g37960	0.07	1.205	0.471		UP		AK242455	diaminopimelate epimerase
		AK060435	-0.125	0.654	0.48		UP		AK060435	NAE
		LOC_Os12g38620	0.121	0.68	0.398		UP		AK102465	bromodomain associated family protein
		LOC_Os12g39080	-0.391	1.438	0.057		UP		AK099986	cationic amino acid transporter
		LOC_Os12g40000	0.274	0.623	-0.017		UP			hypothetical protein
		LOC_Os12g40630	-0.641	0.711	0.415	Down	UP			helix-loop-helix DNA-binding domain containing protein
		LOC_Os12g41540	0.274	1.359	0.454		UP			protein kinase
		LOC_Os12g41720	0.447	0.666	0.566		UP			patatin-like phospholipase family protein
		LOC_Os12g42130	0.322	0.802	-0.225		UP		AK058512	transparent testa 12 protein
		LOC_Os12g42230	-0.154	0.819	0.567		UP		AK063753	pyruvate dehydrogenase E1 component subunit beta
		LOC_Os12g42260	0.343	0.787	0.143		UP		AK101044	translation initiation factor eIF-2B delta subunit
		LOC_Os12g42630	0.366	1.269	0.13		UP			transposon protein, Mutator sub-class
		LOC_Os12g43120	0.443	0.661	0.108		UP			expressed protein
		LOC_Os12g43870	0.409	1.104	0.242		UP			hypothetical protein
		AK064961	1.625	0.951	0.377		UP		AK064961	NAE
		Gene ID	Rat_IR_5R	Rat_10_5R	Rat_13_5R	IR_5R	10_5R	13_5R	Genbank id	description
		LOC_Os01g01170	-0.325	-1.887	-0.132		Down		AK103498	expressed protein
		LOC_Os01g01660	-0.507	-0.832	-0.326		Down		AK109339	isoflavone reductase homolog IRL
		LOC_Os01g01680	0.045	-1.336	-0.375		Down		AK061314	expressed protein
		LOC_Os01g01740	-0.381	-0.795	-0.149		Down		AK059460	HT1 protein kinase
		LOC_Os01g01780	0.659	-0.87	0.035	UP	Down		AK070027	limonene cyclase like protein
		LOC_Os01g01840	-0.427	-0.633	-0.255		Down			helix-loop-helix DNA-binding domain containing protein
		LOC_Os01g02060	-0.046	-1.073	0.919		Down	UP	AK065190	too many mouths protein precursor
		LOC_Os01g02890	0.497	-1.74	0.166		Down		AK065788	phosphatidylserine synthase 1
		LOC_Os01g03180	0.001	-0.99	-0.032		Down		AK109465	pr5
		LOC_Os01g04170	0.458	-1.001	-0.106		Down		AK060424	expressed protein
		LOC_Os01g04260	0.524	-1.222	0.265		Down		AK111908	delta-7-sterol-C5
		AK067239	2.77	-1.149	1.404	UP	Down	UP	AK067239	NAE
		LOC_Os01g04640	1.447	-2.587	-0.529	UP	Down			seed maturation protein
		LOC_Os01g05064	-0.519	-0.675	-0.326		Down		AK120731	expressed protein
		LOC_Os01g05640	0.586	-0.715	-0.066	UP	Down			receptor-like protein kinase 5 precursor
		LOC_Os01g06250	2.662	-1.742	1.111	UP	Down	UP		dirigent-like protein
		LOC_Os01g07260	0.024	-2.092	-0.12		Down		AK099378	expressed protein
		LOC_Os01g07570	0.073	-2.995	-0.344		Down		AK106837	carboxyl-terminal proteinase
		LOC_Os01g07630	0.014	-1.571	-0.334		Down		AK100017	BRASSINOSTEROID INSENSITIVE 1-associated receptor kinase 1 precursor
		LOC_Os01g07660	-0.145	-0.801	-0.12		Down		AK107515	expressed protein
		LOC_Os01g08170	0.376	-2.372	0.7		Down	UP		expressed protein
		LOC_Os01g08790	-0.287	-1.254	0.054		Down			histone-like transcription factor and archaeal histone family protein
		LOC_Os01g09670	-0.526	-1.02	0.089		Down		AK100731	pollen-specific protein SF21
		LOC_Os01g09960	0.816	-0.599	0.853	UP	Down	UP		SWIM zinc finger family protein, X-hyb=LOC_Os10g37560
		LOC_Os01g10280	-0.168	-0.699	-0.266		Down		AK068172	phosphoribosylaminoimidazole carboxylase, chloroplast precursor
		LOC_Os01g11010	1.419	-3.171	0.219	UP	Down		AK105750	peptide-N4-asparagine amidase A
		AK063245	-0.475	-1.833	1.123		Down	UP	AK063245	NAE
		LOC_Os01g11900	-0.148	-0.619	-0.328		Down		AK241415	hhH-GPD superfamily base excision DNA repair protein
		LOC_Os01g12250	-0.549	-2.151	0.011		Down		AK064262	expressed protein
		LOC_Os01g12680	-0.558	-0.968	-0.127		Down		AK121458	C4-dicarboxylate transporter/malic acid transport protein
		LOC_Os01g12840	-0.002	-0.998	0.152		Down		AK065657	expressed protein
		LOC_Os01g13070	0.575	-1.496	-0.454		Down			expressed protein
		LOC_Os01g13320	0.724	-2.541	0.295	UP	Down			pectinesterase-2 precursor
		LOC_Os01g14880	-0.501	-1.816	1.552		Down	UP	AK242398	hypothetical protein
		LOC_Os01g15448	-0.476	-0.652	-0.499		Down			expressed protein
		LOC_Os01g15510	-0.257	-0.766	-0.04		Down			hypothetical protein
		LOC_Os01g15540	-0.262	-2.62	0.83		Down	UP	AK070313	kinesin-4
		LOC_Os01g15580	-0.087	-0.818	-0.488		Down			disease resistance protein RGA2
		LOC_Os01g15610	-0.555	-1.007	-0.13		Down		AK071445	expressed protein
		LOC_Os01g15810	1.271	-3.128	-0.2	UP	Down			peroxidase 9 precursor
		AK242215	0.91	-2.334	0.532	UP	Down		AK242215	NAE
		LOC_Os01g17160	-0.466	-1.025	0.357		Down		AK119444	palmitoyltransferase ZDHHC9
		LOC_Os01g17402	0.549	-0.843	0.278		Down		AK107209	cyclin-A2
		LOC_Os01g18450	0.826	-0.825	0.217	UP	Down		AK063135	expressed protein
		LOC_Os01g19480	0.645	-1.024	0.082	UP	Down		AK119559	kelch motif family protein
		LOC_Os01g19990	0.619	-2.296	0.279	UP	Down		AK111041	expressed protein
		LOC_Os01g20120	-0.317	-1.102	-0.042		Down		AK107306	expressed protein
		LOC_Os01g21070	1.144	-1.5	0.638	UP	Down	UP	AK106887	endoglucanase 1 precursor
		LOC_Os01g21710	0.292	-1.344	-0.071		Down			conserved hypothetical protein
		LOC_Os01g22249	-0.498	-0.73	-0.443		Down		AK058883	peroxidase 1 precursor
		LOC_Os01g22320	0.087	-0.684	-0.174		Down			transposon protein, unclassified
		LOC_Os01g22590	0.636	-1.308	0.516	UP	Down		AK110223	polygalacturonase
		LOC_Os01g22954	0.431	-3.206	2.347		Down	UP	AK101382	SCPL33
		LOC_Os01g23330	-0.554	-1.533	-0.04		Down			retrotransposon, centromere-specific
		LOC_Os01g23850	-0.436	-1.194	0.172		Down			transposon protein, CACTA, En/Spm sub-class
		LOC_Os01g24940	0.035	-0.723	0.697		Down	UP		poly synthetase 2
		LOC_Os01g25440	-0.423	-0.646	-0.334		Down		AK070843	thiamin pyrophosphokinase 1
		LOC_Os01g26776	-0.098	-1.093	-0.124		Down			hypothetical protein
		LOC_Os01g27530	-0.25	-1.469	0.096		Down			expressed protein
		LOC_Os01g32600	1.623	-0.866	0.269	UP	Down			transposon protein, CACTA, En/Spm sub-class
		LOC_Os01g32640	0.802	-0.883	0.858	UP	Down	UP	AK109797	expressed protein
		LOC_Os01g32910	-0.041	-0.778	-0.257		Down			hypothetical protein
		LOC_Os01g33080	-0.473	-2.8	-0.56		Down		AK119316	fimbrin-like protein 3
		AK241235	0.081	-2.251	0.069		Down		AK241235	NAE
		LOC_Os01g34420	0.839	-0.755	0.429	UP	Down		AK119796	expressed protein
		LOC_Os01g34480	0.393	-0.74	-0.38		Down		AK068824	dihydroflavonol-4-reductase
		LOC_Os01g34690	0.295	-2.287	-0.363		Down			expressed protein, X-hyb=LOC_Os01g55190
		LOC_Os01g35330	-0.508	-1.01	-0.547		Down		AK241517	circumsporozoite protein precursor
		LOC_Os01g35850	0.391	-1.751	0.065		Down			rac-like GTP-binding protein 2
		LOC_Os01g36390	-0.376	-2.649	0.126		Down			DNA replication licensing factor mcm4
		LOC_Os01g36460	-0.298	-2.19	0.357		Down		AK065915	myb-related protein Hv33
		LOC_Os01g37470	-0.567	-0.696	0.523		Down		AK067541	asp/Glu racemase
		LOC_Os01g38320	-0.098	-0.616	-0.031		Down			retrotransposon protein, unclassified
		LOC_Os01g38610	2.31	-1.926	0.168	UP	Down			DNA binding protein
		LOC_Os01g39880	1.037	-1.234	-0.037	UP	Down			hypothetical protein
		LOC_Os01g40040	2.115	-1.175	1.295	UP	Down	UP		hypothetical protein
		LOC_Os01g40470	-0.482	-0.712	-0.47		Down		AK067605	vacuolar ATP synthase subunit d
		LOC_Os01g40560	-0.201	-1.033	0.018		Down			hypersensitive-induced response protein
		LOC_Os01g41120	-0.388	-2.873	-0.323		Down		AK105266	protein binding protein
		LOC_Os01g41550	1.089	-1.188	0.366	UP	Down		AK120968	aspartic proteinase nepenthesin-2 precursor
		LOC_Os01g42070	-0.351	-2.415	0.236		Down			ATP binding protein
		LOC_Os01g42310	-0.092	-0.965	-0.585		Down			retrotransposon protein, unclassified
		LOC_Os01g42810	0.891	-1.577	1.349	UP	Down	UP	AK105551	expressed protein
		LOC_Os01g43490	0.505	-0.606	-0.144		Down		AK103106	polygalacturonase precursor
		LOC_Os01g43950	0.515	-1.33	1.347		Down	UP	AK241332	expressed protein
		LOC_Os01g44130	1.052	-3.078	-0.186	UP	Down			aspartic proteinase oryzasin-1 precursor
		AK120696	1.224	-1.193	1.11	UP	Down	UP	AK120696	NAE
		LOC_Os01g44310	-0.541	-1.244	0.57		Down			dnaJ domain containing protein
		LOC_Os01g44330	1.978	-1.035	1.028	UP	Down	UP		L-ascorbate oxidase precursor
		LOC_Os01g45450	-0.493	-0.585	0.264		Down			mitochondrial chaperone BCS1
		LOC_Os01g45760	1.733	-1.947	-0.001	UP	Down		AK105488	disulfide oxidoreductase/ monooxygenase/ oxidoreductase
		LOC_Os01g46750	-0.239	-1.381	-0.386		Down		AK067776	ACS-like protein
		LOC_Os01g46980	0.101	-0.602	-0.2		Down		AK071200	vacuolar ATP synthase subunit E
		LOC_Os01g47180	1.503	-2.232	1.521	UP	Down	UP	AK242290	3-5 exonuclease/ nucleic acid binding protein
		LOC_Os01g47470	0.021	-2.048	0.411		Down		AK066072	ATP binding protein
		LOC_Os01g47690	1.638	-1.648	0.103	UP	Down		AK067930	hydroxyacylglutathione hydrolase 3, mitochondrial precursor
		LOC_Os01g48570	-0.078	-0.761	1.362		Down	UP	AK242454	expressed protein
		AK069325	-0.478	-1.08	-0.329		Down		AK069325	NAE, X-hyb=LOC_Os12g15314
		AK107703	0.65	-1.896	0.023	UP	Down		AK107703	NAE
		LOC_Os01g49200	0.128	-2.457	0.444		Down		AK064024	microtubule-associated protein
		LOC_Os01g49440	-0.035	-0.874	0.485		Down		AK111204	expressed protein
		LOC_Os01g49640	0.52	-2.649	1.179		Down	UP	AK064045	nonspecific lipid-transfer protein precursor
		LOC_Os01g49660	1.275	-2.452	0.264	UP	Down			seed maturation protein
		LOC_Os01g50200	2.594	-1.822	1.51	UP	Down	UP	AK071819	anthocyanidin 5,3-O-glucosyltransferase
		LOC_Os01g50480	0.079	-1.198	1.111		Down	UP		jasmonate O-methyltransferase
		LOC_Os01g51010	-0.373	-0.732	-0.377		Down		AK066981	expressed protein
		LOC_Os01g51030	-0.057	-1.275	-0.322		Down			expressed protein
		LOC_Os01g51634	-0.136	-1.004	0.147		Down		AK101864	myosin-2 heavy chain, non muscle
		LOC_Os01g51890	-0.205	-0.622	0.809		Down	UP	AK101741	inositol-1,4,5-trisphosphate 5-Phosphatase
		LOC_Os01g52680	-0.507	-1.858	2.43		Down	UP		MADS-box transcription factor 32
		LOC_Os01g53640	0.379	-0.679	0.666		Down	UP	AK101943	ATP binding protein
		LOC_Os01g53750	1.353	-1.496	0.089	UP	Down		AK063960	glucan endo-1,3-beta-glucosidase 4 precursor
		LOC_Os01g54040	0.273	-0.647	-0.554		Down		AK103798	ATP-dependent peptidase
		LOC_Os01g54300	-0.194	-1.806	0.098		Down			hydrolase, hydrolyzing O-glycosyl compounds
		LOC_Os01g54420	0.162	-1.632	0.311		Down			ATP binding protein
		LOC_Os01g55000	0.998	-0.94	1.636	UP	Down	UP	AK121555	expressed protein
		LOC_Os01g55190	0.257	-2.306	-0.351		Down		AK102373	expressed protein, X-hyb=LOC_Os01g34690
		LOC_Os01g55520	0.44	-0.817	0.223		Down		AK070142	pollen-specific kinase partner protein
		LOC_Os01g55600	0.18	-2.26	-0.206		Down		AK105550	peptide transporter PTR2
		AK242002	0.146	-0.763	-0.036		Down		AK242002	NAE
		LOC_Os01g55690	0.999	-1.162	0.633	UP	Down	UP		glutelin type-A 1 precursor
		LOC_Os01g56020	-0.365	-2.929	-0.147		Down		AK063269	expressed protein
		LOC_Os01g56280	2.119	-1.148	2.139	UP	Down	UP		conserved hypothetical protein
		LOC_Os01g56490	-0.224	-1.347	0.384		Down		AK242694	ubiquitin carboxyl-terminal hydrolase 21
		AK240678	0.997	-1.676	-0.047	UP	Down		AK240678	NAE
		LOC_Os01g56940	-0.472	-1.882	-0.039		Down			exonuclease
		LOC_Os01g57180	1.762	-0.782	0.78	UP	Down	UP		GRF zinc finger family protein, X-hyb=LOC_Os01g20760,LOC_Os01g12040
		LOC_Os01g57280	-0.511	-0.646	-0.571		Down		AK068412	rp1-like protein
		LOC_Os01g57650	-0.324	-1.735	0.161		Down		AK071014	nucleic acid binding protein
		LOC_Os01g57690	0.342	-2.541	-0.024		Down			early nodulin 20 precursor
		LOC_Os01g58730	0.455	-1.608	1.474		Down	UP	AK060529	glucan endo-1,3-beta-glucosidase GVI precursor
		LOC_Os01g58740	-0.238	-0.599	-0.028		Down		AK073318	glycerol-3-phosphate dehydrogenase
		LOC_Os01g59670	0.027	-0.826	-0.209		Down			expressed protein
		LOC_Os01g60410	-0.406	-0.933	-0.333		Down		AK058360	ubiquitin-conjugating enzyme E2-17 kDa
		LOC_Os01g60850	0.52	-0.589	-0.402		Down		AK067536	expressed protein
		LOC_Os01g60960	0.512	-1.3	0.606		Down	UP	AK121919	LOB domain protein 25
		LOC_Os01g61110	-0.253	-2.694	0.228		Down		AK111090	ulp1 protease family, C-terminal catalytic domain containing protein
		LOC_Os01g61420	0.231	-0.786	-0.469		Down		AK073766	zinc finger, C3HC4 type family protein
		LOC_Os01g62060	-0.005	-1.116	-0.005		Down		AK108007	plant-specific domain TIGR01589 family protein
		AK240849	-0.579	-1.764	-0.348		Down		AK240849	NAE
		LOC_Os01g62480	0.721	-1.347	-0.214	UP	Down		AK068901	L-ascorbate oxidase precursor
		AK242775	-0.497	-0.933	-0.179		Down		AK242775	NAE
		LOC_Os01g62990	-0.098	-2.476	0.407		Down			pollen-specific kinase partner protein
		LOC_Os01g63400	0.143	-0.655	-0.342		Down		AK105423	rf1 protein, mitochondrial precursor
		LOC_Os01g63730	-0.069	-1.094	-0.165		Down			hypothetical protein
		LOC_Os01g63870	0.461	-0.996	-0.546		Down		AK068791	permease
		LOC_Os01g64100	1.012	-1.348	-0.249	UP	Down		AK111415	acidic endochitinase precursor
		LOC_Os01g64490	0.137	-1.481	-0.177		Down			ATP binding protein
		LOC_Os01g64820	0.088	-2.313	-0.007		Down			DNA polymerase alpha catalytic subunit
		LOC_Os01g64860	-0.058	-1.739	-0.028		Down		AK099469	subtilisin-like protease precursor
		LOC_Os01g64900	0.092	-1.11	2.217		Down	UP	AK059347	HEAT repeat family protein
		LOC_Os01g65630	0.294	-1.889	0.96		Down	UP	AK061119	expressed protein
		LOC_Os01g66200	0.724	-1.163	0.204	UP	Down		AK102068	expressed protein
		LOC_Os01g67054	0.184	-0.962	-0.253		Down		AK099626	calreticulin-3 precursor
		LOC_Os01g67110	-0.25	-2.069	-0.208		Down		AK107067	expressed protein
		LOC_Os01g67180	-0.084	-0.66	-0.272		Down		AK105061	ribonuclease 2 precursor
		LOC_Os01g67390	2.783	-2.265	1.23	UP	Down	UP	AK110796	extensin-1 precursor
		LOC_Os01g67410	0.805	-1.572	1.896	UP	Down	UP	AK240892	AP2/EREBP transcription factor BABY BOOM
		LOC_Os01g67740	1.454	-1.691	0.462	UP	Down		AK103514	mitotic chromosome and X-chromosome-associated protein mix-1
		LOC_Os01g68050	-0.46	-1.067	0.5		Down		AK241733	betaine/proline transporter
		LOC_Os01g68580	-0.514	-1.242	-0.335		Down			protease inhibitor/seed storage/LTP family protein
		LOC_Os01g68840	1.351	-1.321	-0.542	UP	Down		AK240939	expressed protein
		LOC_Os01g69260	-0.045	-2.093	0.098		Down			hypothetical protein
		LOC_Os01g69290	0.341	-1.441	-0.31		Down		AK110737	expressed protein
		LOC_Os01g69890	1.078	-1.339	-0.241	UP	Down		AK060288	expressed protein
		LOC_Os01g69950	0.968	-0.715	0.205	UP	Down		AK062847	50S ribosomal protein L27, chloroplast precursor
		LOC_Os01g70020	-0.062	-1.023	-0.023		Down		AK067886	dek protein
		LOC_Os01g70100	0.038	-1.263	1.266		Down	UP	AK103046	palmitoyltransferase ZDHHC9
		LOC_Os01g70110	0.518	-0.841	0.287		Down		AK067450	NAC domain-containing protein 68
		LOC_Os01g70390	0.079	-0.752	0.381		Down		AK073334	expressed protein
		LOC_Os01g70840	0.342	-1.22	-0.376		Down		AK072603	esterase PIR7B
		LOC_Os01g70870	0.112	-1.031	-0.466		Down		AK070390	zinc finger, C2H2 type family protein
		LOC_Os01g71080	0.445	-1.336	0.768		Down	UP		xylanase inhibitor TAXI-IV
		LOC_Os01g71094	0.057	-1.053	0.058		Down		AK121597	basic 7S globulin 2 precursor
		LOC_Os01g71460	0.813	-1.135	0.493	UP	Down		AK063265	F-box domain containing protein
		LOC_Os01g72560	1.707	-2.352	0.256	UP	Down			expressed protein
		LOC_Os01g72870	-0.495	-0.816	-0.535		Down		AK059634	expressed protein
		LOC_Os01g73270	1.547	-2.524	1.937	UP	Down	UP	AK107518	expressed protein
		LOC_Os01g73570	-0.368	-0.759	-0.462		Down		AK071603	vacuolar protein sorting 55 containing protein
		LOC_Os01g74170	0.921	-1.775	1.097	UP	Down	UP		expressed protein
		LOC_Os01g74500	-0.341	-1.588	0.099		Down			conserved hypothetical protein
		LOC_Os01g74530	-0.175	-0.828	0.387		Down		AK100571	expressed protein
		LOC_Os02g01200	-0.05	-0.831	-0.029		Down			electron transporter
		LOC_Os02g01470	-0.248	-0.77	-0.062		Down			retrotransposon protein, unclassified
		LOC_Os02g01730	0.13	-0.73	-0.416		Down		AK099892	senescence-induced receptor-like serine/threonine-protein kinase precursor
		LOC_Os02g01760	-0.119	-1.043	-0.146		Down		AK241754	diphosphomevalonate decarboxylase family protein
		LOC_Os02g02140	0.48	-1.98	0.549		Down		AK110271	receptor protein kinase CLAVATA1 precursor
		LOC_Os02g02500	-0.227	-2.054	-0.477		Down		AK102604	DNA binding protein
		LOC_Os02g02940	-0.505	-0.803	-0.43		Down		AK103260	succinate dehydrogenase subunit 3
		LOC_Os02g03294	-0.523	-0.852	0.668		Down	UP		nuc-1 negative regulatory protein preg
		LOC_Os02g03380	-0.468	-0.951	-0.521		Down			retrotransposon protein, unclassified
		LOC_Os02g03750	0.837	-2.278	0.088	UP	Down		AK106802	polygalacturonase precursor
		LOC_Os02g03940	0.302	-1.319	-0.492		Down			expressed protein
		LOC_Os02g04030	-0.085	-1.352	-0.088		Down		AK072646	phosphatidylinositol transporter/ transporter
		LOC_Os02g04250	-0.54	-0.677	-0.515		Down		AK065605	glycosyltransferase
		LOC_Os02g04540	0.945	-1.588	-0.01	UP	Down			vegetative cell wall protein gp1 precursor
		LOC_Os02g05050	-0.244	-0.589	-0.571		Down			OsSAUR4 - Auxin-responsive SAUR gene family member, X-hyb=LOC_Os06g48860
		LOC_Os02g05300	-0.136	-1.246	0.405		Down			hypothetical protein
		LOC_Os02g05650	0.587	-1.374	0.074	UP	Down			expressed protein
		LOC_Os02g05744	-0.464	-0.938	0.391		Down		AK120536	endoglucanase 1 precursor
		LOC_Os02g06010	1.71	-1.545	-0.129	UP	Down		AK071490	expressed protein
		LOC_Os02g06340	0.513	-2.49	0.012		Down		AK073124	EH-domain-containing protein 1
		LOC_Os02g06690	0.944	-2.051	1.269	UP	Down	UP		blue copper protein precursor
		AK101881	1.045	-1.147	0.608	UP	Down	UP	AK101881	NAE
		LOC_Os02g07180	0.705	-1.627	-0.143	UP	Down		AK103301	expressed protein
		LOC_Os02g07340	1.683	-0.639	-0.388	UP	Down		AK065409	HEAT repeat family protein
		LOC_Os02g07680	-0.218	-0.641	-0.475		Down		AK062235	cytochrome P450 97B2
		LOC_Os02g07910	-0.543	-0.813	0.034		Down		AK120215	fiber protein Fb15
		LOC_Os02g08090	0.008	-0.602	-0.3		Down		AK062715	small nuclear ribonucleoprotein F
		LOC_Os02g08310	-0.523	-1.79	-0.096		Down			tub family protein
		LOC_Os02g09470	-0.076	-0.725	-0.325		Down		AK069783	expressed protein
		LOC_Os02g09540	-0.3	-2.812	-0.038		Down			expressed protein
		LOC_Os02g09760	0.35	-0.822	2.13		Down	UP		expressed protein
		LOC_Os02g10020	-0.556	-2.35	-0.172		Down		AK060499	mitotic spindle checkpoint component mad3
		LOC_Os02g10700	-0.314	-0.586	-0.039		Down		AK064800	EIN3-binding F-box protein 2
		LOC_Os02g11130	-0.477	-2.087	-0.437		Down			cytokinin-O-glucosyltransferase 3
		LOC_Os02g11950	1.643	-1.106	0.541	UP	Down			conserved hypothetical protein
		LOC_Os02g12080	-0.18	-1.807	0.672		Down	UP		expressed protein
		LOC_Os02g13140	-0.07	-0.766	0.013		Down		AK064268	xaa-Pro dipeptidase
		LOC_Os02g13460	-0.395	-2.31	0.157		Down			leucine-rich repeat receptor protein kinase EXS precursor
		LOC_Os02g13520	1.413	-1.844	2.045	UP	Down	UP	AK121870	OsIAA7 - Auxin-responsive Aux/IAA gene family member
		LOC_Os02g14030	1.332	-0.941	0.653	UP	Down	UP		hypothetical protein
		LOC_Os02g14080	-0.352	-0.93	-0.514		Down			hypothetical protein
		LOC_Os02g14290	-0.089	-2.56	0.359		Down		AK068881	scramblase family protein
		LOC_Os02g14430	-0.267	-0.847	0.023		Down		AK108037	peroxidase 68 precursor
		AK102101	-0.107	-0.98	-0.059		Down		AK102101	NAE
		LOC_Os02g15420	1.761	-1.238	1.789	UP	Down	UP		hypothetical protein
		LOC_Os02g15640	0.203	-0.709	0.24		Down		AK059303	AT-rich element binding factor 3
		LOC_Os02g15690	1.596	-1.665	-0.42	UP	Down		AK059595	polygalacturonase
		LOC_Os02g16330	-0.008	-2.082	-0.03		Down			xa1-like protein, X-hyb=LOC_Os02g16430
		LOC_Os02g16544	-0.332	-1.553	0.191		Down		AK241586	expressed protein, X-hyb=LOC_Os08g09610
		LOC_Os02g16920	2.514	-0.837	2.627	UP	Down	UP		retrotransposon protein, unclassified
		LOC_Os02g17240	-0.366	-1.003	-0.513		Down		AK072271	pollen-specific kinase partner protein
		LOC_Os02g17680	0.32	-0.895	-0.346		Down		AK072848	helix-loop-helix DNA-binding
		LOC_Os02g17860	-0.292	-0.81	-0.346		Down		AK070586	expressed protein
		LOC_Os02g17880	1.034	-1.293	0.614	UP	Down	UP		xyloglucan endotransglucosylase/hydrolase protein 26 precursor
		LOC_Os02g18450	-0.426	-1.096	-0.552		Down		AK072177	GTP-binding protein TypA/BipA
		LOC_Os02g18530	1.873	-1.138	-0.005	UP	Down			conserved hypothetical protein
		LOC_Os02g19450	-0.336	-0.675	-0.136		Down			heat shock protein HSP101
		LOC_Os02g20380	-0.481	-0.755	-0.444		Down		AK058816	expressed protein
		LOC_Os02g22650	-0.334	-0.831	-0.427		Down		AK100151	glycosyltransferase
		AK242228	1.06	-0.649	-0.399	UP	Down		AK242228	NAE
		LOC_Os02g24400	1.479	-1.16	1.647	UP	Down	UP		hypothetical protein
		LOC_Os02g27790	1.384	-1.007	-0.162	UP	Down			splicing factor 3B subunit 1
		LOC_Os02g28270	-0.488	-0.839	-0.048		Down			hypothetical protein
		LOC_Os02g28460	-0.023	-0.96	-0.031		Down			conserved hypothetical protein
		LOC_Os02g29980	-0.367	-1.696	0.074		Down		AK242880	glucan endo-1,3-beta-glucosidase 4 precursor
		LOC_Os02g30050	-0.407	-0.63	-0.073		Down		AK119704	60S ribosomal protein L35
		LOC_Os02g30600	-0.193	-0.776	-0.174		Down		AK105187	conserved hypothetical protein
		LOC_Os02g30624	-0.462	-0.639	-0.445		Down		AK058487	small nuclear ribonucleoprotein F
		LOC_Os02g30780	0.26	-1.571	0.685		Down	UP	AK111241	LGC1
		LOC_Os02g32650	1.002	-1.023	2.448	UP	Down	UP	AK063839	expressed protein
		LOC_Os02g33170	-0.004	-1.097	-0.015		Down			expressed protein
		LOC_Os02g33790	0.402	-1.973	0.239		Down			expressed protein
		LOC_Os02g34710	-0.109	-0.746	-0.546		Down			expressed protein
		LOC_Os02g36050	0.814	-1.112	-0.035	UP	Down			retrotransposon protein, unclassified
		LOC_Os02g37100	1.256	-2.12	1.733	UP	Down	UP	AK241077	expressed protein
		LOC_Os02g37850	-0.364	-1.877	-0.04		Down		AK241753	expressed protein
		LOC_Os02g38220	-0.507	-0.597	-0.312		Down			eukaryotic translation initiation factor 4B
		LOC_Os02g38410	1.21	-0.976	1.357	UP	Down	UP		BCL-2 binding anthanogene-1
		LOC_Os02g39280	2.259	-0.982	0.982	UP	Down	UP		C2 domain containing protein
		LOC_Os02g39384	0.059	-0.728	0.631		Down	UP	AK062478	expressed protein
		LOC_Os02g40070	0.727	-2.009	0.779	UP	Down	UP	AK112070	protein BABY BOOM 1
		LOC_Os02g40460	-0.192	-0.676	0.28		Down		AK058997	3-5-exoribonuclease/ RNA binding protein
		LOC_Os02g41904	1.498	-0.872	2.073	UP	Down	UP	AK121915	low-molecular-weight cysteine-rich protein LCR69 precursor
		LOC_Os02g42170	-0.556	-0.755	-0.396		Down			triacylglycerol lipase
		LOC_Os02g42314	-0.222	-0.631	-0.45		Down		AK059694	ubiquitin-conjugating enzyme E2 16
		LOC_Os02g42440	-0.282	-1.065	-0.492		Down		AK069779	FIP1
		LOC_Os02g42640	0.342	-0.865	-0.006		Down		AK101596	CBS domain containing protein
		LOC_Os02g42650	0.728	-2.166	1.662	UP	Down	UP	AK240809	beta-expansin 3 precursor
		LOC_Os02g42660	-0.483	-1.78	1.325		Down	UP	AK101968	dihydroceramide delta
		LOC_Os02g43220	-0.016	-1.235	-0.03		Down			polyamine oxidase
		LOC_Os02g43740	-0.106	-0.674	0.168		Down		AK101944	protein kinase G11A
		LOC_Os02g43900	1.837	-0.981	0.192	UP	Down		AK073462	expressed protein
		LOC_Os02g44108	-0.077	-1.06	-0.569		Down		AK059638	beta-expansin 4 precursor
		LOC_Os02g44330	-0.281	-0.713	-0.393		Down		AK063236	rho guanine nucleotide exchange factor
		LOC_Os02g44380	0.806	-1.73	0.406	UP	Down			beige/BEACH domain containing protein
		LOC_Os02g44490	-0.568	-1.751	0.022		Down		AK068885	phosphoribosylanthranilate transferase
		LOC_Os02g44654	-0.073	-1.903	-0.033		Down		AK069029	cytochrome P450 86A2
		LOC_Os02g44720	-0.143	-1.495	-0.508		Down		AK058228	expressed protein
		LOC_Os02g45570	0.145	-1.862	2.259		Down	UP	AK108170	growth-regulating factor
		LOC_Os02g46810	0.369	-0.707	-0.49		Down			amino acid transporter, X-hyb=LOC_Os01g43040
		LOC_Os02g46910	-0.337	-0.766	-0.295		Down		AK101915	xyloglucan endotransglucosylase/hydrolase protein 30 precursor
		LOC_Os02g47130	0.156	-2.506	0.221		Down		AK062786	expressed protein
		LOC_Os02g47150	1.202	-2.08	0.799	UP	Down	UP	AK063335	DNA topoisomerase 2
		LOC_Os02g47370	0.339	-0.868	0.032		Down		AK108297	transcription factor GT-3b
		LOC_Os02g47420	-0.504	-1.452	1.455		Down	UP	AK102549	pollen-specific kinase partner protein
		LOC_Os02g47620	0.394	-1.2	0.386		Down		AK063491	catalytic/ hydrolase
		LOC_Os02g48094	0.211	-1.888	-0.328		Down			expressed protein
		LOC_Os02g48620	-0.237	-0.941	-0.339		Down		AK121612	expressed protein
		LOC_Os02g48730	0.432	-1.659	0.124		Down		AK073093	rho GDP-dissociation inhibitor 1
		LOC_Os02g48900	-0.031	-0.925	-0.283		Down		AK099781	aspartic proteinase nepenthesin-1 precursor
		LOC_Os02g49460	-0.526	-2.15	0.455		Down		AK242878	auxin-independent growth promoter
		LOC_Os02g49520	0.776	-1.123	-0.125	UP	Down		AK120552	ubiquitin-protein ligase
		LOC_Os02g49560	-0.241	-0.641	-0.571		Down			G-box-binding factor 1
		LOC_Os02g49950	-0.121	-1.839	-0.201		Down		AK102091	spotted leaf protein 11
		LOC_Os02g50040	-0.255	-2.522	-0.157		Down		AK105446	endoglucanase 1 precursor
		LOC_Os02g50820	1.374	-1.861	0.61	UP	Down	UP	AK073562	permease I
		LOC_Os02g50910	1.279	-1.745	0.989	UP	Down	UP	AK106279	ATP binding protein
		AK064545	0.727	-1.536	0.415	UP	Down		AK064545	NAE
		LOC_Os02g51060	-0.022	-2.434	0.371		Down		AK058756	CSLA6 - cellulose synthase-like family A; mannan synthase
		LOC_Os02g51720	-0.578	-3.526	-0.441		Down		AK240796	expressed protein
		LOC_Os02g51799	0.117	-0.867	0.764		Down	UP		myb-like DNA-binding domain containing protein
		LOC_Os02g52280	0.966	-1.563	0.173	UP	Down		AK063964	expressed protein
		AK107943	-0.419	-0.81	-0.189		Down		AK107943	NAE
		LOC_Os02g52490	0.901	-1.116	0.147	UP	Down		AK110321	expressed protein
		LOC_Os02g52630	0.876	-1.276	0.575	UP	Down		AK102499	fucosyltransferase 7
		LOC_Os02g53180	-0.095	-2.55	-0.004		Down		AK071557	1-aminocyclopropane-1-carboxylate oxidase 1
		LOC_Os02g53690	0.498	-1.045	1.103		Down	UP	AK109652	atGRF5
		LOC_Os02g54060	-0.095	-1.334	0.72		Down	UP	AK073762	chaperonin, chloroplast precursor
		LOC_Os02g54870	1.366	-0.991	0.951	UP	Down	UP	AK243186	expressed protein
		AK102637	-0.174	-2.562	-0.063		Down		AK102637	NAE
		LOC_Os02g55410	0.344	-2.8	0.304		Down		AK073980	DNA replication licensing factor MCM5
		LOC_Os02g55580	-0.462	-1.299	-0.073		Down			hypothetical protein
		LOC_Os02g55820	0.023	-0.759	0.036		Down			conserved hypothetical protein
		LOC_Os02g56490	0.365	-2.514	0.587		Down	UP	AK103377	expressed protein
		LOC_Os02g56720	0.408	-2.379	0.415		Down		AK107665	dihydroflavonol-4-reductase
		LOC_Os02g56860	0.163	-0.616	-0.205		Down		AK107210	acyltransferase
		LOC_Os02g56920	-0.264	-2.131	0.001		Down		AK068166	CER1
		LOC_Os02g56930	0.044	-3.15	-0.509		Down		AK111376	expressed protein
		LOC_Os02g57000	-0.256	-0.875	-0.038		Down		AK108780	C2 domain containing protein
		LOC_Os02g57140	0.989	-2.03	1.139	UP	Down	UP	AK101167	expressed protein
		LOC_Os02g57740	0.205	-0.83	-0.241		Down			conserved hypothetical protein
		LOC_Os02g57770	-0.057	-1.711	-0.569		Down			xyloglucan endotransglucosylase/hydrolase protein 32 precursor
		LOC_Os02g57854	-0.497	-0.764	-0.499		Down		AK240995	vacuolar ATP synthase subunit F
		LOC_Os02g58320	-0.319	-0.883	-0.365		Down		AK120917	protein BRICK1
		LOC_Os02g58480	1.763	-2.131	0.161	UP	Down		AK065549	sucrose synthase 2
		LOC_Os03g01530	-0.413	-0.852	0.215		Down		AK243618	tubulin beta-2 chain
		LOC_Os03g01590	0.253	-2.29	0.258		Down			protein PAIR1
		LOC_Os03g01600	-0.561	-1.909	0.313		Down		AK108687	branched-chain-amino-acid aminotransferase
		LOC_Os03g02160	-0.263	-0.703	-0.364		Down		AK112095	zinc finger C-x8-C-x5-C-x3-H type family protein
		LOC_Os03g02240	0.14	-2.614	-0.523		Down		AK241800	AT-GTL1
		LOC_Os03g02320	0.381	-0.6	-0.249		Down		AK121970	ATP binding protein
		LOC_Os03g02820	0.398	-1.605	0.989		Down	UP	AK101925	expressed protein
		LOC_Os03g03500	0.642	-1.781	-0.199	UP	Down		AK099929	GMFP5
		LOC_Os03g03570	0.687	-2.486	0.372	UP	Down		AK103401	ATP binding protein
		LOC_Os03g03860	0.325	-0.586	0.277		Down		AK073872	expressed protein
		LOC_Os03g04140	-0.331	-0.732	-0.47		Down		AK067089	serine acetyltransferase 2
		LOC_Os03g04210	-0.16	-1.119	-0.334		Down			IQ calmodulin-binding motif family protein
		LOC_Os03g04240	0.859	-2.33	-0.531	UP	Down		AK059955	glutathione S-transferase
		LOC_Os03g04250	0.035	-3.387	-0.365		Down		AK059226	glutathione S-transferase 6
		LOC_Os03g04490	-0.535	-1.227	-0.025		Down		AK064723	cyclin dependent kinase inhibitor
		LOC_Os03g04530	0.013	-3.5	-0.111		Down		AK105857	cytochrome P450 86A2
		LOC_Os03g05030	1.811	-0.811	0.195	UP	Down			dirigent-like protein
		LOC_Os03g05440	-0.321	-2.548	-0.478		Down		AK110468	expressed protein
		LOC_Os03g05520	-0.38	-1.384	-0.165		Down		AK243567	nicotiana lesion-inducing like
		LOC_Os03g05560	-0.271	-2.134	-0.006		Down			RING-H2 finger protein ATL5I
		LOC_Os03g06010	0.705	-1.83	-0.38	UP	Down			alpha-expansin 17 precursor
		LOC_Os03g06020	-0.432	-1.437	0.609		Down	UP		alpha-expansin 17 precursor, X-hyb=LOC_Os03g31480
		LOC_Os03g06120	-0.352	-1.856	0.943		Down	UP	AK063160	domain of unknown function DUF614 containing protein
		LOC_Os03g07540	0.32	-1.321	1.69		Down	UP	AK241674	DNA binding protein
		LOC_Os03g08060	-0.252	-0.68	-0.525		Down		AK072285	elongation factor 1-alpha
		LOC_Os03g08150	0.939	-1.441	-0.467	UP	Down			germin-like protein subfamily 1 member 1 precursor, X-hyb=LOC_Os03g07960
		LOC_Os03g08730	-0.344	-0.724	-0.447		Down		AK107127	uroporphyrinogen-III synthase
		LOC_Os03g08740	-0.542	-0.837	-0.509		Down		AK112037	expressed protein
		LOC_Os03g08790	-0.079	-2.042	-0.424		Down		AK062232	aspartic proteinase nepenthesin-1 precursor
		LOC_Os03g08960	-0.272	-0.601	-0.111		Down		AK101522	homeodomain-leucine zipper transcription factor TaHDZipI-1
		LOC_Os03g09120	-0.116	-0.817	-0.058		Down		AK070228	expressed protein
		AK099998	0.659	-0.974	0.197	UP	Down		AK099998	NAE
		LOC_Os03g10210	0.935	-1.447	-0.35	UP	Down		AK073446	DNA binding protein
		LOC_Os03g10240	0.142	-1.382	-0.219		Down		AK069890	expressed protein
		LOC_Os03g10800	1.405	-1.653	1.053	UP	Down	UP	AK105404	transposon protein, Mutator sub-class
		LOC_Os03g10870	-0.308	-0.624	-0.426		Down		AK058618	expressed protein
		LOC_Os03g11300	-0.409	-1.648	-0.376		Down		AK240719	expressed protein
		LOC_Os03g11380	-0.462	-1.886	0.655		Down	UP	AK064327	SNAP25 homologous protein SNAP29
		LOC_Os03g12140	0.274	-1.878	-0.365		Down		AK109516	glucan endo-1,3-beta-glucosidase 3 precursor
		LOC_Os03g13010	-0.426	-1.175	-0.436		Down		AK068218	ubiquitin-protein ligase
		LOC_Os03g13060	-0.1	-1.076	-0.192		Down			hypothetical protein
		LOC_Os03g13080	0.286	-1.01	-0.376		Down			nod-factor receptor 5
		LOC_Os03g13130	1.874	-0.715	1.45	UP	Down	UP	AK108855	ternary complex factor MIP1
		LOC_Os03g13540	-0.446	-1.85	-0.551		Down		AK070684	purple acid phosphatase 1
		LOC_Os03g13570	-0.004	-1.12	-0.398		Down		AK061284	xyloglucan endotransglucosylase/hydrolase protein 27 precursor
		LOC_Os03g14010	1.675	-0.615	1.334	UP	Down	UP	AK059149	hydrolase, hydrolyzing O-glycosyl compounds
		LOC_Os03g14080	0.984	-2.527	0.889	UP	Down	UP	AK103524	auxin transporter-like protein 3
		LOC_Os03g14150	1.847	-2.144	0.668	UP	Down	UP	AK064707	expressed protein
		LOC_Os03g14210	-0.474	-1.507	-0.167		Down		AK106861	glucan endo-1,3-beta-glucosidase 7 precursor
		LOC_Os03g15220	0.645	-3.095	-0.273	UP	Down		AK058775	expressed protein
		AK241847	0.841	-1.722	0.91	UP	Down	UP	AK241847	NAE
		LOC_Os03g15790	0.788	-2.265	-0.092	UP	Down			nucleic acid binding protein
		LOC_Os03g15820	-0.12	-0.822	-0.022		Down			hypothetical protein
		LOC_Os03g17040	0.235	-1.253	-0.44		Down			hypothetical protein
		LOC_Os03g17210	0.443	-0.833	0.063		Down		AK242590	expressed protein
		LOC_Os03g17350	-0.339	-1.619	0.518		Down		AK072135	ATPase, coupled to transmembrane movement of substances
		LOC_Os03g18520	0.498	-1.876	0.22		Down			glucan endo-1,3-beta-glucosidase 5 precursor
		LOC_Os03g18960	1.557	-2.345	0.603	UP	Down	UP	AK062764	calmodulin binding protein
		LOC_Os03g19080	-0.232	-2.723	-0.067		Down		AK069222	expressed protein
		LOC_Os03g19180	-0.583	-1.099	-0.039		Down			hypothetical protein
		LOC_Os03g19330	-0.429	-1.055	0.7		Down	UP		glycosyltransferase 3
		LOC_Os03g19350	1.187	-1.575	-0.169	UP	Down			ATP-dependent protease La family protein
		LOC_Os03g19470	0.525	-1.505	1.275		Down	UP		expressed protein
		LOC_Os03g19610	-0.083	-1.286	0		Down		AK100728	pectinesterase precursor
		LOC_Os03g19780	1.389	-1.259	0.423	UP	Down		AK103709	expressed protein
		LOC_Os03g20380	0.447	-1.015	0.493		Down		AK111752	CIPK-like protein 1
		LOC_Os03g20440	-0.53	-0.689	-0.4		Down		AK108145	VQ motif family protein
[truncated: 2,672 more rows]
