# Supplementary material for: Comparative analysis of root transcriptome profiles of two pairs of drought-tolerant and susceptible rice near-isogenic lines under different drought stress
Source: BMC Plant Biol. 2011 Dec 2;11:174. doi: 10.1186/1471-2229-11-174 (PMC3268746; doi:10.1186/1471-2229-11-174)
Supplement: Additional file 4 — Changes in transcription of genes of different functional categories in roots of rice genotypes in response to drought stress treatments. In this table, 10 = IR77298-14-1-2-B-10, 13 = IR77298-14-1-2-B-13, 11 = IR77298-5-6-B-11, and 18 = IR77298-5-6-B-18. 10vs18 is comparisons of DEGs commonly expressed in IR77298-14-1-2-B-10 versus IR77298-5-6-B-18, respectively. Common: ALL shows commonly expressed DEGs in two tolerant NILs as well as all genotypes over all drought stress treatments. [file 1471-2229-11-174-S4.XLS]

## Sheet: Table 3
	Additional File 4. Changes in transcription of genes of different functional categories in roots of rice genotypes in response to water stress treatments
	Category				No of genes	0.2FTSW																0.5FTSW																ALL
						IR64		10		13		11		18			common					IR64		10		13		11		18			common
																	10:18†		all														10:18†		all			10:18†		all
						Up	Down	Up	Down	Up	Down	Up	Down	Up	Down		Up	Down	Up	Down		Up	Down	Up	Down	Up	Down	Up	Down	Up	Down		Up	Down	Up	Down		Up	Down	Up	Down
	1- Cell growth
			Cell wall
			Expansins		52	15	47	14	55	15	45	12	51	14	51		0	0	1	27		22	31	15	54	21	28	16	52	16	50		0	1	2	12		0	0	1	10
			Extensins		10	1	6	1	6	1	4	1	6	1	6		0	0	1	5		2	4	0	5	3	4	2	6	1	5		0	0	0	3		0	0	0	3
			Cellulose synthase		45	11	14	12	21	13	18	10	16	12	17		0	1	7	12		13	11	12	19	12	11	13	18	13	16		1	0	8	4		0	0	5	4
			Xyluglucans		47	6	26	4	29	8	21	7	25	4	28		0	0	2	18		9	14	8	27	12	10	8	23	8	27		0	3	5	7		0	0	2	7
		Sub-total			154	33	93	31	111	37	88	30	98	31	102		0	1	11	62		46	60	35	105	48	53	39	99	38	98		1	4	15	26		0	0	8	24
			Cytoskeleton
			Actin filaments		21	7	3	10	1	8	3	6	2	7	3		0	0	4	1		6	3	6	1	8	3	7	2	7	2		0	0	5	1		0	0	4	1
			Microtubules		18	7	2	6	4	8	1	6	2	7	4		0	2	5	1		5	1	6	6	7	0	7	1	7	4		0	2	3	0		0	1	2	0
		Sub-total			39	14	5	16	5	16	4	12	4	14	7		0	2	9	2		11	4	12	7	15	3	14	3	14	6		0	2	8	1		0	1	6	1
	2-Hormone biosynthesis
			Abscisic acid		11	7	1	6	2	7	0	7	1	6	0		0	0	5	0		7	0	8	0	9	0	7	0	7	0		0	0	7	0		0	0	5	0
			Gibberellin		16	4	5	3	4	1	4	3	6	4	4		0	0	0	3		3	3	4	4	1	6	2	4	4	4		0	0	1	2		0	0	0	1
			Auxin		20	5	6	10	5	7	4	9	3	11	4		1	0	5	1		6	3	10	4	8	2	10	1	9	4		0	1	4	0		0	0	4	0
			Ethylene		32	16	9	16	9	13	10	15	7	14	9		0	0	11	6		10	9	14	7	13	8	10	7	13	7		0	0	6	6		0	0	5	4
		Sub-total			79	32	21	35	20	28	18	34	17	35	17		1	0	21	10		26		36	15	31	16	29	12	33	15		0	1	18	8		0	0	14	5
	3- Cellular transport
			Ion channels		153	40	42	43	40	40	45	41	35	38	42		3	0	27	24		44	32	37	43	42	40	39	38	42	42		0	1	30	20		0	0	24	14
			Pump		228	70	48	72	51	70	57	68	42	58	48		1	2	48	30		53	41	57	51	55	44	58	37	59	46		1	5	31	22		0	0	24	16
			secondray transporters		682	202	188	217	190	186	195	196	184	208	174		9	1	137	142		182	165	207	193	192	174	194	188	202	178		6	4	121	117		1	0	98	93
			Unclassified		11	1	7	0	6	0	5	1	6	1	5		0	0	0	4		0	6	0	5	0	6	0	6	0	7		0	0	0	5		0	0	0	3
		Sub-total			1074	313	285	332	287	296	302	306	267	305	269		13	3	212	200		279	244	301	292	289	264	291	269	303	273		7	10	182	164		1	0	146	126
	4- Amino acid metabolism
			proline & arginine		42	13	12	16	12	15	12	12	12	14	12		0	0	10	11		12	11	15	12	10	13	14	13	16	12		1	0	7	8		0	0	4	7
			Glutamate, Asparatate, Alanine		40	11	18	12	18	10	20	11	17	11	16		0	0	10	15		8	17	10	16	8	19	10	19	11	16		1	0	8	15		0	0	7	12
		Sub-total			82	24	30	28	30	25	32	23	29	25	28		0	0	20	26		20	28	25	28	18	32	24	32	27	28		2	0	15	23		0	0	11	19
	5-Reactive oxygene species
			Flavonoid		20	4	3	7	3	5	5	6	5	8	2		1	0	3	2		2	9	7	3	6	5	3	6	3	2		0	0	1	2		0	0	1	2
			Superoxide desmutase		8	6	1	6	1	4	1	5	1	6	1		0	0	4	1		4	1	5	1	4	1	5	1	5	1		0	0	3	1		0	0	3	1
			Ascorbate		12	8	0	8	0	8	0	8	0	8	0		0	0	8	0		7	0	9	0	9	0	9	1	9	0		0	0	6	0		0	0	6	0
			Thioredoxin		3	1	1	2	1	1	1	1	1	1	1		0	0	0	1		0	1	2	1	0	1	0	1	1	1		1	0	0	1		0	0	0	1
			Peroxiredoxin		9	6	1	6	1	5	1	6	1	6	1		0	0	5	1		6	0	6	1	5	1	5	1	6	1		0	0	4	0		0	0	4	0
			Ferritin		3	3	0	3	0	3	0	3	0	3	0		0	0	3	0		3	0	2	0	3	0	3	0	3	0		0	0	2	0		0	0	2	0
			Glutathione		47	11	17	12	13	10	15	10	19	10	18		0	0	10	11		17	12	16	13	12	13	14	14	13	16		0	0	12	10		0	0	9	9
			Glutaredoxin		36	11	4	11	4	10	8	9	4	10	4		0	0	6	2		4	4	8	4	7	2	6	2	8	3		1	0	3	1		0	0	2	1
		Sub-total			138	50	27	55	23	46	31	48	31	52	27		1	0	39	18		43	27	55	23	46	23	45	26	48	24		2	0	31	15		0	0	27	14
	6- Signalling and abiotic stress related
			Chaperons		106	44	9	49	9	50	11	47	11	42	11		0	0	30	6		21	7	33	10	34	8	28	11	32	11		1	0	14	2		0	0	11	1
			LEA		18	15	0	15	1	15	0	15	0	15	1		0	1	15	0		11	3	14	2	15	0	14	1	14	2		0	0	11	0		0	0	11	0
			Dehydrins		8	8	0	8	0	8	0	8	0	8	0		0	0	8	0		8	0	8	0	8	0	8	0	8	0		0	0	8	0		0	0	8	0
			ABA responsive		60	22	14	20	15	19	14	23	15	20	14		0	0	16	9		17	12	18	12	19	13	18	11	18	13		0	0	12	9		0	0	10	5
			CIPK		30	11	6	12	9	9	6	11	7	13	8		0	1	7	4		11	7	12	6	11	5	10	7	9	7		0	1	7	3		0	1	7	1
			CDPK		30	8	7	8	5	8	8	6	7	4	8		0	0	1	5		8	4	2	8	5	9	8	7	5	7		0	1	1	3		0	0	0	0
			Calmodulins		37	7	15	8	17	8	16	7	16	7	14		0	0	4	13		9	10	9	8	9	11	8	12	10	12		0	0	6	5		0	0	4	5
			RLCK		287	46	73	61	73	49	78	53	78	52	79		0	1	30	52		39	81	53	73	47	74	56	72	49	74		1	1	22	44		0	0	14	38
		Sub-total			576	161	124	181	129	166	133	170	134	161	135		0	3	111	89		124	124	149	119	148	120	150	121	145	126		2	3	81	66		0	1	65	50
	7- Transcription factors				2336	493	618	487	648	483	622	449	614	437	625		13	8	287	436		373	524	428	488	378	590	412	571	434	593		16	6	193	323		1	0	147	263
	8-Carbohydrate metabolism
			Glycolysis		87	30	18	33	21	28	22	31	19	30	20		0	0	26	17		22	21	31	23	27	21	27	23	31	22		3	0	18	17		0	0	15	14
			Citrate cycle		48	19	4	16	8	18	6	19	6	18	9		0	0	15	2		10	4	17	7	14	6	14	5	17	5		3	0	8	4		0	0	7	2
			Fructose & Mannose		41	13	6	15	8	12	11	11	8	12	11		0	0	9	5		7	12	11	12	12	10	10	11	10	10		0	0	6	8		0	0	4	3
			Starch and sucrose		78	24	16	23	17	21	16	22	15	23	17		1	0	18	12		20	10	23	17	20	14	20	14	20	15		1	1	11	7		0	0	11	6
			Ascorbate & Aldarate		24	9	1	11	2	7	2	9	1	9	2		0	0	7	1		8	1	13	2	10	2	13	1	13	2		1	0	5	1		0	0	5	1
			Inositol_Phospahe		28	6	5	6	6	8	7	6	3	5	6		0	0	4	2		6	4	5	6	8	5	6	4	4	6		0	1	4	3		0	0	3	2
		Sub-total			278	95	45	98	56	86	57	92	49	92	59		1	0	75	37		67	48	95	61	83	53	84	54	91	54		8	1	48	37		0	0	42	26
	Grand Total				4756	1215	1248	1263	1309	1183	1287	1164	1243	1152	1269		29	17	785	880		989	1059	1136	1138	1056	1154	1088	1187	1133	1217		38	27	591	663		2	2	466	528
	†: commonly expressed genes between the two tolerant NILs
