# Supplementary material for: Comparative analysis of root transcriptome profiles of two pairs of drought-tolerant and susceptible rice near-isogenic lines under different drought stress
Source: BMC Plant Biol. 2011 Dec 2;11:174. doi: 10.1186/1471-2229-11-174 (PMC3268746; doi:10.1186/1471-2229-11-174)
Supplement: Additional file 5 — Gene expression profiles related to cell growth category in roots of rice genotypes under two drought stress treatments. In this table, 0.2 FTSW indicates 20 percent of fraction of transpirable soil water which is considered as severe drought stress treatment, and 0.5 FTSW indicates 50 percent of fraction of transpirable soil water which is considered as mild drought stress treatment. A transcript is considered as up-regulated, if log2-ratio >0.585 and down-regulated if log2-ratio <-0.585, and a 0.585≥log2-ratio≥-0.585 is considered as no change. 10: IR77298-14-1-2-B-10, 13: IR77298-14-1-2-B-13, 11: IR77298-5-6-B-11, and 18: IR77298-5-6-B-18. [file 1471-2229-11-174-S5.XLS]

## Sheet: Cell growth
Additional Table 5: Differential expression analysis of cell growth genes in roots of rice NILs under two drought stress conditions. A gene is considered differentially expressed if it is up- or down-regulated >1.5 folds with a -0.585< log2ratio<0.585, at P value less than 0.05.
		Gene_ID	gene name	Gene expression values ( Log2 ratio)											Expression direction
				0.2FTSW					0.5FTSW						0.2FTSW					0.5FTSW					Genebank ID	description (TIGR)
				IR64	10	13	11	18	IR64	10	13	11	18		IR64	10	13	11	18	IR64	10	13	11	18
1) Cell wall related genes
	A) Genes commonly up-regulated in all rice genotyptes in each and over drought stress treatments:
		LOC_Os01g54620	cellulose synthase	3.269	2.011	1.945	1.26	2.339	1.472	1.426	3.405	1.412	1.666		1	1	1	1	1	1	1	1	1	1	AK100475	CESA4 - cellulose synthase
		LOC_Os09g25490	cellulose synthase	4.052	2.341	1.313	2.515	3.233	1.971	1.821	2.615	2.259	2.421		1	1	1	1	1	1	1	1	1	1	AK121170	CESA9 - cellulose synthase
		LOC_Os03g26044	cellulose synthase-like family A	3.414	2.798	3.023	3.209	2.745	2.724	3.022	2.872	2.769	3.027		1	1	1	1	1	1	1	1	1	1	AK110517	CSLA5 - cellulose synthase-like family A; mannan synthase
		LOC_Os06g22980	cellulose synthase-like family D	2.494	2.083	3.415	1.554	3.227	2.416	4.032	3.644	1.439	2.979		1	1	1	1	1	1	1	1	1	1	AK072260	CSLD5 - cellulose synthase-like family D
		LOC_Os07g36610	cellulose synthase-like family F	2.381	0.921	1.509	2.456	2.626	1.497	1.655	1.835	2.72	2.148		1	1	1	1	1	1	1	1	1	1	AK242890	CSLF9 - cellulose synthase-like family F; beta1,3;1,4 glucan synthase
		LOC_Os03g04020	expansin-like	1.456	1.196	1.188	1.473	1.254	1.159	1.139	1.075	1.397	1.023		1	1	1	1	1	1	1	1	1	1	AK099870	expansin-like 3 precursor
		LOC_Os10g39840	Xyloglucan endo-transglycosylase (XET) C-terminus	0.975	2.379	1.124	2.336	1.745	1.279	2.43	0.937	2.111	3.061		1	1	1	1	1	1	1	1	1	1		xyloglucan endotransglucosylase/hydrolase protein 32 precursor
		LOC_Os10g42670	Xyloglucan endo-transglycosylase (XET) C-terminus	1.481	2.212	1.268	1.434	1.885	2.408	3.848	3.193	2.926	3.429		1	1	1	1	1	1	1	1	1	1	AK060094	xyloglucan endotransglucosylase/hydrolase protein 30 precursor
		LOC_Os03g59340	cellulose synthase	1.123	2.256	2.079	1.821	2.514	0.035	0.201	0.06	0.782	1.293		1	1	1	1	1				1	1	AK069196	CESA2 - cellulose synthase
		LOC_Os06g02180	cellulose synthase-like family D	1.525	2.209	1.819	1.026	1.305	-0.156	1.195	1.095	0.647	0.573		1	1	1	1	1		1	1	1		AK105393	CSLD2 - cellulose synthase-like family D
		LOC_Os11g41120	extensin	1.193	0.771	1.818	1.342	1.178	-0.038	0.389	1.526	0.845	0.59		1	1	1	1	1			1	1	1		pistil-specific extensin-like protein precursor
		LOC_Os02g16839	alpha-expansin	1.418	1.737	0.145	1.043	0.897	1.844	3.268	1.247	2.007	3.232		1	1		1	1	1	1	1	1	1		alpha-expansin 3 precursor
		LOC_Os10g32980	cellulose synthase	2.36	0.638	0.627	0.545	1.855	1.367	1.062	2.878	0.623	1.099		1	1	1		1	1	1	1	1	1	AK072259	CESA7 - cellulose synthase
		LOC_Os06g42020	cellulose synthase-like family A	0.097	0.001	0.82	0.059	0.968	3.395	1.402	3.468	2.374	2.673				1		1	1	1	1	1	1	AK242831	CSLA9 - cellulose synthase-like family A
		LOC_Os09g25900	cellulose synthase-like family C	0.172	-0.31	0.798	0.534	0.612	1.338	0.634	2.165	0.977	1.339				1		1	1	1	1	1	1		CSLC2 - cellulose synthase-like family C
		LOC_Os06g48180	Xyloglucan endo-transglycosylase (XET) C-terminus	-0.546	-0.681	0.635	0.13	-0.105	1.282	0.891	2.282	1.33	1.5			-1	1			1	1	1	1	1	AK105934	xyloglucan endotransglucosylase/hydrolase protein 23 precursor
		LOC_Os06g48200	Xyloglucan endo-transglycosylase (XET) C-terminus	2.087	-0.092	2.189	1.01	0.273	2.854	2.314	3.312	3.154	1.546		1		1	1		1	1	1	1	1	AK105513	xyloglucan endotransglucosylase/hydrolase protein 23 precursor
		LOC_Os08g13980	Xyloglucan endo-transglycosylase (XET) C-terminus	1.592	0.077	0.116	0.934	0.386	1.834	1.988	1.259	2.185	1.354		1			1		1	1	1	1	1		xyloglucan endotransglucosylase/hydrolase protein 15, X-hyb=LOC_Os06g48200
	B) Genes commonly down-regulated in all rice genotyptes in each and over drought stress treatments:
		LOC_Os01g14650	alpha-expansin	-6.407	-5.353	-4.228	-4.947	-4.674	-1.329	-3.91	-1.839	-3.332	-3.294		-1	-1	-1	-1	-1	-1	-1	-1	-1	-1	AK111100	alpha-expansin 15 precursor
		LOC_Os01g14660	alpha-expansin	-4.834	-5.027	-4.6	-4.85	-4.954	-4.359	-4.205	-2.925	-4.729	-4.144		-1	-1	-1	-1	-1	-1	-1	-1	-1	-1		alpha-expansin 4 precursor
		LOC_Os03g06040	alpha-expansin	-3.685	-3.194	-2.11	-2.785	-4.142	-5.025	-6.686	-2.788	-4.613	-6.217		-1	-1	-1	-1	-1	-1	-1	-1	-1	-1	AK243246	alpha-expansin 15 precursor
		LOC_Os05g19570	alpha-expansin	-8.745	-8.572	-6.53	-8.454	-7.758	-3.194	-3.864	-1.47	-6.235	-4.996		-1	-1	-1	-1	-1	-1	-1	-1	-1	-1	AK060313	alpha-expansin 1 precursor
		LOC_Os05g19600	alpha-expansin	-7.252	-7.8	-5.903	-7.478	-8.52	-1.851	-3.797	-1.346	-5.377	-4.689		-1	-1	-1	-1	-1	-1	-1	-1	-1	-1		alpha-expansin 17 precursor
		LOC_Os03g01270	beta-expansin	-5.728	-5.795	-5.513	-5.981	-5.405	-2.759	-4.252	-2.813	-5.549	-4.375		-1	-1	-1	-1	-1	-1	-1	-1	-1	-1	AK061423	beta-expansin 1a precursor
		LOC_Os04g46650	beta-expansin	-4.036	-4.72	-1.524	-3.186	-4.405	-4.327	-4.43	-1.682	-3.399	-4.525		-1	-1	-1	-1	-1	-1	-1	-1	-1	-1		beta-expansin 2 precursor
		LOC_Os10g40710	beta-expansin	-7.019	-5.739	-6.245	-6.475	-5.25	-1.435	-2.392	-1.113	-4.049	-2.324		-1	-1	-1	-1	-1	-1	-1	-1	-1	-1	AK061068	beta-expansin 1a precursor
		LOC_Os10g40720	beta-expansin	-3.521	-3.302	-3.629	-3.675	-3.533	-3.073	-2.709	-1.883	-3.679	-3.058		-1	-1	-1	-1	-1	-1	-1	-1	-1	-1	AK100959	beta-expansin 1a precursor
		LOC_Os03g07350	cellulose synthase-like family A	-2.073	-2.114	-2.724	-1.462	-1.638	-3.035	-2.483	-2.825	-2.115	-1.828		-1	-1	-1	-1	-1	-1	-1	-1	-1	-1		CSLA4 - cellulose synthase-like family A; mannan synthase, X-hyb=LOC_Os09g26770
		LOC_Os07g36700	cellulose synthase-like family F	-2.681	-3.044	-2.784	-2.917	-2.55	-2.683	-3.057	-3.047	-3.179	-3.18		-1	-1	-1	-1	-1	-1	-1	-1	-1	-1		CSLF1 - cellulose synthase-like family F, X-hyb=LOC_Os07g36690
		LOC_Os07g36750	cellulose synthase-like family F	-5.683	-4.019	-4.347	-4.704	-5.169	-5.807	-4.64	-4.347	-4.897	-5.042		-1	-1	-1	-1	-1	-1	-1	-1	-1	-1		CSLF3 - cellulose synthase-like family F; beta1,3;1,4 glucan synthase
		LOC_Os10g20260	cellulose synthase-like family F	-4.823	-7.024	-6.596	-6.117	-6.176	-5.524	-6.779	-6.249	-4.374	-3.455		-1	-1	-1	-1	-1	-1	-1	-1	-1	-1	AK110467	CSLF7 - cellulose synthase-like family F; beta1,3;1,4 glucan synthase
		LOC_Os06g50960	expansin-like	-2.042	-1.941	-1.55	-2.138	-2.152	-0.663	-0.932	-0.729	-1.169	-0.777		-1	-1	-1	-1	-1	-1	-1	-1	-1	-1	AK072728	expansin-like 3 precursor
		LOC_Os01g52660	extensin	-7.348	-7.428	-5.256	-7.008	-6.19	-3.02	-5.234	-1.335	-6.64	-5.257		-1	-1	-1	-1	-1	-1	-1	-1	-1	-1	AK064172	pistil-specific extensin-like protein precursor
		LOC_Os04g32850	extensin	-0.86	-0.901	-0.752	-1.104	-0.617	-1.257	-1.359	-1.44	-1.877	-1.522		-1	-1	-1	-1	-1	-1	-1	-1	-1	-1	AK072320	extensin precursor
		LOC_Os05g45460	extensin	-7.663	-8.027	-5.306	-7.278	-7.19	-0.934	-5.329	-0.751	-5.942	-4.757		-1	-1	-1	-1	-1	-1	-1	-1	-1	-1	AK063991	pistil-specific extensin-like protein precursor
		LOC_Os02g17534	Xyloglucan fucosyltransferase	-4.764	-5.293	-6.477	-3.991	-4.689	-4.21	-3.679	-6.626	-3.847	-4.213		-1	-1	-1	-1	-1	-1	-1	-1	-1	-1	AK060517	fucosyltransferase 8
		LOC_Os02g52610	Xyloglucan fucosyltransferase	-1.367	-1.453	-1.429	-1.225	-1.419	-0.941	-1.126	-0.94	-0.847	-1.003		-1	-1	-1	-1	-1	-1	-1	-1	-1	-1	AK100977	galactoside 2-alpha-L-fucosyltransferase
		LOC_Os04g37640	Xyloglucan fucosyltransferase	-4.623	-4.261	-2.585	-4.019	-4.573	-3.736	-4.132	-3.651	-3.313	-3.453		-1	-1	-1	-1	-1	-1	-1	-1	-1	-1	AK110929	fucosyltransferase 7
		LOC_Os02g17900	Xyloglucan endo-transglycosylase (XET) C-terminus	-3.577	-5.76	-3.152	-3.989	-5.001	-5.839	-6.118	-4.533	-5.026	-5.691		-1	-1	-1	-1	-1	-1	-1	-1	-1	-1		xyloglucan endotransglucosylase/hydrolase protein 26 precursor
		LOC_Os04g51520	Xyloglucan endo-transglycosylase (XET) C-terminus	-4.609	-4.301	-3.783	-4.392	-4.305	-2.898	-3.507	-3.179	-3.563	-3.194		-1	-1	-1	-1	-1	-1	-1	-1	-1	-1	AK059203	xyloglucan endotransglycosylase/hydrolase protein 8 precursor
		LOC_Os07g34580	Xyloglucan endo-transglycosylase (XET) C-terminus	-2.769	-2.99	-3.481	-2.146	-2.957	-0.757	-1.517	-2.424	-1.116	-1.918		-1	-1	-1	-1	-1	-1	-1	-1	-1	-1	AK073731	xyloglucan endotransglucosylase/hydrolase protein 8 precursor
		LOC_Os08g14200	Xyloglucan endo-transglycosylase (XET) C-terminus	-3.625	-5.226	-3.39	-3.504	-5.208	-2.735	-4.303	-2.603	-2.963	-4.182		-1	-1	-1	-1	-1	-1	-1	-1	-1	-1		xyloglucan endotransglucosylase/hydrolase protein 23 precursor
		LOC_Os01g16770	alpha-expansin	-2.757	-2.989	-1.185	-3.354	-2.886	-1.777	-2.952	-0.398	-3.047	-2.48		-1	-1	-1	-1	-1	-1	-1		-1	-1		alpha-expansin 10 precursor
		LOC_Os01g60770	alpha-expansin	-3.742	-4.221	-4.536	-3.857	-3.255	-0.837	-1.787	0.152	-3.062	-1.609		-1	-1	-1	-1	-1	-1	-1		-1	-1	AK070463	alpha-expansin 10 precursor
		LOC_Os02g16730	alpha-expansin	-5.221	-5.596	-2.626	-3.888	-4.153	-1.809	-3.138	-0.165	-3.106	-2.382		-1	-1	-1	-1	-1	-1	-1		-1	-1		alpha-expansin 1 precursor
		LOC_Os03g06000	alpha-expansin	-5.145	-4.982	-5.386	-5	-4.73	-0.417	-3.428	-0.818	-2.969	-3.083		-1	-1	-1	-1	-1		-1	-1	-1	-1		alpha-expansin 17 precursor
		LOC_Os03g06010	alpha-expansin	-5.262	-6.202	-3.982	-5.501	-5.591	0.705	-1.83	-0.38	-3.63	-3.682		-1	-1	-1	-1	-1	1	-1		-1	-1		alpha-expansin 17 precursor
		LOC_Os03g06020	alpha-expansin	-2.23	-2.779	-1.193	-1.62	-2.543	-0.432	-1.437	0.609	-2.188	-2.694		-1	-1	-1	-1	-1		-1	1	-1	-1		alpha-expansin 17 precursor, X-hyb=LOC_Os03g31480
		LOC_Os03g31480	alpha-expansin	-3.555	-1.945	-2.752	-3.079	-3.041	0.015	-1.902	1.202	-2.681	-2.792		-1	-1	-1	-1	-1		-1	1	-1	-1	AK111273	alpha-expansin 15 precursor
		LOC_Os04g15840	alpha-expansin	-6.164	-6.607	-3.247	-4.57	-5.952	-0.817	-1.135	0.91	-2.333	-2.012		-1	-1	-1	-1	-1	-1	-1	1	-1	-1	AK069548	alpha-expansin 1 precursor
		LOC_Os06g41700	alpha-expansin	-4.476	-6.353	-4.246	-4.804	-5.149	0.984	-1.655	-0.707	-0.751	-1.057		-1	-1	-1	-1	-1	1	-1	-1	-1	-1	AK101940	alpha-expansin 20 precursor
		LOC_Os06g50400	alpha-expansin	-4.019	-4.432	-2.819	-3.71	-3.942	0.127	-1.942	-1.412	-2.545	-2.432		-1	-1	-1	-1	-1		-1	-1	-1	-1	AK070133	alpha-expansin 1 precursor
		LOC_Os10g30340	alpha-expansin	-3.982	-4.148	-4.226	-4.089	-4.409	-1.184	-3.569	-0.547	-3.904	-3.853		-1	-1	-1	-1	-1	-1	-1		-1	-1		alpha-expansin 17 precursor, X-hyb=LOC_Os03g31480
		LOC_Os02g42650	beta-expansin	-2.361	-3.51	-1.043	-2.233	-2.692	0.728	-2.166	1.662	-2.479	-3.282		-1	-1	-1	-1	-1	1	-1	1	-1	-1	AK240809	beta-expansin 3 precursor
		LOC_Os02g44108	beta-expansin	-2.545	-2.197	-2.321	-2.696	-2.678	-0.077	-1.06	-0.569	-1.784	-0.765		-1	-1	-1	-1	-1		-1		-1	-1	AK059638	beta-expansin 4 precursor
		LOC_Os05g15690	beta-expansin	-5.945	-6.318	-3.839	-7.184	-6.391	-0.169	-2.457	0.022	-3.258	-0.557		-1	-1	-1	-1	-1		-1		-1		AK101313	beta-expansin 2 precursor
		LOC_Os10g40700	beta-expansin	-3.093	-3.074	-3.197	-3.375	-2.889	-0.981	-2.032	-0.252	-3.347	-2.028		-1	-1	-1	-1	-1	-1	-1		-1	-1	AK101728	beta-expansin 1a precursor
		LOC_Os10g40730	beta-expansin	-4.413	-4.85	-2.932	-4.066	-3.95	0.536	-2.506	0.388	-2.764	-2.551		-1	-1	-1	-1	-1		-1		-1	-1	AK101806	beta-expansin 1a precursor
		LOC_Os02g09930	cellulose synthase-like family A	-0.998	-3.45	-1.491	-1.64	-2.45	0.672	-0.301	0.4	-0.078	-0.319		-1	-1	-1	-1	-1	1					AK102694	CSLA1 - cellulose synthase-like family A; mannan synthase
		LOC_Os02g51060	cellulose synthase-like family A	-1.528	-3.195	-0.985	-2.991	-3.643	-0.022	-2.434	0.371	-2.38	-2.36		-1	-1	-1	-1	-1		-1		-1	-1	AK058756	CSLA6 - cellulose synthase-like family A; mannan synthase
		LOC_Os07g43710	cellulose synthase-like family A	-1.644	-1.926	-1.843	-1.349	-1.49	-0.339	-0.815	-0.484	-0.738	-0.672		-1	-1	-1	-1	-1		-1		-1	-1	AK122106	CSLA7 - cellulose synthase-like family A; mannan synthase
		LOC_Os08g15420	cellulose synthase-like family C	-4.897	-5.556	-1.598	-3.676	-4.325	-0.633	-3.211	-0.291	-3.635	-3.303		-1	-1	-1	-1	-1	-1	-1		-1	-1	AK108045	CSLC3 - cellulose synthase-like family C
		LOC_Os10g42750	cellulose synthase-like family D	-1.47	-1.779	-2.82	-1.839	-1.199	-1.658	-0.928	-1.859	-0.644	-0.464		-1	-1	-1	-1	-1	-1	-1	-1	-1		AK110534	CSLD1 - cellulose synthase-like family D
		LOC_Os12g36890	cellulose synthase-like family D	-6.293	-5.3	-5.168	-3.565	-4.111	-0.996	-2.741	-0.423	-2.882	-2.598		-1	-1	-1	-1	-1	-1	-1		-1	-1	AK242601	CSLD4 - cellulose synthase-like family D
		LOC_Os02g49332	cellulose synthase-like family E	-1.242	-1.502	-0.928	-1.213	-1.23	-0.356	-1.01	-0.93	-0.973	-0.747		-1	-1	-1	-1	-1		-1	-1	-1	-1	AK101487	CSLE2 - cellulose synthase-like family E
		LOC_Os08g06380	cellulose synthase-like family F	-0.842	-2.591	-0.807	-1.392	-1.763	-0.129	-2.311	-0.756	-1.374	-2.082		-1	-1	-1	-1	-1		-1	-1	-1	-1	AK065259	CSLF6 - cellulose synthase-like family F; beta1,3;1,4 glucan synthase
		LOC_Os07g29290	expansin-like	-1.917	-1.662	-1.588	-1.555	-1.566	0.017	-1.349	-0.109	-1.602	-1.668		-1	-1	-1	-1	-1		-1		-1	-1	AK102489	expansin-like 3 precursor
		LOC_Os01g67390	extensin	-4.001	-5.41	-2.695	-3.97	-4.4	2.783	-2.265	1.23	-1.686	-1.437		-1	-1	-1	-1	-1	1	-1	1	-1	-1	AK110796	extensin-1 precursor
		LOC_Os02g52630	Xyloglucan fucosyltransferase	-3.058	-3.145	-0.678	-2.611	-2.527	0.876	-1.276	0.575	-0.69	-1.077		-1	-1	-1	-1	-1	1	-1		-1	-1	AK102499	fucosyltransferase 7
		LOC_Os04g37650	Xyloglucan fucosyltransferase	-4.215	-4.562	-1.993	-2.786	-3.942	-2.331	-2.773	-0.481	-3.315	-1.975		-1	-1	-1	-1	-1	-1	-1		-1	-1	AK073690	fucosyltransferase 7
		LOC_Os06g10910	Xyloglucan fucosyltransferase	-3.675	-3.738	-0.91	-1.939	-2.386	-0.314	-2.597	-0.899	-1.281	-1.809		-1	-1	-1	-1	-1		-1	-1	-1	-1	AK073279	galactoside 2-alpha-L-fucosyltransferase
		LOC_Os06g10930	Xyloglucan fucosyltransferase	-2.8	-4.008	-0.925	-2.675	-2.528	-1.199	-2.296	0.713	-1.874	-1.762		-1	-1	-1	-1	-1	-1	-1	1	-1	-1	AK103086	galactoside 2-alpha-L-fucosyltransferase
		LOC_Os02g57770	Xyloglucan endo-transglycosylase (XET) C-terminus	-0.827	-1.908	-1.243	-1.097	-1.201	-0.057	-1.711	-0.569	-1.131	-1.95		-1	-1	-1	-1	-1		-1		-1	-1		xyloglucan endotransglucosylase/hydrolase protein 32 precursor
		LOC_Os03g63760	Xyloglucan endo-transglycosylase (XET) C-terminus	-1.286	-2.4	-1.058	-1.055	-1.274	0.212	-1.189	-0.275	-0.094	-0.907		-1	-1	-1	-1	-1		-1			-1	AK104577	xyloglucan endotransglucosylase/hydrolase protein 30 precursor
		LOC_Os04g51510	Xyloglucan endo-transglycosylase (XET) C-terminus	-1.416	-1.831	-0.734	-1.371	-1.282	-0.445	-1.191	-0.251	-0.651	-1.652		-1	-1	-1	-1	-1		-1		-1	-1		xyloglucan endotransglucosylase-hydrolase XTH3
		LOC_Os07g29750	Xyloglucan endo-transglycosylase (XET) C-terminus	-6.107	-8.234	-3.581	-5.231	-5.312	-0.265	-2.099	0.068	-3.456	-1.871		-1	-1	-1	-1	-1		-1		-1	-1	AK243098	xyloglucan endotransglucosylase/hydrolase protein 32 precursor
		LOC_Os09g23220	Xyloglucan endo-transglycosylase (XET) C-terminus	-4.424	-6.069	-3.147	-3.978	-4.661	0.667	-3.746	0.107	-3.998	-3.229		-1	-1	-1	-1	-1	1	-1		-1	-1	AK060495	xyloglucan endotransglucosylase/hydrolase protein 28 precursor
		LOC_Os10g02770	Xyloglucan endo-transglycosylase (XET) C-terminus	-2.639	-3.383	-1.004	-1.712	-2.09	0.088	-1.434	-0.564	0.05	-0.655		-1	-1	-1	-1	-1		-1			-1	AK243003	glycosyl hydrolases family 16 protein
		LOC_Os11g33270	Xyloglucan endo-transglycosylase (XET) C-terminus	-3.327	-3.851	-1.625	-2.306	-3.054	-2.093	-2.565	0.893	-1.25	-3.186		-1	-1	-1	-1	-1	-1	-1	1	-1	-1	AK061093	xyloglucan endotransglucosylase/hydrolase precursor
		LOC_Os10g30330	alpha-expansin	-1.899	-2.434	-0.013	-1.908	-2.487	-1.07	-2.327	-1.734	-1.876	-2.101		-1	-1		-1	-1	-1	-1	-1	-1	-1		alpha-expansin 1 precursor
		LOC_Os04g46630	beta-expansin	-1.983	-3.406	-0.168	-2.347	-2.577	-2.824	-3.295	-0.926	-2.436	-2.841		-1	-1		-1	-1	-1	-1	-1	-1	-1		beta-expansin 2 precursor
	C) Genes commonly expressed in 2 tolerant rice genotyptes in each and over drought stress treatments:
		LOC_Os08g33740	cellulose synthase-like family A	-0.379	-1.321	0.821	-0.332	-1.43	0.32	-2.236	0.279	-0.872	-1.274			-1	1		-1		-1		-1	-1	AK242604	CSLA11 - cellulose synthase-like family A
		LOC_Os03g60720	alpha-expansin	-1.922	-2.401	-0.034	-1.728	-1.737	1.043	-1.67	1.271	-0.389	-0.915		-1	-1		-1	-1	1	-1	1		-1	AK119215	alpha-expansin 6 precursor
		LOC_Os02g46910	Xyloglucan endo-transglycosylase (XET) C-terminus	-0.596	-1.389	-0.009	-0.565	-0.999	-0.337	-0.766	-0.295	0.239	-1.363		-1	-1			-1		-1			-1	AK101915	xyloglucan endotransglucosylase/hydrolase protein 30 precursor
		LOC_Os03g63760	Xyloglucan endo-transglycosylase (XET) C-terminus	-1.286	-2.4	-1.058	-1.055	-1.274	0.212	-1.189	-0.275	-0.094	-0.907		-1	-1	-1	-1	-1		-1			-1	AK104577	xyloglucan endotransglucosylase/hydrolase protein 30 precursor
		LOC_Os10g02770	Xyloglucan endo-transglycosylase (XET) C-terminus	-2.639	-3.383	-1.004	-1.712	-2.09	0.088	-1.434	-0.564	0.05	-0.655		-1	-1	-1	-1	-1		-1			-1	AK243003	glycosyl hydrolases family 16 protein
	D) Genes specifically expressed in 2 tolerant rice genotyptes in each and over drought stress treatments:
		LOC_Os01g56130	cellulose synthase-like family C	0.566	0.73	0.291	0.18	0.548	1.135	1.281	0.415	1.227	1.045			1				1	1		1	1	AK110759	CSLC1 - cellulose synthase-like family C
		LOC_Os09g30130	cellulose synthase-like family E	0.384	1.748	-1.604	1.87	1.983	0.345	1.433	0.436	0.488	1.839			1	-1	1	1		1			1	AK242585	CSLE6 - cellulose synthase-like family E
		LOC_Os02g52640	Xyloglucan fucosyltransferase	-0.007	1.084	-0.094	1.788	0.807	-0.669	0.109	-0.878	-0.103	2.026			1		1	1	-1		-1		1	AK101014	galactoside 2-alpha-L-fucosyltransferase
		LOC_Os06g42020	cellulose synthase-like family A	0.097	0.001	0.82	0.059	0.968	3.395	1.402	3.468	2.374	2.673				1		1	1	1	1	1	1	AK242831	CSLA9 - cellulose synthase-like family A
		LOC_Os09g25900	cellulose synthase-like family C	0.172	-0.31	0.798	0.534	0.612	1.338	0.634	2.165	0.977	1.339				1		1	1	1	1	1	1		CSLC2 - cellulose synthase-like family C
		LOC_Os06g10980	Xyloglucan fucosyltransferase	0.491	0.093	-1.301	-0.001	1.35	1.811	3.045	1.757	0.68	-0.466				-1		1	1	1	1	1			fucosyltransferase 7
2)Cytoskeletons
	E) Genes commonly up-regulated in all rice genotyptes in each and over drought stress treatments:
		LOC_Os07g23200	Capping proteins	0.952	1.234	1.385	0.934	1.303	0.779	1.401	0.829	1.131	1.241		1	1	1	1	1	1	1	1	1	1	AK108552	F-actin capping protein alpha subunit
		LOC_Os05g01600	Actins	0.68	1.029	1.077	0.724	1.224	0.868	0.996	0.756	0.828	0.803		1	1	1	1	1	1	1	1	1	1	AK103340	actin-97
		LOC_Os01g18050	Tubulins	3.118	2.606	2.648	2.017	2.269	1.207	2.186	3.581	2.728	2.326		1	1	1	1	1	1	1	1	1	1	AK122127	tubulin beta-1 chain
		LOC_Os02g07060	Tubulins	2.118	1.916	2.278	2.053	2.205	0.608	1.086	2.69	2.059	1.733		1	1	1	1	1	1	1	1	1	1	AK121574	tubulin beta-5 chain
		LOC_Os03g44420	Bacterial tubulin homologs	2.047	2.022	2.809	2.099	2.099	0.193	1.171	1.846	1.515	1.146		1	1	1	1	1		1	1	1	1	AK100526	cell division protein ftsZ
		LOC_Os04g56970	Bacterial tubulin homologs	1.739	2.329	2.281	2.401	3.412	-0.485	1.23	0.916	1.105	0.895		1	1	1	1	1		1	1	1	1	AK058568	cell division protein ftsZ homolog, chloroplast precursor
		LOC_Os07g38730	Tubulins	1.104	0.816	1.508	0.957	0.83	0.416	0.776	1.707	1.236	1.002		1	1	1	1	1		1	1	1	1	AK067721	tubulin alpha-1 chain
		LOC_Os05g36290	Actins	0.344	1.037	1.276	0.247	0.492	0.68	1.096	1.135	1.336	1.063			1	1			1	1	1	1	1	AK071586	actin-1
		LOC_Os06g46000	Tubulins	1.134	0.955	0.863	0.558	0.761	0.871	1.351	0.706	1.141	1.149		1	1	1		1	1	1	1	1	1	AK069237	tubulin beta-3 chain
	F) Genes commonly down-regulated in all rice genotyptes in each and over drought stress treatments:
		LOC_Os12g06660	Actins	-5.236	-6.737	-5.063	-4.893	-6.426	-4.425	-6.8	-3.318	-5.119	-6.097		-1	-1	-1	-1	-1	-1	-1	-1	-1	-1	AK063572	actin-7
		LOC_Os05g34170	Tubulins	-2.273	-2.668	-1.227	-1.775	-2.264	0.842	-1.698	-0.344	-1.062	-1.56		-1	-1	-1	-1	-1	1	-1		-1	-1	AK122099	tubulin beta-6 chain
	G) Genes commonly expressed in 2 tolerant rice genotyptes in each and over drought stress treatments:
		LOC_Os05g38480	Kinesins	0.051	-1.095	1.286	-0.098	-0.588	0.17	-1.57	0.377	-0.514	-1.199			-1	1		-1		-1			-1	AK073413	kinesin-like protein KIF22
	H) Genes specifically expressed in 2 tolerant rice genotyptes in each and over drought stress treatments:
		LOC_Os06g44890	Gelsolin / villin	0.512	0.641	0.564	0.299	0.284	0.702	0.533	0.356	0.824	0.73			1				1			1	1	AK065502	villin-4
		LOC_Os03g45920	Tubulins	-0.504	-1.352	-0.577	-0.429	-1.021	-1.233	-1.449	-0.58	-0.54	-1.767			-1			-1	-1	-1			-1	AK121321	tubulin beta-8 chain
		LOC_Os03g45920	Tubulins	-0.504	-1.352	-0.577	-0.429	-1.021	-1.233	-1.449	-0.58	-0.54	-1.767			-1			-1	-1	-1			-1	AK121321	tubulin beta-8 chain
		LOC_Os03g56810	Tubulins	0.209	-0.192	0.039	-0.215	0.017	-0.051	-0.741	-0.356	-0.42	-0.64								-1			-1	AK061888	tubulin beta-7 chain
		LOC_Os01g15260	Dyneins	-0.168	-0.576	-0.317	-0.295	-0.35	-0.163	-0.684	-0.309	-0.514	-0.556								-1				AK107950	dynein light chain LC6, flagellar outer arm
		LOC_Os03g01530	Tubulins	-0.6	-2.262	-0.284	-0.925	-1.004	-0.413	-0.852	0.215	0.095	-0.189		-1	-1		-1	-1		-1				AK243618	tubulin beta-2 chain
		LOC_Os03g56810	Tubulins	0.209	-0.192	0.039	-0.215	0.017	-0.051	-0.741	-0.356	-0.42	-0.64								-1			-1	AK061888	tubulin beta-7 chain
		LOC_Os05g34170	Tubulins	-2.273	-2.668	-1.227	-1.775	-2.264	0.842	-1.698	-0.344	-1.062	-1.56		-1	-1	-1	-1	-1	1	-1		-1	-1	AK122099	tubulin beta-6 chain
		LOC_Os03g56810	Tubulins	0.209	-0.192	0.039	-0.215	0.017	-0.051	-0.741	-0.356	-0.42	-0.64								-1			-1	AK061888	tubulin beta-7 chain
0.2FTSW= severe drought stress with fraction of transpirable soil water content of 20%, and 0.5FTSW= mild drought stress with fraction of transpirable soil water content of 50%
epression direction: 1= upregulated genes, -1=downregulated genes, blank=no expression change/ non-reproducible genes
