# Supplementary material for: Comparative analysis of root transcriptome profiles of two pairs of drought-tolerant and susceptible rice near-isogenic lines under different drought stress
Source: BMC Plant Biol. 2011 Dec 2;11:174. doi: 10.1186/1471-2229-11-174 (PMC3268746; doi:10.1186/1471-2229-11-174)
Supplement: Additional file 6 — Gene expression profiles related to hormone biosynthesis category in roots of rice genotypes under two drought stress treatments. In this table, 0.2 FTSW indicates 20 percent of fraction of transpirable soil water which is considered as severe drought stress treatment, and 0.5 FTSW indicates 50 percent of fraction of transpirable soil water which is considered as mild drought stress treatment. A transcript is considered as up-regulated, if log2-ratio >0.585 and down-regulated if log2-ratio <-0.585, and a 0.585≥log2-ratio≥-0.585 is considered as no change. 10: IR77298-14-1-2-B-10, 13: IR77298-14-1-2-B-13, 11: IR77298-5-6-B-11, and 18: IR77298-5-6-B-18. [file 1471-2229-11-174-S6.XLS]

## Sheet: Hormone_biosynthesis
Additional file 6. Gene expression profiles related to hormone biosynthesis in roots of rice genotypes under two drought stress treatments
		Gene_ID	Category	Gene expression values ( Log2 ratio)											Expression direction
				0.2FTSW					0.5FTSW						0.2FTSW					0.5FTSW					Genebank ID	description (TIGR)
				IR64	10	13	11	18	IR64	10	13	11	18		IR64	10	13	11	18	IR64	10	13	11	18
	A) Genes commonly up-regulated in all rice genotyptes in each and over drought stress treatments:
		LOC_Os03g03370	ABA_synthesis	0.969	0.736	0.707	1.391	1.408	2.337	2.228	2.199	2.972	2.956		1	1	1	1	1	1	1	1	1	1		beta-carotene hydroxylase
		LOC_Os03g44380	ABA_synthesis	2.184	2.652	2.692	2.784	2.827	2.881	3.273	2.597	3.214	2.945		1	1	1	1	1	1	1	1	1	1		9-cis-epoxycarotenoid dioxygenase 2
		LOC_Os12g42280	ABA_synthesis	3.292	3.787	3.889	2.914	3.858	1.978	5.147	4.74	4.748	5.414		1	1	1	1	1	1	1	1	1	1	AK107649	viviparous-14
		LOC_Os09g28390	ABA_synthesis	5.592	6.104	6.083	5.796	6.059	4.019	3.802	4.744	5.849	4.366		1	1	1	1	1	1	1	1	1	1		ent-kaurenoic acid oxidase 1
		LOC_Os08g36860	ABA_synthesis	3.303	3.182	3.18	1.979	3.546	2.767	2.767	2.966	2.075	3.047		1	1	1	1	1	1	1	1	1	1	AK120757	ent-kaurenoic acid oxidase 1
		LOC_Os04g12678	IAA_synthesis	2.405	4.214	2.579	2.83	3.629	1.338	3.586	2.293	3.421	3.595		1	1	1	1	1	1	1	1	1	1		indole-3-acetate beta-glucosyltransferase, X-hyb=LOC_Os04g12950
		LOC_Os09g34214	IAA_synthesis	3.135	5.674	2.608	3.891	4.683	1.673	5.311	1.916	3.667	3.982		1	1	1	1	1	1	1	1	1	1	AK065112	indole-3-acetate beta-glucosyltransferase
		LOC_Os09g34230	IAA_synthesis	6.307	6.476	5.23	5.674	5.689	2.942	4.353	4.622	3.842	3.713		1	1	1	1	1	1	1	1	1	1		indole-3-acetate beta-glucosyltransferase
		LOC_Os09g34250	IAA_synthesis	3.12	2.318	0.888	0.963	2.348	4.561	2.062	1.917	1.949	2.985		1	1	1	1	1	1	1	1	1	1	AK064395	indole-3-acetate beta-glucosyltransferase
		LOC_Os06g11180	Et	1.218	1.828	1.086	1.178	1.118	0.919	1.424	1.085	0.789	1.039		1	1	1	1	1	1	1	1	1	1	AK066061	acyl-peptide hydrolase-like
		LOC_Os09g26380	Et	6.602	8.464	5.709	5.856	6.094	3.499	6.606	6.421	6.207	4.712		1	1	1	1	1	1	1	1	1	1	AK107237	alanine aminotransferase 2
		LOC_Os01g18860	Et	1.612	1.694	0.824	1.742	1.895	2.052	1.908	1.5	1.42	1.609		1	1	1	1	1	1	1	1	1	1	AK241882	S-adenosylmethionine synthetase 1
		LOC_Os01g08270	Et	0.708	1.267	0.898	1.095	0.726	1.058	1.308	1.045	1.368	1.136		1	1	1	1	1	1	1	1	1	1	AK067702	transaminase/ transferase, transferring nitrogenous groups
		LOC_Os02g19924	Et	1.331	2.112	1.249	1.11	1.205	1.309	2.463	1.068	1.327	0.975		1	1	1	1	1	1	1	1	1	1	AK243339	tyrosine aminotransferase
		LOC_Os04g12900	IAA_synthesis	1.232	2.224	1.768	1.362	1.683	0.469	1.411	0.664	1.331	-0.179		1	1	1	1	1		1	1	1			retrotransposon protein, unclassified
		LOC_Os01g09700	Et	2.701	3.301	3.438	1.35	3.354	0.715	1.381	1.367	0.77	-0.09		1	1	1	1	1	1	1	1	1			1-aminocyclopropane-1-carboxylate synthase 7
		LOC_Os11g34310	Et	0.757	0.786	0.734	0.822	0.725	0.356	0.773	0.69	0.659	0.817		1	1	1	1	1		1	1	1	1	AK058845	centromere/kinetochore protein zw10
		LOC_Os01g22010	Et	1.454	2.008	1.927	1.654	1.697	-0.022	0.631	0.696	0.674	0.463		1	1	1	1	1		1	1	1		AK071516	S-adenosylmethionine synthetase 1
		LOC_Os05g04510	Et	1.221	1.187	1.629	1.348	1.176	-0.365	0.422	1.186	0.437	0.601		1	1	1	1	1			1		1	AK104875	S-adenosylmethionine synthetase 1
		LOC_Os01g10940	Et	1.879	1.672	2.341	1.506	2.02	-0.9	0.981	1.118	0.468	0.601		1	1	1	1	1	-1	1	1		1		S-adenosylmethionine synthetase 1, X-hyb=LOC_Os07g29440
		LOC_Os07g29440	Et	1.891	1.672	2.355	1.48	2.095	-0.911	0.954	1.113	0.379	0.538		1	1	1	1	1	-1	1	1				S-adenosylmethionine synthetase 1, X-hyb=LOC_Os01g22010
		LOC_Os04g48880	ABA_synthesis	1.395	-0.952	0.338	0.966	1.536	2.487	0.931	1.455	2.091	2.198		1	-1		1	1	1	1	1	1	1	AK060559	beta-carotene hydroxylase
		LOC_Os04g37619	ABA_synthesis	1.094	0.736	0.79	0.648	0.423	1.613	1.556	1.679	1.731	1.7		1	1	1	1		1	1	1	1	1		zeaxanthin epoxidase, chloroplast precursor
		LOC_Os06g37364	GA_synthesis	0.406	0.706	1.067	1.048	1.313	1.024	1.435	1.319	1.361	1.242			1	1	1	1	1	1	1	1	1	AK066285	ent-kaurene oxidase, X-hyb=LOC_Os06g37330
		LOC_Os02g19970	Et	0.67	2.885	-0.402	2.07	1.871	1.911	2.891	1.147	1.112	1.777		1	1		1	1	1	1	1	1	1	AK060537	tyrosine aminotransferase
	B) Genes commonly down-regulated in all rice genotyptes in each and over drought stress treatments:
		LOC_Os01g08220	GA_synthesis	-3.109	-3.266	-3.054	-3.74	-2.974	-3.062	-2.377	-2.093	-2.52	-2.067		-1	-1	-1	-1	-1	-1	-1	-1	-1	-1		gibberellin 3-beta-dioxygenase 2-2
		LOC_Os10g25130	Et	-1.304	-2.321	-1.757	-1.871	-2.047	-1.471	-2.388	-1.247	-1.92	-2.015		-1	-1	-1	-1	-1	-1	-1	-1	-1	-1	AK059063	alanine aminotransferase 2
		LOC_Os01g55540	Et	-1.048	-1.396	-1.068	-0.849	-1.2	-1.013	-1.686	-1.048	-1.194	-1.271		-1	-1	-1	-1	-1	-1	-1	-1	-1	-1	AK103586	aspartate aminotransferase, cytoplasmic
		LOC_Os02g20360	Et	-8.592	-8.079	-6.796	-6.512	-6.06	-6.967	-6.372	-5.453	-6.55	-5.395		-1	-1	-1	-1	-1	-1	-1	-1	-1	-1		tyrosine aminotransferase
		LOC_Os11g35040	Et	-2.748	-2.907	-2.817	-2.169	-2.858	-1.521	-3.512	-3.111	-3.259	-3.547		-1	-1	-1	-1	-1	-1	-1	-1	-1	-1		tyrosine aminotransferase
		LOC_Os02g17780	GA_synthesis	-3.785	-1.967	-1.862	-3.398	-3.694	0.011	-0.661	-0.88	-0.563	-1.75		-1	-1	-1	-1	-1		-1	-1		-1	AK100333	ent-kaurene synthase A, chloroplast precursor
		LOC_Os06g02019	GA_synthesis	-2.681	-3.941	-3.46	-3.64	-3.224	-0.566	-1.802	-1.563	-0.972	-1.847		-1	-1	-1	-1	-1		-1	-1	-1	-1	AK069429	cytochrome P450 88A1
		LOC_Os07g25590	IAA_synthesis	-1.862	-2.453	-2.662	-1.585	-1.734	-0.78	-1.888	-1.818	-0.258	-0.908		-1	-1	-1	-1	-1	-1	-1	-1		-1	AK060367	tyrosine decarboxylase 1
		LOC_Os03g51740	Et	-1.882	-5.065	-4.925	-3.627	-4.626	-0.279	-3.699	-3.555	-2.232	-3.535		-1	-1	-1	-1	-1		-1	-1	-1	-1	AK071011	1-aminocyclopropane-1-carboxylate synthase 1
		LOC_Os04g48850	Et	-1.051	-1.711	-2.615	-1.683	-1.248	-0.779	0.092	-1.274	-0.209	-0.1		-1	-1	-1	-1	-1	-1		-1			AK064250	1-aminocyclopropane-1-carboxylate synthase
		LOC_Os03g63970	GA_synthesis	-0.786	-0.887	-0.364	-1.231	-0.607	-0.926	-1.848	-0.875	-1.787	-1.599		-1	-1		-1	-1	-1	-1	-1	-1	-1	AK061017	gibberellin 20 oxidase 1
		LOC_Os09g27820	Et	0.217	-1.536	-1.498	-0.55	-1.41	-1.891	-1.405	-1.539	-2.013	-1.741			-1	-1		-1	-1	-1	-1	-1	-1	AK058296	1-aminocyclopropane-1-carboxylate oxidase 1
		LOC_Os03g08530	Et	-1.485	-2.156	-3.207	-0.564	-1.552	-1.189	-2.937	-1.048	-0.616	-1.279		-1	-1	-1		-1	-1	-1	-1	-1	-1		alanine aminotransferase 2
	C) Genes commonly expressed in 2 tolerant rice genotyptes in each and over drought stress treatments:
		LOC_Os06g42120	IAA_synthesis	0.431	1.053	0.174	0.217	0.619	0.026	0.034	-0.488	0.402	-0.104			1			1						AK109408	flavonol 4-sulfotransferase
		LOC_Os04g03980	IAA_synthesis	-1.623	-2.805	0.304	-0.867	-1.334	1.225	-1.661	0.692	0.347	-0.694		-1	-1		-1	-1	1	-1	1		-1	AK068976	disulfide oxidoreductase/ monooxygenase/ oxidoreductase
	D) Genes specifically expressed in 2 tolerant rice genotyptes in each and over drought stress treatments:
		LOC_Os04g12690	IAA_synthesis	0.268	2.668	-0.182	0.74	1.274	-0.069	2.416	-0.245	1.44	1.859			1		1	1		1		1	1		indole-3-acetate beta-glucosyltransferase, X-hyb=LOC_Os04g12960
		LOC_Os04g12960	IAA_synthesis	0.227	2.579	-0.187	0.83	1.173	-0.094	2.138	-0.235	1.386	1.888			1		1	1		1		1	1	AK110892	indole-3-acetate beta-glucosyltransferase
		LOC_Os05g25490	Et	0.003	0.937	0.099	0.093	-0.107	0.082	0.446	-0.002	-0.038	1.353			1								1		1-aminocyclopropane-1-carboxylate synthase 1
		LOC_Os04g48880	ABA_synthesis	1.395	-0.952	0.338	0.966	1.536	2.487	0.931	1.455	2.091	2.198		1	-1		1	1	1	1	1	1	1	AK060559	beta-carotene hydroxylase
		LOC_Os11g42510	IAA_synthesis	-0.866	-0.616	-1.1	-0.06	0.669	1.176	2.13	0.522	1.861	1.857		-1	-1	-1		1	1	1		1	1		tyrosine aminotransferase
		LOC_Os11g42510	Et	-0.866	-0.616	-1.1	-0.06	0.669	1.176	2.13	0.522	1.861	1.857		-1	-1	-1		1	1	1		1	1		tyrosine aminotransferase
		LOC_Os09g27820	Et	0.217	-1.536	-1.498	-0.55	-1.41	-1.891	-1.405	-1.539	-2.013	-1.741			-1	-1		-1	-1	-1	-1	-1	-1	AK058296	1-aminocyclopropane-1-carboxylate oxidase 1
		LOC_Os05g10780	Et	0.654	1.73	1.346	0.646	-1.002	2.696	2.015	0.307	0.584	1.362		1	1	1	1	-1	1	1			1		1-aminocyclopropane-1-carboxylate synthase 7
		LOC_Os11g28530	GA_synthesis	0.712	0.997	0.553	0.633	1.027	0.459	0.789	0.169	0.647	0.503		1	1		1	1		1		1		AK108710	ent-kaurene synthase B, chloroplast precursor
		LOC_Os04g03980	IAA_synthesis	-1.623	-2.805	0.304	-0.867	-1.334	1.225	-1.661	0.692	0.347	-0.694		-1	-1		-1	-1	1	-1	1		-1	AK068976	disulfide oxidoreductase/ monooxygenase/ oxidoreductase
		LOC_Os04g10060	GA_synthesis	-3.987	-0.511	-3.143	-1.572	-0.584	-3.842	-0.103	-1.192	-1.808	1.301		-1		-1	-1		-1		-1	-1	1	AK119327	ent-kaurene synthase B, chloroplast precursor
		LOC_Os05g04510	Et	1.221	1.187	1.629	1.348	1.176	-0.365	0.422	1.186	0.437	0.601		1	1	1	1	1			1		1	AK104875	S-adenosylmethionine synthetase 1
		LOC_Os01g10940	Et	1.879	1.672	2.341	1.506	2.02	-0.9	0.981	1.118	0.468	0.601		1	1	1	1	1	-1	1	1		1		S-adenosylmethionine synthetase 1, X-hyb=LOC_Os07g29440
		LOC_Os02g17780	GA_synthesis	-3.785	-1.967	-1.862	-3.398	-3.694	0.011	-0.661	-0.88	-0.563	-1.75		-1	-1	-1	-1	-1		-1	-1		-1	AK100333	ent-kaurene synthase A, chloroplast precursor
		LOC_Os04g03980	IAA_synthesis	-1.623	-2.805	0.304	-0.867	-1.334	1.225	-1.661	0.692	0.347	-0.694		-1	-1		-1	-1	1	-1	1		-1	AK068976	disulfide oxidoreductase/ monooxygenase/ oxidoreductase
	0.2FTSW= severe drought stress with fraction of transpirable soil water content of 20%, and 0.5FTSW= mild drought stress with fraction of transpirable soil water content of 50%
	Expression direction: 1= upregulated genes, -1=downregulated genes, blank=no expression change/ non-reproducible genes
