# Supplementary material for: Comparative analysis of root transcriptome profiles of two pairs of drought-tolerant and susceptible rice near-isogenic lines under different drought stress
Source: BMC Plant Biol. 2011 Dec 2;11:174. doi: 10.1186/1471-2229-11-174 (PMC3268746; doi:10.1186/1471-2229-11-174)
Supplement: Additional file 7 — Gene expression profiles related to cellular transport category in roots of rice genotypes under two drought stress treatments. In this table, 0.2 FTSW indicates 20 percent of fraction of transpirable soil water which is considered as severe drought stress treatment, and 0.5 FTSW indicates 50 percent of fraction of transpirable soil water which is considered as mild drought stress treatment. A transcript is considered as up-regulated, if log2-ratio >0.585 and down-regulated if log2-ratio <-0.585, and a 0.585≥log2-ratio≥-0.585 is considered as no change. 10: IR77298-14-1-2-B-10, 13: IR77298-14-1-2-B-13, 11: IR77298-5-6-B-11, and 18: IR77298-5-6-B-18. [file 1471-2229-11-174-S7.XLS]

## Sheet: Transport_system
Additional file 7. Gene expression profiles related to cellular transport in roots of rice genotypes under two drought stress treatments
		Gene_ID	Family	Materials	Gene expression values ( Log2 ratio)											Expression direction
					0.2FTSW					0.5FTSW						0.2FTSW					0.5FTSW					Genebank ID	description (TIGR)
					IR64	10	13	11	18	IR64	10	13	11	18		IR64	10	13	11	18	IR64	10	13	11	18
1) Ion Channels
	A) Genes commonly up-regulated in all rice genotyptes in each and over drought stress treatments:
		LOC_Os02g51750	Annexin	Ca2+	1.817	1.44	2.197	1.745	1.834	1.628	1.537	2.171	1.797	1.787		1	1	1	1	1	1	1	1	1	1	AK101787	annexin-like protein RJ4
		LOC_Os05g31750	Annexin	Ca2+	1.851	2.27	1.939	1.642	0.655	0.705	1.568	1.795	0.127	0.057		1	1	1	1	1	1	1	1			AK060054	annexin-like protein RJ4
		LOC_Os05g31760	Annexin	Ca2+	3.381	4.27	4.437	3.71	3.137	2.737	3.87	4.27	3.199	2.953		1	1	1	1	1	1	1	1	1	1	AK065038	annexin-like protein RJ4
		LOC_Os01g50860	CIC-ClC	Cl-	1.682	1.935	1.432	1.338	1.448	1.189	1.093	0.951	1.123	0.955		1	1	1	1	1	1	1	1	1	1	AK100296	chloride channel protein CLC-e
		LOC_Os08g38980	CIC-ClC	Cl-	2.049	2.404	1.947	1.674	1.622	1.392	1.334	1.427	1.532	1.428		1	1	1	1	1	1	1	1	1	1	AK120828	chloride channel protein CLC-f
		LOC_Os12g25200	CIC-ClC	Cl-	3.523	4.892	4.213	3.151	4.192	3.407	4.708	3.688	3.348	4.075		1	1	1	1	1	1	1	1	1	1	AK101523	chloride channel protein CLC-a
		LOC_Os01g25820	CytB	H+	4.191	3.693	5.109	2.971	2.593	2.882	3.627	5.096	3.478	3.158		1	1	1	1	1	1	1	1	1	1	AK060770	respiratory burst oxidase 2
		LOC_Os01g61880	CytB	H+	1.755	2.11	3.175	1.736	1.477	1.998	1.406	2.241	1.66	1.596		1	1	1	1	1	1	1	1	1	1	AK100241	respiratory burst oxidase
		LOC_Os05g38980	CytB	H+	6.04	6.241	6.606	5.618	4.783	3.072	4.517	5.536	4.258	4.943		1	1	1	1	1	1	1	1	1	1	AK072353	ATRBOH F F
		LOC_Os07g33790	GIC-GLC3	Metal, Glutamin	1.597	0.616	0.989	1.407	1.347	1.181	0.437	0.592	0.888	0.745		1	1	1	1	1	1		1	1	1	AK067405	glutamate receptor 3.4 precursor
		LOC_Os09g26160	GIC-GLC3	Metal, Glutamin	2.218	2.649	2.343	2.898	2.008	1.201	0.672	1.346	1.058	0.999		1	1	1	1	1	1	1	1	1	1	AK073894	glutamate receptor 2.9 precursor
		LOC_Os02g13870	MIP-NIP	H2O,CO2,NH3	1.353	3.456	2.895	2.758	3.844	2.999	3.613	2.401	2.851	3.922		1	1	1	1	1	1	1	1	1	1	AK068806	aquaporin NIP1.2
		LOC_Os04g44570	MIP-TIP	H2O,CO2,NH3	3.551	3.601	3.398	3.441	3.414	3.654	3.881	3.486	3.56	3.777		1	1	1	1	1	1	1	1	1	1	AK108116	aquaporin TIP3.2
		LOC_Os05g14240	MIP-TIP	H2O,CO2,NH3	2.447	2.814	2.073	2.545	3.397	3.08	3.998	3.067	4.22	4.575		1	1	1	1	1	1	1	1	1	1	AK072531	aquaporin TIP4.1
		LOC_Os10g35050	MIP-TIP	H2O,CO2,NH3	4.565	4.663	4.725	4.261	5.254	5.359	4.011	4.626	4.191	4.238		1	1	1	1	1	1	1	1	1	1	AK111931	aquaporin TIP3.1
		LOC_Os02g44770	MscS	various	3.454	3.489	3.684	3.418	2.865	2.116	2.175	2.805	2.285	2.345		1	1	1	1	1	1	1	1	1	1	AK101871	mechanosensitive ion channel family protein
		LOC_Os06g10410	MscS	various	2.129	2.252	2.277	2.273	2.303	3.161	3.162	2.492	3.445	3.254		1	1	1	1	1	1	1	1	1	1		mechanosensitive ion channel family protein
		LOC_Os09g21340	NCS2	cation	2.736	2.437	1.935	1.669	2.022	2.664	2.941	2.213	2.534	2.636		1	1	1	1	1	1	1	1	1	1	AK121778	permease I
		LOC_Os03g63860	OEP24		0.838	1.282	0.999	1.037	1.517	0.882	1.369	0.744	1.223	1.396		1	1	1	1	1	1	1	1	1	1	AK106030	DANA2
		LOC_Os10g35030	Tic110	various	1.541	2.09	1.735	1.686	1.825	0.774	1.248	0.811	0.825	0.923		1	1	1	1	1	1	1	1	1	1	AK120578	IAP100
		LOC_Os01g43090	VIC-beta	Na+,K+,Ca2+	1.565	0.98	1.036	1.627	1.533	2.69	1.999	2.492	1.799	1.527		1	1	1	1	1	1	1	1	1	1	AK100460	auxin-induced protein PCNT115
		LOC_Os01g62870	VIC-beta	Na+,K+,Ca2+	1.95	2.012	2.855	2.157	2.449	1.605	1.72	3.034	1.724	2.172		1	1	1	1	1	1	1	1	1	1	AK103729	aldose reductase
		LOC_Os02g57240	VIC-beta	Na+,K+,Ca2+	1.92	1.097	2.065	1.63	0.887	1.064	0.986	2.387	1.945	1.383		1	1	1	1	1	1	1	1	1	1	AK104135	voltage-gated potassium channel beta subunit
		LOC_Os10g02380	VIC-beta	Na+,K+,Ca2+	1.274	2.186	1.289	1.348	0.741	-0.164	0.708	-0.191	0.949	0.715		1	1	1	1	1		1		1	1	AK059636	NAD(P)H-dependent oxidoreductase
		LOC_Os02g53340	VIC-CNGC	Na+,K+,Ca2+	1.032	1.105	1.035	1.474	1.359	1.815	1.829	1.688	1.385	1.396		1	1	1	1	1	1	1	1	1	1	AK100497	cyclic nucleotide-gated ion channel 19
		LOC_Os07g01810	VIC-Kir	Na+,K+,Ca2+	6.504	6.241	5.805	5.923	6.838	4.706	5.8	5.363	5.899	6.653		1	1	1	1	1	1	1	1	1	1	AK109604	calcium-activated outward-rectifying potassium channel 1
		LOC_Os06g48810	VIC-Trk	Na+,K+,Ca2+	5.38	3.877	0.818	5.134	3.929	5.108	4.964	1.944	5.49	4.423		1	1	1	1	1	1	1	1	1	1	AK105132	cation transporter HKT1
		LOC_Os08g20570	CIC-ClC	Cl-	0.671	0.828	0.302	1.068	1.54	1.232	1.788	0.682	1.421	1.347		1	1		1	1	1	1	1	1	1	AK066375	chloride channel-like protein CLC-g
		LOC_Os03g48810	NCS2	cation	-0.44	-0.411	0.442	-0.009	-0.019	3.505	2.266	1.298	2.993	1.674							1	1	1	1	1	AK100981	permease 1
		LOC_Os12g39420	NCS2	cation	0.585	1.04	0.532	-0.082	0.747	1.5	1.684	0.899	1.291	1.408			1			1	1	1	1	1	1	AK065030	solute carrier family 23 member 2
		LOC_Os02g03100	VIC-beta	Na+,K+,Ca2+	0.303	0.255	-1.041	0.012	0.598	1.391	1.446	0.594	0.859	1.017				-1		1	1	1	1	1	1	AK070168	NADP-dependent D-sorbitol-6-phosphate dehydrogenase
		LOC_Os07g04990	VIC-beta	Na+,K+,Ca2+	1.569	2.44	0.958	0.926	0.4	1.83	1.626	2.314	0.641	1.171		1	1	1	1		1	1	1	1	1	AK060737	aldo-keto reductase/ oxidoreductase
		LOC_Os10g28320	VIC-beta	Na+,K+,Ca2+	0.051	0.992	-0.016	0.106	0.885	1.009	1.896	0.985	1.231	1.765			1			1	1	1	1	1	1	AK064344	auxin-induced protein PCNT115
	B) Genes commonly down-regulated in all rice genotyptes in each and over drought stress treatments:
		LOC_Os08g32970	Annexin	Ca2+	-1.432	-1.753	-1.647	-1.784	-1.697	-0.485	-0.896	-1.296	-0.435	-0.904		-1	-1	-1	-1	-1		-1	-1		-1	AK059408	annexin A13
		LOC_Os09g27990	Annexin	Ca2+	-4.447	-5.45	-5.57	-5.11	-4.633	-1.677	-3.569	-3.847	-3.135	-2.59		-1	-1	-1	-1	-1	-1	-1	-1	-1	-1	AK121859	fiber annexin
		LOC_Os02g35190	CIC-ClC	Cl-	-1.509	-1.625	-1.979	-1.148	-1.317	-1.263	-1.668	-1.463	-1.335	-1.486		-1	-1	-1	-1	-1	-1	-1	-1	-1	-1	AK066353	chloride channel protein CLC-c
		LOC_Os02g56280	EClC-EClChomolog	Cl-	-0.809	-1.435	-1.121	-1.073	-0.881	-0.469	-0.996	-0.705	-0.587	-0.631		-1	-1	-1	-1	-1		-1	-1	-1	-1	AK072167	protein binding protein
		LOC_Os04g42980	EClC-EClChomolog	Cl-	-1.504	-0.999	-1.597	-1.302	-0.805	-0.99	0.004	-1.35	0.074	0.227		-1	-1	-1	-1	-1	-1		-1			AK065106	protein binding protein
		LOC_Os07g01310	GIC-GLC3	Metal, Glutamin	-1.646	-1.842	-1.317	-1.237	-1.187	-1.372	-1.286	-1.227	-1.028	-1.462		-1	-1	-1	-1	-1	-1	-1	-1	-1	-1	AK122009	glutamate receptor 3.4 precursor
		LOC_Os09g26144	GIC-GLC3	Metal, Glutamin	-1.291	-1.18	-1.037	-1.377	-1.137	-0.311	-0.056	-0.724	-0.748	-1.275		-1	-1	-1	-1	-1			-1	-1	-1	AK110224	glutamate receptor 2.8 precursor
		LOC_Os02g51110	MIP-NIP	H2O,CO2,NH3	-1.552	-2.06	-1.216	-2.023	-1.461	-2.461	-2.587	-1.712	-2.154	-1.951		-1	-1	-1	-1	-1	-1	-1	-1	-1	-1	AK069842	aquaporin NIP4.2
		LOC_Os06g12310	MIP-NIP	H2O,CO2,NH3	-5.764	-6.734	-6.687	-5.06	-6.222	-3.145	-4.514	-2.913	-3.525	-4.175		-1	-1	-1	-1	-1	-1	-1	-1	-1	-1	AK112022	aquaporin NIP4.1
		LOC_Os02g41860	MIP-PIP	H2O,CO2,NH3	-3.063	-3.017	-3.331	-2.605	-2.91	-2.323	-3.781	-2.965	-3.616	-3.666		-1	-1	-1	-1	-1	-1	-1	-1	-1	-1	AK120386	aquaporin PIP2.2
		LOC_Os02g57720	MIP-PIP	H2O,CO2,NH3	-1.892	-1.704	-2.324	-1.685	-1.481	-2.135	-3.053	-1.834	-3.866	-2.69		-1	-1	-1	-1	-1	-1	-1	-1	-1	-1	AK102174	aquaporin PIP 1.3
		LOC_Os07g26630	MIP-PIP	H2O,CO2,NH3	-4.511	-3.494	-3.585	-4.691	-3.589	-1.97	-2.184	-1.705	-2.811	-2.141		-1	-1	-1	-1	-1	-1	-1	-1	-1	-1	AK072632	aquaporin PIP2.4
		LOC_Os07g26660	MIP-PIP	H2O,CO2,NH3	-5.311	-5.414	-5.22	-5.617	-4.903	-4.748	-5.287	-3.81	-5.076	-4.821		-1	-1	-1	-1	-1	-1	-1	-1	-1	-1	AK107700	expressed protein
		LOC_Os01g08660	MIP-SIP	H2O,CO2,NH3	-1.021	-1.348	-1.002	-1.214	-1.255	-0.363	-0.797	-0.638	-0.428	-0.616		-1	-1	-1	-1	-1		-1	-1		-1	AK106173	aquaporin SIP1.1
		LOC_Os01g13130	MIP-TIP	H2O,CO2,NH3	-2.51	-3.842	-5.254	-2.261	-1.85	-0.571	-1.14	-1.955	-1.586	-1.037		-1	-1	-1	-1	-1		-1	-1	-1	-1	AK099190	aquaporin TIP4.1
		LOC_Os02g44080	MIP-TIP	H2O,CO2,NH3	-7.759	-7.261	-6.889	-6.642	-6.981	-1.579	-3.474	-2.693	-4.941	-3.286		-1	-1	-1	-1	-1	-1	-1	-1	-1	-1	AK064728	aquaporin TIP2.1
		LOC_Os01g55500	NCS2	cation	-1.538	-1.942	-1.848	-1.406	-1.996	-0.453	-1.902	-1.248	-1.444	-1.926		-1	-1	-1	-1	-1		-1	-1	-1	-1	AK103020	solute carrier family 23 member 2
		LOC_Os09g15170	NCS2	cation	-3.302	-2.184	-3.118	-0.831	-0.628	0.343	0.035	-1.567	0.42	0.85		-1	-1	-1	-1	-1			-1		1	AK242891	permease
		LOC_Os01g45990	VIC-AKT	Na+,K+,Ca2+	-2.878	-5.223	-4.813	-3.572	-3.451	-4.002	-5.775	-5.909	-4.02	-4.258		-1	-1	-1	-1	-1	-1	-1	-1	-1	-1	AK120308	potassium channel AKT1
		LOC_Os02g39910	VIC-AKT	Na+,K+,Ca2+	-1.407	-0.912	-1.445	-1.293	-0.815	0.55	0.298	-0.499	0.022	0.06		-1	-1	-1	-1	-1							protein binding protein
		LOC_Os04g42310	VIC-AKT	Na+,K+,Ca2+	-1.212	-1.382	-2.039	-1.572	-1.061	-0.868	-0.833	-1.159	-1.004	-1.03		-1	-1	-1	-1	-1	-1	-1	-1	-1	-1		K+ channel tetramerisation domain containing protein
		LOC_Os03g13390	VIC-beta	Na+,K+,Ca2+	-2.849	-2.666	-1.917	-3.036	-2.785	-3.067	-2.883	-2.137	-3.291	-3.116		-1	-1	-1	-1	-1	-1	-1	-1	-1	-1	AK073738	NAD(P)H-dependent oxidoreductase
		LOC_Os06g33610	VIC-CNGC	Na+,K+,Ca2+	-0.981	-1.619	-0.876	-1.431	-1.443	-0.581	-1.266	-0.597	-0.555	-0.572		-1	-1	-1	-1	-1		-1	-1				cyclic nucleotide-gated ion channel 1
		LOC_Os04g36740	VIC-SKOR-GORK	Na+,K+,Ca2+	-6.051	-6.054	-5.733	-6.304	-5.857	-4.448	-5.904	-5.086	-5.768	-5.119		-1	-1	-1	-1	-1	-1	-1	-1	-1	-1	AK105506	potassium channel SKOR
		LOC_Os03g04890	EClC-EClChomolog	Cl-	-0.159	0.119	-0.617	-0.179	0.38	-1.688	-0.952	-2.597	-1.074	-1.753				-1			-1	-1	-1	-1	-1	AK100238	protein binding protein
		LOC_Os04g49570	GIC-GLC3	Metal, Glutamin	-0.471	0.229	-0.452	-0.222	-0.565	-1.094	-0.804	-1.114	-1.131	-1.547							-1	-1	-1	-1	-1	AK099753	glutamate receptor 3.3 precursor
		LOC_Os04g47220	MIP-PIP	H2O,CO2,NH3	-1.454	-1.032	-0.879	-1.184	-0.533	-1.283	-1.333	-1.078	-1.431	-0.917		-1	-1	-1	-1		-1	-1	-1	-1	-1	AK098849	aquaporin PIP1.2
		LOC_Os07g26690	MIP-PIP	H2O,CO2,NH3	-0.897	-1.09	-0.974	-0.672	-0.444	-1.003	-1.735	-1.312	-1.201	-1.124		-1	-1	-1	-1		-1	-1	-1	-1	-1	AK060712	aquaporin PIP2.1
		LOC_Os01g55200	VIC-AKT	Na+,K+,Ca2+	-1.85	-2.234	-2.269	-0.367	-2.92	-1.05	-2.146	-1.447	-1.4	-3.134		-1	-1	-1		-1	-1	-1	-1	-1	-1	AK100739	potassium channel KAT1
		LOC_Os01g62880	VIC-beta	Na+,K+,Ca2+	-1.287	-0.988	-1.232	-0.356	-1.001	-1.017	-0.807	-0.941	-1.064	-1.157		-1	-1	-1		-1	-1	-1	-1	-1	-1	AK100718	aldose reductase
	C) Genes commonly expressed in 2 tolerant rice genotyptes in each and over drought stress treatments:
		LOC_Os12g39420	NCS2	cation	0.585	1.04	0.532	-0.082	0.747	1.5	1.684	0.899	1.291	1.408			1			1	1	1	1	1	1	AK065030	solute carrier family 23 member 2
		LOC_Os10g02480	VIC-beta	Na+,K+,Ca2+	-0.609	0.678	-0.127	0.478	0.933	0.852	2.025	0.351	1.633	1.969		-1	1			1	1	1		1	1	AK105090	NAD(P)H-dependent oxidoreductase
		LOC_Os10g28320	VIC-beta	Na+,K+,Ca2+	0.051	0.992	-0.016	0.106	0.885	1.009	1.896	0.985	1.231	1.765			1			1	1	1	1	1	1	AK064344	auxin-induced protein PCNT115
		LOC_Os01g63870	NCS2	cation	0.324	-1.319	0.732	-0.542	-0.502	0.461	-0.996	-0.546	-0.484	-0.703			-1	1				-1			-1	AK068791	permease
	D) Genes specifically expressed in 2 tolerant rice genotyptes in each and over drought stress treatments:
		LOC_Os06g09090	GIC-GLC3	Metal, Glutamin	0.027	0.646	0.031	-0.068	0.346	-0.912	-0.606	-0.168	-0.82	-0.672			1				-1	-1		-1	-1		glutamate receptor 2.8 precursor
		LOC_Os12g39420	NCS2	cation	0.585	1.04	0.532	-0.082	0.747	1.5	1.684	0.899	1.291	1.408			1			1	1	1	1	1	1	AK065030	solute carrier family 23 member 2
		LOC_Os10g02480	VIC-beta	Na+,K+,Ca2+	-0.609	0.678	-0.127	0.478	0.933	0.852	2.025	0.351	1.633	1.969		-1	1			1	1	1		1	1	AK105090	NAD(P)H-dependent oxidoreductase
		LOC_Os10g28320	VIC-beta	Na+,K+,Ca2+	0.051	0.992	-0.016	0.106	0.885	1.009	1.896	0.985	1.231	1.765			1			1	1	1	1	1	1	AK064344	auxin-induced protein PCNT115
		LOC_Os01g63870	NCS2	cation	0.324	-1.319	0.732	-0.542	-0.502	0.461	-0.996	-0.546	-0.484	-0.703			-1	1				-1			-1	AK068791	permease
		LOC_Os12g39420	NCS2	cation	0.585	1.04	0.532	-0.082	0.747	1.5	1.684	0.899	1.291	1.408			1			1	1	1	1	1	1	AK065030	solute carrier family 23 member 2
		LOC_Os02g03100	VIC-beta	Na+,K+,Ca2+	0.303	0.255	-1.041	0.012	0.598	1.391	1.446	0.594	0.859	1.017				-1		1	1	1	1	1	1	AK070168	NADP-dependent D-sorbitol-6-phosphate dehydrogenase
		LOC_Os10g02480	VIC-beta	Na+,K+,Ca2+	-0.609	0.678	-0.127	0.478	0.933	0.852	2.025	0.351	1.633	1.969		-1	1			1	1	1		1	1	AK105090	NAD(P)H-dependent oxidoreductase
		LOC_Os10g28320	VIC-beta	Na+,K+,Ca2+	0.051	0.992	-0.016	0.106	0.885	1.009	1.896	0.985	1.231	1.765			1			1	1	1	1	1	1	AK064344	auxin-induced protein PCNT115
		LOC_Os09g23160	Annexin	Ca2+	0.069	-0.367	-0.401	-0.545	-0.704	0.219	-0.405	-0.057	-0.661	-0.325						-1				-1		AK061821	annexin A4
		LOC_Os09g26660	CytB	H+	0.44	-0.49	0.479	-0.389	-1.705	-0.688	-1.393	-0.05	-0.529	-0.911						-1	-1	-1			-1	AK120739	calcium ion binding protein
		LOC_Os10g37330	VIC-beta	Na+,K+,Ca2+	-0.45	-1.233	-1.075	-0.43	-0.715	-0.514	-0.649	-0.918	-0.272	-1.051			-1	-1		-1		-1	-1		-1	AK120676	aldo-keto reductase/ oxidoreductase
		LOC_Os05g42250	VIC-CNGC	Na+,K+,Ca2+	-0.017	-0.062	-0.17	0.824	-0.773	3.735	2.672	1.669	-1.078	0.134					1	-1	1	1	1	-1			cyclic nucleotide-gated ion channel 2
		LOC_Os01g10600	MIP-TIP	H2O,CO2,NH3	0.879	1.177	0.553	1.2	1.424	0.226	0.874	0.171	0.693	0.715		1	1		1	1		1		1	1		aquaporin NIP1.2
		LOC_Os02g58550	OEP21		0.472	1.683	0.923	0.685	0.934	0.017	0.626	0.287	-0.238	0.032			1	1	1	1		1				AK108268	chloroplast channel forming outer membrane protein
		LOC_Os10g02380	VIC-beta	Na+,K+,Ca2+	1.274	2.186	1.289	1.348	0.741	-0.164	0.708	-0.191	0.949	0.715		1	1	1	1	1		1		1	1	AK059636	NAD(P)H-dependent oxidoreductase
		LOC_Os09g15170	NCS2	cation	-3.302	-2.184	-3.118	-0.831	-0.628	0.343	0.035	-1.567	0.42	0.85		-1	-1	-1	-1	-1			-1		1	AK242891	permease
2) Pumps
	E) Genes commonly up-regulated in all rice genotyptes in each and over drought stress treatments:
		LOC_Os01g03650	ABC-NO	various	0.661	1.1	0.799	0.696	0.678	0.219	0.813	0.376	0.465	0.488		1	1	1	1	1		1				AK068846	expressed protein
		LOC_Os01g24010	ABC-PDR	various	1.366	3.708	0.825	2.048	1.673	-0.891	2.012	0.401	0.074	1.125		1	1	1	1	1	-1	1			1	AK106603	PDR5-like ABC transporter
		LOC_Os01g42350	ABC-PDR	various	2.272	3.398	1.68	3.111	3.475	2.292	2.825	2.037	3.45	3.231		1	1	1	1	1	1	1	1	1	1		PDR5-like ABC transporter
		LOC_Os01g50080	ABC-MDR	various	3.362	1.678	3.243	1.486	0.782	1.411	0.949	2.863	1.438	0.57		1	1	1	1	1	1	1	1	1			multidrug resistance protein 4
		LOC_Os01g52560	ABC-PDR	various	1.222	1.038	1.006	0.619	0.712	0.059	0.361	0.524	0.142	0.609		1	1	1	1	1					1	AK067653	ATPase, coupled to transmembrane movement of substances
		LOC_Os02g07870	F-ATPase V1-A	H+, Na+	0.696	1.024	2.242	1.115	1.125	0.693	0.612	2.174	0.954	0.948		1	1	1	1	1	1	1	1	1	1	AK067063	vacuolar ATP synthase catalytic subunit A
		LOC_Os02g09150	H+-PPase	H+	1.892	1.917	1.432	1.917	1.711	2.267	2.052	2.176	1.636	2.274		1	1	1	1	1	1	1	1	1	1	AK242307	pyrophosphate-energized vacuolar membrane proton pump
		LOC_Os02g33490	H+-PPase	H+	0.74	0.606	0.658	0.72	0.792	0.643	0.608	0.515	0.598	0.707		1	1	1	1	1	1	1		1	1	AK070310	pyrophosphate-energized membrane proton pump 3
		LOC_Os02g36570	ABC-AOH(ABC1)	various	2.862	3.062	3.242	2.239	2.912	-0.517	2.269	2.979	1.942	2.601		1	1	1	1	1		1	1	1	1	AK099974	ATATH13
		LOC_Os02g49760	F-ATPase K+-uptake	H+, Na+	1.637	1.937	1.186	1.605	1.78	1.631	2.233	1.419	1.798	2.068		1	1	1	1	1	1	1	1	1	1	AK111629	potassium transporter 8
		LOC_Os02g56200	ABC-AOH(ABC1)	various	0.804	1.12	1.696	1.208	1.19	0.654	0.645	1.208	0.218	0.508		1	1	1	1	1	1	1	1			AK105072	ATATH8
		LOC_Os02g57160	ABC-AOH(ABC1)	various	0.865	1.47	1.154	1.114	1.813	0.716	2.075	1.412	1.882	2.563		1	1	1	1	1	1	1	1	1	1	AK058624	ABC-1
		LOC_Os02g57920	P-ATPase P3A	H+,Na+,Ca+	1.401	0.717	0.592	0.844	0.914	0.87	0.264	-0.218	0.363	0.238		1	1	1	1	1	1					AK066738	expressed protein
		LOC_Os03g02390	MPT-TIM23	protein (mitochondria)	0.857	0.965	0.797	0.589	0.868	0.055	0.858	0.165	0.467	0.341		1	1	1	1	1		1				AK103851	mitochondrial import inner membrane translocase subunit tim23
		LOC_Os03g06139	ABC-EPP(WBC)	various	2.581	2.288	2.516	2.617	2.211	0.383	1.022	1.032	0.57	0.774		1	1	1	1	1		1	1		1	AK121798	ATPase, coupled to transmembrane movement of substances
		LOC_Os03g14690	F-ATPase V0a	H+, Na+	2.342	2.292	2.686	2.076	1.565	2.126	1.603	2.758	1.847	1.372		1	1	1	1	1	1	1	1	1	1	AK119298	vacuolar ATP synthase 91 kDa subunit
		LOC_Os03g18500	MPT-TIM17	protein (mitochondria)	1.218	1.935	1.78	1.044	1.385	1.02	1.461	1.418	1.218	1.348		1	1	1	1	1	1	1	1	1	1	AK100042	mitochondrial import inner membrane translocase subunit tim22
		LOC_Os03g19290	MPT-TIM22	protein (mitochondria)	6.783	7.061	6.663	6.701	6.658	6.697	7.076	6.935	6.64	6.686		1	1	1	1	1	1	1	1	1	1	AK063714	expressed protein
		LOC_Os03g20170	ABC-MDR	various	1.547	1.437	1.093	1.046	0.902	0.358	1.496	1.172	1.307	1.52		1	1	1	1	1		1	1	1	1	AK069044	ATP-dependent transporter YFL028C
		LOC_Os03g20750	MPT-TOM40	protein (mitochondria)	0.77	0.725	1.099	0.898	1.011	0.474	0.328	0.708	0.425	0.57		1	1	1	1	1			1			AK105342	mitochondrial import receptor subunit TOM40 homolog 1
		LOC_Os03g21490	ABC-NO	various	0.779	0.93	0.662	0.6	0.671	-0.072	0.56	0.427	0.087	0.387		1	1	1	1	1						AK058370	ATP-dependent transporter ycf16
		LOC_Os03g42020	P-ATPase P2B	H+,Na+,Ca+	1.34	1.693	1.759	1.73	1.121	1.257	1.291	0.745	1.14	0.995		1	1	1	1	1	1	1	1	1	1	AK071938	calcium-transporting ATPase 2, plasma membrane-type
		LOC_Os03g48310	P-ATPase P3A	H+,Na+,Ca+	6.173	6.343	5.255	5.63	6.043	5.452	6.088	6.053	5.695	5.653		1	1	1	1	1	1	1	1	1	1	AK068765	plasma membrane ATPase 1
		LOC_Os04g13210	ABC-MRP	various	1.31	2.539	1.471	2.396	1.592	0.621	1.696	0.584	1.23	1.169		1	1	1	1	1	1	1		1	1	AK100406	multidrug resistance-associated protein 4
		LOC_Os04g33700	ABC-MDR	various	2.746	2.422	2.674	2.525	0.858	1.45	1.559	1.545	1.5	1.454		1	1	1	1	1	1	1	1	1	1		ATATH12
		LOC_Os04g51610	P-ATPase P2B	H+,Na+,Ca+	5.619	5.507	5.388	5.121	5.413	4.446	5.682	5.731	5.451	5.213		1	1	1	1	1	1	1	1	1	1	AK120057	calcium-transporting ATPase 9, plasma membrane-type
		LOC_Os04g54790	ABC-AOH(ABC1)	various	2.385	2.205	1.86	2.483	2.514	1.442	0.576	0.47	1.21	1.093		1	1	1	1	1	1			1	1	AK070519	ubiquinone biosynthesis protein ubiB
		LOC_Os04g56510	ABC-AOH(ABC1)	various	0.955	1.171	1.399	0.815	0.783	0.382	0.586	0.834	0.227	0.55		1	1	1	1	1		1	1			AK120239	protein kinase-like
		LOC_Os05g13520	ABC-EPP(WBC)	various	3.135	1.24	3.173	1.494	2.528	1.055	1.285	2.676	1.455	2.357		1	1	1	1	1	1	1	1	1	1	AK068591	CER5
		LOC_Os06g08080	H+-PPase	H+	2.733	1.996	3.265	2.137	2.103	2.514	2.377	3.741	2.553	2.663		1	1	1	1	1	1	1	1	1	1	AK066933	pyrophosphate-energized vacuolar membrane proton pump
		LOC_Os06g08560	ABC-MRP	various	1.234	1.437	0.654	1.623	0.761	0.783	0.877	1.368	1.333	1.413		1	1	1	1	1	1	1	1	1	1	AK242277	multidrug resistance-associated protein 11
		LOC_Os06g36650	ABC-MRP	various	2.154	2.975	1.14	3.179	2.605	-0.142	1.362	0.113	-0.013	-0.01		1	1	1	1	1		1					ABC transporter family protein
		LOC_Os06g43660	H+-PPase	H+	2.053	2.971	2.898	1.647	2.699	3.671	4.496	3.988	3.936	4.227		1	1	1	1	1	1	1	1	1	1	AK099807	pyrophosphate-energized vacuolar membrane proton pump
		LOC_Os06g48720	P-ATPase P1B	H+,Na+,Ca+	3.032	1.271	2.939	2.471	1.134	2.187	1.608	1.587	2.704	3.136		1	1	1	1	1	1	1	1	1	1	AK107235	cadmium/zinc-transporting ATPase 4
		LOC_Os07g01214	F-ATPase K+-uptake	H+, Na+	3.189	2.181	0.973	0.727	0.814	0.395	1.16	-1.142	0.189	0.522		1	1	1	1	1		1	-1			AK099800	potassium transporter 16
		LOC_Os07g09340	P-ATPase P3A	H+,Na+,Ca+	2.908	3.589	3.525	3.586	3.49	2.353	2.954	3.291	2.245	2.75		1	1	1	1	1	1	1	1	1	1	AK121402	plasma membrane ATPase 1
		LOC_Os07g27480	ABC-AOH(ABC1)	various	0.965	1.399	0.986	0.878	1.021	0.711	0.906	0.929	0.703	0.923		1	1	1	1	1	1	1	1	1	1	AK066819	ubiquinone biosynthesis protein ubiB
		LOC_Os07g32530	F-ATPase K+-uptake	H+, Na+	1.388	1.317	1.236	1.138	1.343	1.486	1.375	1.066	1.3	1.271		1	1	1	1	1	1	1	1	1	1	AK106582	potassium transporter 14
		LOC_Os07g37180	ABC-AOH(ABC1)	various	2.237	2.647	1.899	1.783	1.917	1.467	1.93	1.286	1.792	2.142		1	1	1	1	1	1	1	1	1	1	AK101867	protein kinase-like
		LOC_Os08g14364	P-ATPase P3A	H+,Na+,Ca+	1.187	1.041	1.116	1.986	1.939	-0.042	0.512	-0.063	0.647	1.358		1	1	1	1	1				1	1	AK106690	expressed protein
		LOC_Os08g29150	P-ATPase P4	H+,Na+,Ca+	2.466	1.17	1.593	1.898	1.244	1.111	1.033	1.2	1.529	1.271		1	1	1	1	1	1	1	1	1	1	AK108698	phospholipid-transporting ATPase 8
		LOC_Os08g29570	ABC-PDR	various	1.342	2.971	0.791	1.308	1.577	-0.089	2.367	0.937	0.656	1.322		1	1	1	1	1		1	1	1	1	AK100858	PDR-type ABC transporter 1
		LOC_Os08g45010	ABC-GCN	various	1.607	2.099	1.677	2.11	1.78	0.817	1.19	0.934	0.697	0.85		1	1	1	1	1	1	1	1	1	1	AK063258	ATP-binding cassette sub-family F member 2
		LOC_Os09g38960	F-ATPase K+-uptake	H+, Na+	1.811	1.733	1.364	2.753	1.062	1.952	1.827	1.759	1.686	-0.271		1	1	1	1	1	1	1	1	1		AK065464	potassium transporter 11
		LOC_Os11g29850	ABC-EPP(WBC)	various	1.784	1.438	1.365	1.899	1.728	0.714	0.356	0.66	0.598	0.607		1	1	1	1	1	1		1	1	1	AK106821	cobalt import ATP-binding protein cbiO 1
		LOC_Os12g32820	ABC-PDR	various	1.046	2.174	1.522	2.097	1.65	1.192	0.075	0.073	0.529	0.882		1	1	1	1	1	1				1	AK102367	PDR-like ABC transporter
		LOC_Os12g33020	MPT-TIM23	protein (mitochondria)	1.07	0.893	1.222	1.096	1.149	0.504	0.526	0.624	0.546	0.533		1	1	1	1	1			1			AK101966	protein translocase/ protein transporter
		LOC_Os12g44150	P-ATPase P3A	H+,Na+,Ca+	2.156	2.194	2.133	1.821	2.091	2.581	2.715	2.527	2.693	2.642		1	1	1	1	1	1	1	1	1	1	AK071252	plasma membrane ATPase 1
		LOC_Os01g03144	ABC-EPP(WBC)	various	-0.541	0.628	0.482	-0.005	0.812	1.397	2.385	1.689	1.41	1.69			1			1	1	1	1	1	1	AK243657	ABC-2 type transporter family protein
		LOC_Os01g12260	F-ATPase V1-E	H+, Na+	0.039	0.675	1.005	0.132	0.39	0.649	0.769	1.432	0.951	0.751			1	1			1	1	1	1	1	AK072778	vacuolar ATP synthase subunit E
		LOC_Os01g70660	F-ATPase K+-uptake	H+, Na+	0.216	-0.099	0.128	0.041	0.03	0.941	1.197	1.355	2.035	0.727							1	1	1	1	1	AK107477	potassium transporter 17
		LOC_Os02g21750	ABC-MDR	various	0.952	1.034	1.232	1.4	0.555	1.637	1.921	2.189	1.533	0.626		1	1	1	1		1	1	1	1	1	AK064221	multidrug resistance protein 4
		LOC_Os02g47320	F-ATPase V1-G	H+, Na+	0.922	2.029	1.524	0.737	0.387	0.642	1.483	1.78	1.091	0.985		1	1	1	1		1	1	1	1	1	AK068212	vacuolar ATPase G subunit family protein
		LOC_Os03g17310	P-ATPase P2A	H+,Na+,Ca+	0.449	0.363	0.566	0.258	0.153	0.661	0.915	0.659	0.907	0.85							1	1	1	1	1	AK105840	calcium-transporting ATPase 2, endoplasmic reticulum-type
		LOC_Os12g44390	ABC-SMC	various	2.985	1.276	2.609	1.737	-0.425	1.262	0.744	1.748	1.8	1.586		1	1	1	1		1	1	1	1	1	AK065733	TTN8
	F) Genes commonly down-regulated in all rice genotyptes in each and over drought stress treatments:
		LOC_Os01g34970	ABC-MDR	various	-2.46	-3.655	-2.73	-2.647	-3.233	-0.876	-3.327	-2.467	-2.488	-2.339		-1	-1	-1	-1	-1	-1	-1	-1	-1	-1	AK106698	multidrug resistance protein 8
		LOC_Os01g52550	ABC-MDR	various	-2.036	-2.413	-2.641	-1.434	-2.547	-1.209	-1.869	-1.544	-1.547	-2.189		-1	-1	-1	-1	-1	-1	-1	-1	-1	-1	AK061902	multidrug resistance protein 22
		LOC_Os01g56400	ABC-NO	various	-1.203	-1.594	-1.956	-1.312	-1.092	-1.025	-1.246	-1.369	-1.12	-1.012		-1	-1	-1	-1	-1	-1	-1	-1	-1	-1	AK099603	cobalt import ATP-binding protein cbiO 2
		LOC_Os01g61940	ABC-EPP(WBC)	various	-4.825	-6.227	-4.734	-4.235	-4.994	-0.703	-1.918	-0.625	-1.166	-1.425		-1	-1	-1	-1	-1	-1	-1	-1	-1	-1	AK067556	ATPase, coupled to transmembrane movement of substances
		LOC_Os02g11760	ABC-PDR	various	-2.82	-2.516	-2.992	-2.301	-1.525	-1.017	-1.217	-1.743	-1.54	-1.113		-1	-1	-1	-1	-1	-1	-1	-1	-1	-1	AK073104	PDR5-like ABC transporter
		LOC_Os02g41920	ABC-EPP(WBC)	various	-2.111	-2.008	-2.115	-1.68	-2.365	-2.244	-2.949	-3.019	-2.008	-2.234		-1	-1	-1	-1	-1	-1	-1	-1	-1	-1		ATPase, coupled to transmembrane movement of substances
		LOC_Os03g06630	P-ATPase P4	H+,Na+,Ca+	-3.287	-3.727	-3.439	-3.55	-3.462	-2.075	-3.937	-2.831	-3.6	-4.077		-1	-1	-1	-1	-1	-1	-1	-1	-1	-1	AK066844	heat shock factor protein 1
		LOC_Os03g10640	P-ATPase P2B	H+,Na+,Ca+	-0.818	-1.413	-1.017	-1.576	-0.967	-1.789	-1.331	-1.091	-0.587	-0.604		-1	-1	-1	-1	-1	-1	-1	-1	-1	-1	AK121250	calcium-transporting ATPase 2, plasma membrane-type
		LOC_Os03g17350	ABC-EPP(WBC)	various	-3.811	-5.789	-2.844	-3.796	-4.585	-0.339	-1.619	0.518	-1.081	-1.24		-1	-1	-1	-1	-1		-1		-1	-1	AK072135	ATPase, coupled to transmembrane movement of substances
		LOC_Os03g64200	ABC-EPP(WBC)	various	-1.395	-1.39	-0.914	-1.176	-1.727	0.41	-0.554	-0.374	-0.422	-0.696		-1	-1	-1	-1	-1					-1	AK070637	ATPase, coupled to transmembrane movement of substances
		LOC_Os04g38570	ABC-MDR	various	-4.427	-5.345	-2.142	-3.346	-3.665	0.088	-2.633	-0.316	-2.482	-2.273		-1	-1	-1	-1	-1		-1		-1	-1	AK103526	multidrug resistance protein 11
		LOC_Os04g46940	P-ATPase P1B	H+,Na+,Ca+	-1.563	-2.279	-1.956	-2.302	-2.046	-1.704	-1.703	-1.265	-1.058	-0.582		-1	-1	-1	-1	-1	-1	-1	-1	-1		AK063759	copper-transporting ATPase 3
		LOC_Os04g51270	F-ATPase V1-G	H+, Na+	-0.646	-0.798	-0.594	-0.588	-0.983	-0.907	-1.24	-0.409	-0.571	-0.946		-1	-1	-1	-1	-1	-1	-1			-1	AK059032	vacuolar ATP synthase subunit G
		LOC_Os05g01560	F-ATPase V0c	H+, Na+	-0.856	-0.845	-0.985	-0.77	-0.795	-0.372	-0.388	-0.379	-0.377	-0.349		-1	-1	-1	-1	-1						AK063178	vacuolar ATP synthase 16 kDa proteolipid subunit
		LOC_Os05g02750	ABC-NO	various	-1.497	-1.417	-1.798	-1.245	-1.224	-1.427	-1.274	-0.997	-1.259	-1.488		-1	-1	-1	-1	-1	-1	-1	-1	-1	-1	AK069359	membrane protein
		LOC_Os05g04610	ABC-MDR	various	-2.974	-3.705	-2.497	-3.055	-2.184	0.423	-2.075	-0.938	-1.112	-1.385		-1	-1	-1	-1	-1		-1	-1	-1	-1	AK060259	multidrug resistance protein 17
		LOC_Os05g41580	P-ATPase P2B	H+,Na+,Ca+	-1.398	-0.621	-0.928	-1.095	-1.254	-1.567	-1.157	-1.317	-1.152	-1.068		-1	-1	-1	-1	-1	-1	-1	-1	-1	-1		calcium-transporting ATPase 4, plasma membrane-type
		LOC_Os06g30730	ABC-EPP(WBC)	various	-7.242	-5.531	-4.667	-5.254	-5.832	-1.181	-3.163	-1.34	-3.81	-3.185		-1	-1	-1	-1	-1	-1	-1	-1	-1	-1	AK105826	ATPase, coupled to transmembrane movement of substances
		LOC_Os06g45500	P-ATPase P1B	H+,Na+,Ca+	-3.064	-4.282	-3.133	-3.377	-3.316	-1.958	-2.958	-2.489	-2.551	-2.374		-1	-1	-1	-1	-1	-1	-1	-1	-1	-1	AK241795	copper-transporting ATPase RAN1
		LOC_Os06g45940	F-ATPase K+-uptake	H+, Na+	-1.761	-3.435	-2.752	-1.889	-1.734	0.459	0.515	0.821	0.023	0.025		-1	-1	-1	-1	-1			1			AK111663	potassium transporter 13
		LOC_Os08g07010	ABC-EPP(WBC)	various	-1.878	-3.216	-2.505	-1.583	-1.195	-1.904	-2.991	-1.81	-2.255	-1.809		-1	-1	-1	-1	-1	-1	-1	-1	-1	-1	AK243528	ABC-2 type transporter family protein
		LOC_Os08g30770	ABC-ABC2(ATH)	various	-0.885	-0.655	-1.16	-0.63	-0.887	-1.638	-2.04	-1.297	-1.628	-1.327		-1	-1	-1	-1	-1	-1	-1	-1	-1	-1	AK122145	ATATH6
		LOC_Os08g40530	P-ATPase P2B	H+,Na+,Ca+	-2.157	-0.922	-1.404	-0.738	-0.992	-0.547	-0.538	-0.372	0.223	0.085		-1	-1	-1	-1	-1						AK107078	calcium-transporting ATPase 9, plasma membrane-type
		LOC_Os09g27580	F-ATPase K+-uptake	H+, Na+	-3.025	-1.78	-1.76	-1.459	-0.742	-2.839	-1.957	0.286	-1.079	-1.31		-1	-1	-1	-1	-1	-1	-1		-1	-1	AK066194	potassium transporter 17
		LOC_Os09g29660	ABC-PDR	various	-1.483	-0.683	-1.902	-1.421	-1.707	-2.239	-0.792	-1.768	-1.357	-1.162		-1	-1	-1	-1	-1	-1	-1	-1	-1	-1	AK120390	ATP-binding cassette sub-family G member 2
		LOC_Os10g30610	ABC-PDR	various	-1.402	-1.021	-1.633	-1.308	-1.737	-0.553	-0.338	-0.507	-0.4	-0.431		-1	-1	-1	-1	-1							ABC-2 type transporter family protein
		LOC_Os11g05700	ABC-MRP	various	-1.9	-2.499	-2.311	-1.076	-1.571	0.385	-0.887	-0.749	0.126	-0.406		-1	-1	-1	-1	-1		-1	-1			AK065863	multidrug resistance-associated protein 14
		LOC_Os11g11000	ABC-AOH(ABC1)	various	-1.045	-0.689	-0.806	-0.853	-0.865	-1.007	-1.232	-0.926	-0.963	-0.819		-1	-1	-1	-1	-1	-1	-1	-1	-1	-1	AK067129	ubiquinone biosynthesis protein ubiB
		LOC_Os11g39020	ABC-MDR	various	-0.912	-1.222	-0.925	-0.613	-0.978	-0.685	-1.285	-0.878	-0.251	-0.57		-1	-1	-1	-1	-1	-1	-1	-1			AK059060	expressed protein
		LOC_Os12g04220	P-ATPase P2B	H+,Na+,Ca+	-0.849	-1.026	-0.802	-0.959	-1.269	0.021	-0.986	0.068	-0.445	-0.659		-1	-1	-1	-1	-1		-1			-1		calcium-transporting ATPase 4, plasma membrane-type
		LOC_Os02g09720	ABC-MDR	various	-0.766	-1.608	-1.299	-0.529	-0.59	-0.822	-1.738	-1.896	-1.022	-1.402		-1	-1	-1		-1	-1	-1	-1	-1	-1		multidrug resistance protein 13
		LOC_Os04g13220	ABC-MRP	various	-0.939	-1.172	-0.965	-0.454	-1.3	-1.511	-1.854	-1.044	-1.419	-1.757		-1	-1	-1		-1	-1	-1	-1	-1	-1	AK120122	multidrug resistance-associated protein 4
		LOC_Os04g44610	ABC-EPP(WBC)	various	-0.843	-3.085	-2.909	-0.349	-1.336	-1.925	-2.818	-2.241	-1.386	-1.578		-1	-1	-1		-1	-1	-1	-1	-1	-1	AK058387	ABC transporter C05D10.3 in chromosome III
		LOC_Os05g01030	P-ATPase P4	H+,Na+,Ca+	-0.461	-0.387	-0.587	-0.742	-0.375	-1.064	-0.669	-1.073	-0.795	-0.606				-1	-1		-1	-1	-1	-1	-1	AK064514	phospholipid-transporting ATPase 10
		LOC_Os06g38950	ABC-ABC2(ATH)	various	-0.355	-0.275	-0.923	-1.316	-1.18	-2.379	-1.526	-1.616	-2.231	-1.529				-1	-1	-1	-1	-1	-1	-1	-1	AK065426	ATATH6
		LOC_Os09g29670	ABC-PDR	various	-1.178	-0.344	-1.905	-1.104	-1.214	-1.641	-0.745	-1.354	-1.108	-0.815		-1		-1	-1	-1	-1	-1	-1	-1	-1		ATP-binding cassette sub-family G member 2, X-hyb=LOC_Os09g29660
	G) Genes commonly expressed in 2 tolerant rice genotyptes in each and over drought stress treatments:
		LOC_Os01g03144	ABC-EPP(WBC)	various	-0.541	0.628	0.482	-0.005	0.812	1.397	2.385	1.689	1.41	1.69			1			1	1	1	1	1	1	AK243657	ABC-2 type transporter family protein
		LOC_Os02g08010	P-ATPase P2B	H+,Na+,Ca+	-0.471	-1.017	-0.536	-0.51	-0.902	-0.544	-1.302	-0.662	-0.449	-0.654			-1			-1		-1	-1		-1	AK242506	calcium-transporting ATPase 10, plasma membrane-type
		LOC_Os09g07670	ABC-PDR	various	0.624	-1.838	0.564	0.28	-1.583	-1.024	-0.443	0.435	-1.209	-1.867		1	-1			-1	-1			-1	-1		ABC transporter
		LOC_Os01g24010	ABC-PDR	various	1.366	3.708	0.825	2.048	1.673	-0.891	2.012	0.401	0.074	1.125		1	1	1	1	1	-1	1			1	AK106603	PDR5-like ABC transporter
		LOC_Os01g67740	ABC-SMC	various	-0.581	-2.362	0.306	-1.31	-2.071	1.454	-1.691	0.462	-0.276	-0.917			-1		-1	-1	1	-1			-1	AK103514	mitotic chromosome and X-chromosome-associated protein mix-1
		LOC_Os04g54930	ABC-MDR	various	-1.409	-1.735	0.067	-0.761	-1.168	0.099	-1.067	0.407	0.086	-0.71		-1	-1		-1	-1		-1			-1	AK069342	multidrug resistance protein 11
		LOC_Os05g41750	ABC-SMC	various	-0.763	-2.885	0.753	-1.151	-1.727	1.306	-1.68	1.164	-0.119	-0.906		-1	-1	1	-1	-1	1	-1	1		-1	AK064293	ATSMC3
		LOC_Os07g32880	F-ATPase catelytic	H+, Na+	-0.014	-0.42	-0.06	0.255	0	-0.191	-0.728	-0.121	-0.084	-0.923								-1			-1	AK072104	ATP synthase gamma chain, chloroplast precursor
		LOC_Os12g04220	P-ATPase P2B	H+,Na+,Ca+	-0.849	-1.026	-0.802	-0.959	-1.269	0.021	-0.986	0.068	-0.445	-0.659		-1	-1	-1	-1	-1		-1			-1		calcium-transporting ATPase 4, plasma membrane-type
3) Secondary transporters
	H) Genes commonly up-regulated in all rice genotyptes in each and over drought stress treatments:
		LOC_Os01g01360	MFS-POT(Proton-dependent Oligopeptide Transporter)	oligoprptide	1.572	1.858	1.55	1.19	1.733	0.696	1.766	1.493	1.781	1.752		1	1	1	1	1	1	1	1	1	1	AK058723	peptide transporter PTR2
		LOC_Os01g02870	DMT-P-DME	C3 carbohydrate, sugar nucleotide	2.565	2.501	2.067	2.474	2.145	0.427	0.503	0.279	0.162	0.957		1	1	1	1	1					1	AK061406	nodulin-like protein
		LOC_Os01g04950	MFS-POT(Proton-dependent Oligopeptide Transporter)	oligoprptide	0.881	1.287	1.874	1.086	0.925	1.741	1.45	1.741	2.324	1.286		1	1	1	1	1	1	1	1	1	1	AK070036	peptide transporter PTR2
		LOC_Os01g08020	AE	Na+,HCO3-,H+	2.282	3.643	2.739	3.065	1.888	3.332	2.702	3.025	2.373	2.701		1	1	1	1	1	1	1	1	1	1	AK072421	boron transporter-like protein 2
		LOC_Os01g12470	MC	various	1.76	2.27	1.554	1.4	1.884	1.207	2.487	1.74	1.771	2.194		1	1	1	1	1	1	1	1	1	1	AK064461	mitochondrial carrier protein CGI-69
		LOC_Os01g12520	MC	various	2.055	1.924	0.913	1.494	2.21	0.838	2.292	1.291	2.011	1.752		1	1	1	1	1	1	1	1	1	1		mitochondrial carnitine/acylcarnitine carrier-like protein
		LOC_Os01g14100	MFS-FBT	folate,biopterin	2.803	3.553	3.826	2.881	2.236	2.477	2.98	3.126	2.817	2.876		1	1	1	1	1	1	1	1	1	1	AK065805	folate/biopterin transporter family protein
		LOC_Os01g16170	LCT	cystine	5.228	5.989	5.366	4.921	5.319	4.654	5.111	4.749	4.439	4.853		1	1	1	1	1	1	1	1	1	1	AK069474	PQ loop repeat family protein
		LOC_Os01g17214	MFS-unknown	C3 carbohydrate, sugar nucleotide	3.329	4.92	6.303	2.625	5.921	4.994	7.09	7.782	4.571	5.989		1	1	1	1	1	1	1	1	1	1	AK065048	carbohydrate transporter/ sugar porter/ transporter
		LOC_Os01g17240	MFS-unknown	C3 carbohydrate, sugar nucleotide	2.95	3.638	2.811	2.803	2.75	1.944	2.92	2.392	2.511	2.416		1	1	1	1	1	1	1	1	1	1	AK067683	sialin
		LOC_Os01g19850	APC-CCC		2.261	3.358	2.483	2.096	1.949	2.029	2.857	3.065	0.881	0.812		1	1	1	1	1	1	1	1	1	1		cation-chloride co-transporter
		LOC_Os01g22600	MC	various	2.343	3.677	2.866	2.775	2.732	0.708	2.211	1.715	1.561	1.908		1	1	1	1	1	1	1	1	1	1	AK101813	expressed protein
		LOC_Os01g27170	KUP	K	1.741	2.759	1.842	2.268	2.034	0.922	1.505	1.679	0.764	0.166		1	1	1	1	1	1	1	1	1		AK100340	potassium transporter 3
		LOC_Os01g28840	TDT	tellurite,C4-dicarboxylate	5.131	4.677	4.288	4.704	4.46	3.882	4.321	5.174	3.831	3.784		1	1	1	1	1	1	1	1	1	1	AK064337	C4-dicarboxylate transporter/malic acid transport protein
		LOC_Os01g31680	Tat	protein	1.136	1.712	1.637	1.279	1.489	0.942	1.383	1.175	0.66	0.922		1	1	1	1	1	1	1	1	1	1	AK067297	expressed protein
		LOC_Os01g37590	MFS-unknown	C3 carbohydrate, sugar nucleotide	5.577	6.287	5.416	6.101	6.001	5.015	6.201	5.524	5.888	5.644		1	1	1	1	1	1	1	1	1	1		peptide transporter PTR2
		LOC_Os01g38990	MC	various	1.159	1.345	1.262	1.394	1.136	0.65	1.263	1.365	0.988	1.442		1	1	1	1	1	1	1	1	1	1	AK066090	Grave disease carrier protein
		LOC_Os01g45750	BASS	organic acid	0.904	1.563	0.898	1.377	1.494	-0.323	0.238	-0.165	-0.273	-0.243		1	1	1	1	1						AK069337	bile acid sodium symporter/ transporter
		LOC_Os01g49120	MOP-MATE	polysaccharide,Drag	1.485	3.218	0.831	2.079	2.593	1.387	3.124	1.13	1.083	1.793		1	1	1	1	1	1	1	1	1	1	AK102052	transparent testa 12 protein
		LOC_Os01g51250	MC	various	1.311	2.237	1.409	1.847	1.704	0.733	1.585	1.129	1.335	1.398		1	1	1	1	1	1	1	1	1	1	AK066220	Grave disease carrier protein
		LOC_Os01g56050	MOP-MATE	polysaccharide,Drag	4.838	4.856	3.773	4.895	5.372	-0.062	0.018	2.685	0.133	-0.041		1	1	1	1	1			1				transparent testa 12 protein
		LOC_Os01g63290	MFS-unknown	C3 carbohydrate, sugar nucleotide	2.559	2.709	2.479	2.552	2.513	1.506	1.622	1.456	1.608	1.555		1	1	1	1	1	1	1	1	1	1	AK072698	sialin
		LOC_Os01g64990	AMT	NH3+,CO2	2.137	1.646	0.701	2.717	2.504	-0.195	0.14	-0.291	0.847	0.034		1	1	1	1	1				1			GPI transamidase subunit PIG-U family protein
		LOC_Os01g65169	MFS-POT(Proton-dependent Oligopeptide Transporter)	oligoprptide	1.158	1.648	0.631	1.019	1.607	1.528	2.062	1.094	1.295	1.232		1	1	1	1	1	1	1	1	1	1	AK099405	peptide transporter PTR2-B, X-hyb=LOC_Os01g65190
		LOC_Os01g65200	MFS-POT(Proton-dependent Oligopeptide Transporter)	oligoprptide	1.215	0.889	1.31	1.204	1.317	1.03	0.822	0.981	0.448	0.419		1	1	1	1	1	1	1	1			AK066692	peptide transporter PTR2
		LOC_Os01g68040	CorA		0.863	1.118	1.429	1.111	0.608	0.612	0.507	0.835	0.541	0.426		1	1	1	1	1	1		1			AK072213	metal ion transporter
		LOC_Os01g73590	MFS-STP	C3 carbohydrate, sugar nucleotide	2.948	2.845	2.036	2.341	2.528	1.248	2.604	2.691	1.935	1.958		1	1	1	1	1	1	1	1	1	1		myo-inositol transporter 1
		LOC_Os02g01210	AAAP-unknown	amino acid, auxin	2.024	1.059	1.628	1.934	1.962	1.96	2.307	1.893	1.92	1.974		1	1	1	1	1	1	1	1	1	1	AK060685	amino acid transporter
		LOC_Os02g01326	DMT-P-DME	C3 carbohydrate, sugar nucleotide	4.049	3.445	2.422	2.653	2.383	1.906	1.541	2.041	1.733	1.705		1	1	1	1	1	1	1	1	1	1	AK070945	nodulin-like protein
		LOC_Os02g04630	CACA	Ca2+	4.622	6.089	4.206	5.486	4.733	2.507	4.02	2.895	3.363	3.952		1	1	1	1	1	1	1	1	1	1	AK240658	sodium/calcium exchanger protein
		LOC_Os02g07350	MFS-unknown	C3 carbohydrate, sugar nucleotide	1.091	1.284	0.999	0.749	0.916	0.846	1.248	1.138	1.128	1.248		1	1	1	1	1	1	1	1	1	1	AK070107	inositol-1-monophosphatase
		LOC_Os02g08100	FAT		1.373	1.492	1.724	1.243	0.81	-0.742	0.711	1.151	0.624	0.627		1	1	1	1	1	-1	1	1	1	1	AK070083	4-coumarate--CoA ligase 1
		LOC_Os02g13300	MC	various	0.759	1.619	0.976	0.847	0.677	1.221	2.012	1.381	1.426	1.349		1	1	1	1	1	1	1	1	1	1	AK242418	Grave disease carrier protein
		LOC_Os02g13560	MFS-unknown	C3 carbohydrate, sugar nucleotide	3.543	3.505	3.478	3.086	3.442	2.436	2.864	3.266	2.625	2.857		1	1	1	1	1	1	1	1	1	1	AK120560	sugar transporter type 2a
		LOC_Os02g14980	CACA	Ca2+	1.757	2.426	2.258	1.368	1.503	0.525	2.423	2.574	1.688	1.877		1	1	1	1	1		1	1	1	1		sodium/calcium exchanger protein
		LOC_Os02g17500	MFS-unknown	C3 carbohydrate, sugar nucleotide	3.833	4.066	4.217	3.386	3.404	3.298	3.174	3.638	2.68	2.916		1	1	1	1	1	1	1	1	1	1	AK060819	metabolite transport protein csbC
		LOC_Os02g27490	BASS	organic acid	1.164	3.788	2.731	1.722	2.11	0.984	2.511	1.686	1.767	0.789		1	1	1	1	1	1	1	1	1	1	AK121008	bile acid sodium symporter
		LOC_Os02g43620	MFS-unknown	C3 carbohydrate, sugar nucleotide	2.91	2.855	3.389	2.735	2.914	1.561	2.879	3.203	2.54	3.125		1	1	1	1	1	1	1	1	1	1	AK063448	sugar porter/ transporter
		LOC_Os02g45150	ArAE	armate acid	1.395	1.126	1.213	1.095	1.067	0.535	0.433	0.55	0.499	-0.06		1	1	1	1	1						AK108650	expressed protein
		LOC_Os02g47210	APC-LAT	amino acid, polyamine	2.22	2.269	1.25	2.021	2.169	2.478	2.279	0.97	2.124	1.899		1	1	1	1	1	1	1	1	1	1	AK068055	cationic amino acid transporter
		LOC_Os02g52860	MC	various	1.053	1.027	1.092	0.951	0.786	-0.18	0.449	1.002	0.24	0.187		1	1	1	1	1			1			AK069611	phosphate carrier protein, mitochondrial precursor
		LOC_Os02g54730	AAAP-unknown	amino acid, auxin	2.665	3.367	1.979	2.412	2.627	1.903	2.638	1.809	2.13	2.084		1	1	1	1	1	1	1	1	1	1	AK060825	amino acid permease
		LOC_Os02g58080	MFS-GPH(SUT)	sugar	1.744	1.924	1.514	1.534	1.379	0.623	1.558	1.411	1.26	1.413		1	1	1	1	1	1	1	1	1	1	AK065430	sucrose transport protein SUC3
		LOC_Os03g02480	OXA	protein	0.954	1.084	0.924	0.856	1.086	-0.102	0.827	0.47	0.273	0.495		1	1	1	1	1		1					inner membrane protein OXA1L, mitochondrial precursor
		LOC_Os03g04480	MFS-unknown	C3 carbohydrate, sugar nucleotide	1.189	0.976	1.575	1.28	0.718	-0.131	-0.044	0.07	-0.106	-0.337		1	1	1	1	1						AK069498	metal ion transporter
		LOC_Os03g04570	MFS-POT(Proton-dependent Oligopeptide Transporter)	oligoprptide	2.672	4.364	4.93	3.895	4.803	-3.45	-0.898	0.926	-0.638	-0.432		1	1	1	1	1	-1	-1	1	-1		AK072119	peptide transporter PTR2
		LOC_Os03g05390	MFS-unknown	C3 carbohydrate, sugar nucleotide	3.693	3.596	3.169	3.296	3.842	2.729	3.022	2.686	3.034	3.352		1	1	1	1	1	1	1	1	1	1	AK071480	citrate transporter family protein
		LOC_Os03g06520	SulP	SO4	2.909	3.81	2.412	2.404	2.917	-0.011	2.454	2.271	1.842	1.753		1	1	1	1	1		1	1	1	1	AK066932	sulfate transporter 3.1
		LOC_Os03g10090	MFS-unknown	C3 carbohydrate, sugar nucleotide	6.644	7.979	6.591	6.917	7.772	6.525	7.814	6.837	7.041	8.204		1	1	1	1	1	1	1	1	1	1	AK070417	polyol transporter protein 4
		LOC_Os03g11510	MC	various	0.828	1.312	1.186	1.615	1.577	0.501	0.777	0.33	0.523	0.7		1	1	1	1	1		1			1	AK103114	mitochondrial carrier YMR166C
		LOC_Os03g11900	MFS-STP	C3 carbohydrate, sugar nucleotide	4.628	5.417	4.47	5.26	5.187	3.193	4.623	3.958	3.83	4.088		1	1	1	1	1	1	1	1	1	1	AK069202	sugar transport protein 8
		LOC_Os03g16080	MC	various	1.584	1.868	1.619	1.555	1.509	0.139	0.702	0.673	0.229	0.29		1	1	1	1	1		1	1			AK071979	protein brittle-1, chloroplast precursor
		LOC_Os03g17790	SHP		4.427	4.532	4.923	3.844	3.756	4.358	5.186	5.982	5.183	5.081		1	1	1	1	1	1	1	1	1	1	AK070872	expressed protein
		LOC_Os03g18550	MC	various	1.271	1.421	1.159	1.26	1.788	0.92	1.479	0.984	1.298	1.658		1	1	1	1	1	1	1	1	1	1	AK067646	mitochondrial RNA-splicing protein MRS3
		LOC_Os03g22550	CACA	Ca2+	1.764	2.738	3.086	3.039	2.41	0.591	1.738	0.3	1.501	0.677		1	1	1	1	1	1	1		1	1		cation transporter/ efflux permease
		LOC_Os03g24860	MFS-unknown	C3 carbohydrate, sugar nucleotide	1.383	1.603	1.338	1.791	1.725	0.982	1.34	1.527	1.23	1.239		1	1	1	1	1	1	1	1	1	1	AK064996	solute carrier family 2, facilitated glucose transporter member 8
		LOC_Os03g24870	MFS-unknown	C3 carbohydrate, sugar nucleotide	5.401	5.535	5.322	5.836	5.95	3.071	3.414	3.365	4.062	2.908		1	1	1	1	1	1	1	1	1	1	AK106658	solute carrier family 2, facilitated glucose transporter member 8
		LOC_Os03g37840	KUP	K	4.116	4.696	2.565	3.702	3.643	2.617	3.401	2.271	0.933	3.582		1	1	1	1	1	1	1	1	1	1	AK066919	potassium transporter 16
		LOC_Os03g49400	Nramp	Fe,Zn,metal	1.461	0.856	0.875	1.05	0.7	0.61	0.072	0.408	0.286	0.482		1	1	1	1	1	1					AK121781	ethylene insensitive 2
		LOC_Os03g52430	MC	various	1.026	1.37	1.292	0.926	0.742	0.222	0.994	0.623	0.535	0.563		1	1	1	1	1		1	1			AK120533	mitochondrial folate transporter/carrier
		LOC_Os03g54760	MC	various	1.233	1.47	1.224	1.092	1.05	0.576	1.365	1.205	1.03	1.134		1	1	1	1	1		1	1	1	1	AK101584	mitochondrial aspartate-glutamate transporter AGC1
		LOC_Os03g58080	MFS-FBT	folate,biopterin	1.322	2.748	1.899	2.072	2.092	0.765	1.702	0.932	1.245	1.348		1	1	1	1	1	1	1	1	1	1	AK066562	biopterin transport-related protein BT1
		LOC_Os03g60260	AAAP-unknown	amino acid, auxin	0.933	1.372	1.242	0.93	1.218	1.119	1.752	1.111	1.499	1.427		1	1	1	1	1	1	1	1	1	1	AK121940	ANT1
		LOC_Os03g61290	CDF	Zn,Cd	4.537	4.511	6.852	3.113	4.734	-1.65	2.837	7.138	1.725	2.485		1	1	1	1	1	-1	1	1	1	1		ATCHX19
		LOC_Os03g62750	OXA	protein	0.773	1.576	1.585	1.258	0.736	0.16	0.824	0.783	0.941	0.766		1	1	1	1	1		1	1	1	1	AK242787	protein ARTEMIS, chloroplast precursor
		LOC_Os03g62850	FAT		1.489	2.214	1.407	0.83	0.884	1.121	2.045	1.89	1.331	1.715		1	1	1	1	1	1	1	1	1	1	AK073441	acyl-CoA synthetase-like protein
		LOC_Os04g10690	MFS-PHS	C3 carbohydrate, sugar nucleotide	6.81	7.549	6.88	7.253	7.355	4.244	6.941	6.864	6.602	6.888		1	1	1	1	1	1	1	1	1	1		inorganic phosphate transporter 1-5
		LOC_Os04g12530	AAAP-unknown	amino acid, auxin	2.335	3.914	3.903	3.178	3.232	1.034	3.099	3.511	3.469	3.817		1	1	1	1	1	1	1	1	1	1		amino acid permease/ amino acid-polyamine transporter
		LOC_Os04g31210	BASS	organic acid	1.819	2.035	1.267	1.452	1.881	1.895	2.434	1.26	1.849	2.121		1	1	1	1	1	1	1	1	1	1	AK121764	bile acid sodium symporter/ transporter
		LOC_Os04g37600	MC	various	1.798	1.985	1.761	1.322	1.617	0.076	1.339	1.187	1.552	1.584		1	1	1	1	1		1	1	1	1	AK069397	phosphate carrier protein, mitochondrial precursor
		LOC_Os04g42280	CorA		1.588	2.382	0.878	1.852	2.029	-0.04	0.895	0.86	0.899	1.014		1	1	1	1	1		1	1	1	1		MRS2-5
		LOC_Os04g44750	MFS-unknown	C3 carbohydrate, sugar nucleotide	1.611	2.556	1.606	1.586	1.961	1.184	1.893	1.476	1.141	1.409		1	1	1	1	1	1	1	1	1	1	AK069679	arabinose-proton symporter
		LOC_Os04g53930	MFS-unknown	C3 carbohydrate, sugar nucleotide	3.094	4.354	2.785	2.87	3.9	2.782	3.982	2.518	2.658	3.22		1	1	1	1	1	1	1	1	1	1	AK121883	organic cation transporter protein
		LOC_Os04g55800	SulP	SO4	3.03	4.354	6.845	3.717	4.36	2.173	2.795	3.944	2.559	2.18		1	1	1	1	1	1	1	1	1	1	AK072809	sulfate transporter 3.3
		LOC_Os04g55940	CACA	Ca2+	0.755	0.909	0.673	0.625	0.588	0.289	0.768	0.937	0.643	0.819		1	1	1	1	1		1	1	1	1	AK073795	vacuolar cation/proton exchanger 3
		LOC_Os04g57840	OPT-YSL	oligopeptide	2.84	3.794	3.031	3.525	4.019	0.718	2.433	1.543	1.846	1.65		1	1	1	1	1	1	1	1	1	1	AK069645	transposon protein, unclassified
		LOC_Os05g02240	CDF	Zn,Cd	2.487	3.006	1.568	3.203	3.769	1.164	2.712	2.471	2.83	2.644		1	1	1	1	1	1	1	1	1	1	AK106443	ATCHX20
		LOC_Os05g03780	CDF	Zn,Cd	1.46	1.643	1.463	1.08	1.21	0.456	1.331	1.288	0.919	0.973		1	1	1	1	1		1	1	1	1	AK100735	metal tolerance protein A2
		LOC_Os05g04700	SHP		1.533	1.37	1.253	0.909	0.696	1.945	1.493	1.695	1.641	1.537		1	1	1	1	1	1	1	1	1	1	AK119249	hydrophobic protein LTI6B
		LOC_Os05g07900	MC	various	0.875	1.474	0.84	0.875	1.264	0.943	1.599	1.256	0.784	1.035		1	1	1	1	1	1	1	1	1	1	AK103471	protein brittle-1, chloroplast precursor
		LOC_Os05g23720	MC	various	3.429	3.95	3.362	3.068	3.253	2.138	3.147	2.948	2.693	2.932		1	1	1	1	1	1	1	1	1	1	AK103134	ADP,ATP carrier protein, mitochondrial precursor
		LOC_Os05g31730	CPA2	Na,K	2.944	4.1	4.509	3.162	3.436	-0.106	1.075	2.812	1.931	1.368		1	1	1	1	1		1	1	1	1		transporter, monovalent cation proton antiporter-2
		LOC_Os05g32320	MFS-FBT	folate,biopterin	2.709	2.585	2.758	2.636	2.272	1.815	2.235	2.62	2.145	2.374		1	1	1	1	1	1	1	1	1	1	AK100484	transporter, folate-biopterin transporter
		LOC_Os05g33960	MFS-POT(Proton-dependent Oligopeptide Transporter)	oligoprptide	2.131	2.302	3.559	2.57	2.495	2.407	2.024	2.684	2.38	1.877		1	1	1	1	1	1	1	1	1	1	AK110441	peptide transporter PTR2
		LOC_Os05g38670	CACA	Ca2+	0.641	1.216	0.704	0.629	0.932	0.06	1.165	0.98	0.711	1.205		1	1	1	1	1		1	1	1	1		cation efflux family protein
		LOC_Os05g39560	ZIP	Zn,Fe	2.041	1.863	1.348	1.855	1.817	0.678	1.87	1.391	1.063	1.475		1	1	1	1	1	1	1	1	1	1	AK070864	zinc transporter 1 precursor
		LOC_Os05g50280	MFS-unknown	C3 carbohydrate, sugar nucleotide	0.856	0.914	1.046	0.745	0.961	0.945	1.345	1.369	1.273	1.474		1	1	1	1	1	1	1	1	1	1	AK068594	solute carrier family 2, facilitated glucose transporter member 8
		LOC_Os06g05980	DMT-unknown	C3 carbohydrate, sugar nucleotide	2.572	2.016	2.637	1.241	1.308	1.182	1.311	2.781	1.443	1.179		1	1	1	1	1	1	1	1	1	1	AK072625	solute carrier family 35 member C2
		LOC_Os06g08750	MFS-FBT	folate,biopterin	0.878	2.047	1.921	1.109	1.405	0.945	1.861	2.008	1.203	1.228		1	1	1	1	1	1	1	1	1	1	AK073039	membrane protein
		LOC_Os06g10810	MC	various	0.813	1.268	1.138	1.145	1.14	0.955	1.138	1.288	0.816	1.249		1	1	1	1	1	1	1	1	1	1	AK066979	phosphate carrier protein, mitochondrial precursor
		LOC_Os06g21360	CPA1	Na,H	3.521	4.007	3.731	3.562	3.912	3.077	3.641	4.004	4.126	4.105		1	1	1	1	1	1	1	1	1	1		sodium/hydrogen exchanger 4
		LOC_Os06g29844	MOP-MATE	polysaccharide,Drag	1.201	2.39	1.197	1.462	2.641	2.529	3.451	1.793	2.84	3.306		1	1	1	1	1	1	1	1	1	1	AK067594	transparent testa 12 protein
		LOC_Os06g37010	ZIP	Zn,Fe	0.651	2.234	0.818	1.499	2.55	-1.08	0.579	0.139	-0.437	0.378		1	1	1	1	1	-1					AK241111	zinc transporter 4, chloroplast precursor
		LOC_Os06g40200	MC	various	3.659	3.998	2.687	2.681	2.402	1.431	2.365	2.078	2.086	1.793		1	1	1	1	1	1	1	1	1	1	AK072098	calcium-binding mitochondrial carrier F55A11.4
		LOC_Os07g07654	MFS-FBT	folate,biopterin	1.313	1.775	0.951	1.429	1.785	1.554	1.72	0.73	1.376	1.503		1	1	1	1	1	1	1	1	1	1		biopterin transport-related protein BT1
		LOC_Os07g12770	AAAP-unknown	amino acid, auxin	3.487	4.257	3.854	4.034	4.309	2.496	2.926	2.804	2.69	2.776		1	1	1	1	1	1	1	1	1	1	AK105808	ANT1
		LOC_Os07g19460	MC	various	2.592	2.366	1.458	2.013	1.263	1.035	2.196	1.588	1.88	1.198		1	1	1	1	1	1	1	1	1	1	AK071844	mitochondrial carrier protein PET8
		LOC_Os07g20510	AAAP-AUX	amino acid, auxin	1.103	0.996	1.116	1.366	0.929	0.046	0.747	0.318	0.952	0.715		1	1	1	1	1		1		1	1	AK120733	auxin Efflux Carrier family protein
		LOC_Os07g24230	MFS-FBT	folate,biopterin	2.697	2.851	4.086	2.243	2.449	0.895	-0.091	0.955	0.244	-0.212		1	1	1	1	1	1		1			AK108531	folate/biopterin transporter family protein
		LOC_Os07g33310	MOP-MATE	polysaccharide,Drag	1.126	1.978	1	1.49	1.22	0.646	1.887	1.195	1.118	1.173		1	1	1	1	1	1	1	1	1	1	AK120864	transparent testa 12 protein
		LOC_Os07g37320	MFS-STP	C3 carbohydrate, sugar nucleotide	1.509	2.319	1.832	2.119	3.15	3.714	4.557	2.447	5.596	5.366		1	1	1	1	1	1	1	1	1	1		sugar carrier protein C
		LOC_Os07g37454	MFS-unknown	C3 carbohydrate, sugar nucleotide	1.221	1.95	1.68	2.961	2.339	-0.471	1.43	1.08	3.5	2.13		1	1	1	1	1		1	1	1	1	AK111334	organic cation transporter 3
		LOC_Os07g38400	MFS-unknown	C3 carbohydrate, sugar nucleotide	1.082	1.939	1.474	1.243	1.489	2.247	2.593	1.716	2.466	2.675		1	1	1	1	1	1	1	1	1	1	AK067178	SV2 related protein
		LOC_Os07g38610	DMT-UGA	C3 carbohydrate, sugar nucleotide	1.518	0.685	1.015	1.05	0.89	1.429	0.703	0.909	1.126	0.725		1	1	1	1	1	1	1	1	1	1	AK070473	UDP-galactose translocator
		LOC_Os07g47100	CPA1	Na,H	2.024	2.046	2.034	2.228	2.195	2.77	2.093	2.375	2.595	2.283		1	1	1	1	1	1	1	1	1	1	AK064004	sodium/hydrogen exchanger 2
		LOC_Os08g15460	Sec-IISP		2.491	3.121	3.619	4.299	3.077	2.481	0.834	2.615	1.939	1.404		1	1	1	1	1	1	1	1	1	1	AK121121	preprotein translocase secY subunit, chloroplast precursor
		LOC_Os08g39370	DASS	various	0.656	2.249	1.754	0.892	1.574	0.027	0.527	-0.083	0.055	0.409		1	1	1	1	1						AK072183	tonoplast dicarboxylate transporter
		LOC_Os09g12590	MFS-STP	C3 carbohydrate, sugar nucleotide	2.882	3.034	2.129	2.093	2.865	1.417	2.61	1.53	2.755	2.568		1	1	1	1	1	1	1	1	1	1		sugar transport protein 1, X-hyb=LOC_Os07g37320
		LOC_Os09g23110	MFS-unknown	C3 carbohydrate, sugar nucleotide	0.768	0.889	0.696	0.642	0.589	0.131	0.42	0.303	0.13	0.016		1	1	1	1	1						AK241015	metabolite transport protein csbC, X-hyb=LOC_Os09g27900
		LOC_Os09g25770	DMT-P-DME	C3 carbohydrate, sugar nucleotide	2.753	4.01	2.845	3.273	3.507	3.204	4.302	3.03	3.394	3.989		1	1	1	1	1	1	1	1	1	1	AK073366	nodulin-like protein 5NG4
		LOC_Os09g28160	MC	various	3.866	5.974	1.753	3.424	4.061	3.69	4.79	1.706	3.427	3.56		1	1	1	1	1	1	1	1	1	1		phosphate carrier protein, mitochondrial precursor
		LOC_Os09g33470	MC	various	1.642	2.834	1.288	1.636	1.846	1.848	2.463	0.872	1.499	2.008		1	1	1	1	1	1	1	1	1	1	AK066022	peroxisomal membrane carrier protein
		LOC_Os09g34970	ArsAB	arsenite,antimonite	1.012	1.306	0.968	1.097	0.809	0.802	0.878	0.667	0.861	0.845		1	1	1	1	1	1	1	1	1	1	AK071023	arsenical pump-driving ATPase
		LOC_Os09g38100	MC	various	3.838	4.411	4.179	3.562	4.038	3.114	3.289	3.078	2.662	3.235		1	1	1	1	1	1	1	1	1	1	AK241216	phosphate carrier protein, mitochondrial precursor
		LOC_Os09g38130	AAAP-AUX	amino acid, auxin	5.071	6.984	3.396	5.14	6.627	5.272	7.545	3.799	6.246	6.581		1	1	1	1	1	1	1	1	1	1	AK070682	auxin Efflux Carrier family protein
		LOC_Os09g38410	MFS-unknown	C3 carbohydrate, sugar nucleotide	1.691	1.458	1.373	1.048	1.209	0.865	1.192	0.688	1.594	1.197		1	1	1	1	1	1	1	1	1	1	AK059357	sialin
		LOC_Os09g38560	SHP		0.933	0.671	0.783	0.886	0.714	0.638	0.947	1.294	1.26	1.039		1	1	1	1	1	1	1	1	1	1	AK062410	expressed protein
		LOC_Os09g39680	MFS-unknown	C3 carbohydrate, sugar nucleotide	2.134	2.298	2.099	1.442	1.874	1.686	2.443	1.572	2.109	2.476		1	1	1	1	1	1	1	1	1	1	AK065287	sialin
		LOC_Os10g02220	MFS-POT(Proton-dependent Oligopeptide Transporter)	oligoprptide	4.805	6.374	5.376	4.885	5.1	5.67	4.879	4.471	4.573	4.823		1	1	1	1	1	1	1	1	1	1	AK070621	peptide transporter PTR2
		LOC_Os10g21590	MFS-unknown	C3 carbohydrate, sugar nucleotide	2.945	2.199	2.516	1.486	1.51	3.089	2.575	2.228	2.307	1.945		1	1	1	1	1	1	1	1	1	1	AK121279	carbohydrate transporter/ sugar porter
		LOC_Os10g41190	MFS-unknown	C3 carbohydrate, sugar nucleotide	1.669	2.438	1.834	1.998	1.885	1.202	2.434	1.691	2.255	2.513		1	1	1	1	1	1	1	1	1	1	AK068343	hexose carrier protein HEX6
		LOC_Os11g01270	MC	various	0.885	0.828	1.077	1.188	1.044	0.778	0.456	0.355	0.451	0.829		1	1	1	1	1	1				1	AK101720	expressed protein
		LOC_Os11g01410	AMT	NH3+,CO2	3.069	2.506	2.452	1.921	1.669	1.588	1.421	0.901	1.659	1.301		1	1	1	1	1	1	1	1	1	1		ammonium transporter 2
		LOC_Os11g09020	AAAP-AAP	amino acid, auxin	4.497	5.486	5.974	3.73	5.412	6.102	5.909	5.516	5.352	6.217		1	1	1	1	1	1	1	1	1	1	AK068003	amino acid carrier
		LOC_Os11g18044	MFS-POT(Proton-dependent Oligopeptide Transporter)	oligoprptide	1.556	2.939	0.977	1.743	2.264	1.893	2.793	1.452	0.89	1.392		1	1	1	1	1	1	1	1	1	1	AK105635	peptide transporter PTR2
		LOC_Os11g18110	MFS-POT(Proton-dependent Oligopeptide Transporter)	oligoprptide	2.795	3.502	2.212	2.795	3.356	1.537	1.627	1.87	0.76	1.765		1	1	1	1	1	1	1	1	1	1		POT family protein
		LOC_Os11g23170	MC	various	1.554	1.847	1.352	1.424	1.873	0.91	1.295	1.042	1.257	1.271		1	1	1	1	1	1	1	1	1	1	AK064691	mitochondrial carnitine/acylcarnitine carrier-like protein
		LOC_Os11g24450	MC	various	1.449	3.256	2.659	2.567	2.977	3.942	3.099	3.084	2.887	3.545		1	1	1	1	1	1	1	1	1	1	AK058511	mitochondrial 2-oxoglutarate/malate carrier protein
		LOC_Os11g42790	CPA1	Na,H	1.794	1.363	1.39	1.681	1.644	1.76	1.994	1.698	1.858	1.975		1	1	1	1	1	1	1	1	1	1	AK066444	sodium/hydrogen exchanger 2
		LOC_Os11g43860	CACA	Ca2+	2.729	3.688	2.243	2.869	3.254	2.783	3.732	2.602	2.388	3.036		1	1	1	1	1	1	1	1	1	1	AK066709	ATMHX
		LOC_Os12g01240	MC	various	1.284	1.289	1.352	1.157	1.591	-0.003	0.308	0.412	0.528	0.986		1	1	1	1	1					1	AK068622	expressed protein, X-hyb=LOC_Os11g01270
		LOC_Os12g01580	MOP-MATE	polysaccharide,Drag	0.943	1.07	0.88	1.311	1.065	0.682	0.504	0.243	0.393	0.17		1	1	1	1	1	1					AK064975	antiporter/ drug transporter
		LOC_Os12g07270	BASS	organic acid	4.373	3.855	4.378	3.621	3.949	2.313	3.135	2.703	2.957	3.104		1	1	1	1	1	1	1	1	1	1	AK072870	bile acid sodium symporter/ transporter
		LOC_Os12g18110	LCT	cystine	1.38	2.406	1.379	1.16	0.93	0.449	1.46	0.305	1.377	1.381		1	1	1	1	1		1		1	1	AK071421	cystinosin
		LOC_Os12g30040	AAAP-unknown	amino acid, auxin	2.786	3.44	3.764	3.485	3.442	2.749	3.055	2.684	3.056	2.615		1	1	1	1	1	1	1	1	1	1	AK100852	amino acid transporter-like protein 1
		LOC_Os12g32940	MFS-unknown	C3 carbohydrate, sugar nucleotide	2.016	2.553	0.776	2.157	2.694	2.267	3.777	1.161	2.97	3.362		1	1	1	1	1	1	1	1	1	1	AK099395	major myo-inositol transporter iolT
		LOC_Os12g44110	MFS-POT(Proton-dependent Oligopeptide Transporter)	oligoprptide	3.287	4.419	3.942	2.959	3.178	3.467	3.424	2.77	3.231	2.847		1	1	1	1	1	1	1	1	1	1	AK068058	ligA
		LOC_Os01g03914	CACA	Ca2+	0.968	0.528	1.306	0.06	0.753	1.363	1.024	1.094	1.21	1.302		1		1		1	1	1	1	1	1	AK060150	metal tolerance protein C3
		LOC_Os01g60230	AAAP-AUX	amino acid, auxin	1.682	1.493	1.401	0.426	0.833	0.743	2.101	1.852	1.838	2.116		1	1	1		1	1	1	1	1	1	AK070194	auxin hydrogen symporter
		LOC_Os01g71720	APC-ACT	amino acid, polyamine	-0.017	-0.005	-0.04	-0.007	-0.025	1.429	1.018	0.747	0.793	1.074							1	1	1	1	1	AK065371	GABA-specific permease
		LOC_Os02g32490	FAT		0.911	0.397	0.189	0.654	0.45	1.528	1.316	1.13	1.07	1.329		1			1		1	1	1	1	1	AK067696	acetyl-coenzyme A synthetase
		LOC_Os02g43860	APC-CAT	amino acid, polyamine	0.733	0.732	0.632	0.553	0.536	0.828	0.683	0.705	0.88	0.703		1	1	1			1	1	1	1	1	AK101068	yfnA
		LOC_Os02g58530	MFS-unknown	C3 carbohydrate, sugar nucleotide	0.913	0.124	0.206	0.137	0.443	1.058	1.436	0.752	1.937	2.173		1					1	1	1	1	1		major facilitator superfamily protein
		LOC_Os03g07480	MFS-GPH(SUT)	sugar	0.576	1.858	1.659	0.828	1.416	1.715	2.816	2.051	2.096	2.01			1	1	1	1	1	1	1	1	1	AK109355	sucrose Transporter
		LOC_Os03g13250	OPT-OPT	oligopeptide	0.302	1.133	0.533	0.91	0.598	1.351	1.815	0.927	1.532	1.594			1		1	1	1	1	1	1	1	AK100552	peptide transporter PTR2
		LOC_Os03g13274	MFS-POT(Proton-dependent Oligopeptide Transporter)	oligoprptide	1.104	1.472	0.455	1.102	1.422	1.19	1.585	0.726	0.984	1.694		1	1		1	1	1	1	1	1	1	AK066920	peptide transporter PTR2
		LOC_Os03g37470	MOP-MATE	polysaccharide,Drag	0.906	2.188	-2.952	1.175	1.843	3.065	3.893	1.61	2.376	2.904		1	1	-1	1	1	1	1	1	1	1	AK107345	transparent testa 12 protein
		LOC_Os03g45370	CACA	Ca2+	1.104	1.399	1.24	0.58	1.358	1.261	2.442	1.917	2.03	1.551		1	1	1		1	1	1	1	1	1	AK121052	K-exchanger-like protein
		LOC_Os03g62200	AMT	NH3+,CO2	0.536	2.057	0.972	1.197	2.181	1.258	1.839	0.692	0.926	1.681			1	1	1	1	1	1	1	1	1	AK100411	ammonium transporter 2
		LOC_Os04g34010	ArAE	armate acid	-0.164	0.175	0.951	-1.014	-0.412	2.573	2.038	3.468	0.911	0.818				1	-1		1	1	1	1	1	AK063428	ALMT1
		LOC_Os04g39489	AAAP-unknown	amino acid, auxin	0.78	0.983	-0.368	0.809	0.97	1.271	1.657	0.726	1.604	1.536		1	1		1	1	1	1	1	1	1	AK071044	AAP7
		LOC_Os05g48300	DMT-POP	C3 carbohydrate, sugar nucleotide	-0.013	-0.03	-0.005	0.007	-0.018	2.502	3.403	2.608	2.972	3.771							1	1	1	1	1	AK109887	purine permease
		LOC_Os06g49250	MFS-POT(Proton-dependent Oligopeptide Transporter)	oligoprptide	0.377	1.02	0.455	0.75	1.288	0.96	1.614	0.946	1.062	0.999			1		1	1	1	1	1	1	1	AK064899	peptide transporter PTR2
		LOC_Os08g23440	APC-CCC		0.799	1.029	1.189	0.527	0.677	0.715	0.73	0.759	0.911	1.027		1	1	1		1	1	1	1	1	1	AK060470	CCC1
		LOC_Os08g33850	DMT-P-DME	C3 carbohydrate, sugar nucleotide	0.738	0.567	0.46	0.575	0.782	0.964	0.815	0.742	0.823	0.769		1				1	1	1	1	1	1	AK065062	hydrolase
		LOC_Os08g36340	KUP	K	0.551	-0.034	-0.242	0.203	0.176	1.948	1.656	1.102	0.937	1.586							1	1	1	1	1	AK119564	potassium transporter 4
		LOC_Os09g29210	DMT-POP	C3 carbohydrate, sugar nucleotide	1.212	2.503	0.115	2.175	2.414	1.971	2.527	1.263	2.284	2.612		1	1		1	1	1	1	1	1	1	AK064135	PUP1
		LOC_Os09g38690	MFS-unknown	C3 carbohydrate, sugar nucleotide	0.62	1.29	0.865	0.516	0.687	0.711	1.113	1.128	0.853	1.032		1	1	1		1	1	1	1	1	1	AK071542	major Facilitator Superfamily protein
		LOC_Os12g42300	CPA2	Na,K	-0.633	0.624	-0.419	0.291	-0.137	0.77	1.157	0.943	1.202	1.267		-1	1				1	1	1	1	1	AK068845	glutathione-regulated potassium-efflux system protein kefB
		LOC_Os12g44380	MFS-GPH(SUT)	sugar	1.146	0.917	0.871	0.542	0.721	0.76	0.959	0.97	0.822	0.85		1	1	1		1	1	1	1	1	1	AK067030	sucrose transport protein SUC4
	I) Genes commonly down-regulated in all rice genotyptes in each and over drought stress treatments:
		LOC_Os01g04990	MC	various	-3.063	-2.687	-1.967	-2.829	-2.717	-3.212	-2.879	-2.342	-3.372	-3.144		-1	-1	-1	-1	-1	-1	-1	-1	-1	-1	AK107219	protein brittle-1, chloroplast precursor
		LOC_Os01g11160	APC-CAT	amino acid, polyamine	-2.789	-3.096	-3.189	-3.12	-3.535	0.677	-1.45	-2.37	-0.958	-1.739		-1	-1	-1	-1	-1	1	-1	-1	-1	-1	AK099094	cationic amino acid transporter 4
		LOC_Os01g14520	TDT	tellurite,C4-dicarboxylate	-3.371	-4.262	-3.871	-3.745	-3.735	-3.216	-4.46	-3.411	-4.335	-4.075		-1	-1	-1	-1	-1	-1	-1	-1	-1	-1	AK243531	inner membrane transport protein
		LOC_Os01g19290	DMT-P-DME	C3 carbohydrate, sugar nucleotide	-5.189	-4.544	-1.51	-4.979	-4.141	-2.424	-3.848	-1.194	-4.725	-3.609		-1	-1	-1	-1	-1	-1	-1	-1	-1	-1	AK106554	nodulin-like protein
		LOC_Os01g36580	DMT-P-DME	C3 carbohydrate, sugar nucleotide	-2.223	-3.276	-1.783	-1.567	-2.654	-3.442	-5.126	-3.391	-3.359	-3.946		-1	-1	-1	-1	-1	-1	-1	-1	-1	-1	AK058673	nodulin-like protein
		LOC_Os01g36720	MFS-unknown	C3 carbohydrate, sugar nucleotide	-5.246	-5.367	-4.995	-4.72	-4.827	-4.979	-5.655	-3.659	-4.529	-4.564		-1	-1	-1	-1	-1	-1	-1	-1	-1	-1		nitrate transporter
		LOC_Os01g40360	AAAP-unknown	amino acid, auxin	-1.685	-1.053	-3.273	-2.155	-2.586	-1.998	-1.269	-1.906	-1.988	-2.231		-1	-1	-1	-1	-1	-1	-1	-1	-1	-1		amino acid permease, X-hyb=LOC_Os05g30150
		LOC_Os01g40410	AAAP-unknown	amino acid, auxin	-1.515	-0.778	-2.579	-1.655	-1.456	-1.753	-0.899	-1.933	-1.856	-2.352		-1	-1	-1	-1	-1	-1	-1	-1	-1	-1		amino acid permease, X-hyb=LOC_Os01g40360
		LOC_Os01g41400	AAAP-unknown	amino acid, auxin	-1.391	-0.777	-2.172	-1.716	-1.453	-2.067	-1.085	-2.202	-1.466	-2.148		-1	-1	-1	-1	-1	-1	-1	-1	-1	-1		amino acid permease, X-hyb=LOC_Os01g40360
		LOC_Os01g41420	AAAP-unknown	amino acid, auxin	-2.198	-1.939	-3.84	-2.424	-4.048	-2.451	-1.786	-2.328	-2.42	-3.46		-1	-1	-1	-1	-1	-1	-1	-1	-1	-1	AK242293	amino acid permease
		LOC_Os01g43460	TDT	tellurite,C4-dicarboxylate	-1.495	-3.308	-2.072	-1.451	-2.24	-0.675	-1.571	-1.12	-0.712	-1.062		-1	-1	-1	-1	-1	-1	-1	-1	-1	-1	AK241218	C4-dicarboxylate transporter/malic acid transport protein
		LOC_Os01g48800	DMT-POP	C3 carbohydrate, sugar nucleotide	-4.769	-5.066	-5.096	-4.482	-4.744	-3.762	-5.064	-3.886	-4.494	-4.542		-1	-1	-1	-1	-1	-1	-1	-1	-1	-1	AK121881	ATPUP11
		LOC_Os01g50820	MFS-NNP	C3 carbohydrate, sugar nucleotide	-4.797	-5.178	-4.768	-4.528	-4.491	-5.045	-4.715	-3.905	-4.656	-4.881		-1	-1	-1	-1	-1	-1	-1	-1	-1	-1	AK072215	nitrate transporter
		LOC_Os01g58860	AAAP-AUX	amino acid, auxin	-9.369	-9.728	-9.077	-9.657	-8.661	-7.701	-8.683	-8.157	-8.076	-7.882		-1	-1	-1	-1	-1	-1	-1	-1	-1	-1	AK059229	auxin efflux carrier component 5
		LOC_Os01g61510	AMT	NH3+,CO2	-1.567	-1.967	-1.881	-2.447	-1.631	-0.727	-1.131	-1.647	-1.434	-2.254		-1	-1	-1	-1	-1	-1	-1	-1	-1	-1	AK109023	ammonium transporter 2
		LOC_Os01g61550	AMT	NH3+,CO2	-5.34	-5.636	-4.353	-4.263	-4.16	-2.737	-4.66	-2.468	-4.553	-4.276		-1	-1	-1	-1	-1	-1	-1	-1	-1	-1	AK063959	ammonium transporter 2
		LOC_Os01g65100	MFS-POT(Proton-dependent Oligopeptide Transporter)	oligoprptide	-1.739	-1.506	-1.594	-2.987	-1.851	-1.72	-1.147	-1.324	-2.487	-1.548		-1	-1	-1	-1	-1	-1	-1	-1	-1	-1	AK068840	POT family protein
		LOC_Os01g65110	MFS-POT(Proton-dependent Oligopeptide Transporter)	oligoprptide	-3.442	-2.362	-2.915	-3.874	-2.147	-2.947	-2.154	-1.945	-3.538	-2.348		-1	-1	-1	-1	-1	-1	-1	-1	-1	-1	AK103248	POT family protein
		LOC_Os01g65660	AAAP-unknown	amino acid, auxin	-3.016	-3.809	-5.628	-4.743	-4.358	-1.146	-3.055	-2.829	-3.785	-3.414		-1	-1	-1	-1	-1	-1	-1	-1	-1	-1	AK073884	AAP8
		LOC_Os01g65670	AAAP-unknown	amino acid, auxin	-5.244	-5.219	-5.776	-6.532	-5.264	-2.543	-2.403	-2.456	-2.339	-2.278		-1	-1	-1	-1	-1	-1	-1	-1	-1	-1	AK121636	amino acid transporter
		LOC_Os01g66010	AAAP-unknown	amino acid, auxin	-3.124	-3.005	-3.432	-2.08	-3.549	-4.351	-3.455	-3.491	-2.94	-4.113		-1	-1	-1	-1	-1	-1	-1	-1	-1	-1	AK059325	amino acid carrier
		LOC_Os01g69070	AAAP-AUX	amino acid, auxin	-6.558	-7.12	-6.358	-6.298	-6.252	-4.307	-6.316	-5.776	-5.784	-5.356		-1	-1	-1	-1	-1	-1	-1	-1	-1	-1	AK066552	auxin efflux carrier component 6
		LOC_Os01g74110	ZIP	Zn,Fe	-4.207	-4.521	-5.319	-4.319	-4.202	-3.81	-3.775	-3.404	-3.484	-3.231		-1	-1	-1	-1	-1	-1	-1	-1	-1	-1		zinc transporter 2 precursor
		LOC_Os02g10230	ZIP	Zn,Fe	-0.945	-1.178	-1.161	-0.823	-0.982	-0.421	-0.906	-0.916	-0.885	-0.745		-1	-1	-1	-1	-1		-1	-1	-1	-1	AK068640	zinc transporter zupT
		LOC_Os02g34580	AMT	NH3+,CO2	-4.459	-4.331	-4.709	-2.257	-4.999	-4.703	-5.068	-4.115	-2.124	-5.238		-1	-1	-1	-1	-1	-1	-1	-1	-1	-1	AK108711	ammonium transporter 2
		LOC_Os02g36414	MFS-unknown	C3 carbohydrate, sugar nucleotide	-3.509	-2.207	-3.712	-2.63	-1.266	-1.748	-0.623	-2.005	-1.444	-1.508		-1	-1	-1	-1	-1	-1	-1	-1	-1	-1	AK121678	sugar transport protein 5
		LOC_Os02g40710	AMT	NH3+,CO2	-3.413	-3.455	-3.466	-3.414	-3.029	-3.722	-3.814	-2.965	-3.521	-3.441		-1	-1	-1	-1	-1	-1	-1	-1	-1	-1		ammonium transporter 1, member 1 precursor, X-hyb=LOC_Os02g40730
		LOC_Os02g40730	AMT	NH3+,CO2	-2.295	-1.746	-3.131	-0.742	-0.681	-4.092	-2.13	-1.908	-2.205	-2.018		-1	-1	-1	-1	-1	-1	-1	-1	-1	-1	AK107204	ammonium transporter 1, member 2
		LOC_Os02g44680	AAAP-unknown	amino acid, auxin	-3.091	-3.085	-3.547	-2.697	-2.698	-2.116	-2.063	-2.491	-1.542	-1.391		-1	-1	-1	-1	-1	-1	-1	-1	-1	-1	AK106879	allantoin permease
		LOC_Os02g45380	MOP-MATE	polysaccharide,Drag	-1.337	-1.822	-2.869	-1.571	-2.091	0.191	0.107	-0.431	0.844	0.313		-1	-1	-1	-1	-1				1			antiporter/ drug transporter/ transporter
		LOC_Os02g47090	MFS-POT(Proton-dependent Oligopeptide Transporter)	oligoprptide	-2.1	-1.914	-2.033	-2.656	-2.491	-1.978	-1.706	-1.851	-1.622	-1.748		-1	-1	-1	-1	-1	-1	-1	-1	-1	-1	AK109931	peptide transporter PTR2
		LOC_Os02g49060	AAAP-unknown	amino acid, auxin	-2.145	-3.657	-2.306	-2.142	-2.642	-2.465	-3.75	-1.157	-3.542	-3.639		-1	-1	-1	-1	-1	-1	-1	-1	-1	-1	AK070030	AAP7
		LOC_Os02g50960	AEC	auxin	-1.402	-2.352	-1.682	-1.396	-1.716	0.053	-1.756	-0.813	-1.088	-1.534		-1	-1	-1	-1	-1		-1	-1	-1	-1	AK102343	auxin efflux carrier component 1
		LOC_Os02g52930	DMT-P-DME	C3 carbohydrate, sugar nucleotide	-3.167	-3.77	-3.551	-2.907	-2.853	-1.785	-2.457	-2.416	-1.969	-1.673		-1	-1	-1	-1	-1	-1	-1	-1	-1	-1	AK073339	nodulin protein
		LOC_Os02g56510	DASS	various	-4.292	-5.331	-5.188	-2.876	-3.777	-2.263	-4.643	-2.951	-3.893	-3.568		-1	-1	-1	-1	-1	-1	-1	-1	-1	-1	AK100323	phosphate transporter 1
		LOC_Os03g01700	MFS-unknown	C3 carbohydrate, sugar nucleotide	-4.764	-7.564	-6.366	-4.57	-3.767	-3.324	-4.415	-3.595	-3.431	-3.515		-1	-1	-1	-1	-1	-1	-1	-1	-1	-1	AK101092	citrate transporter family protein
		LOC_Os03g03680	MFS-unknown	C3 carbohydrate, sugar nucleotide	-4.302	-6.16	-6.135	-4.493	-4.472	-4.103	-6.043	-6.092	-4.506	-3.715		-1	-1	-1	-1	-1	-1	-1	-1	-1	-1		major facilitator superfamily protein
		LOC_Os03g05620	MFS-PHS	C3 carbohydrate, sugar nucleotide	-2.914	-2.997	-2.622	-2.924	-2.507	-2.402	-3.006	-2.561	-3.323	-3.145		-1	-1	-1	-1	-1	-1	-1	-1	-1	-1	AK065075	inorganic phosphate transporter 1-2
		LOC_Os03g05640	MFS-PHS	C3 carbohydrate, sugar nucleotide	-3.871	-3.529	-3.678	-2.92	-1.661	-3.2	-2.093	-2.927	-1.922	-2.091		-1	-1	-1	-1	-1	-1	-1	-1	-1	-1	AK108907	inorganic phosphate transporter 1-7
		LOC_Os03g08880	DMT-POP	C3 carbohydrate, sugar nucleotide	-8.545	-4.674	-7.183	-6.92	-5.361	-3.365	-2.632	-3.496	-4.2	-2.391		-1	-1	-1	-1	-1	-1	-1	-1	-1	-1	AK105352	ATPUP3
		LOC_Os03g09980	SulP	SO4	-5.337	-5.407	-5.011	-5.344	-5.049	-3.465	-3.909	-3.311	-4.593	-4.822		-1	-1	-1	-1	-1	-1	-1	-1	-1	-1		sulfate transporter 1.2
		LOC_Os03g11010	Nramp	Fe,Zn,metal	-1.089	-1.043	-0.672	-1.023	-0.734	-0.136	-0.411	-0.493	-0.15	-0.151		-1	-1	-1	-1	-1						AK065481	metal transporter Nramp3
		LOC_Os03g11734	MOP-MATE	polysaccharide,Drag	-5.174	-5.99	-5.461	-4.832	-4.578	-3.18	-4.612	-4.71	-4.266	-3.996		-1	-1	-1	-1	-1	-1	-1	-1	-1	-1	AK101556	antiporter/ drug transporter
		LOC_Os03g12790	MOP-MATE	polysaccharide,Drag	-1.992	-2.76	-2.868	-3.132	-1.863	0.047	-0.64	-0.82	-0.135	0.594		-1	-1	-1	-1	-1		-1	-1		1		antiporter/ drug transporter/ transporter
		LOC_Os03g14080	AAAP-AUX	amino acid, auxin	-3.739	-4.732	-0.843	-2.351	-3.446	0.984	-2.527	0.889	-1.177	-2.367		-1	-1	-1	-1	-1	1	-1	1	-1	-1	AK103524	auxin transporter-like protein 3
		LOC_Os03g15690	MC	various	-1.72	-2.158	-1.964	-1.594	-1.376	-1.585	-1.966	-2.248	-1.758	-1.861		-1	-1	-1	-1	-1	-1	-1	-1	-1	-1	AK058971	phosphate carrier protein, mitochondrial precursor
		LOC_Os03g21890	KUP	K	-2.317	-3.614	-3.133	-2.569	-2.339	0.209	-1.077	-0.745	-0.933	-0.921		-1	-1	-1	-1	-1		-1	-1	-1	-1		potassium transporter 8
		LOC_Os03g37411	MOP-MATE	polysaccharide,Drag	-3.421	-3.69	-5.063	-4.586	-2.757	-2.534	-1.835	-2.526	-2.558	-1.693		-1	-1	-1	-1	-1	-1	-1	-1	-1	-1	AK101639	transparent testa 12 protein
		LOC_Os03g37930	KUP	K	-4.557	-4.57	-6.695	-3.352	-3.527	-2.072	-1.901	0.154	-1.989	-1.221		-1	-1	-1	-1	-1	-1	-1		-1	-1		potassium transporter 16
		LOC_Os03g37984	APC-LAT	amino acid, polyamine	-1.017	-0.992	-0.886	-1.319	-1.181	-0.437	-0.406	-0.716	-0.33	-0.372		-1	-1	-1	-1	-1			-1			AK064861	cationic amino acid transporter
		LOC_Os03g43720	MFS-unknown	C3 carbohydrate, sugar nucleotide	-3.05	-3.021	-3.136	-3.268	-2.913	-1.743	-2.182	-1.686	-1.768	-1.435		-1	-1	-1	-1	-1	-1	-1	-1	-1	-1	AK119211	synaptic vesicle 2-related protein
		LOC_Os03g54000	OPT-OPT	oligopeptide	-3.609	-3.178	-2.282	-5.158	-4.041	-2.364	-2.262	-1.915	-2.47	-2.355		-1	-1	-1	-1	-1	-1	-1	-1	-1	-1	AK102404	oligopeptide transporter 3
		LOC_Os03g60850	MFS-POT(Proton-dependent Oligopeptide Transporter)	oligoprptide	-1.761	-2.117	-2.595	-1.993	-1.601	-0.057	-0.952	-1.023	0.211	0.594		-1	-1	-1	-1	-1		-1	-1		1	AK058972	peptide transporter PTR2
		LOC_Os03g62270	MOP-MATE	polysaccharide,Drag	-1.275	-1.746	-1.806	-1.66	-1.172	-0.585	-0.995	-0.26	-0.898	-0.33		-1	-1	-1	-1	-1		-1		-1		AK241888	antiporter/ drug transporter/ transporter
		LOC_Os03g64150	MOP-MATE	polysaccharide,Drag	-2.041	-2.436	-2.635	-2.281	-1.62	-0.503	-1.432	-2.097	-1.184	-0.908		-1	-1	-1	-1	-1		-1	-1	-1	-1	AK109467	antiporter/ drug transporter/ transporter
		LOC_Os04g32050	OPT-YSL	oligopeptide	-1.178	-1.08	-0.66	-0.982	-0.869	-0.2	-0.251	0.133	-0.093	0.328		-1	-1	-1	-1	-1						AK100148	transposon protein, unclassified
		LOC_Os04g34490	DMT-P-DME	C3 carbohydrate, sugar nucleotide	-4.926	-4.647	-5.491	-3.385	-5.331	-4.19	-2.898	-1.138	-2.451	-2.442		-1	-1	-1	-1	-1	-1	-1	-1	-1	-1	AK107131	nodulin protein
		LOC_Os04g37970	MFS-STP	C3 carbohydrate, sugar nucleotide	-2.333	-1.568	-2.21	-1.632	-1.025	-2.337	-1.117	-1.906	-1.833	-1.641		-1	-1	-1	-1	-1	-1	-1	-1	-1	-1		sugar transport protein 5
		LOC_Os04g37980	MFS-unknown	C3 carbohydrate, sugar nucleotide	-2.282	-2.514	-2.329	-2.727	-2.213	-1.872	-1.3	-1.842	-1.861	-1.92		-1	-1	-1	-1	-1	-1	-1	-1	-1	-1	AK108820	sugar transport protein 5
		LOC_Os04g37990	MFS-STP	C3 carbohydrate, sugar nucleotide	-2.659	-2.927	-3.842	-2.478	-2.26	-1.158	-0.724	-2.065	-0.89	-0.745		-1	-1	-1	-1	-1	-1	-1	-1	-1	-1	AK121306	sugar transport protein 5
		LOC_Os04g38010	MFS-STP	C3 carbohydrate, sugar nucleotide	-2.048	-2.094	-2.747	-2.169	-1.649	-1.134	-0.691	-1.808	-1.132	-1.113		-1	-1	-1	-1	-1	-1	-1	-1	-1	-1		sugar transport protein 5
		LOC_Os04g38026	MFS-unknown	C3 carbohydrate, sugar nucleotide	-1.246	-1.422	-1.347	-1.02	-1.65	-1.035	-1.549	-0.947	-1.9	-1.535		-1	-1	-1	-1	-1	-1	-1	-1	-1	-1	AK070018	sugar transport protein 5
		LOC_Os04g38430	DMT-P-DME	C3 carbohydrate, sugar nucleotide	-4.437	-3.833	-1.454	-3.36	-4.908	-1.776	-3.211	0.7	-1.883	-3.05		-1	-1	-1	-1	-1	-1	-1	1	-1	-1	AK061416	nodulin-like protein 5NG4
		LOC_Os04g38680	AAAP-unknown	amino acid, auxin	-4.842	-5.265	-4.183	-3.085	-3.752	-1.809	-4	-3.147	-3.572	-3.575		-1	-1	-1	-1	-1	-1	-1	-1	-1	-1	AK106202	amino acid/polyamine transporter II
		LOC_Os04g41460	MFS-unknown	C3 carbohydrate, sugar nucleotide	-0.924	-1.026	-1.259	-1.297	-1.036	-0.762	-0.794	-0.899	-0.434	-0.509		-1	-1	-1	-1	-1	-1	-1	-1			AK069132	membrane transporter D1
		LOC_Os04g43070	AMT	NH3+,CO2	-1.706	-1.968	-1.583	-1.248	-1.056	-2.457	-2.899	-1.941	-2.409	-2.78		-1	-1	-1	-1	-1	-1	-1	-1	-1	-1	AK073718	ammonium transporter 1, member 2
		LOC_Os04g44300	OPT-YSL	oligopeptide	-1.9	-1.133	-1.119	-1.357	-1.195	-0.883	-0.66	-1.329	-0.999	-0.618		-1	-1	-1	-1	-1	-1	-1	-1	-1	-1	AK067235	transposon protein, unclassified
		LOC_Os04g44320	OPT-YSL	oligopeptide	-3.929	-4.422	-3.578	-3.587	-2.632	-1.967	-3.565	-3.145	-2.495	-2.663		-1	-1	-1	-1	-1	-1	-1	-1	-1	-1	AK069437	transposon protein, unclassified
		LOC_Os04g45860	OPT-YSL	oligopeptide	-3.907	-3.601	-2.798	-2.513	-2.671	-2.954	-3.573	-2.802	-3.145	-2.615		-1	-1	-1	-1	-1	-1	-1	-1	-1	-1	AK120923	transposon protein, unclassified
		LOC_Os04g45950	APC-CAT	amino acid, polyamine	-4.055	-4.406	-3.546	-4.68	-3.828	0.551	-3.163	-1.907	-0.786	-1.863		-1	-1	-1	-1	-1		-1	-1	-1	-1	AK064289	CAT7
		LOC_Os04g47420	AAAP-unknown	amino acid, auxin	-4.255	-5.61	-3.49	-4.06	-5.049	-2.079	-4.366	-3.008	-3.011	-4.264		-1	-1	-1	-1	-1	-1	-1	-1	-1	-1	AK060598	expressed protein
		LOC_Os04g47780	AAAP-AAP	amino acid, auxin	-2.833	-2.855	-2.876	-3.068	-2.063	-1.479	-1.207	-1.376	-1.46	-2.327		-1	-1	-1	-1	-1	-1	-1	-1	-1	-1	AK071118	amino acid transport protein
		LOC_Os04g48290	MOP-MATE	polysaccharide,Drag	-1.807	-3.281	-3.254	-3.163	-2.539	-1.159	-1.677	-1.975	-2.04	-3.324		-1	-1	-1	-1	-1	-1	-1	-1	-1	-1	AK241934	antiporter/ drug transporter/ transporter
		LOC_Os04g50930	MFS-POT(Proton-dependent Oligopeptide Transporter)	oligoprptide	-0.96	-1.148	-1.764	-1.628	-1.229	0.266	0.229	-0.652	0.086	0.255		-1	-1	-1	-1	-1			-1				peptide transporter PTR2
		LOC_Os04g56470	AAAP-unknown	amino acid, auxin	-2.899	-3.123	-1.968	-2.679	-2.038	0.944	-1.756	-2.186	-1.616	-1.954		-1	-1	-1	-1	-1	1	-1	-1	-1	-1		AAP7
		LOC_Os04g56560	MFS-POT(Proton-dependent Oligopeptide Transporter)	oligoprptide	-0.812	-1.688	-2.912	-2.228	-1.039	1.32	-0.575	-0.382	0.028	0.128		-1	-1	-1	-1	-1	1					AK108874	peptide transporter PTR2
		LOC_Os04g59120	DMT-P-DME	C3 carbohydrate, sugar nucleotide	-5.022	-3.161	-3.751	-3.048	-3.502	-1.651	-0.475	-0.923	-1.104	-1.3		-1	-1	-1	-1	-1	-1		-1	-1	-1	AK107360	mtN21 nodulin protein-like
		LOC_Os05g01570	DMT-P-DME	C3 carbohydrate, sugar nucleotide	-2.664	-2.441	-2.007	-1.792	-1.86	-2.35	-2.294	-1.693	-2.527	-1.927		-1	-1	-1	-1	-1	-1	-1	-1	-1	-1	AK107666	nodulin-like protein
		LOC_Os05g25194	ZIP	Zn,Fe	-1.725	-1.812	-1.719	-2.132	-1.876	-1.915	-1.902	-1.648	-1.944	-1.612		-1	-1	-1	-1	-1	-1	-1	-1	-1	-1	AK066887	metal ion transporter
		LOC_Os05g30150	AAAP-unknown	amino acid, auxin	-1.65	-1.043	-3.121	-2.094	-2.803	-2.12	-1.314	-1.883	-1.809	-2.337		-1	-1	-1	-1	-1	-1	-1	-1	-1	-1		amino acid permease, X-hyb=LOC_Os01g40360
		LOC_Os05g34000	MFS-POT(Proton-dependent Oligopeptide Transporter)	oligoprptide	-5.077	-5.52	-3.37	-5.15	-5.512	-2.858	-5.898	-3.669	-4.776	-5.543		-1	-1	-1	-1	-1	-1	-1	-1	-1	-1	AK108312	POT family protein
		LOC_Os05g34010	MFS-POT(Proton-dependent Oligopeptide Transporter)	oligoprptide	-5.291	-6.542	-5.26	-6.213	-6.194	0.471	-3.525	-0.766	-3.378	-3.555		-1	-1	-1	-1	-1		-1	-1	-1	-1	AK070558	peptide transporter PTR2
		LOC_Os05g41420	DMT-P-DME	C3 carbohydrate, sugar nucleotide	-3.925	-4.775	-4.212	-1.793	-1.522	-1.673	-1.523	-0.936	-0.882	-0.188		-1	-1	-1	-1	-1	-1	-1	-1	-1		AK110589	nodulin-like protein
		LOC_Os05g48040	MOP-MATE	polysaccharide,Drag	-4.207	-5.053	-4.771	-5.3	-4.512	-4.071	-5.425	-5.471	-4.964	-4.556		-1	-1	-1	-1	-1	-1	-1	-1	-1	-1	AK105402	transparent testa 12 protein
		LOC_Os05g50920	AAAP-Prot	amino acid, auxin	-2.724	-2.474	-3.018	-2.47	-2.079	-2.483	-1.29	-2.103	-1.61	-1.564		-1	-1	-1	-1	-1	-1	-1	-1	-1	-1	AK106883	amino acid permease
		LOC_Os05g51610	CACA	Ca2+	-2.419	-3.826	-1.337	-2.486	-2.285	0.33	-1.345	0.625	-2.355	-1.612		-1	-1	-1	-1	-1		-1	1	-1	-1	AK069021	vacuolar cation/proton exchanger 1b
		LOC_Os06g01660	DMT-P-DME	C3 carbohydrate, sugar nucleotide	-6.361	-4.312	-3.681	-4.707	-4.689	-2.116	-3.303	-1.78	-2.46	-2.154		-1	-1	-1	-1	-1	-1	-1	-1	-1	-1	AK111956	integral membrane protein
		LOC_Os06g01840	DMT-P-DME	C3 carbohydrate, sugar nucleotide	-3.518	-3.421	-3.341	-2.491	-2.047	-0.167	-1.031	-1.751	-0.6	-0.445		-1	-1	-1	-1	-1		-1	-1	-1		AK107585	nodulin-like protein
		LOC_Os06g03540	OPT-OPT	oligopeptide	-4.046	-2.025	-2.934	-1.566	-1.753	-0.713	-0.443	1.283	0.576	0.195		-1	-1	-1	-1	-1	-1		1				oligopeptide transporter 9
		LOC_Os06g03560	OPT-OPT	oligopeptide	-1.034	-2.136	-2.482	-0.597	-1.114	-0.938	-1.832	-1.844	-1.492	-1.226		-1	-1	-1	-1	-1	-1	-1	-1	-1	-1	AK072127	oligopeptide transporter 9
		LOC_Os06g12320	AAAP-unknown	amino acid, auxin	-5.928	-6.204	-2.702	-4.858	-5.986	-1.554	-3.175	0.6	-4.245	-3.092		-1	-1	-1	-1	-1	-1	-1	1	-1	-1	AK107472	amino acid/polyamine transporter II
		LOC_Os06g12610	AEC	auxin	-0.894	-1.719	-1.171	-0.939	-1.572	0.154	-1.212	-0.783	0.267	-0.429		-1	-1	-1	-1	-1		-1	-1			AK103208	auxin efflux carrier component 1c
		LOC_Os06g13200	MFS-unknown	C3 carbohydrate, sugar nucleotide	-1.466	-2.179	-2.024	-1.77	-1.675	-0.32	-1.289	-0.228	-1.191	-0.991		-1	-1	-1	-1	-1		-1		-1	-1		amino acid permease/ transporter, X-hyb=LOC_Os06g13210
		LOC_Os06g13210	MFS-POT(Proton-dependent Oligopeptide Transporter)	oligoprptide	-1.872	-2.65	-2.385	-1.808	-1.992	-0.262	-1.107	-0.361	-1.278	-1.102		-1	-1	-1	-1	-1		-1		-1	-1	AK064959	peptide transporter PTR2
		LOC_Os06g16420	AAAP-unknown	amino acid, auxin	-2.068	-1.16	-2.093	-1.656	-1.092	-0.249	0.221	-0.828	-0.126	0.097		-1	-1	-1	-1	-1			-1			AK120497	amino acid transporter-like protein
		LOC_Os06g21920	MFS-PHS	C3 carbohydrate, sugar nucleotide	-2.259	-3.677	-1.272	-1.645	-2.798	0.271	-1.76	-1.712	-0.683	-1.131		-1	-1	-1	-1	-1		-1	-1	-1	-1	AK109109	inorganic phosphate transporter 1-9
		LOC_Os06g29994	MOP-MATE	polysaccharide,Drag	-2.349	-4.122	-0.809	-1.093	-2.876	2.219	-0.865	1.307	-0.129	-0.686		-1	-1	-1	-1	-1	1	-1	1		-1	AK109873	transparent testa 12 protein
		LOC_Os06g36210	AAAP-AAP	amino acid, auxin	-1.505	-1.213	-1.187	-0.605	-0.996	-1.663	-1.939	-1.016	-0.96	-1.294		-1	-1	-1	-1	-1	-1	-1	-1	-1	-1	AK071510	amino acid permease 1
		LOC_Os06g44970	AEC	auxin	-3.825	-4.108	-0.931	-2.311	-3.021	1.217	-2.245	0.407	-1.782	-1.91		-1	-1	-1	-1	-1	1	-1		-1	-1	AK101191	auxin efflux carrier component 2
		LOC_Os06g49220	MFS-POT(Proton-dependent Oligopeptide Transporter)	oligoprptide	-1.377	-1.58	-1.534	-0.999	-0.954	-0.224	-1.206	-1.62	-1.182	-1.179		-1	-1	-1	-1	-1		-1	-1	-1	-1	AK119527	peptide transporter PTR2
		LOC_Os07g01090	AAAP-Prot	amino acid, auxin	-3.243	-3.852	-2.233	-2.303	-2.921	-1.766	-3.236	-0.819	-2.843	-3.329		-1	-1	-1	-1	-1	-1	-1	-1	-1	-1	AK066298	proline transporter
		LOC_Os07g10590	MFS-unknown	C3 carbohydrate, sugar nucleotide	-6.181	-5.62	-5.417	-4.615	-4.035	-3.331	-3.676	-4.301	-2.512	-3.314		-1	-1	-1	-1	-1	-1	-1	-1	-1	-1	AK119911	sugar transport protein 8
		LOC_Os07g15370	Nramp	Fe,Zn,metal	-2.616	-3.242	-2.719	-2.08	-2.261	-2.496	-1.72	-1.265	-1.697	-1.798		-1	-1	-1	-1	-1	-1	-1	-1	-1	-1	AK070788	metal transporter Nramp6
		LOC_Os07g15460	Nramp	Fe,Zn,metal	-2.317	-1.087	-1.412	-4.061	-2.849	-2.27	-1.482	-1.299	-3.752	-1.986		-1	-1	-1	-1	-1	-1	-1	-1	-1	-1	AK121534	metal transporter Nramp6
		LOC_Os07g34070	DMT-P-DME	C3 carbohydrate, sugar nucleotide	-2.94	-3.484	-2.91	-3.34	-2.888	-2.125	-3.615	-1.94	-3.708	-3.455		-1	-1	-1	-1	-1	-1	-1	-1	-1	-1	AK071512	nodulin-like protein
		LOC_Os07g37110	ENT	nucleoside	-2.982	-1.958	-3.433	-2.04	-2.589	-0.682	-2.662	-2.226	-2.377	-2.285		-1	-1	-1	-1	-1	-1	-1	-1	-1	-1	AK101098	nucleoside transporter
		LOC_Os07g48130	KUP	K	-0.693	-0.987	-0.893	-1.083	-0.588	-0.107	0.104	-0.641	0.617	0.338		-1	-1	-1	-1	-1			-1	1		AK070738	potassium transporter 9
		LOC_Os08g01030	ZIP	Zn,Fe	-3.737	-3.863	-3.41	-2.772	-3.114	-1.238	-3.579	-1.504	-3.527	-3.346		-1	-1	-1	-1	-1	-1	-1	-1	-1	-1		zinc transporter zupT
		LOC_Os08g03600	CorA		-1.754	-1.594	-2.215	-1.85	-1.663	-1.229	-1.129	-1.974	-0.854	-0.816		-1	-1	-1	-1	-1	-1	-1	-1	-1	-1		metal ion transporter
		LOC_Os08g40850	MC	various	-2.079	-2.784	-0.773	-1.589	-0.897	0.41	-1.294	-0.105	-1.236	-0.368		-1	-1	-1	-1	-1		-1		-1		AK063556	protein brittle-1, chloroplast precursor
		LOC_Os08g41670	PF27		-2.544	-2.867	-2.494	-2.466	-2.867	-1.474	-1.414	-1.666	-1.142	-1.337		-1	-1	-1	-1	-1	-1	-1	-1	-1	-1	AK111028	expressed protein
		LOC_Os08g41720	AEC	auxin	-3.387	-4.138	-5.172	-1.581	-1.117	-2.42	-2.926	-3.611	-2.523	-1.896		-1	-1	-1	-1	-1	-1	-1	-1	-1	-1	AK100297	auxin efflux carrier component 4
		LOC_Os08g43250	MOP-MATE	polysaccharide,Drag	-1.092	-2.653	-0.99	-0.915	-1.705	0.49	-2.024	-0.709	-0.753	-2.272		-1	-1	-1	-1	-1		-1	-1	-1	-1		antiporter/ drug transporter/ transporter
		LOC_Os08g44750	DMT-P-DME	C3 carbohydrate, sugar nucleotide	-2.412	-4.596	-2.892	-1.017	-2.01	1.311	-0.942	0.051	1.186	0.413		-1	-1	-1	-1	-1	1	-1		1		AK071683	nodulin-like protein 5NG4
		LOC_Os08g45000	MFS-PHS	C3 carbohydrate, sugar nucleotide	-3.21	-3.094	-1.241	-1.632	-1.707	-1.801	-1.812	0.879	-1.381	-0.315		-1	-1	-1	-1	-1	-1	-1	1	-1		AK119787	inorganic phosphate transporter 1-7
		LOC_Os09g29430	DASS	various	-2.934	-3.738	-3.65	-2.179	-2.484	-2.348	-3.124	-2.677	-1.512	-1.78		-1	-1	-1	-1	-1	-1	-1	-1	-1	-1	AK059359	2-oxoglutarate/malate translocator, chloroplast precursor
		LOC_Os09g32770	AAAP-AUX	amino acid, auxin	-2.952	-1.901	-2.323	-2.261	-2.181	-3.237	-1.393	-2.074	-2.329	-1.222		-1	-1	-1	-1	-1	-1	-1	-1	-1	-1		auxin efflux carrier component 4
		LOC_Os10g02080	OPT-OPT	oligopeptide	-2.738	-2.436	-2.963	-2.177	-1.856	-2.168	-2.157	-2.579	-1.641	-1.601		-1	-1	-1	-1	-1	-1	-1	-1	-1	-1		peptide transporter PTR2
		LOC_Os10g02240	MFS-POT(Proton-dependent Oligopeptide Transporter)	oligoprptide	-1.816	-2.016	-2.379	-1.769	-1.687	-1.328	-1.698	-2.083	-2.183	-2.08		-1	-1	-1	-1	-1	-1	-1	-1	-1	-1	AK068679	peptide transporter PTR2
		LOC_Os10g14920	DMT-P-DME	C3 carbohydrate, sugar nucleotide	-2.532	-2.32	-2.232	-2.211	-1.762	-0.618	-0.569	-0.556	-0.326	-0.717		-1	-1	-1	-1	-1	-1				-1	AK067578	nodulin-like protein
		LOC_Os10g30070	CACA	Ca2+	-2.381	-1.605	-2.543	-1.647	-1.515	-1.471	-2.846	-2.23	-4.117	-5.091		-1	-1	-1	-1	-1	-1	-1	-1	-1	-1	AK100938	sodium/potassium/calcium exchanger 6 precursor
		LOC_Os10g31040	MFS-unknown	C3 carbohydrate, sugar nucleotide	-1.897	-3.135	-3.76	-3.349	-2.892	-1.536	-1.974	-1.634	-1.924	-0.906		-1	-1	-1	-1	-1	-1	-1	-1	-1	-1	AK072242	arsenite transport protein
		LOC_Os10g37920	MOP-MATE	polysaccharide,Drag	-1.243	-1.509	-1.535	-1.66	-1.272	-1.398	-0.51	-1.427	-1.439	-1.768		-1	-1	-1	-1	-1	-1		-1	-1	-1		antiporter/ drug transporter/ transporter, X-hyb=LOC_Os04g48290
		LOC_Os10g39980	MFS-unknown	C3 carbohydrate, sugar nucleotide	-2.281	-3.398	-4.16	-1.544	-1	-2.462	-2.481	-2.581	-3.115	-2.087		-1	-1	-1	-1	-1	-1	-1	-1	-1	-1	AK070040	citrate transporter family protein
		LOC_Os10g42299	MC	various	-3.407	-3.518	-2.826	-3.377	-3.207	-2.904	-3.521	-2.873	-3.233	-3.117		-1	-1	-1	-1	-1	-1	-1	-1	-1	-1	AK099409	mitochondrial carnitine/acylcarnitine carrier-like protein
		LOC_Os10g42960	SSS	sugar amino acid, organo cation	-4.047	-3.579	-5.321	-3.029	-3.145	-5.917	-4.242	-4.555	-4.267	-4.386		-1	-1	-1	-1	-1	-1	-1	-1	-1	-1	AK070459	urea active transporter
		LOC_Os11g01580	CACA	Ca2+	-3.895	-3.091	-3.357	-3.788	-3.641	-2.918	-3.394	-3.246	-2.98	-3.61		-1	-1	-1	-1	-1	-1	-1	-1	-1	-1		sodium/potassium/calcium exchanger 6 precursor
		LOC_Os11g01820	CPA2	Na,K	-1.605	-1.402	-1.063	-1.953	-2.131	-0.332	-0.724	0.029	0.036	-0.306		-1	-1	-1	-1	-1		-1				AK100300	ATCHX15
		LOC_Os11g04020	MFS-unknown	C3 carbohydrate, sugar nucleotide	-7.169	-6.245	-3.264	-6.548	-5.964	-5.437	-5.586	-3.275	-5.92	-5.793		-1	-1	-1	-1	-1	-1	-1	-1	-1	-1	AK069533	major facilitator superfamily antiporter
		LOC_Os11g04030	MFS-unknown	C3 carbohydrate, sugar nucleotide	-2.149	-2.887	-2.04	-3.173	-1.955	-0.625	-1.203	-0.244	-1.086	-1.048		-1	-1	-1	-1	-1	-1	-1		-1	-1	AK121911	major facilitator superfamily antiporter
		LOC_Os11g04150	MFS-unknown	C3 carbohydrate, sugar nucleotide	-1.432	-2.046	-2.564	-2.064	-1.423	-1.195	-1.322	-2.341	-0.957	-0.514		-1	-1	-1	-1	-1	-1	-1	-1	-1			major facilitator superfamily antiporter
		LOC_Os11g04980	FAT		-0.709	-0.809	-0.83	-0.588	-1.221	0.198	-0.335	-0.329	-0.211	-0.026		-1	-1	-1	-1	-1						AK067232	AMP-binding protein
		LOC_Os11g05070	CACA	Ca2+	-0.869	-1.398	-1.61	-0.869	-0.842	-0.393	-1.204	-1.573	-0.868	-1.031		-1	-1	-1	-1	-1		-1	-1	-1	-1	AK108267	sodium/potassium/calcium exchanger 6 precursor
		LOC_Os11g25260	DMT-P-DME	C3 carbohydrate, sugar nucleotide	-1.823	-1.952	-1.563	-1.98	-1.472	0.545	-0.102	-0.489	-0.656	-0.878		-1	-1	-1	-1	-1				-1	-1	AK069955	nucleoside-triphosphatase, X-hyb=LOC_Os11g25330
		LOC_Os11g41850	MFS-unknown	C3 carbohydrate, sugar nucleotide	-2.336	-2.897	-2.23	-2.363	-2.789	-1.252	-2.507	-1.118	-2.12	-2.714		-1	-1	-1	-1	-1	-1	-1	-1	-1	-1	AK106745	sugar transporter family protein
		LOC_Os12g03830	MFS-unknown	C3 carbohydrate, sugar nucleotide	-3.453	-2.64	-1.112	-2.666	-0.908	-3.61	-3.571	-0.73	-4.076	-1.743		-1	-1	-1	-1	-1	-1	-1	-1	-1	-1		major facilitator superfamily antiporter
		LOC_Os12g08130	AAAP-unknown	amino acid, auxin	-1.101	-1.329	-2.01	-1.969	-1.835	1.414	-0.255	-0.955	-1.17	-2.481		-1	-1	-1	-1	-1	1		-1	-1	-1	AK061470	amino acid transporter
		LOC_Os12g09300	AAAP-unknown	amino acid, auxin	-5.845	-6.567	-7.528	-5.567	-4.952	-0.972	-2.052	-2.128	-1.761	-1.224		-1	-1	-1	-1	-1	-1	-1	-1	-1	-1	AK069508	AAP6
		LOC_Os12g32760	MFS-unknown	C3 carbohydrate, sugar nucleotide	-1.564	-1.883	-2.515	-2.41	-1.534	-0.34	-0.77	-2.192	-1.172	-1.224		-1	-1	-1	-1	-1		-1	-1	-1	-1	AK121039	carbohydrate transporter/ sugar porter
		LOC_Os12g42850	APC-CAT	amino acid, polyamine	-2.103	-2.376	-2.633	-2.269	-1.727	-1.057	-1.818	-2.344	-1.429	-1.16		-1	-1	-1	-1	-1	-1	-1	-1	-1	-1	AK064822	high-affinity cationic amino acid transporter 1
		LOC_Os12g44100	MFS-POT(Proton-dependent Oligopeptide Transporter)	oligoprptide	-1.779	-3.525	-1.452	-0.609	-0.927	1.635	-1.121	0.326	1.021	0.714		-1	-1	-1	-1	-1	1	-1		1	1	AK060510	peptide transporter PTR2
		LOC_Os12g44300	CPA2	Na,K	-4.827	-3.681	-3.812	-3.579	-4.706	-5.889	-4.653	-2.523	-4.857	-3.552		-1	-1	-1	-1	-1	-1	-1	-1	-1	-1	AK070701	monovalent cation proton antiporter
		LOC_Os01g22700	CACA	Ca2+	-0.43	-0.921	-1.077	-0.523	-0.258	-1.221	-0.879	-1.604	-1.034	-1.086			-1	-1			-1	-1	-1	-1	-1		carbohydrate transporter/ sugar porter
		LOC_Os01g37690	CACA	Ca2+	-1.12	-1.313	-1.415	-0.65	-0.322	-1.124	-1.528	-1.198	-1.57	-1.576		-1	-1	-1	-1		-1	-1	-1	-1	-1	AK100765	vacuolar cation/proton exchanger 1a
		LOC_Os01g38670	MFS-STP	C3 carbohydrate, sugar nucleotide	-0.02	-2.26	-3.781	-0.113	-0.229	-1.316	-2.609	-4.168	-0.928	-1.096			-1	-1			-1	-1	-1	-1	-1	AK069327	sugar carrier protein C
		LOC_Os01g45910	AAA	ATP	-0.998	-1.035	-1.222	-0.462	-0.696	-1.648	-1.774	-1.677	-1.535	-1.471		-1	-1	-1		-1	-1	-1	-1	-1	-1	AK069624	plastidic ATP/ADP-transporter
		LOC_Os01g64890	CorA		-0.423	-0.748	-1.17	-0.442	-0.459	-1.197	-1.712	-1.339	-1.767	-1.756			-1	-1			-1	-1	-1	-1	-1	AK073453	metal ion transporter
		LOC_Os01g70800	MC	various	-0.091	-0.141	-0.139	-0.075	-0.339	-0.842	-0.97	-0.587	-1.061	-0.994							-1	-1	-1	-1	-1	AK101396	mitochondrial deoxynucleotide carrier
		AK121973	CDF	Zn,Cd	0.548	-0.615	0.216	-0.76	-1.514	-1.278	-2.767	-1.537	-1.19	-2.868			-1		-1	-1	-1	-1	-1	-1	-1	AK121973	NAE
		LOC_Os03g01290	MFS-POT(Proton-dependent Oligopeptide Transporter)	oligoprptide	0.906	1.549	-1.914	-1.13	-0.653	-0.733	-1.49	-2.019	-1.195	-2.489		1	1	-1	-1	-1	-1	-1	-1	-1	-1	AK241823	peptide transporter PTR2
		LOC_Os03g09970	SulP	SO4	-1.674	-0.216	-2.223	-0.733	0.272	-3.193	-3.234	-4.215	-4.111	-3.522		-1		-1	-1		-1	-1	-1	-1	-1	AK103007	sulfate transporter 1.2
		LOC_Os04g32920	KUP	K	-0.662	-0.5	-1.289	-0.145	0.61	-2.087	-1.246	-1.452	-1.011	-0.82		-1		-1		1	-1	-1	-1	-1	-1	AK119883	potassium transporter 1
		LOC_Os04g41350	AAAP-unknown	amino acid, auxin	-0.861	-0.5	0.331	-0.362	-0.844	-1.512	-1.546	-1.322	-1.335	-1.612		-1				-1	-1	-1	-1	-1	-1		AAP3
		LOC_Os04g45900	OPT-YSL	oligopeptide	-1.055	-0.187	-0.131	-0.371	-0.187	-2.315	-2.169	-1.342	-2.578	-2.664		-1					-1	-1	-1	-1	-1	AK070304	transposon protein, unclassified
		LOC_Os04g52120	KUP	K	-0.551	-0.629	-0.397	-0.654	-0.844	-0.591	-1.008	-1.099	-0.853	-0.971			-1		-1	-1	-1	-1	-1	-1	-1	AK100672	potassium transporter 15
		LOC_Os05g39240	AMT	NH3+,CO2	-1.078	-0.418	-0.172	-0.139	-0.455	-1.344	-1.184	-0.914	-1.491	-1.447		-1					-1	-1	-1	-1	-1	AK065288	ammonium transporter 2
		LOC_Os06g36180	AAAP-unknown	amino acid, auxin	-0.186	0.068	-0.781	0.142	-0.313	-1.401	-1.163	-1.207	-1.127	-1.128				-1			-1	-1	-1	-1	-1	AK102763	amino acid transporter
		LOC_Os06g36330	MOP-MATE	polysaccharide,Drag	0.041	-1.046	-0.009	-0.484	0.061	-1.52	-0.89	-1.446	-1.868	-0.893			-1				-1	-1	-1	-1	-1		antiporter/ drug transporter/ transporter
		LOC_Os06g42720	AAAP-unknown	amino acid, auxin	-0.662	-0.927	-0.86	-0.416	-0.503	-1.342	-1.751	-1.17	-1.807	-1.613		-1	-1	-1			-1	-1	-1	-1	-1	AK073428	amino acid transporter-like protein
		LOC_Os07g37100	ENT	nucleoside	0.301	-0.244	-1.942	-0.838	-1.097	-0.845	-1.459	-1.78	-1.054	-1.668				-1	-1	-1	-1	-1	-1	-1	-1	AK102045	nucleoside transporter
		LOC_Os07g39350	MFS-unknown	C3 carbohydrate, sugar nucleotide	-0.46	-0.38	-0.821	-0.157	-0.597	-0.894	-1.418	-1.186	-1.326	-1.83				-1		-1	-1	-1	-1	-1	-1	AK059423	proton myo-inositol cotransporter
		LOC_Os07g47350	KUP	K	-0.421	-1.066	-1.453	-0.65	-0.933	-1.191	-1.937	-1.979	-1.801	-1.679			-1	-1	-1	-1	-1	-1	-1	-1	-1	AK059797	potassium transporter 7
		LOC_Os08g01120	SulP	SO4	-1.043	-1.397	-1.382	-0.919	-0.531	-0.871	-1.829	-1.228	-1.914	-1.415		-1	-1	-1	-1		-1	-1	-1	-1	-1	AK103792	sulfate transporter
		LOC_Os08g43690	CPA2	Na,K	-0.933	1.003	-1.576	0.057	0.121	-0.664	-0.729	-1.499	-1.128	-1.307		-1	1	-1			-1	-1	-1	-1	-1		sodium/hydrogen exchanger family protein, X-hyb=LOC_Os09g37300
		LOC_Os09g29050	MC	various	-1.901	-1.782	-0.307	-0.918	-1.681	-1.601	-1.876	-0.897	-1.794	-1.63		-1	-1		-1	-1	-1	-1	-1	-1	-1		mitochondrial 2-oxoglutarate/malate carrier protein
		LOC_Os10g30770	PiT	HPO3,SO4	-0.818	-0.773	-1.165	-1.306	-0.406	-0.749	-0.867	-1.51	-1.518	-1.273		-1	-1	-1	-1		-1	-1	-1	-1	-1		inorganic phosphate transporter 1-1, X-hyb=LOC_Os03g05620
		LOC_Os12g07110	FAT		-1.19	-1.889	-1.322	-0.513	-0.925	-2.473	-3.27	-2.504	-2.412	-2.364		-1	-1	-1		-1	-1	-1	-1	-1	-1	AK065718	acyl-CoA synthetase long-chain family member 3
		LOC_Os12g12934	MFS-POT(Proton-dependent Oligopeptide Transporter)	oligoprptide	-0.54	-0.837	-1.986	0.021	-0.486	-1.042	-1.911	-1.604	-2.504	-1.778			-1	-1			-1	-1	-1	-1	-1	AK120737	peptide transporter PTR2
	J) Genes commonly expressed in 2 tolerant rice genotyptes in each and over drought stress treatments:
		LOC_Os09g06499	SulP	SO4	0.047	0.806	0.187	0.399	1.227	0.217	1.168	0.565	0.567	1.137			1			1		1			1	AK069796	sulfate transporter 4.1, chloroplast precursor
		LOC_Os03g59450	MFS-unknown	C3 carbohydrate, sugar nucleotide	0.292	1.162	0.498	0.305	0.655	-0.01	0.955	0.398	0.505	0.584			1			1		1				AK070392	carbohydrate transporter/ sugar porter/ transporter
		LOC_Os04g35540	APC-ACT	amino acid, polyamine	0.117	1.151	-0.043	0.468	0.887	0.659	1.152	-0.394	0.331	0.227			1			1	1	1				AK068521	amino acid permease
		LOC_Os04g58220	MFS-STP	C3 carbohydrate, sugar nucleotide	0.347	1.011	0.222	-0.001	1.013	-0.42	0.946	-0.078	-0.373	0.183			1			1		1					arabinose-proton symporter
		LOC_Os06g43700	AAAP-unknown	amino acid, auxin	0.57	1.508	0.487	0.171	0.87	0.65	1.504	0.355	0.615	1.069			1			1	1	1		1	1	AK070101	amino acid permease
		LOC_Os09g06499	SulP	SO4	0.047	0.806	0.187	0.399	1.227	0.217	1.168	0.565	0.567	1.137			1			1		1			1	AK069796	sulfate transporter 4.1, chloroplast precursor
		LOC_Os09g31130	DASS	various	-0.099	1.677	-0.592	0.066	1.336	0.432	2.676	0.51	1.419	2.635			1	-1		1		1		1	1	AK067836	tonoplast dicarboxylate transporter
		LOC_Os10g40950	MFS-unknown	C3 carbohydrate, sugar nucleotide	0.571	1.531	-0.321	0.471	1.546	-0.455	1.844	0.162	0.623	1.489			1			1		1		1	1		H+/hexose cotransporter, X-hyb=LOC_Os12g32940
		LOC_Os12g39080	APC-LAT	amino acid, polyamine	-0.004	1.286	0.461	0.45	0.681	-0.391	1.438	0.057	0.478	0.46			1			1		1				AK099986	cationic amino acid transporter
		LOC_Os04g47590	RND	various	-0.084	-0.646	-0.184	-0.416	-1.054	-0.112	-1.331	0.447	-0.806	-0.669			-1			-1		-1		-1	-1		niemann-Pick C1 protein precursor
		LOC_Os03g11510	MC	various	0.828	1.312	1.186	1.615	1.577	0.501	0.777	0.33	0.523	0.7		1	1	1	1	1		1			1	AK103114	mitochondrial carrier YMR166C
		LOC_Os03g37640	MOP-MATE	polysaccharide,Drag	0.549	1.229	0.275	0.11	0.491	0.456	1.367	0.325	0.503	0.829			1					1			1	AK102204	transparent testa 12 protein
		LOC_Os04g35160	CorA		0.948	2.648	-0.282	0.061	1.756	-0.107	2.117	0.026	-0.164	0.947		1	1			1		1			1		metal ion transporter
		LOC_Os05g28870	MC	various	-0.443	0.516	-0.026	-0.098	0.047	0.435	0.982	0.418	0.531	0.753								1			1	AK072064	mitochondrial carrier YEL006W
		LOC_Os09g27240	MC	various	0.715	0.517	0.639	0.251	1.055	0.36	0.611	0.503	0.561	0.613		1		1		1		1			1	AK120833	mitochondrial carrier-like protein
		LOC_Os01g12680	TDT	tellurite,C4-dicarboxylate	-0.011	-0.079	-0.344	0.009	-0.026	-0.558	-0.968	-0.127	-0.078	-0.692								-1			-1	AK121458	C4-dicarboxylate transporter/malic acid transport protein
		LOC_Os06g29994	MOP-MATE	polysaccharide,Drag	-2.349	-4.122	-0.809	-1.093	-2.876	2.219	-0.865	1.307	-0.129	-0.686		-1	-1	-1	-1	-1	1	-1	1		-1	AK109873	transparent testa 12 protein
		LOC_Os10g02210	OPT-OPT	oligopeptide	-0.074	-0.882	-0.176	0.012	-0.006	0.515	-1.291	0.188	-0.408	-0.737			-1					-1			-1		peptide transporter PTR2
		LOC_Os11g04190	AAAP-AUX	amino acid, auxin	-1.353	-3.884	-0.025	-1.45	-2.628	1.224	-1.55	1.037	-0.399	-1.75		-1	-1		-1	-1	1	-1	1		-1	AK103181	auxin efflux carrier component 1b
	0.2FTSW= severe drought stress with fraction of transpirable soil water content of 20%, and 0.5FTSW= mild drought stress with fraction of transpirable soil water content of 50%
	Expression direction: 1= upregulated genes, -1=downregulated genes, blank=no expression change/ non-reproducible genes
