# Supplementary material for: Comparative analysis of root transcriptome profiles of two pairs of drought-tolerant and susceptible rice near-isogenic lines under different drought stress
Source: BMC Plant Biol. 2011 Dec 2;11:174. doi: 10.1186/1471-2229-11-174 (PMC3268746; doi:10.1186/1471-2229-11-174)
Supplement: Additional file 8 — Gene expression profiles related to amino acid metabolism category in roots of rice genotypes under two drought stress treatments. In this table, 0.2 FTSW indicates 20 percent of fraction of transpirable soil water which is considered as severe drought stress treatment, and 0.5 FTSW indicates 50 percent of fraction of transpirable soil water which is considered as mild drought stress treatment. A transcript is considered as up-regulated, if log2-ratio >0.585 and down-regulated if log2-ratio <-0.585, and a 0.585≥log2-ratio≥-0.585 is considered as no change. 10: IR77298-14-1-2-B-10, 13: IR77298-14-1-2-B-13, 11: IR77298-5-6-B-11, and 18: IR77298-5-6-B-18. [file 1471-2229-11-174-S8.XLS]

## Sheet: Amino acid metabolism
Additional file 8. Gene expression profiles related to amino acid metabolism in roots of rice genotypes under two drought stress treatments,
		Gene_ID	Gene expression values ( Log2 ratio)											Expression direction
			0.2FTSW					0.5FTSW						0.2FTSW					0.5FTSW					Genebank ID	description (TIGR)
			IR64	10	13	11	18	IR64	10	13	11	18		IR64	10	13	11	18	IR64	10	13	11	18
1)Proline_arginine metabolism
	A) Genes commonly up-regulated in all rice genotyptes in each and over drought stress treatments:
		LOC_Os04g46460	0.93	0.942	0.977	1.141	1.269	0.256	0.576	0.257	0.264	0.236		1	1	1	1	1						AK065970	acetylglutamate kinase
		LOC_Os05g03830	1.488	2.139	1.471	1.49	1.633	0.474	1.746	1.02	1.254	1.269		1	1	1	1	1		1	1	1	1		acetylornithine aminotransferase, mitochondrial precursor
		LOC_Os04g39210	0.602	0.757	0.876	1.083	0.815	0.445	0.958	1.284	1.106	1.245		1	1	1	1	1		1	1	1	1	AK243321	agmatine deiminase
		LOC_Os05g45960	1.433	2.699	2.181	1.788	1.969	1.293	2.27	2.064	1.24	1.543		1	1	1	1	1	1	1	1	1	1	AK121765	aldehyde dehydrogenase
		LOC_Os04g01590	1.469	2.715	1.549	1.775	2.029	1.309	2.286	1.352	1.456	1.796		1	1	1	1	1	1	1	1	1	1	AK101488	arginase
		LOC_Os05g38150	1.17	1.51	1.499	1.053	0.782	0.555	0.615	1.076	0.974	0.983		1	1	1	1	1		1	1	1	1	AK102633	delta 1-pyrroline-5-carboxylate synthetase
		LOC_Os04g45970	1.328	2.569	0.721	1.687	2.216	1.895	2.976	0.892	2.377	3.002		1	1	1	1	1	1	1	1	1	1	AK063467	glutamate dehydrogenase 2
		LOC_Os02g43470	1.855	4.808	0.879	3.616	3.54	0.041	3.309	0.363	0.418	1.953		1	1	1	1	1		1			1	AK103028	glutamate dehydrogenase A
		LOC_Os03g50490	5.995	6.211	4.762	6.105	5.776	3.935	6.203	4.893	4.945	5.524		1	1	1	1	1	1	1	1	1	1	AK063913	glutamine synthetase root isozyme 2
		LOC_Os02g01440	1.07	0.989	0.613	0.683	0.731	1.115	0.948	0.081	1.168	0.759		1	1	1	1	1	1	1		1	1		nitric-oxide synthase
		LOC_Os04g01690	0.553	4.839	3.585	5.172	4.995	4.161	6.041	4.068	4.173	4.605			1	1	1	1	1	1	1	1	1	AK121110	arginine decarboxylase
		LOC_Os03g44150	0.835	0.779	0.796	0.364	0.223	1.214	0.955	0.927	0.97	0.82		1	1	1			1	1	1	1	1	AK099445	ornithine aminotransferase
		LOC_Os02g39790	0.707	1.533	0.733	0.335	0.683	1.531	2.673	1.248	1.376	1.842		1	1	1		1	1	1	1	1	1	AK059503	S-adenosylmethionine decarboxylase proenzyme
	B) Genes commonly down-regulated in all rice genotyptes in each and over drought stress treatments:
		LOC_Os03g17120	-1.014	-1.407	-0.811	-0.894	-1.258	-1.052	-1.266	-0.252	-1.543	-1.387		-1	-1	-1	-1	-1	-1	-1		-1	-1	AK101851	arginine biosynthesis bifunctional protein argJ 1
		LOC_Os01g55540	-1.048	-1.396	-1.068	-0.849	-1.2	-1.013	-1.686	-1.048	-1.194	-1.271		-1	-1	-1	-1	-1	-1	-1	-1	-1	-1	AK103586	aspartate aminotransferase, cytoplasmic
		LOC_Os02g14110	-1.824	-2.128	-2.169	-1.027	-1.879	-1.724	-2.396	-1.506	-2.272	-2.308		-1	-1	-1	-1	-1	-1	-1	-1	-1	-1	AK070560	aspartate aminotransferase, mitochondrial precursor
		LOC_Os06g35540	-2.49	-2.503	-2.729	-2.242	-2.716	-2.225	-2.825	-1.918	-2.403	-2.827		-1	-1	-1	-1	-1	-1	-1	-1	-1	-1	AK101008	aspartate aminotransferase, mitochondrial precursor
		LOC_Os03g58040	-1.671	-1.136	-1.439	-0.817	-1.009	-0.088	-0.178	-0.828	-0.041	0.102		-1	-1	-1	-1	-1			-1			AK071839	glutamate dehydrogenase
		LOC_Os02g50240	-1.788	-1.711	-1.953	-1.229	-1.362	-1.849	-2.44	-1.857	-1.934	-1.953		-1	-1	-1	-1	-1	-1	-1	-1	-1	-1	AK109397	glutamine synthetase root isozyme 3
		LOC_Os03g12290	-4.166	-4.761	-5.344	-3.309	-3.056	-3.54	-4.331	-4.051	-3.357	-2.938		-1	-1	-1	-1	-1	-1	-1	-1	-1	-1	AK243037	glutamine synthetase root isozyme 5
		LOC_Os04g56400	-3.452	-2.412	-1.683	-0.729	-1.937	-1.703	-2.656	-0.7	-2.914	-2.8		-1	-1	-1	-1	-1	-1	-1	-1	-1	-1	AK065491	glutamine synthetase, chloroplast precursor
		LOC_Os09g37120	-1.536	-1.136	-1.899	-2.688	-2.725	-1.245	-1.722	-1.584	-2.323	-2.204		-1	-1	-1	-1	-1	-1	-1	-1	-1	-1		ornithine decarboxylase, X-hyb=LOC_Os04g04980
		LOC_Os05g43830	-0.686	-1.391	-0.853	-0.736	-0.946	-0.318	-1.849	-0.645	-0.848	-1.015		-1	-1	-1	-1	-1		-1	-1	-1	-1	AK100825	proline iminopeptidase
		LOC_Os02g14190	-3.409	-2.705	-3.032	-2.656	-2.052	0.193	-0.834	-1.647	-0.293	0.001		-1	-1	-1	-1	-1		-1	-1			AK073410	spermidine synthase
		LOC_Os02g55420	-0.12	-0.237	-0.484	0.326	-0.172	-0.778	-0.754	-0.712	-0.662	-0.791							-1	-1	-1	-1	-1	AK072426	aspartate aminotransferase, chloroplast precursor
	C) Genes commonly expressed in 2 tolerant rice genotyptes in each and over drought stress treatments:
		LOC_Os11g08300	0.076	0.632	-0.028	0.333	0.393	0.971	1.29	0.342	0.946	1.087			1				1	1		1	1	AK104603	aldehyde dehydrogenase, dimeric NADP-preferring
		LOC_Os06g15990	0.486	0.998	-0.364	0.981	1.27	1.226	1.467	-0.433	0.821	1.035			1		1	1	1	1		1	1	AK061794	aldehyde dehydrogenase, mitochondrial precursor
		LOC_Os06g04070	0.045	-1.527	0.105	-0.831	0.648	-1.298	-1.264	-1	-0.558	-0.787			-1		-1	1	-1	-1	-1		-1	AK062712	arginine decarboxylase
	D) Genes specifically expressed in 2 tolerant rice genotyptes in each and over drought stress treatments:
		LOC_Os02g43470	1.855	4.808	0.879	3.616	3.54	0.041	3.309	0.363	0.418	1.953		1	1	1	1	1		1			1	AK103028	glutamate dehydrogenase A
		LOC_Os01g71990	0.431	0.458	0.668	0.446	0.49	-0.152	0.388	0.366	0.542	0.598				1							1	AK067368	pyrroline-5-carboxylate reductase
2) Glutamine_metabolism
	E) Genes commonly up-regulated in all rice genotyptes in each and over drought stress treatments:
		LOC_Os09g26380	6.602	8.464	5.709	5.856	6.094	3.499	6.606	6.421	6.207	4.712		1	1	1	1	1	1	1	1	1	1	AK107237	alanine aminotransferase 2
		LOC_Os03g07570	0.855	1.928	0.732	1.726	1.74	-1.199	1.012	0.523	0.825	1.211		1	1	1	1	1	-1	1		1	1	AK105642	alanine--glyoxylate aminotransferase 2 homolog 2, mitochondrial precursor
		LOC_Os08g15030	0.725	0.796	1.428	1.431	1.404	0.235	0.274	0.253	0.358	0.228		1	1	1	1	1						AK065010	aspartate carbamoyltransferase 1, chloroplast precursor
		LOC_Os08g36320	3.362	2.977	3.286	2.858	2.741	3.153	3.399	3.586	3.393	3.343		1	1	1	1	1	1	1	1	1	1	AK121088	glutamate decarboxylase
		LOC_Os02g07760	3.113	2.959	2.979	2.849	2.085	1.626	2.313	2.941	2.173	2.258		1	1	1	1	1	1	1	1	1	1	AK060831	succinate semialdehyde dehydrogenase, mitochondrial precursor
		LOC_Os02g43470	1.855	4.808	0.879	3.616	3.54	0.041	3.309	0.363	0.418	1.953		1	1	1	1	1		1			1	AK103028	glutamate dehydrogenase A
		LOC_Os04g45970	1.328	2.569	0.721	1.687	2.216	1.895	2.976	0.892	2.377	3.002		1	1	1	1	1	1	1	1	1	1	AK063467	glutamate dehydrogenase 2
		LOC_Os05g45960	1.433	2.699	2.181	1.788	1.969	1.293	2.27	2.064	1.24	1.543		1	1	1	1	1	1	1	1	1	1	AK121765	aldehyde dehydrogenase
		LOC_Os03g50490	5.995	6.211	4.762	6.105	5.776	3.935	6.203	4.893	4.945	5.524		1	1	1	1	1	1	1	1	1	1	AK063913	glutamine synthetase root isozyme 2
		LOC_Os02g47850	1.222	1.282	0.796	0.987	1.071	1.173	1.423	1.077	1.465	1.459		1	1	1	1	1	1	1	1	1	1	AK059653	carbamoyl-phosphate synthase small chain
		LOC_Os03g18130	0.59	0.829	0.131	1.388	1.617	1.53	2.818	1.439	2.444	2.848		1	1		1	1	1	1	1	1	1		asparagine synthetase
	F) Genes commonly down-regulated in all rice genotyptes in each and over drought stress treatments:
		LOC_Os01g55540	-1.048	-1.396	-1.068	-0.849	-1.2	-1.013	-1.686	-1.048	-1.194	-1.271		-1	-1	-1	-1	-1	-1	-1	-1	-1	-1	AK103586	aspartate aminotransferase, cytoplasmic
		LOC_Os02g14110	-1.824	-2.128	-2.169	-1.027	-1.879	-1.724	-2.396	-1.506	-2.272	-2.308		-1	-1	-1	-1	-1	-1	-1	-1	-1	-1	AK070560	aspartate aminotransferase, mitochondrial precursor
		LOC_Os06g35540	-2.49	-2.503	-2.729	-2.242	-2.716	-2.225	-2.825	-1.918	-2.403	-2.827		-1	-1	-1	-1	-1	-1	-1	-1	-1	-1	AK101008	aspartate aminotransferase, mitochondrial precursor
		LOC_Os02g04170	-2.242	-1.914	-3.065	-1.596	-2.157	-1.764	-2.457	-2.799	-0.92	-1.89		-1	-1	-1	-1	-1	-1	-1	-1	-1	-1	AK072394	L-aspartate oxidase 1
		LOC_Os03g07910	-0.92	-1.307	-1.393	-0.902	-1.046	-0.725	-1.187	-0.918	-1.123	-1.134		-1	-1	-1	-1	-1	-1	-1	-1	-1	-1	AK059981	expressed protein
		LOC_Os10g25130	-1.304	-2.321	-1.757	-1.871	-2.047	-1.471	-2.388	-1.247	-1.92	-2.015		-1	-1	-1	-1	-1	-1	-1	-1	-1	-1	AK059063	alanine aminotransferase 2
		LOC_Os08g39300	-1.889	-1.866	-2.57	-1.976	-0.763	0.473	0.447	-1.496	0.661	0.71		-1	-1	-1	-1	-1			-1	1	1	AK064774	serine--glyoxylate aminotransferase
		LOC_Os03g49220	-1.12	-1.568	-1.962	-0.851	-0.834	-0.408	-1.684	-1.852	-1.092	-0.839		-1	-1	-1	-1	-1		-1	-1	-1	-1	AK120407	adenylosuccinate synthetase, chloroplast precursor
		LOC_Os03g13300	-1.379	-3.124	-3.017	-2.153	-2.298	-1.784	-2.952	-2.897	-2.03	-2.364		-1	-1	-1	-1	-1	-1	-1	-1	-1	-1	AK071556	glutamate decarboxylase
		LOC_Os04g37500	-6.203	-6.459	-3.86	-5.606	-5.761	-1.746	-3.746	-1.512	-3.987	-3.117		-1	-1	-1	-1	-1	-1	-1	-1	-1	-1	AK068340	glutamate decarboxylase
		LOC_Os05g48200	-7.941	-8.775	-8.754	-8.908	-8.481	-7.63	-8.807	-8.427	-8.061	-8.072		-1	-1	-1	-1	-1	-1	-1	-1	-1	-1	AK070485	glutamate synthase, chloroplast precursor
		LOC_Os03g58040	-1.671	-1.136	-1.439	-0.817	-1.009	-0.088	-0.178	-0.828	-0.041	0.102		-1	-1	-1	-1	-1			-1			AK071839	glutamate dehydrogenase
		LOC_Os02g50240	-1.788	-1.711	-1.953	-1.229	-1.362	-1.849	-2.44	-1.857	-1.934	-1.953		-1	-1	-1	-1	-1	-1	-1	-1	-1	-1	AK109397	glutamine synthetase root isozyme 3
		LOC_Os03g12290	-4.166	-4.761	-5.344	-3.309	-3.056	-3.54	-4.331	-4.051	-3.357	-2.938		-1	-1	-1	-1	-1	-1	-1	-1	-1	-1	AK243037	glutamine synthetase root isozyme 5
		LOC_Os04g56400	-3.452	-2.412	-1.683	-0.729	-1.937	-1.703	-2.656	-0.7	-2.914	-2.8		-1	-1	-1	-1	-1	-1	-1	-1	-1	-1	AK065491	glutamine synthetase, chloroplast precursor
		LOC_Os02g55420	-0.12	-0.237	-0.484	0.326	-0.172	-0.778	-0.754	-0.712	-0.662	-0.791							-1	-1	-1	-1	-1	AK072426	aspartate aminotransferase, chloroplast precursor
		LOC_Os03g08530	-1.485	-2.156	-3.207	-0.564	-1.552	-1.189	-2.937	-1.048	-0.616	-1.279		-1	-1	-1		-1	-1	-1	-1	-1	-1		alanine aminotransferase 2
		LOC_Os05g35580	-0.38	-0.343	0.057	-0.368	-0.317	-1.408	-0.648	-1.04	-1.545	-1.376							-1	-1	-1	-1	-1	AK101162	amidophosphoribosyltransferase, chloroplast precursor
	G) Genes specifically expressed in 2 tolerant rice genotyptes in each and over drought stress treatments:
		LOC_Os03g07570	0.855	1.928	0.732	1.726	1.74	-1.199	1.012	0.523	0.825	1.211		1	1	1	1	1	-1	1		1	1	AK105642	alanine-glyoxylate aminotransferase 2 homolog 2, mitochondrial precursor
		LOC_Os02g43470	1.855	4.808	0.879	3.616	3.54	0.041	3.309	0.363	0.418	1.953		1	1	1	1	1		1			1	AK103028	glutamate dehydrogenase A
	0.2FTSW= severe drought stress with fraction of transpirable soil water content of 20%, and 0.5FTSW= mild drought stress with fraction of transpirable soil water content of 50%
	Expression direction: 1= upregulated genes, -1=downregulated genes, blank=no expression change/ non-reproducible genes
