# Supplementary material for: Comparative analysis of root transcriptome profiles of two pairs of drought-tolerant and susceptible rice near-isogenic lines under different drought stress
Source: BMC Plant Biol. 2011 Dec 2;11:174. doi: 10.1186/1471-2229-11-174 (PMC3268746; doi:10.1186/1471-2229-11-174)
Supplement: Additional file 9 — Gene expression profiles related to reactive oxygen species (ROS) category in roots of rice genotypes under two drought stress treatments. In this table, 0.2 FTSW indicates 20 percent of fraction of transpirable soil water which is considered as severe drought stress treatment, and 0.5 FTSW indicates 50 percent of fraction of transpirable soil water which is considered as mild drought stress treatment. A transcript is considered as up-regulated, if log2-ratio >0.585 and down-regulated if log2-ratio <-0.585, and a 0.585≥log2-ratio≥-0.585 is considered as no change. 10: IR77298-14-1-2-B-10, 13: IR77298-14-1-2-B-13, 11: IR77298-5-6-B-11, and 18: IR77298-5-6-B-18. [file 1471-2229-11-174-S9.XLS]

## Sheet: ROS
Additional file 9. Gene expression profiles related to ROS in roots of rice genotypes under two drought stress treatments,
		Gene_ID	Gene expression values ( Log2 ratio)											Expression direction
			0.2FTSW					0.5FTSW						0.2FTSW					0.5FTSW					Genebank ID	description (TIGR)
			IR64	10	13	11	18	IR64	10	13	11	18		IR64	10	13	11	18	IR64	10	13	11	18
1) Flavonoids
	A) Genes commonly up-regulated in all rice genotyptes in each and over drought stress treatments:
		LOC_Os01g67530	0.853	0.77	0.779	1.008	1.094	-0.653	0.651	0.788	0.157	0.177		1	1	1	1	1	-1	1	1			AK241767	4-coumarate--CoA ligase 2
		LOC_Os02g08100	1.373	1.492	1.724	1.243	0.81	-0.742	0.711	1.151	0.624	0.627		1	1	1	1	1	-1	1	1	1	1	AK070083	4-coumarate--CoA ligase 1
		LOC_Os08g04770	2.713	2.525	2.257	2.202	2.565	0.981	1.813	1.065	1.514	1.464		1	1	1	1	1	1	1	1	1	1		4-coumarate--CoA ligase 1
	B) Genes commonly down-regulated in all rice genotyptes in each and over drought stress treatments:
		LOC_Os11g32650	-4.689	-1.714	-4.457	-2.336	-2.72	-5.727	-1.39	-2.783	-2.188	-2.865		-1	-1	-1	-1	-1	-1	-1	-1	-1	-1	AK067810	chalcone synthase
		LOC_Os11g32650	-4.689	-1.714	-4.457	-2.336	-2.72	-5.727	-1.39	-2.783	-2.188	-2.865		-1	-1	-1	-1	-1	-1	-1	-1	-1	-1	AK067810	chalcone synthase
	C) Genes commonly expressed in 2 tolerant rice genotyptes in each and over drought stress treatments:
		LOC_Os03g05780	0.173	0.997	0.249	0.574	0.622	-0.146	0.46	0.06	-0.103	0.027			1			1						AK242087	4-coumarate--CoA ligase 2
	D) Genes specifically expressed in tolerant rice genotyptes in each and over drought stress treatments:
		LOC_Os01g67540	0.438	0.609	0.028	0.834	0.295	-0.178	0.807	0.618	0.496	0.447			1		1			1	1			AK241420	4-coumarate--CoA ligase
		LOC_Os07g11440	-0.582	-0.065	-0.636	-0.691	1.385	-2.336	-0.236	-1.846	-0.999	-0.045				-1	-1	1	-1		-1	-1			chalcone synthase
		LOC_Os04g56700	0.546	3.682	1.894	1.755	1.652	-0.98	2.087	0.766	-0.786	0.712			1	1	1	1	-1	1	1	-1	1		naringenin,2-oxoglutarate 3-dioxygenase
2) Superoxide dismutase (SOD)
	E) Genes commonly up-regulated in all rice genotyptes in each and over drought stress treatments:
		LOC_Os03g22810	0.66	1.141	0.975	1.036	1.011	0.242	0.578	1.069	0.197	0.368		1	1	1	1	1			1			AK120692	superoxide dismutase 1
		LOC_Os05g25850	1.469	1.959	1.499	1.871	1.718	1.115	1.876	1.675	1.596	1.722		1	1	1	1	1	1	1	1	1	1	AK070528	superoxide dismutase, mitochondrial precursor
		LOC_Os07g46990	1.898	2.253	2.147	1.883	1.774	1.433	1.9	2.204	1.556	1.205		1	1	1	1	1	1	1	1	1	1	AK243377	superoxide dismutase 2
		LOC_Os08g44770	1.651	1.617	1.3	1.574	1.705	1.364	1.704	1.334	1.324	1.471		1	1	1	1	1	1	1	1	1	1	AK059841	superoxide dismutase, chloroplast precursor
	F) Genes commonly down-regulated in all rice genotyptes in each and over drought stress treatments:
		LOC_Os03g11960	-2.773	-3.547	-2.741	-3.329	-3.152	-1.658	-2.805	-2.065	-2.456	-2.424		-1	-1	-1	-1	-1	-1	-1	-1	-1	-1	AK073785	superoxide dismutase 2
	G) Genes specifically expressed in tolerant rice genotyptes in each and over drought stress treatments:
		LOC_Os06g02500	0.872	0.615	0.008	0.744	0.618	0.547	0.93	0.17	0.638	0.96		1	1		1	1		1		1	1	AK111656	superoxide dismutase, chloroplast
3)Thioredoxins
	H) Genes commonly up-regulated in all rice genotyptes in each and over drought stress treatments:
		LOC_Os07g46410	1.156	1.655	1.322	1.098	1.12	-0.075	0.711	0.455	0.58	0.87		1	1	1	1	1		1			1	AK068311	bifunctional thioredoxin reductase/thioredoxin
	I) Genes commonly down-regulated in all rice genotyptes in each and over drought stress treatments:
		LOC_Os06g22140	-1.193	-1.464	-0.84	-1.236	-0.929	-0.679	-0.933	-0.776	-0.807	-0.84		-1	-1	-1	-1	-1	-1	-1	-1	-1	-1	AK106368	thioredoxin reductase 2
	J) Genes specifically expressed in tolerant rice genotyptes in each and over drought stress treatments:
		LOC_Os02g48290	0.297	0.751	0.458	0.133	0.503	0.034	0.687	0.219	0.104	0.437			1					1				AK071251	thioredoxin reductase 2
4) Glutathione
	K) Genes commonly up-regulated in all rice genotyptes in each and over drought stress treatments:
		LOC_Os03g17470	3.1	3.166	3.51	2.431	2.564	1.062	2.299	2.431	1.476	1.61		1	1	1	1	1	1	1	1	1	1	AK065887	IN2-1 protein
		LOC_Os03g17480	4.804	4.891	4.948	4.719	5.428	4.548	4.873	6.098	4.388	4.478		1	1	1	1	1	1	1	1	1	1		IN2-1 protein
		LOC_Os05g44130	1.103	1.572	1.333	1.504	1.607	1.565	2.146	1.638	1.794	1.822		1	1	1	1	1	1	1	1	1	1	AK065245	gamma-glutamyl hydrolase precursor
		LOC_Os10g38501	1.432	1.181	1.184	1.305	0.77	1.973	1.786	1.161	2.051	1.266		1	1	1	1	1	1	1	1	1	1	AK061304	glutathione S-transferase GSTU6
		LOC_Os10g38690	0.814	1.021	0.627	0.607	0.707	0.995	1.021	1.021	1.061	0.845		1	1	1	1	1	1	1	1	1	1		glutathione S-transferase GSTU6, X-hyb=LOC_Os10g22070
		LOC_Os09g20220	3.965	4.105	5.243	3.352	3.218	6.143	2.698	3.078	2.638	1.976		1	1	1	1	1	1	1	1	1	1	AK103316	glutathione S-transferase
		LOC_Os01g49710	3.412	3.308	3.691	3.01	2.237	2.769	3.408	3.199	3.255	2.377		1	1	1	1	1	1	1	1	1	1	AK064650	glutathione S-transferase GSTU6
		LOC_Os02g35590	0.691	1.162	0.678	1.154	0.966	0.49	0.583	0.097	0.31	0.555		1	1	1	1	1						AK073086	glutathione S-transferase zeta class
		LOC_Os10g38470	2.032	2.434	2.627	1.228	1.46	1.483	2.89	1.513	2.524	2.19		1	1	1	1	1	1	1	1	1	1	AK108376	glutathione S-transferase GSTU6
		LOC_Os10g38700	1.59	3.507	0.882	0.766	4.175	4.007	4.777	2.192	4.096	4.916		1	1	1	1	1	1	1	1	1	1	AK105926	glutathione S-transferase GSTU6
		LOC_Os08g44860	0.397	0.373	0.42	0.302	0.3	1.035	0.631	0.751	0.707	0.683							1	1	1	1	1	AK064900	aminopeptidase N
		LOC_Os11g37730	0.329	0.48	0.334	0.25	0.013	0.647	0.91	0.845	1.169	1.173							1	1	1	1	1	AK104738	glutathione S-transferase theta-1
		LOC_Os08g30810	0.179	0.085	0.01	0.061	0.118	0.882	0.617	0.772	0.629	0.79							1	1	1	1	1	AK120068	puromycin-sensitive aminopeptidase
	L) Genes commonly down-regulated in all rice genotyptes in each and over drought stress treatments:
		LOC_Os01g72130	-1.074	-1.031	-1.066	-1.316	-1.458	-1.514	-1.817	-1.158	-1.822	-1.766		-1	-1	-1	-1	-1	-1	-1	-1	-1	-1		glutathione S-transferase
		LOC_Os01g72140	-3.8	-3.177	-2.345	-3.521	-3.341	-4.154	-3.756	-2.948	-5.039	-4.644		-1	-1	-1	-1	-1	-1	-1	-1	-1	-1	AK064612	glutathione S-transferase
		LOC_Os01g72170	-2.762	-2.868	-2.44	-3.118	-2.869	-2.318	-2.795	-2.635	-3.876	-3.674		-1	-1	-1	-1	-1	-1	-1	-1	-1	-1	AK107822	glutathione S-transferase
		LOC_Os03g39850	-5.71	-4.513	-4.278	-4.949	-4.415	-6.673	-6.646	-5.687	-6.976	-6.861		-1	-1	-1	-1	-1	-1	-1	-1	-1	-1		glutathione S-transferase
		LOC_Os03g50130	-1.992	-2.066	-0.693	-2.123	-1.966	-1.161	-2.848	-0.966	-2.938	-3.117		-1	-1	-1	-1	-1	-1	-1	-1	-1	-1	AK062406	microsomal glutathione S-transferase 3
		LOC_Os05g34150	-2.26	-0.965	-1.173	-0.649	-0.857	0.711	-0.973	-0.063	-0.539	-1.005		-1	-1	-1	-1	-1	1	-1			-1		glutathione S-transferase GSTU6
		LOC_Os09g29200	-2.293	-1.857	-2.514	-2.267	-1.787	-1.294	-1.304	-0.955	-2.156	-1.635		-1	-1	-1	-1	-1	-1	-1	-1	-1	-1	AK099489	glutathione S-transferase
		LOC_Os10g38660	-6.039	-6.169	-6.171	-6.828	-6.092	-5.627	-6.183	-6.13	-5.987	-5.751		-1	-1	-1	-1	-1	-1	-1	-1	-1	-1		glutathione S-transferase GSTU6
		LOC_Os10g38780	-2.171	-1.468	-1.143	-1.42	-1.316	-2.512	-1.991	-1.788	-2.738	-2.741		-1	-1	-1	-1	-1	-1	-1	-1	-1	-1	AK061233	glutathione S-transferase GSTU6
		LOC_Os11g14040	-2.37	-2.744	-2.662	-2.564	-2.533	-1.75	-1.578	-1.547	-1.838	-1.668		-1	-1	-1	-1	-1	-1	-1	-1	-1	-1	AK241592	glutathione S-transferase zeta class
		LOC_Os12g10720	-1.235	-0.945	-0.869	-0.923	-1.368	-0.176	-0.118	-0.105	-0.263	-0.228		-1	-1	-1	-1	-1						AK069105	glutathione S-transferase
		LOC_Os01g72150	-1.547	-0.432	-1.063	-1.12	-0.96	-1.021	-0.634	-1.274	-1.841	-0.868		-1		-1	-1	-1	-1	-1	-1	-1	-1	AK243403	glutathione S-transferase
	M) Genes specifically expressed in tolerant rice genotyptes in each and over drought stress treatments:
		LOC_Os10g38340	0.453	0.912	0.503	0.096	0.141	-0.268	1.461	-0.232	0.627	0.364			1					1		1		AK107435	glutathione S-transferase GSTU6
		LOC_Os09g19790	-0.788	0.004	-0.422	-1.497	-1.506	0.42	0.989	0.45	-1.175	-0.629		-1			-1	-1		1		-1	-1	AK068165	puromycin-sensitive aminopeptidase
		LOC_Os03g60460	-0.457	-0.808	-0.572	-0.606	-0.369	-0.432	-0.666	-0.548	-0.452	-0.318			-1		-1			-1				AK073744	leukotriene A-4 hydrolase
		LOC_Os05g34150	-2.26	-0.965	-1.173	-0.649	-0.857	0.711	-0.973	-0.063	-0.539	-1.005		-1	-1	-1	-1	-1	1	-1			-1		glutathione S-transferase GSTU6
		LOC_Os10g38489	0.349	-0.477	0.102	-0.577	-0.775	0.456	-0.408	-0.19	-0.228	-0.752						-1					-1	AK241921	glutathione S-transferase GSTU6
		LOC_Os10g38495	-1.799	0.003	-2.02	-1.32	-1.07	1.64	0.825	-1.321	0.081	-0.971		-1		-1	-1	-1	1	1	-1		-1	AK103453	glutathione S-transferase GSTU6
		LOC_Os05g34150	-2.26	-0.965	-1.173	-0.649	-0.857	0.711	-0.973	-0.063	-0.539	-1.005		-1	-1	-1	-1	-1	1	-1			-1		glutathione S-transferase GSTU6
5) Glutaredoxins
	N) Genes commonly up-regulated in all rice genotyptes in each and over drought stress treatments:
		LOC_Os06g12190	1.901	2.305	1.033	1.548	2.105	-0.215	2.497	0.662	1.28	2.195		1	1	1	1	1		1	1	1	1		glutaredoxin
		LOC_Os02g52900	1.502	1.575	1.496	1.747	1.422	0.875	0.866	0.601	0.906	0.641		1	1	1	1	1	1	1	1	1	1	AK119344	glutaredoxin 2
		LOC_Os04g17050	1.453	1.85	1.859	1.219	1.918	0.537	1.237	1.012	1.259	1.101		1	1	1	1	1		1	1	1	1	AK103892	glutaredoxin family protein
		LOC_Os12g35340	1.198	2.434	1.132	2.796	4.314	-1.444	2.59	-0.431	-0.429	-0.098		1	1	1	1	1	-1	1				AK063610	OsGrx_C11 - glutaredoxin subgroup III
		LOC_Os04g42930	1.283	1.407	1.583	1.226	1.05	1.781	1.782	2.173	1.51	1.231		1	1	1	1	1	1	1	1	1	1	AK065962	OsGrx_C2.2 - glutaredoxin subgroup I
		LOC_Os12g07650	0.748	1.06	1.031	1.401	1.392	0.376	0.895	0.917	0.446	0.575		1	1	1	1	1		1	1			AK060940	OsGrx_S16 - glutaredoxin subgroup II
		LOC_Os11g43520	5.831	5.807	5.208	-0.344	5.231	3.731	6.364	6.096	4.02	6.505		1	1	1		1	1	1	1	1	1	AK108017	OsGrx_C17 - glutaredoxin subgroup III
	O) Genes commonly down-regulated in all rice genotyptes in each and over drought stress treatments:
		LOC_Os02g51370	-1.049	-1.194	-1.983	-2.176	-1.308	0.32	0.495	-0.156	-0.011	-0.538		-1	-1	-1	-1	-1							glutaredoxin family protein
		LOC_Os01g09830	-1.649	-2.405	-2.283	-2.248	-2.471	-3.18	-3.663	-2.997	-3.947	-3.804		-1	-1	-1	-1	-1	-1	-1	-1	-1	-1	AK102031	OsGrx_A2 - glutaredoxin subgroup III
	P) Genes specifically expressed in tolerant rice genotyptes in each and over drought stress treatments:
		LOC_Os12g35340	1.198	2.434	1.132	2.796	4.314	-1.444	2.59	-0.431	-0.429	-0.098		1	1	1	1	1	-1	1				AK063610	OsGrx_C11 - glutaredoxin subgroup III
		LOC_Os08g45140	0.655	0.798	0.509	0.804	1.055	0.323	0.756	0.401	0.509	0.676		1	1		1	1		1			1	AK062431	OsGrx_S12 - glutaredoxin subgroup I
		LOC_Os02g40500	0.071	-0.51	-0.654	-0.344	-0.836	0.222	-0.348	-0.453	0.201	-0.395				-1		-1						AK240703	OsGrx_C2.1 - glutaredoxin subgroup I
		LOC_Os05g10930	-0.158	-1.12	-1.043	0.278	-0.119	-0.007	-0.804	-0.121	-0.43	-0.347			-1	-1				-1					OsGrx_C15 - glutaredoxin subgroup III
		LOC_Os08g07450	0.876	0.067	0.593	0.032	0.03	-0.019	0.374	0.008	0.249	0.817		1		1							1		glutaredoxin family protein
		LOC_Os08g45140	0.655	0.798	0.509	0.804	1.055	0.323	0.756	0.401	0.509	0.676		1	1		1	1		1			1	AK062431	OsGrx_S12 - glutaredoxin subgroup I
	0.2FTSW= severe drought stress with fraction of transpirable soil water content of 20%, and 0.5FTSW= mild drought stress with fraction of transpirable soil water content of 50%
	Expression direction: 1= upregulated genes, -1=downregulated genes, blank=no expression change/ non-reproducible genes
