# Supplementary material for: Comparative analysis of root transcriptome profiles of two pairs of drought-tolerant and susceptible rice near-isogenic lines under different drought stress
Source: BMC Plant Biol. 2011 Dec 2;11:174. doi: 10.1186/1471-2229-11-174 (PMC3268746; doi:10.1186/1471-2229-11-174)
Supplement: Additional file 10 — Gene expression profiles related to signaling and stress related category in roots of rice genotypes under two drought stress treatments. In this table, 0.2 FTSW indicates 20 percent of fraction of transpirable soil water which is considered as severe drought stress treatment, and 0.5 FTSW indicates 50 percent of fraction of transpirable soil water which is considered as mild drought stress treatment. A transcript is considered as up-regulated, if log2-ratio >0.585 and down-regulated if log2-ratio <-0.585, and a 0.585≥log2-ratio≥-0.585 is considered as no change. 10: IR77298-14-1-2-B-10, 13: IR77298-14-1-2-B-13, 11: IR77298-5-6-B-11, and 18: IR77298-5-6-B-18. [file 1471-2229-11-174-S10.XLS]

## Sheet: Stress_regulated_signaling
Additional file 10. Gene expression profiles related to signaling and stress related in roots of rice genotypes under two drought stress treatments,
		Gene_ID	Class/ Gene name	Gene expression values ( Log2 ratio)											Expression direction										Genebank ID	description (TIGR)
				0.2FTSW					0.5FTSW						0.2FTSW					0.5FTSW
				IR64	10	13	11	18	IR64	10	13	11	18		IR64	10	13	11	18	IR64	10	13	11	18
1) Chaperons and heat shock proteins
	A) Genes commonly up-regulated in all rice genotyptes in each and over drought stress treatments:
		LOC_Os02g32520	HSP100	1.601	1.808	1.15	1.59	1.429	1.127	1.883	1.444	1.71	1.718		1	1	1	1	1	1	1	1	1	1	AK068727	ERD1 protein, chloroplast precursor
		LOC_Os02g35630	HSP106	0.747	0.852	0.974	0.956	0.82	0.621	1.227	1.136	1.118	1.105		1	1	1	1	1	1	1	1	1	1	AK243408	CLPX
		LOC_Os09g30418	HSP92	0.906	0.725	0.908	0.641	0.686	-0.186	-0.248	0.27	-0.415	0.07		1	1	1	1	1						AK243675	heat shock protein 81-3
		LOC_Os01g62290	HSP70 / DNAK	0.814	1.193	1.716	0.839	1.153	-0.272	-0.212	0.471	-0.522	0.261		1	1	1	1	1						AK243277	heat shock cognate 70 kDa protein
		LOC_Os03g16920	HSP70 / DNAK	7.439	8.541	7.075	7.169	7.229	3.472	7.035	5.99	5.358	5.636		1	1	1	1	1	1	1	1	1	1		heat shock cognate 70 kDa protein
		LOC_Os03g60620	HSP70 / DNAK	3.776	4.849	3.764	4.471	4.709	3.203	4.019	3.607	3.675	3.836		1	1	1	1	1	1	1	1	1	1	AK102784	heat shock cognate 70 kDa protein 2
		LOC_Os05g38530	HSP70 / DNAK	2.954	2.868	2.901	2.477	2.774	1.706	2.403	2.587	2.354	2.557		1	1	1	1	1	1	1	1	1	1	AK243004	heat shock cognate 70 kDa protein
		LOC_Os11g47760	HSP70 / DNAK	1.513	1.615	1.795	1.348	1.862	1.184	1.663	1.513	1.606	1.531		1	1	1	1	1	1	1	1	1	1	AK065431	heat shock cognate 70 kDa protein 2
		LOC_Os01g08560	HSP70 / DNAK	1.342	0.882	1.05	0.691	1.009	0.269	0.179	0.328	0.364	0.605		1	1	1	1	1					1	AK100676	heat shock 70 kDa protein 4
		LOC_Os02g02410	HSP70 / DNAK	2.03	1.787	1.947	0.844	1.476	1.718	1.826	1.512	1.559	2.029		1	1	1	1	1	1	1	1	1	1	AK065743	luminal-binding protein 3 precursor
		LOC_Os03g02260	HSP70 / DNAK	1.736	2.074	2.254	1.72	1.539	0.776	0.851	1.335	0.58	0.712		1	1	1	1	1	1	1	1		1	AK103835	heat shock 70 kDa protein, mitochondrial precursor
		LOC_Os04g46620	HSP60 / Chaperonin	1.284	1.374	1.55	1.319	1.324	0.532	1.009	1.374	0.662	0.931		1	1	1	1	1		1	1	1	1	AK121568	T-complex protein 1 subunit alpha
		LOC_Os03g42220	HSP60 / Chaperonin	1.004	0.926	1.021	0.859	0.935	0.091	0.442	0.438	0.126	0.197		1	1	1	1	1						AK242135	T-complex protein 1 subunit beta
		LOC_Os02g14929	HSP60 / Chaperonin	1.51	1.121	1.581	1.702	0.875	0.413	0.227	0.765	0.401	0.29		1	1	1	1	1			1			AK102024	T-complex protein 1 subunit gamma
		LOC_Os03g59020	HSP60 / Chaperonin	1.194	1.245	1.17	0.75	1.33	0.42	1.184	0.909	0.968	1.228		1	1	1	1	1		1	1	1	1	AK100651	T-complex protein 1 subunit theta
		LOC_Os03g04970	HSP60 / Chaperonin	2.665	2.375	1.752	1.752	1.707	0.017	0.833	1.566	0.768	0.988		1	1	1	1	1		1	1	1	1	AK073999	chaperonin CPN60-1, mitochondrial precursor
		LOC_Os10g32550	HSP60 / Chaperonin	1.245	0.924	1.429	1.065	1.142	0.321	0.075	0.756	-0.206	0.14		1	1	1	1	1			1			AK069617	chaperonin CPN60-1, mitochondrial precursor
		LOC_Os02g20394	HSP40 / DNAJ	2.474	2.262	2.026	2.487	2.152	1.165	1.479	1.48	2.507	2.204		1	1	1	1	1	1	1	1	1	1	AK070441	dnaJ homolog subfamily B member 4
		LOC_Os02g10180	HSP40 / DNAJ	0.983	0.832	0.598	1.011	0.646	0.49	0.295	0.264	0.461	0.368		1	1	1	1	1						AK243008	dnaJ homolog subfamily C member 3
		LOC_Os10g36370	HSP40 / DNAJ	1.047	1.257	1.564	1.214	0.6	0.407	0.574	0.734	0.392	0.403		1	1	1	1	1			1			AK066499	chaperone protein dnaJ 13
		LOC_Os03g04400	HSP40 / DNAJ	0.597	1.298	0.981	0.864	0.674	0.052	0.354	0.357	0.088	0.049		1	1	1	1	1						AK068822	heat shock protein binding protein
		LOC_Os04g24180	HSP40 / DNAJ	1.203	1.272	1.203	1.344	1.114	0.446	0.452	0.427	0.675	0.656		1	1	1	1	1				1	1	AK070019	heat shock protein binding protein
		LOC_Os06g02620	HSP40 / DNAJ	0.894	1.34	1.308	0.841	0.765	0.17	0.354	0.619	0.136	0.242		1	1	1	1	1			1			AK120746	chaperone protein dnaJ
		LOC_Os02g39870	HSP24	0.938	1.44	1.228	0.986	0.815	-0.111	0.717	0.808	0.547	0.371		1	1	1	1	1		1	1			AK240781	protein grpE
		LOC_Os08g25090	HSP25	1.252	1.592	1.532	1.06	1.022	0.498	0.775	0.914	0.408	0.767		1	1	1	1	1		1	1		1	AK059052	grpE1
		LOC_Os03g61670	Calnexin / calreticulin	2.973	4.045	2.889	2.084	2.335	1.58	2.913	2.615	1.649	1.879		1	1	1	1	1	1	1	1	1	1	AK070712	calreticulin precursor
		LOC_Os03g60780	Others	0.973	1.469	1.52	1.137	1.256	0.371	0.812	0.977	0.372	0.566		1	1	1	1	1		1	1			AK101448	armadillo/beta-catenin-like repeat family protein
		LOC_Os01g18210	Cyclophilin	1.196	1.494	1.321	1.34	1.229	0.657	1.26	0.829	0.701	0.648		1	1	1	1	1	1	1	1	1	1	AK243124	peptidyl-prolyl cis-trans isomerase, chloroplast precursor
		LOC_Os08g44330	Cyclophilin	1.026	1.175	1.015	1.176	1.068	0.427	0.428	0.367	0.461	0.51		1	1	1	1	1						AK111654	peptidyl-prolyl cis-trans isomerase
		LOC_Os01g07376	Protein disulfide isomerase	1.229	2.03	1.248	1.375	1.279	1.782	2.442	1.972	1.556	1.856		1	1	1	1	1	1	1	1	1	1	AK103756	thioredoxin H-type
		LOC_Os04g32950	Calnexin / calreticulin	1.183	0.763	1.569	0.412	0.567	1.049	0.724	1.184	0.666	0.684		1	1	1			1	1	1	1	1	AK069118	calnexin homolog precursor
		LOC_Os05g01460	Others	0.669	0.895	0.876	0.839	0.286	0.859	1.279	1.066	1.336	1.462		1	1	1	1		1	1	1	1	1	AK069824	STIP1 homology and U box-containing protein 1
		LOC_Os08g41390	FKBP	1.359	1.875	2.658	1.153	0.418	0.988	1.046	1.527	1.065	0.959		1	1	1	1		1	1	1	1	1	AK103172	peptidyl-prolyl isomerase
	B) Genes commonly down-regulated in all rice genotyptes in each and over drought stress treatments:
		LOC_Os03g55350	Subtilisin family	-4.241	-3.96	-1.893	-4.027	-3.668	0.629	-1.385	-0.508	-0.623	-1.468		-1	-1	-1	-1	-1	1	-1		-1	-1	AK101646	subtilisin-like protease precursor
		LOC_Os02g02320	Other peptidases	-2.741	-3.555	-2.609	-2.353	-2.431	-0.135	-2.284	-0.67	-1.425	-1.106		-1	-1	-1	-1	-1		-1	-1	-1	-1	AK073508	serine carboxypeptidase 3 precursor
		LOC_Os12g15470	Other peptidases	-1.634	-1.672	-2.501	-1.675	-1.385	0.282	0.466	-0.618	0.301	0.466		-1	-1	-1	-1	-1			-1			AK062220	serine carboxypeptidase 1 precursor
		LOC_Os07g38790	Others	-1.537	-3.154	-1.222	-1.793	-1.459	-1.651	-2.971	-0.357	-2.06	-2.651		-1	-1	-1	-1	-1	-1	-1		-1	-1		beta-hexosaminidase precursor
		LOC_Os08g44520	Cyclophilin	-1.102	-1.249	-1.265	-1.022	-0.919	-0.135	-1.014	-1.257	-0.973	-1.055		-1	-1	-1	-1	-1		-1	-1	-1	-1	AK072675	peptidyl-prolyl cis-trans isomerase-like 1
		LOC_Os07g09310	Protein disulfide isomerase	-0.864	-1.818	-1.556	-1.298	-0.776	-0.966	-2.173	-1.372	-1.997	-1.244		-1	-1	-1	-1	-1	-1	-1	-1	-1	-1	AK241734	thioredoxin H-type
		LOC_Os03g16860	HSP70 / DNAK	-0.555	-1.117	-0.897	-1.187	-0.753	-1.642	-1.993	-2.17	-1.768	-1.247			-1	-1	-1	-1	-1	-1	-1	-1	-1	AK109474	heat shock cognate 70 kDa protein 2
	C) Genes commonly expressed in 2 tolerant rice genotyptes in each and over drought stress treatments:
		LOC_Os05g26926	HSP40 / DNAJ	0.406	0.972	0.82	0.774	0.822	-0.409	0.635	0.466	0.506	0.745			1	1	1	1		1			1		chaperone protein dnaJ, X-hyb=LOC_Os05g26914
	D) Genes specifically expressed in tolerant rice genotyptes in each and over drought stress treatments:
		LOC_Os04g25560	Other peptidases	-0.034	0.736	-0.103	0.779	0.552	0.462	1.112	0.35	0.664	0.928			1		1			1		1	1	AK068732	serine carboxypeptidase 1 precursor
		LOC_Os06g47320	HSP60 / Chaperonin	0.326	0.398	0.204	0.234	0.727	0.073	0.323	0.035	0.048	0.147						1						AK109357	T-complex protein 1 subunit eta
		LOC_Os02g01030	Others/ Cdc37 / p50	0.261	0.916	0.742	0.527	0.609	0.26	0.67	0.8	0.222	0.396			1	1		1		1	1			AK102264	hsc70-interacting protein
		LOC_Os12g41820	HSP40 / DNAJ	-0.561	-0.919	-0.882	-0.474	-0.964	-0.421	-1.174	-0.861	-0.333	-0.788			-1	-1		-1		-1	-1		-1	AK120388	S-locus protein 5
		LOC_Os01g40050	Cyclophilin	0.171	-0.062	0.281	0.038	-0.617	0.181	-0.572	-0.272	-0.16	-0.355						-1						AK069484	peptidyl-prolyl isomerase CWC27
		LOC_Os02g40500	Protein disulfide isomerase	0.071	-0.51	-0.654	-0.344	-0.836	0.222	-0.348	-0.453	0.201	-0.395				-1		-1						AK240703	OsGrx_C2.1 - glutaredoxin subgroup I
		LOC_Os05g26926	HSP40 / DNAJ	0.406	0.972	0.82	0.774	0.822	-0.409	0.635	0.466	0.506	0.745			1	1	1	1		1			1		chaperone protein dnaJ, X-hyb=LOC_Os05g26914
		LOC_Os12g27070	HSP40 / DNAJ	-0.277	0.161	0.205	-0.295	0.022	0.268	0.663	0.43	0.375	0.567								1				AK069528	co-chaperone protein HscB, mitochondrial precursor
		LOC_Os04g25560	Other peptidases	-0.034	0.736	-0.103	0.779	0.552	0.462	1.112	0.35	0.664	0.928			1		1			1		1	1	AK068732	serine carboxypeptidase 1 precursor
		LOC_Os03g55350	Subtilisin family	-4.241	-3.96	-1.893	-4.027	-3.668	0.629	-1.385	-0.508	-0.623	-1.468		-1	-1	-1	-1	-1	1	-1		-1	-1	AK101646	subtilisin-like protease precursor
		LOC_Os01g08560	HSP70 / DNAK	1.342	0.882	1.05	0.691	1.009	0.269	0.179	0.328	0.364	0.605		1	1	1	1	1					1	AK100676	heat shock 70 kDa protein 4
		LOC_Os02g22780	HSP60 / Chaperonin	0.109	0.902	1.045	0.043	0.48	-0.089	0.981	0.682	0.5	0.675			1	1				1	1		1	AK067672	T-complex protein 1 subunit delta
		LOC_Os02g56040	HSP40 / DNAJ	0.944	1.392	0.92	0.486	0.739	0.079	0.819	0.692	0.532	0.697		1	1	1		1		1	1		1	AK068801	chaperone protein dnaJ
		LOC_Os05g26926	HSP40 / DNAJ	0.406	0.972	0.82	0.774	0.822	-0.409	0.635	0.466	0.506	0.745			1	1	1	1		1			1		chaperone protein dnaJ, X-hyb=LOC_Os05g26914
		LOC_Os08g25090	HSP25	1.252	1.592	1.532	1.06	1.022	0.498	0.775	0.914	0.408	0.767		1	1	1	1	1		1	1		1	AK059052	grpE1
		LOC_Os12g41820	HSP40 / DNAJ	-0.561	-0.919	-0.882	-0.474	-0.964	-0.421	-1.174	-0.861	-0.333	-0.788			-1	-1		-1		-1	-1		-1	AK120388	S-locus protein 5
		LOC_Os07g09450	HSP40 / DNAJ	-0.078	0.087	-0.101	0.176	-0.001	-0.408	-0.485	-0.62	-0.455	-0.596									-1		-1	AK103333	mitochondrial import inner membrane translocase subunit TIM14
2)Late embryogenesis aboundant
	E) Genes commonly up-regulated in all rice genotyptes in each and over drought stress treatments:
		LOC_Os01g16920	Similar to Group 3 late embryogenesis abundant protein (Fragment).	3.016	3.244	3.418	3.04	3.468	2.785	3.246	3.097	2.896	3.032		1	1	1	1	1	1	1	1	1	1	AK108165	embryonic protein DC-8
		LOC_Os01g21250	Late embryogenesis abundant protein 3 family protein.	1.977	3.448	1.474	2.499	2.086	2.425	4.403	3.037	3.523	3.5		1	1	1	1	1	1	1	1	1	1	AK243113	protein induced upon tuberization
		LOC_Os01g50910	Late embryogenesis abundant protein repeat containing protein.	6.417	7.001	6.863	6.895	7.059	7.188	7.133	7.134	7.04	6.855		1	1	1	1	1	1	1	1	1	1	AK064074	late embryogenesis abundant protein, group 3
		LOC_Os02g15250	Late embryogenesis abundant protein repeat containing protein.	6.353	7.475	7.184	6.402	6.784	5.842	6.886	6.688	5.797	5.573		1	1	1	1	1	1	1	1	1	1	AK242097	mucin-associated surface protein
		LOC_Os03g07180	Late embryogenesis abundant protein repeat containing protein.	7.896	8.039	7.496	7.717	7.83	6.666	7.137	7.212	6.793	7.13		1	1	1	1	1	1	1	1	1	1	AK121575	embryonic protein DC-8
		LOC_Os03g20680	Late embryogenesis abundant protein repeat containing protein.	6.903	7.56	8.265	6.725	7.448	6.719	6.851	6.848	6.546	7.071		1	1	1	1	1	1	1	1	1	1		embryonic protein DC-8
		LOC_Os03g53610	Similar to late embryogenesis abundant protein D-34.	1.652	3.453	3.09	2.063	3.039	-1.161	-0.742	0.927	-0.079	-1.051		1	1	1	1	1	-1	-1	1		-1		late embryogenesis abundant protein D-34
		LOC_Os03g62620	Late embryogenesis abundant protein 2 family protein.	1.856	2.627	1.839	1.596	1.91	0.216	1.946	1.287	1.642	1.621		1	1	1	1	1		1	1	1	1	AK101917	salt tolerance protein
		LOC_Os03g62620	Late embryogenesis abundant protein 2 family protein.	1.856	2.627	1.839	1.596	1.91	0.216	1.946	1.287	1.642	1.621		1	1	1	1	1		1	1	1	1	AK101917	salt tolerance protein
		LOC_Os03g62620	Late embryogenesis abundant protein 2 family protein.	1.856	2.627	1.839	1.596	1.91	0.216	1.946	1.287	1.642	1.621		1	1	1	1	1		1	1	1	1	AK101917	salt tolerance protein
		LOC_Os04g49980	Late embryogenesis abundant (LEA) group 1 family protein.	5.841	6.092	5.826	6.1	5.968	5.62	5.796	5.915	5.594	5.271		1	1	1	1	1	1	1	1	1	1	AK063682	seed maturation protein
		LOC_Os05g46480	Similar to Isoform 2 of Late embryogenesis abundant protein, group 3.	6.376	6.464	5.89	6.503	6.483	7.069	6.791	6.573	6.662	6.434		1	1	1	1	1	1	1	1	1	1	AK063984	late embryogenesis abundant protein, group 3
		LOC_Os06g02040	Late embryogenesis abundant (LEA) group 1 family protein.	5.203	5.248	4.942	5.02	5.264	5.147	5.46	5.053	5.144	5.06		1	1	1	1	1	1	1	1	1	1	AK107973	seed maturation protein
		LOC_Os06g21910	Late embryogenesis abundant (LEA) group 1 family protein.	5.051	4.939	4.708	5.197	5.081	5.105	5.432	5.437	5.041	4.91		1	1	1	1	1	1	1	1	1	1	AK063726	protein LE25
		LOC_Os08g23870	Late embryogenesis abundant (LEA) group 1 family protein.	8.174	8.345	7.924	7.852	8.178	7.805	8.26	8.667	7.989	7.877		1	1	1	1	1	1	1	1	1	1	AK107930	seed maturation protein
	F) Genes commonly expressed in 2 tolerant rice genotyptes in each and over drought stress treatments:
		LOC_Os02g35650	Late embryogenesis abundant protein 3 family protein.	-0.558	-1.671	-0.099	-0.499	-1.014	-0.814	-2.875	0.321	-1.477	-2.474			-1			-1	-1	-1		-1	-1		ABA-responsive LEA-like protein
		LOC_Os03g53610	Similar to late embryogenesis abundant protein D-34.	1.652	3.453	3.09	2.063	3.039	-1.161	-0.742	0.927	-0.079	-1.051		1	1	1	1	1	-1	-1	1		-1		late embryogenesis abundant protein D-34
3) ABA responsive genes
	G) Genes commonly up-regulated in all rice genotyptes in each and over drought stress treatments:
		LOC_Os01g09280	myb-related transcription activator	1.611	1.65	2.43	1.929	1.232	0.761	1.175	2.177	0.863	0.692		1	1	1	1	1	1	1	1	1	1	AK071611	myb-related transcription activator
		LOC_Os01g05830	expressed protein	2.064	2.32	2.393	1.611	1.824	1.995	2.732	2.424	2.684	2.7		1	1	1	1	1	1	1	1	1	1	AK063435	expressed protein
		LOC_Os01g62760	protein phosphatase 2C	1.465	1.208	1.552	1.32	1.315	1.869	1.907	1.906	1.962	1.972		1	1	1	1	1	1	1	1	1	1	AK065949	protein phosphatase 2C
		LOC_Os02g36570	ATATH13	2.862	3.062	3.242	2.239	2.912	-0.517	2.269	2.979	1.942	2.601		1	1	1	1	1		1	1	1	1	AK099974	ATATH13
		LOC_Os03g31550	xanthine dehydrogenase/oxidase	3.214	3.305	2.274	2.696	2.987	3.009	3.449	2.081	2.977	3.099		1	1	1	1	1	1	1	1	1	1	AK065099	xanthine dehydrogenase/oxidase
		LOC_Os05g41490	circadian clock coupling factor ZGT	4.049	4.394	4.119	3.726	4.172	4.764	5.239	4.79	4.789	4.529		1	1	1	1	1	1	1	1	1	1	AK108158	circadian clock coupling factor ZGT
		LOC_Os07g05940	viviparous-14	1.796	1.882	2.413	1.346	2.449	1.534	4.867	3.91	3.355	3.751		1	1	1	1	1	1	1	1	1	1	AK119780	viviparous-14
		LOC_Os07g10890	DNA-binding protein EMBP-1	0.876	0.925	0.639	0.727	0.93	0.266	0.582	0.201	0.412	0.714		1	1	1	1	1					1		DNA-binding protein EMBP-1
		LOC_Os07g16950	MAK16-like protein RBM13	1.093	1.409	1.479	1.372	1.029	0.539	1.113	0.964	1.309	1.328		1	1	1	1	1		1	1	1	1	AK058966	MAK16-like protein RBM13
		LOC_Os08g38410	RNA recognition motif family protein	1.174	1.242	1.064	1.662	0.951	-0.541	-0.049	-0.142	0.423	-0.046		1	1	1	1	1						AK100101	RNA recognition motif family protein
		LOC_Os08g40790	expressed protein	1.8	2.052	1.531	1.764	1.669	1.037	1.576	1.37	1.552	1.642		1	1	1	1	1	1	1	1	1	1	AK070323	expressed protein
		LOC_Os12g07060	chaperone protein dnaJ	1.189	1.652	1.402	1.385	1.061	0.489	0.954	0.642	0.298	0.59		1	1	1	1	1		1	1		1	AK065706	chaperone protein dnaJ
		LOC_Os01g16430	multidomain cystatin	1.061	1.036	1.123	1.135	0.976	0.885	1.158	1.282	1.124	1.232		1	1	1	1	1	1	1	1	1	1	AK104155	multidomain cystatin
		LOC_Os02g43330	homeobox-leucine zipper protein ATHB-6	2.646	3.157	2.893	2.815	3.473	3.899	3.808	3.524	3.723	3.485		1	1	1	1	1	1	1	1	1	1	AK063685	homeobox-leucine zipper protein ATHB-6
		LOC_Os10g38090	cytochrome P450 86A1	1.33	1.679	1.502	0.956	1.229	1.372	2.749	1.927	1.89	2.188		1	1	1	1	1	1	1	1	1	1		cytochrome P450 86A1
		LOC_Os11g36030	ubiquitin-protein ligase/ zinc ion binding protein	1.133	2.545	1.991	2.085	2.054	0.639	-0.01	0.241	0.34	0.342		1	1	1	1	1	1					AK064398	ubiquitin-protein ligase/ zinc ion binding protein
		LOC_Os03g18130	asparagine synthetase	0.59	0.829	0.131	1.388	1.617	1.53	2.818	1.439	2.444	2.848		1	1		1	1	1	1	1	1	1		asparagine synthetase
		LOC_Os10g41660	zinc finger, C3HC4 type family protein	0.767	0.161	-0.453	0.842	0.981	0.703	0.893	0.638	0.884	1.351		1			1	1	1	1	1	1	1	AK109895	zinc finger, C3HC4 type family protein
	H) Genes commonly down-regulated in all rice genotyptes in each and over drought stress treatments:
		LOC_Os02g37830	serine/threonine-protein kinase Nek4	-0.682	-1.383	-1.207	-0.788	-1.516	-0.269	-1.349	-0.74	-0.574	-1.028		-1	-1	-1	-1	-1		-1	-1		-1		serine/threonine-protein kinase Nek4
		LOC_Os03g21790	cupin family protein	-2.716	-2.338	-2.308	-2.818	-2.683	-2.77	-2.237	-2.428	-2.062	-2.779		-1	-1	-1	-1	-1	-1	-1	-1	-1	-1	AK105307	cupin family protein
		LOC_Os04g53860	leucoanthocyanidin reductase	-1.478	-2.66	-3.234	-2.169	-2.285	-0.738	-2.148	-2.965	-2.683	-1.785		-1	-1	-1	-1	-1	-1	-1	-1	-1	-1	AK067744	leucoanthocyanidin reductase
		LOC_Os07g22400	DNA primase large subunit	-1.17	-3.158	-0.915	-1.857	-1.292	0.262	-1.788	0.303	-1.303	-1.622		-1	-1	-1	-1	-1		-1		-1	-1	AK101812	DNA primase large subunit
		LOC_Os08g45180	protein kinase/ ribokinase	-3.564	-4.573	-5.095	-4.633	-4.313	-0.749	-1.829	-1.798	-1.676	-0.959		-1	-1	-1	-1	-1	-1	-1	-1	-1	-1	AK067804	protein kinase/ ribokinase
		LOC_Os02g48770	jasmonate O-methyltransferase	-2.709	-2.135	-3.619	-1.236	-1.991	-1.044	0.911	-1.98	-0.35	-0.393		-1	-1	-1	-1	-1	-1	1	-1			AK070415	jasmonate O-methyltransferase
		LOC_Os03g06700	fatty acid elongase	-4.715	-5.214	-3.129	-3.798	-4.835	-1.272	-5.348	-2.913	-4.565	-4.762		-1	-1	-1	-1	-1	-1	-1	-1	-1	-1	AK064127	fatty acid elongase
		LOC_Os09g16510	OsWRKY74 - Superfamily of rice TFs having WRKY and zinc finger domains	-2.361	-2.07	-3.131	-2.906	-2.772	-1.911	-2.676	-2.51	-2.738	-3.894		-1	-1	-1	-1	-1	-1	-1	-1	-1	-1	AK065265	OsWRKY74 - Superfamily of rice TFs having WRKY and zinc finger domains
		LOC_Os09g39760	pectinesterase-2 precursor	-0.825	-0.7	-0.696	-0.691	-0.747	0.659	-0.284	-0.835	0.062	-0.527		-1	-1	-1	-1	-1	1		-1			AK106869	pectinesterase-2 precursor
		LOC_Os10g35370	protochlorophyllide reductase B, chloroplast precursor	0.66	-0.141	0.405	1.179	-1.283	-2.383	-3.154	-3.067	-2.071	-3.808		1			1	-1	-1	-1	-1	-1	-1	AK068143	protochlorophyllide reductase B, chloroplast precursor
		LOC_Os03g51690	homeobox protein OSH1	-0.49	-0.843	-0.255	-1.625	-1.382	-1.829	-1.296	-1.743	-2.992	-0.802			-1		-1	-1	-1	-1	-1	-1	-1	AK107637	homeobox protein OSH1
		LOC_Os04g34330	serine/threonine-protein kinase receptor precursor	-1.148	0.76	-0.863	0.385	-0.386	-1.286	-0.674	-0.781	-1.765	-1.687		-1	1	-1			-1	-1	-1	-1	-1		serine/threonine-protein kinase receptor precursor
		LOC_Os11g43980	peroxidase 1 precursor	-1.333	-3.248	-0.02	-2.09	-2.69	-1.241	-3.578	-0.955	-2.106	-3.175		-1	-1		-1	-1	-1	-1	-1	-1	-1	AK108713	peroxidase 1 precursor
	I) Genes specifically expressed in tolerant rice genotyptes in each and over drought stress treatments:
		LOC_Os09g20350	DRE binding factor 1	-0.233	-0.799	-0.513	-0.647	-0.424	0.154	-0.369	0.171	-0.527	-0.075			-1		-1							AK058899	DRE binding factor 1
		LOC_Os03g51690	homeobox protein OSH1	-0.49	-0.843	-0.255	-1.625	-1.382	-1.829	-1.296	-1.743	-2.992	-0.802			-1		-1	-1	-1	-1	-1	-1	-1	AK107637	homeobox protein OSH1
		LOC_Os02g48770	jasmonate O-methyltransferase	-2.709	-2.135	-3.619	-1.236	-1.991	-1.044	0.911	-1.98	-0.35	-0.393		-1	-1	-1	-1	-1	-1	1	-1			AK070415	jasmonate O-methyltransferase
		LOC_Os07g22400	DNA primase large subunit	-1.17	-3.158	-0.915	-1.857	-1.292	0.262	-1.788	0.303	-1.303	-1.622		-1	-1	-1	-1	-1		-1		-1	-1	AK101812	DNA primase large subunit
		LOC_Os07g10890	DNA-binding protein EMBP-1	0.876	0.925	0.639	0.727	0.93	0.266	0.582	0.201	0.412	0.714		1	1	1	1	1					1		DNA-binding protein EMBP-1
		LOC_Os12g07060	chaperone protein dnaJ	1.189	1.652	1.402	1.385	1.061	0.489	0.954	0.642	0.298	0.59		1	1	1	1	1		1	1		1	AK065706	chaperone protein dnaJ
		LOC_Os01g68370	protein viviparous	0.294	0.446	-0.364	0.676	-0.434	1.048	0.425	0.258	0.134	-0.627					1		1				-1	AK105441	protein viviparous
		LOC_Os02g37830	serine/threonine-protein kinase Nek4	-0.682	-1.383	-1.207	-0.788	-1.516	-0.269	-1.349	-0.74	-0.574	-1.028		-1	-1	-1	-1	-1		-1	-1		-1		serine/threonine-protein kinase Nek4
4) CIPK
	J) Genes commonly up-regulated in all rice genotyptes in each and over drought stress treatments:
		LOC_Os01g10890	CBL-interacting serine/threonine-protein kinase 15	6.446	5.205	6.586	6.155	5.71	3.468	3.987	5.319	3.921	3.188		1	1	1	1	1	1	1	1	1	1	AK065589	CBL-interacting serine/threonine-protein kinase 15
		LOC_Os01g60910	CBL-interacting serine/threonine-protein kinase 15	2.183	1.914	1.998	2.013	2.113	1.038	1.582	1.685	1.572	1.852		1	1	1	1	1	1	1	1	1	1	AK119278	CBL-interacting serine/threonine-protein kinase 15
		LOC_Os01g55450	CBL-interacting serine/threonine-protein kinase 11	3.343	2.548	3.175	2.256	2.359	0.848	2	3.264	2.105	2.311		1	1	1	1	1	1	1	1	1	1	AK101442	CBL-interacting serine/threonine-protein kinase 11
		LOC_Os12g02200	CBL-interacting serine/threonine-protein kinase 15, X-hyb=LOC_Os11g02240	2.497	2.46	2.558	1.074	1.513	2.04	2.172	1.55	2.13	1.908		1	1	1	1	1	1	1	1	1	1	AK242733	CBL-interacting serine/threonine-protein kinase 15, X-hyb=LOC_Os11g02240
		LOC_Os11g02240	CBL-interacting serine/threonine-protein kinase 15, X-hyb=LOC_Os12g02200	2.719	2.745	2.706	1.493	1.695	2.654	2.522	1.456	2.582	2.358		1	1	1	1	1	1	1	1	1	1	AK121773	CBL-interacting serine/threonine-protein kinase 15, X-hyb=LOC_Os12g02200
		LOC_Os09g25090	CIPK-like protein 1	1.186	0.666	1.27	0.701	1.323	0.652	0.875	0.999	0.946	1.471		1	1	1	1	1	1	1	1	1	1	AK061220	CIPK-like protein 1
		LOC_Os05g43840	CBL-interacting serine/threonine-protein kinase 11	1.061	1.4	1.028	0.888	1.3	0.786	0.974	0.712	0.833	0.914		1	1	1	1	1	1	1	1	1	1	AK066778	CBL-interacting serine/threonine-protein kinase 11
	K) Genes commonly down-regulated in all rice genotyptes in each and over drought stress treatments:
		LOC_Os01g18800	CBL-interacting serine/threonine-protein kinase 1	-1.605	-1.385	-1.477	-1.615	-1.718	-1.149	-0.295	-0.213	-0.101	-0.192		-1	-1	-1	-1	-1	-1					AK065588	CBL-interacting serine/threonine-protein kinase 1
		LOC_Os03g43440	CBL-interacting serine/threonine-protein kinase 15	-1.095	-2.298	-1.787	-0.81	-0.685	-1.44	-2.697	-2.199	-1.601	-2.078		-1	-1	-1	-1	-1	-1	-1	-1	-1	-1	AK111510	CBL-interacting serine/threonine-protein kinase 15
		LOC_Os05g26820	CBL-interacting serine/threonine-protein kinase 15	-3.442	-3.176	-0.839	-2.021	-3.488	0.852	-0.562	1.366	-0.73	-0.978		-1	-1	-1	-1	-1	1		1	-1	-1	AK101355	CBL-interacting serine/threonine-protein kinase 15
		LOC_Os06g40370	CBL-interacting serine/threonine-protein kinase 24	-0.961	-1.083	-0.953	-1.065	-1.132	-0.428	-0.738	-0.847	-0.595	-0.632		-1	-1	-1	-1	-1		-1	-1	-1	-1	AK102270	CBL-interacting serine/threonine-protein kinase 24
		LOC_Os12g41090	CBL-interacting serine/threonine-protein kinase 15	0.598	0.189	0.408	0.281	0.587	-1.784	-1.876	-1.039	-2.331	-1.823		1				1	-1	-1	-1	-1	-1		CBL-interacting serine/threonine-protein kinase 15
		LOC_Os01g55440	CIPK-like protein 1	-1.023	-3.609	-0.536	-2.628	-1.224	-3.195	-2.912	-1.452	-2.036	-2.653		-1	-1		-1	-1	-1	-1	-1	-1	-1	AK069231	CIPK-like protein 1
	L) Genes commonly expressed in 2 tolerant rice genotyptes in each and over drought stress treatments:
		LOC_Os03g20380	CIPK-like protein 1	0.089	-0.895	0.346	-0.558	-1.099	0.447	-1.015	0.493	-0.33	-0.81			-1			-1		-1			-1	AK111752	CIPK-like protein 1
	M) Genes specifically expressed in tolerant rice genotyptes in each and over drought stress treatments:
		LOC_Os07g48100	CBL-interacting serine/threonine-protein kinase 15	-0.366	-0.69	-0.572	-1.02	-1.043	-0.485	-0.511	-0.244	-0.654	-0.556			-1		-1	-1				-1		AK072868	CBL-interacting serine/threonine-protein kinase 15
		LOC_Os09g25100	CBL-interacting serine/threonine-protein kinase 15	0.029	0.172	0.125	0.094	0.595	0.659	1.349	0.685	1.174	-0.371						1	1	1	1	1			CBL-interacting serine/threonine-protein kinase 15
5)CDPK
	N) Genes commonly up-regulated in all rice genotyptes in each and over drought stress treatments:
		LOC_Os07g44710	CDPK-related protein kinase	0.968	0.902	1.467	1.091	0.988	0.624	0.544	1.125	0.598	0.746		1	1	1	1	1	1		1	1	1	AK242673	CDPK-related protein kinase
		LOC_Os02g58520	calcium-dependent protein kinase, isoform AK1	1.47	0.874	2.733	0.893	0.469	0.864	0.725	2.23	1.541	1.482		1	1	1	1		1	1	1	1	1	AK069127	calcium-dependent protein kinase, isoform AK1
	O) Genes commonly down-regulated in all rice genotyptes in each and over drought stress treatments:
		LOC_Os03g48270	calcium-dependent protein kinase, isoform 2	-1.365	-0.835	-1.609	-1.039	-0.668	-0.78	-0.25	-1.039	-0.404	-0.368		-1	-1	-1	-1	-1	-1		-1			AK105102	calcium-dependent protein kinase, isoform 2
		LOC_Os04g47300	calcium-dependent protein kinase	-1.969	-3.722	-1.066	-2.238	-4.112	1.113	-3.704	-0.689	-1.974	-2.658		-1	-1	-1	-1	-1	1	-1	-1	-1	-1		calcium-dependent protein kinase
		LOC_Os04g49510	calcium-dependent protein kinase, isoform AK1	-1.066	-1.846	-2.274	-1.713	-1.461	-0.471	-1.194	-1.189	-0.995	-0.874		-1	-1	-1	-1	-1		-1	-1	-1	-1	AK066495	calcium-dependent protein kinase, isoform AK1
		LOC_Os07g22710	CDPK-related protein kinase	-1.032	-1.156	-1.252	-0.976	-1.063	-0.366	-0.725	-0.575	-0.424	-0.338		-1	-1	-1	-1	-1		-1				AK121471	CDPK-related protein kinase
		LOC_Os10g39420	calcium-dependent protein kinase, isoform 1	-1.176	-3.052	-2.946	-1.599	-3.084	0.934	-2.108	-0.964	-1.43	-2.09		-1	-1	-1	-1	-1	1	-1	-1	-1	-1	AK065456	calcium-dependent protein kinase, isoform 1
		LOC_Os02g03410	CDPK-related protein kinase	-0.012	0.056	-0.46	-0.177	-0.496	-1.37	-0.713	-0.635	-0.926	-0.929							-1	-1	-1	-1	-1	AK060738	CDPK-related protein kinase
		LOC_Os03g57450	calcium-dependent protein kinase, isoform AK1	-0.37	-0.41	-1.052	-0.683	-0.79	-1.077	-0.801	-0.902	-1.251	-1.31				-1	-1	-1	-1	-1	-1	-1	-1	AK072204	calcium-dependent protein kinase, isoform AK1
		LOC_Os07g06740	calcium-dependent protein kinase, isoform AK1	-0.695	-0.492	-0.671	-0.599	-0.917	-0.798	-0.659	-0.749	-0.665	-0.619		-1		-1	-1	-1	-1	-1	-1	-1	-1	AK068414	calcium-dependent protein kinase, isoform AK1
	P) Genes specifically expressed in tolerant rice genotyptes in each and over drought stress treatments:
		LOC_Os09g33910	calcium-dependent protein kinase, isoform AK1	1.554	2.421	3.029	2.02	0.42	-0.128	-0.887	-0.16	0.097	-1.496		1	1	1	1			-1			-1	AK100474	calcium-dependent protein kinase, isoform AK1
		LOC_Os05g50810	calcium-dependent protein kinase, isoform 2	0.148	0.592	0.576	0.242	0.34	-0.356	0.171	0.381	-0.265	0.02			1									AK070346	calcium-dependent protein kinase, isoform 2
		LOC_Os05g39090	calcium-dependent protein kinase, isoform 2	0.148	0.378	0.755	0.407	0.821	1.122	0.501	0.884	0.941	0.936				1		1	1		1	1	1	AK101942	calcium-dependent protein kinase, isoform 2
		LOC_Os12g07230	calcium-dependent protein kinase, isoform AK1	0.397	0.601	0.734	0.617	0.626	0.48	0.601	0.425	0.621	0.483			1	1	1	1		1		1			calcium-dependent protein kinase, isoform AK1
		LOC_Os07g22710	CDPK-related protein kinase	-1.032	-1.156	-1.252	-0.976	-1.063	-0.366	-0.725	-0.575	-0.424	-0.338		-1	-1	-1	-1	-1		-1				AK121471	CDPK-related protein kinase
		LOC_Os09g33910	calcium-dependent protein kinase, isoform AK1	1.554	2.421	3.029	2.02	0.42	-0.128	-0.887	-0.16	0.097	-1.496		1	1	1	1			-1			-1	AK100474	calcium-dependent protein kinase, isoform AK1
6)Calmodulin
	Q) Genes commonly up-regulated in all rice genotyptes in each and over drought stress treatments:
		LOC_Os03g20370	calmodulin	1.496	1.763	1.932	1.237	1.546	1.055	1.631	1.655	1.503	1.289		1	1	1	1	1	1	1	1	1	1	AK059756	calmodulin
		LOC_Os05g41210	calmodulin	1.257	1.461	1.338	0.983	1.379	0.627	1.401	1.306	1.343	1.552		1	1	1	1	1	1	1	1	1	1	AK059534	calmodulin
		LOC_Os01g59530	calmodulin-related protein	3.661	3.582	3.736	3.784	3.431	4.233	3.596	3.645	3.633	3.719		1	1	1	1	1	1	1	1	1	1	AK070889	calmodulin-related protein
		LOC_Os11g03980	calmodulin-6	1.196	1.932	0.777	1.779	2.371	0.699	1.574	1.472	2.065	1.064		1	1	1	1	1	1	1	1	1	1		calmodulin-6
		LOC_Os01g32120	calmodulin	0.199	0.883	0.046	1.545	1.612	1.245	2.18	1.773	1.95	1.406			1		1	1	1	1	1	1	1	AK072726	calmodulin
		LOC_Os12g03816	calmodulin-related protein	2.077	2.996	2.31	2.725	0.574	1.722	1.733	1.153	2.463	1.369		1	1	1	1		1	1	1	1	1	AK111834	calmodulin-related protein
	R) Genes commonly down-regulated in all rice genotyptes in each and over drought stress treatments:
		LOC_Os01g16240	calmodulin	-1.052	-0.791	-0.851	-1.177	-0.607	-0.839	-0.212	-0.165	-0.384	-0.225		-1	-1	-1	-1	-1	-1					AK242346	calmodulin
		LOC_Os01g41990	calmodulin	-2.259	-2.43	-1.569	-2.151	-2.183	-2.186	-1.71	-2.404	-1.529	-1.417		-1	-1	-1	-1	-1	-1	-1	-1	-1	-1	AK064844	calmodulin
		LOC_Os01g72100	polcalcin Jun o 2	-2.31	-3.121	-2.367	-2.955	-1.563	-0.196	-0.72	-0.808	-0.738	-1.852		-1	-1	-1	-1	-1		-1	-1	-1	-1	AK070662	polcalcin Jun o 2
		LOC_Os01g72530	calmodulin-like protein 41	-2.923	-3.261	-3.728	-4.063	-2.79	0.105	-0.44	-0.54	-0.993	-1.54		-1	-1	-1	-1	-1				-1	-1	AK062671	calmodulin-like protein 41
		LOC_Os01g72540	calmodulin-like protein 41, X-hyb=LOC_Os01g72530	-1.39	-1.131	-1.306	-2.144	-1.515	-1.153	-0.585	-0.731	-1.074	-0.616		-1	-1	-1	-1	-1	-1		-1	-1	-1		calmodulin-like protein 41, X-hyb=LOC_Os01g72530
		LOC_Os01g72550	calmodulin-like protein 41	-3.226	-2.142	-3.23	-3.651	-2.588	-2.145	-0.165	-1.213	-1.682	-1.693		-1	-1	-1	-1	-1	-1		-1	-1	-1		calmodulin-like protein 41
		LOC_Os03g21380	calcium-binding protein CAST	-1.79	-1.968	-2.248	-1.859	-1.427	-0.924	-0.671	-1.225	-0.763	-0.95		-1	-1	-1	-1	-1	-1	-1	-1	-1	-1	AK109470	calcium-binding protein CAST
		LOC_Os05g24780	calcium-binding protein CAST	-1.726	-2.09	-2.55	-1.884	-2.09	-1.684	-1.333	-1.36	-1.385	-1.651		-1	-1	-1	-1	-1	-1	-1	-1	-1	-1	AK243353	calcium-binding protein CAST
		LOC_Os05g50180	calmodulin	-2.733	-1.968	-1.826	-2.192	-1.094	-0.197	-0.159	-0.3	-0.303	-0.574		-1	-1	-1	-1	-1						AK119799	calmodulin
		LOC_Os06g07560	calcium ion binding protein	-1.453	-1.659	-0.995	-1.391	-0.982	-0.53	-0.363	-0.197	-0.614	-0.692		-1	-1	-1	-1	-1				-1	-1	AK105920	calcium ion binding protein
		LOC_Os06g47640	polcalcin Jun o 2	-1.424	-1.347	-1.196	-0.964	-1.394	-0.223	-0.876	-1.171	-0.973	-0.699		-1	-1	-1	-1	-1		-1	-1	-1	-1	AK070430	polcalcin Jun o 2
		LOC_Os11g01390	calmodulin-like protein 41, X-hyb=LOC_Os11g01390	-1.683	-1.806	-2.868	-2.305	-1.489	-1.472	-0.94	-1.789	-1.383	-1.963		-1	-1	-1	-1	-1	-1	-1	-1	-1	-1		calmodulin-like protein 41, X-hyb=LOC_Os11g01390
		LOC_Os12g41110	calmodulin	-2.916	-2.289	-2.371	-3.181	-3.157	-3.411	-2.394	-1.67	-3.165	-3.496		-1	-1	-1	-1	-1	-1	-1	-1	-1	-1		calmodulin
	S) Genes specifically expressed in tolerant rice genotyptes in each and over drought stress treatments:
		LOC_Os01g32120	calmodulin	0.199	0.883	0.046	1.545	1.612	1.245	2.18	1.773	1.95	1.406			1		1	1	1	1	1	1	1	AK072726	calmodulin
		LOC_Os07g42660	caltractin	0.37	0.609	0.394	0.643	0.111	0.042	-0.07	0.017	-0.019	0.072			1		1							AK074019	caltractin
		LOC_Os12g12730	EF hand family protein	0.144	-0.946	0.686	-0.163	-0.174	1.08	-1.291	-0.906	0.263	-0.187			-1	1			1	-1	-1			AK064732	EF hand family protein
		LOC_Os11g37550	calmodulin-2/3/5	-0.005	0.01	-0.015	0.005	1.384	0.058	-0.084	0.367	1.166	-0.006						1				1			calmodulin-2/3/5
		LOC_Os05g31620	polcalcin Jun o 2	-0.945	-0.635	-0.845	-1.598	-0.313	-0.162	0.874	-0.144	0.447	-0.143		-1	-1	-1	-1			1				AK099962	polcalcin Jun o 2
		LOC_Os01g04330	calmodulin-related protein 2, touch-induced	-0.247	0.298	-0.028	-0.067	0.367	-0.011	1.153	0.597	0.382	0.784								1	1		1	AK062711	calmodulin-related protein 2, touch-induced
		LOC_Os10g25010	caltractin	-0.062	-0.016	-0.287	0.335	0.443	0.334	0.494	0.347	0.382	0.633											1	AK065782	caltractin
7) RLCK
	T) Genes commonly up-regulated in all rice genotyptes in each and over drought stress treatments:
		LOC_Os01g02430	OsRLCK8	2.371	1.253	1.093	1.473	1.049	1.121	0.285	0.153	0.35	0.577		1	1	1	1	1	1						TAK14
		LOC_Os01g02760	OsRLCK15	2.439	2.764	2.919	2.588	2.559	1.486	2.4	2.236	2.446	2.216		1	1	1	1	1	1	1	1	1	1		receptor-like kinase
		LOC_Os01g20900	OsRLCK32	3.407	3.704	3.517	2.739	2.525	1.863	2.147	2.301	2.109	1.809		1	1	1	1	1	1	1	1	1	1	AK064374	OsWAK4 - OsWAK receptor-like cytoplasmic kinase (OsWAK-RLCK)
		LOC_Os01g66040	OsRLCK50	2.994	2.371	1.941	2.264	3.238	1.023	2.712	3.073	2.427	1.869		1	1	1	1	1	1	1	1	1	1		receptor kinase, X-hyb=LOC_Os10g35040
		LOC_Os01g71000	OsRLCK55	0.954	1.666	1.459	1.406	2.185	0.125	1.558	0.944	1.254	1.505		1	1	1	1	1		1	1	1	1	AK101371	protein kinase APK1B, chloroplast precursor
		LOC_Os02g12340	OsRLCK67	2.587	1.478	2.569	2.344	0.804	-0.078	0.372	0.68	1.533	0.287		1	1	1	1	1			1	1			conserved hypothetical protein
		LOC_Os02g16790	OsRLCK71	5.196	5.641	5.053	5.163	5.217	4.595	5.885	4.658	5.483	5.537		1	1	1	1	1	1	1	1	1	1		protein Kinase-like protein TMKL1 precursor, X-hyb=LOC_Os01g51400
		LOC_Os02g53030	OsRLCK84	1.216	1.617	2.127	2.396	1.546	1.805	2.133	2.564	2.781	2.473		1	1	1	1	1	1	1	1	1	1	AK111328	WRKY transcription factor 19
		LOC_Os03g01160	OsRLCK93	1.62	2.107	1.361	1.823	1.838	1.266	-0.001	0.627	0.686	0.165		1	1	1	1	1	1		1	1			Ser/Thr protein kinase
		LOC_Os03g31000	OsRLCK111	1.706	1.094	1.25	1.498	0.787	0.784	0.102	0.513	0.556	0.438		1	1	1	1	1	1						ATP binding protein, X-hyb=LOC_Os03g31044
		LOC_Os03g31070	OsRLCK112	2.534	1.745	2.038	2.031	1.54	1.367	0.807	1.11	0.999	0.846		1	1	1	1	1	1	1	1	1	1	AK069682	ATP binding protein
		LOC_Os03g62340	OsRLCK122	1.287	0.972	1.168	1.201	1.127	0.377	0.886	0.92	1.221	0.922		1	1	1	1	1		1	1	1	1	AK067347	ATP binding protein
		LOC_Os04g12580	OsRLCK135	1.273	2.534	1.709	1.816	1.945	-0.438	2.218	1.404	1.609	2.428		1	1	1	1	1		1	1	1	1		receptor-like protein kinase, X-hyb=LOC_Os04g12560
		LOC_Os04g30010	OsRLCK143	1.5	2.642	2.911	1.961	3.256	-1.014	3.11	3.695	2.555	2.803		1	1	1	1	1	-1	1	1	1	1		OsWAK45 - OsWAK receptor-like protein kinase
		LOC_Os04g35080	OsRLCK151	1.382	1.216	1.762	1.058	1.594	0.883	1.759	1.363	1.854	1.774		1	1	1	1	1	1	1	1	1	1	AK100142	BRASSINOSTEROID INSENSITIVE 1-associated receptor kinase 1 precursor
		LOC_Os04g49460	OsRLCK158	2.657	3.988	2.649	3.255	3.45	2.748	3.567	2.264	2.765	3.11		1	1	1	1	1	1	1	1	1	1	AK108779	ATP binding protein
		LOC_Os04g58910	OsRLCK174	2.036	1.046	1.702	1.597	1.715	1.176	1.201	1.237	1.594	1.526		1	1	1	1	1	1	1	1	1	1	AK121964	receptor protein kinase TMK1 precursor
		LOC_Os05g03460	OsRLCK177	2.224	2.697	1.833	2.257	1.381	0.253	0.229	0.962	0.072	1.606		1	1	1	1	1			1		1		protein kinase APK1B, chloroplast precursor
		LOC_Os05g41950	OsRLCK189	1.352	0.913	1.23	0.777	1.155	0.174	0.357	0.31	0.452	0.525		1	1	1	1	1						AK071077	protein kinase APK1B, chloroplast precursor
		LOC_Os05g51400	OsRLCK192	1.045	1.108	1.204	0.868	0.759	-1.183	1.497	1.776	0.902	1.093		1	1	1	1	1	-1	1	1	1	1		protein kinase APK1B, chloroplast precursor
		LOC_Os06g06760	OsRLCK197	3.072	2.987	3.084	2.496	1.924	1.319	1.672	2.661	1.707	1.781		1	1	1	1	1	1	1	1	1	1	AK069675	protein kinase
		LOC_Os06g47820	OsRLCK216	5.58	5.482	5.908	5.008	5.452	4.207	6.023	5.613	5.713	5.531		1	1	1	1	1	1	1	1	1	1	AK105794	BRASSINOSTEROID INSENSITIVE 1-associated receptor kinase 1 precursor
		LOC_Os07g31210	OsRLCK230	2.013	1.643	2.093	1.86	1.704	1.564	1.114	1.765	0.874	1.543		1	1	1	1	1	1	1	1	1	1		OsWAK70 - OsWAK receptor-like cytoplasmic kinase (OsWAK-RLCK)
		LOC_Os07g31290	OsRLCK232	1.43	1.726	1.679	0.83	1.689	0.572	1.478	0.926	0.885	1.581		1	1	1	1	1		1	1	1	1		protein kinase APK1B, chloroplast precursor
		LOC_Os07g49470	OsRLCK243	3.349	3.454	2.859	2.928	2.892	1.822	2.405	2.32	1.947	2.009		1	1	1	1	1	1	1	1	1	1	AK072806	protein kinase APK1B, chloroplast precursor
		LOC_Os09g03620	OsRLCK259	1.546	1.466	1.309	1.004	1.434	1.309	2.034	1.419	2.097	2.103		1	1	1	1	1	1	1	1	1	1	AK065517	nodulation receptor kinase precursor
		LOC_Os09g39620	OsRLCK280	0.714	2.075	0.719	0.979	0.671	-1.163	0.897	0.114	-0.237	0.284		1	1	1	1	1	-1	1					ATP binding protein
		LOC_Os09g39650	OsRLCK282	1.833	3.31	1.539	2.37	2.296	0.31	2.54	0.561	1.33	2.091		1	1	1	1	1		1		1	1	AK059199	ATP binding protein
		LOC_Os09g39860	OsRLCK283	1.62	2.02	1.944	1.561	2.115	0.149	1.24	0.99	1.17	1.294		1	1	1	1	1		1	1	1	1	AK106416	protein kinase
		LOC_Os09g39930	OsRLCK284	0.838	1.254	1.235	1.566	2.411	0.497	3.033	2.3	1.988	2.918		1	1	1	1	1		1	1	1	1	AK070226	serine/threonine-protein kinase NAK
		LOC_Os01g02400	OsRLCK6	0.425	1.331	0.535	1.559	0.182	1.205	1.156	0.643	1.846	0.766			1		1		1	1	1	1	1	AK120121	Ser/Thr receptor-like kinase
		LOC_Os01g14510	OsRLCK27	0.412	1.971	0.37	1.37	1.735	4.152	4.788	2.637	3.917	3.9			1		1	1	1	1	1	1	1	AK065614	BRASSINOSTEROID INSENSITIVE 1 precursor
		LOC_Os01g16230	OsRLCK29	0.499	0.531	0.084	0.205	0.662	1.057	1.296	0.663	1.599	1.462						1	1	1	1	1	1		protein kinase APK1A, chloroplast precursor
		LOC_Os01g26210	OsRLCK35	-0.251	-0.006	-0.006	-0.317	0.014	1.481	0.73	0.888	1.082	0.99							1	1	1	1	1		OsWAK6 - OsWAK receptor-like protein kinase
		LOC_Os03g03880	OsRLCK96	0.024	-0.334	0.664	0.383	0.611	0.848	0.821	1.302	1.504	1.306				1		1	1	1	1	1	1	AK102717	serine/threonine-protein kinase NAK
		LOC_Os05g07470	OsRLCK180	0.477	2.416	1.864	1.383	1.327	1.021	1.043	0.862	1.971	1.87			1	1	1	1	1	1	1	1	1		D-mannose binding lectin family protein
		LOC_Os08g24630	OsRLCK250	0.138	2.892	-0.522	-0.9	-0.147	1.364	3.426	0.749	1.4	2.102			1		-1		1	1	1	1	1		protein kinase
		LOC_Os09g33860	OsRLCK277	1.447	0.898	0.736	0.293	0.907	0.656	0.623	0.774	1.12	1.049		1	1	1		1	1	1	1	1	1	AK242851	expressed protein
	U) Genes commonly down-regulated in all rice genotyptes in each and over drought stress treatments:
		LOC_Os01g02290	OsRLCK2	-2.146	-1.579	-1.724	-1.521	-2.673	0.209	-0.379	-1.274	0.201	-0.771		-1	-1	-1	-1	-1			-1		-1	AK241355	Ser/Thr receptor-like kinase
		LOC_Os01g02460	OsRLCK9	-0.909	-3.407	-1.507	-1.37	-1.521	-0.78	-3.374	-1.313	-1.331	-0.86		-1	-1	-1	-1	-1	-1	-1	-1	-1	-1		receptor kinase LRK14
		LOC_Os01g10700	OsRLCK26	-0.778	-1.145	-1.801	-1.087	-0.662	-1.19	-1.469	-2.531	-1.072	-0.887		-1	-1	-1	-1	-1	-1	-1	-1	-1	-1		D-mannose binding lectin family protein
		LOC_Os01g23970	OsRLCK34	-2.401	-2.359	-3.217	-2.583	-1.888	-3.252	-2.305	-2.303	-3.255	-2.562		-1	-1	-1	-1	-1	-1	-1	-1	-1	-1		serine/threonine kinase-like protein
		LOC_Os01g38840	OsRLCK37	-1.114	-1.495	-2.595	-1.862	-1.376	-0.957	-2.213	-0.239	-1.672	-1.076		-1	-1	-1	-1	-1	-1	-1		-1	-1		conserved hypothetical protein
		LOC_Os01g41870	OsRLCK42	-2.551	-1.918	-1.494	-1.546	-1.874	-1.936	-1.868	-1.387	-1.967	-2.136		-1	-1	-1	-1	-1	-1	-1	-1	-1	-1	AK242850	ATP binding protein
		LOC_Os01g57540	OsRLCK44	-3.634	-3.507	-3.968	-3.425	-3.878	-2.444	-1.631	-1.328	-1.252	-1.167		-1	-1	-1	-1	-1	-1	-1	-1	-1	-1	AK109693	serine/threonine-protein kinase receptor precursor
		LOC_Os01g63280	OsRLCK48	-1.863	-1.33	-1.565	-1.372	-1.503	-1.733	-0.882	-1.001	-1.165	-1.039		-1	-1	-1	-1	-1	-1	-1	-1	-1	-1	AK240986	receptor protein kinase TMK1 precursor
		LOC_Os01g70410	OsRLCK53	-2.456	-2.725	-3.239	-1.876	-2.501	-1.483	-2.407	-1.845	-1.808	-2.144		-1	-1	-1	-1	-1	-1	-1	-1	-1	-1	AK242279	receptor protein kinase CRINKLY4 precursor
		LOC_Os01g70970	OsRLCK54	-3.843	-2.865	-0.678	-2.001	-4.256	-3.013	-5.189	-2.245	-3.643	-5.313		-1	-1	-1	-1	-1	-1	-1	-1	-1	-1	AK111919	BRASSINOSTEROID INSENSITIVE 1-associated receptor kinase 1 precursor
		LOC_Os02g01730	OsRLCK58	-1.26	-1.993	-1.23	-1.716	-1.624	0.13	-0.73	-0.416	-0.397	-0.668		-1	-1	-1	-1	-1		-1			-1	AK099892	senescence-induced receptor-like serine/threonine-protein kinase precursor
		LOC_Os02g43290	OsRLCK79	-3.301	-4.256	-3.909	-3.505	-3.469	-2.402	-3.029	-2.488	-2.467	-3.555		-1	-1	-1	-1	-1	-1	-1	-1	-1	-1	AK111267	protein kinase APK1A, chloroplast precursor
		LOC_Os02g44610	OsRLCK81	-1.932	-0.589	-1.578	-1.231	-1.704	-2.752	-1.394	-0.941	-1.584	-1.124		-1	-1	-1	-1	-1	-1	-1	-1	-1	-1	AK243162	protein kinase
		LOC_Os02g45750	OsRLCK83	-1.339	-1.45	-0.672	-1.078	-0.978	-2.31	-2.408	-1.385	-2.262	-2.795		-1	-1	-1	-1	-1	-1	-1	-1	-1	-1	AK106773	protein kinase
		LOC_Os02g53750	OsRLCK86	-2.05	-1.627	-1.828	-2.559	-2.024	-1.198	-0.999	-1.092	-1.459	-1.873		-1	-1	-1	-1	-1	-1	-1	-1	-1	-1	AK066978	protein kinase APK1A, chloroplast precursor
		LOC_Os02g54590	OsRLCK87	-2.734	-1.943	-1.464	-3.068	-1.761	-1.622	-0.554	-1.486	-0.501	-1.055		-1	-1	-1	-1	-1	-1		-1		-1	AK069654	serine threonine kinase
		LOC_Os02g57560	OsRLCK90	-3.077	-3.608	-3.528	-2.838	-2.718	-2.692	-2.838	-3.024	-2.809	-3.288		-1	-1	-1	-1	-1	-1	-1	-1	-1	-1	AK112048	calcium/calmodulin-regulated receptor-like kinase
		LOC_Os03g01410	OsRLCK94	-3.83	-3.634	-2.447	-2.576	-2.185	-1.436	-1.771	-0.609	-2.826	-1.841		-1	-1	-1	-1	-1	-1	-1	-1	-1	-1		Leucine Rich Repeat family protein, X-hyb=LOC_Os01g72700
		LOC_Os03g02190	OsRLCK95	-2.512	-2.919	-2.98	-2.926	-3.117	-2.65	-2.445	-2.573	-2.774	-2.73		-1	-1	-1	-1	-1	-1	-1	-1	-1	-1	AK058286	receptor protein kinase CRINKLY4 precursor
		LOC_Os03g03890	OsRLCK97	-2.037	-1.62	-1.35	-2.197	-1.418	-1.378	-1.115	-1.524	-1.923	-1.646		-1	-1	-1	-1	-1	-1	-1	-1	-1	-1	AK109138	serine/threonine-protein kinase Cx32, chloroplast precursor
		LOC_Os03g05140	OsRLCK99	-7.752	-8.007	-3.301	-6.91	-8.609	-3.737	-5.046	-1.558	-6.571	-6.791		-1	-1	-1	-1	-1	-1	-1	-1	-1	-1	AK241590	receptor-like protein kinase 5 precursor
		LOC_Os03g08170	OsRLCK103	-1.278	-2.733	-2.379	-1.378	-1.247	-1.355	-1.825	-1.538	-1.217	-1.206		-1	-1	-1	-1	-1	-1	-1	-1	-1	-1	AK107046	protein kinase APK1B, chloroplast precursor
		LOC_Os03g13820	OsRLCK105	-1.475	-2.596	-1.81	-1.969	-1.279	-0.795	-1.172	-0.651	-0.846	-1.024		-1	-1	-1	-1	-1	-1	-1	-1	-1	-1	AK120688	ATP binding protein
		LOC_Os03g16740	OsRLCK107	-1.831	-2.302	-2.199	-1.713	-1.611	-1.176	-2.046	-1.795	-1.86	-1.675		-1	-1	-1	-1	-1	-1	-1	-1	-1	-1	AK102905	protein kinase APK1A, chloroplast precursor
		LOC_Os03g29410	OsRLCK110	-1.239	-1.724	-2	-2.206	-1.861	-0.894	-1.935	-1.417	-1.548	-1.969		-1	-1	-1	-1	-1	-1	-1	-1	-1	-1	AK068330	protein kinase APK1B, chloroplast precursor
		LOC_Os03g31260	OsRLCK113	-1.877	-1.774	-3.519	-0.961	-1.44	-3.228	-2.119	-2.929	-2.428	-1.344		-1	-1	-1	-1	-1	-1	-1	-1	-1	-1		receptor-like serine-threonine protein kinase
		LOC_Os03g44050	OsRLCK114	-2.963	-3.419	-3.632	-3.628	-3.324	-2.772	-2.989	-2.992	-2.531	-2.333		-1	-1	-1	-1	-1	-1	-1	-1	-1	-1		OsWAK27 - OsWAK receptor-like protein kinase
		LOC_Os03g51040	OsRLCK115	-1.116	-1.953	-1.81	-0.602	-0.616	-1.418	-2.376	-0.259	-2.694	-2.682		-1	-1	-1	-1	-1	-1	-1		-1	-1		ATP binding protein
		LOC_Os03g62180	OsRLCK121	-1.484	-1.271	-1.071	-1.278	-0.931	-1.199	-0.871	-1.196	-1.049	-1.098		-1	-1	-1	-1	-1	-1	-1	-1	-1	-1	AK119863	ATP binding protein
		LOC_Os04g04330	OsRLCK127	-2.999	-4.459	-1.667	-2.237	-2.561	0.713	-2.553	0.386	-1.628	-1.884		-1	-1	-1	-1	-1	1	-1		-1	-1	AK112081	ATP binding protein
		LOC_Os04g12600	OsRLCK136	-2.609	-1.453	-3.443	-2.915	-1.39	-2.743	-1.08	-2.413	-2.634	-1.269		-1	-1	-1	-1	-1	-1	-1	-1	-1	-1		receptor-like protein kinase
		LOC_Os04g30260	OsRLCK147	-2.297	-0.721	-2.859	-1.557	-0.76	-3.337	-3.009	-2.226	-4.32	-1.131		-1	-1	-1	-1	-1	-1	-1	-1	-1	-1		OsWAK47 - OsWAK receptor-like protein kinase
		LOC_Os04g42480	OsRLCK153	-1.704	-2.087	-1.763	-1.689	-2.037	-1.321	-1.997	-1.648	-1.575	-1.759		-1	-1	-1	-1	-1	-1	-1	-1	-1	-1	AK068552	nodulation receptor kinase precursor
		LOC_Os04g45730	OsRLCK154	-2.24	-2.2	-1.285	-2.194	-2.207	-2.079	-1.769	-0.962	-2.195	-2.246		-1	-1	-1	-1	-1	-1	-1	-1	-1	-1	AK066397	leucine-rich repeat receptor protein kinase EXS precursor
		LOC_Os04g47620	OsRLCK157	-2.548	-2.757	-1.09	-2.023	-2.207	-0.116	-1.455	-1.137	-0.108	-1.972		-1	-1	-1	-1	-1		-1	-1		-1		protein kinase APK1B, chloroplast precursor
		LOC_Os04g52840	OsRLCK160	-1.637	-1.518	-1.372	-1.749	-1.368	-0.785	-1.075	-1.128	-1.108	-1.677		-1	-1	-1	-1	-1	-1	-1	-1	-1	-1	AK099667	serine/threonine-protein kinase receptor precursor
		LOC_Os04g56120	OsRLCK169	-1.596	-2.011	-1.594	-1.411	-0.904	-2.168	-2.915	-2.543	-2.357	-2.665		-1	-1	-1	-1	-1	-1	-1	-1	-1	-1	AK109273	receptor-like kinase
		LOC_Os06g04880	OsRLCK194	-0.93	-0.874	-0.751	-1.11	-1.419	-0.658	-0.758	-0.997	-0.453	-0.621		-1	-1	-1	-1	-1	-1	-1	-1		-1	AK065683	ATP binding protein
		LOC_Os06g07230	OsRLCK200	-1.178	-1.144	-1.305	-0.986	-0.722	-0.324	-0.61	-0.834	-0.428	-0.438		-1	-1	-1	-1	-1		-1	-1			AK111753	protein kinase APK1B, chloroplast precursor
		LOC_Os06g10160	OsRLCK203	-4.832	-4.503	-4.358	-4.35	-4.11	-2.252	-3.337	-3	-3.27	-4.355		-1	-1	-1	-1	-1	-1	-1	-1	-1	-1	AK109607	protein kinase APK1A, chloroplast precursor
		LOC_Os06g10230	OsRLCK204	-0.932	-2.42	-1.669	-1.89	-2.391	-1.732	-3.241	-2.281	-2.663	-2.631		-1	-1	-1	-1	-1	-1	-1	-1	-1	-1	AK073793	receptor-like protein kinase 5 precursor
		LOC_Os06g46330	OsRLCK213	-1.087	-1.523	-1.134	-1.398	-1.475	-0.291	-0.652	-0.463	-0.391	-0.549		-1	-1	-1	-1	-1		-1				AK103523	serine/threonine-protein kinase receptor precursor
		LOC_Os06g50340	OsRLCK219	-1.245	-2.014	-1.5	-1.374	-0.951	-0.307	-1.582	-0.539	-0.622	-0.295		-1	-1	-1	-1	-1		-1		-1		AK111824	receptor protein kinase CLAVATA1 precursor
		LOC_Os07g31190	OsRLCK229	-4.011	-3.158	-4.6	-1.571	-2.879	-3.066	-3.341	-4.273	-3.082	-0.756		-1	-1	-1	-1	-1	-1	-1	-1	-1	-1		OsWAK71 - OsWAK receptor-like cytoplasmic kinase (OsWAK-RLCK)
		LOC_Os07g31250	OsRLCK231	-4.749	-4.255	-4.182	-3.496	-4.04	-3.199	-2.468	-3.184	-1.594	-1.767		-1	-1	-1	-1	-1	-1	-1	-1	-1	-1		OsWAK69 - OsWAK receptor-like cytoplasmic kinase (OsWAK-RLCK)
		LOC_Os07g49240	OsRLCK242	-1.444	-1.535	-0.644	-1.06	-1.17	-0.619	-1.015	0.019	-0.444	-0.582		-1	-1	-1	-1	-1	-1	-1				AK069112	ATP binding protein
		LOC_Os08g03040	OsRLCK244	-1.997	-1.467	-2.38	-2.876	-1.919	-1.66	-0.008	-1.08	-1.281	-0.971		-1	-1	-1	-1	-1	-1		-1	-1	-1		protein kinase, X-hyb=LOC_Os08g03240
		LOC_Os08g35600	OsRLCK255	-1.842	-3.003	-3.955	-1.79	-3.305	-1.289	-2.445	-2.3	-1.433	-2.468		-1	-1	-1	-1	-1	-1	-1	-1	-1	-1	AK106955	protein kinase APK1B, chloroplast precursor
		LOC_Os09g17890	OsRLCK263	-3.083	-5.248	-5.261	-5.393	-4.483	-3.734	-5.425	-4.08	-5.94	-4.501		-1	-1	-1	-1	-1	-1	-1	-1	-1	-1		conserved hypothetical protein
		LOC_Os09g24340	OsRLCK271	-1.314	-1.677	-1.637	-1.803	-1.585	-0.88	-0.634	-1.624	-1.382	-1.175		-1	-1	-1	-1	-1	-1	-1	-1	-1	-1		ATP binding protein
		LOC_Os09g30190	OsRLCK275	-0.72	-1.562	-1.571	-0.654	-0.644	0.411	-0.709	-0.121	0.312	-0.245		-1	-1	-1	-1	-1		-1				AK110348	receptor-like protein kinase precursor
		LOC_Os09g37800	OsRLCK279	-2.313	-2.396	-1.239	-1.89	-2.31	-3.448	-3.141	-0.891	-3.832	-2.111		-1	-1	-1	-1	-1	-1	-1	-1	-1	-1		serine/threonine kinase
		LOC_Os01g03690	OsRLCK19	-0.808	-0.277	-0.65	-0.592	-0.804	-1.411	-0.746	-1.159	-0.868	-0.737		-1		-1	-1	-1	-1	-1	-1	-1	-1	AK072972	serine/threonine-protein kinase receptor precursor
		LOC_Os04g53998	OsRLCK163	-0.097	2.146	-2.309	1.194	-0.997	-2.976	-1.259	-3.021	-2.853	-2.635			1	-1	1	-1	-1	-1	-1	-1	-1	AK065352	receptor-like kinase
		LOC_Os06g48980	OsRLCK217	-0.385	-0.081	-0.969	-1.246	-0.211	-1.354	-0.995	-1.417	-0.934	-1.064				-1	-1		-1	-1	-1	-1	-1	AK072944	protein kinase APK1B, chloroplast precursor
		LOC_Os07g03860	OsRLCK221	-1.983	-0.504	-0.703	-0.972	-1.922	-3.741	-2.421	-3.187	-3.466	-2.22		-1		-1	-1	-1	-1	-1	-1	-1	-1		lectin-like receptor kinase 7
		LOC_Os09g19140	OsRLCK266	-0.736	-2.198	-1.621	0	-0.949	-1.049	-3.973	-1.016	-0.654	-1.745		-1	-1	-1		-1	-1	-1	-1	-1	-1		senescence-induced receptor-like serine/threonine-protein kinase precursor
		LOC_Os09g29520	OsRLCK273	-0.905	-0.077	-0.193	-1.039	-0.774	-1.532	-1.462	-0.608	-1.365	-1.063		-1			-1	-1	-1	-1	-1	-1	-1	AK060211	OsWAK81 - OsWAK receptor-like cytoplasmic kinase (OsWAK-RLCK)
	V) Genes commonly expressed in 2 tolerant rice genotyptes in each and over drought stress treatments:
		LOC_Os06g34960	OsRLCK206	0.065	-0.667	0.1	0.007	-0.73	-0.799	-1.036	-1.257	-0.864	1.807			-1			-1	-1	-1	-1	-1	1		protein kinase
		LOC_Os02g43430	OsRLCK80	0.032	0.524	0.362	0.019	0.444	0.19	1.007	0.532	0.369	0.804								1			1	AK063883	protein kinase APK1B, chloroplast precursor
		LOC_Os02g01730	OsRLCK58	-1.26	-1.993	-1.23	-1.716	-1.624	0.13	-0.73	-0.416	-0.397	-0.668		-1	-1	-1	-1	-1		-1			-1	AK099892	senescence-induced receptor-like serine/threonine-protein kinase precursor
	W) Genes specifically expressed in tolerant rice genotyptes in each and over drought stress treatments:
		LOC_Os01g02400	OsRLCK6	0.425	1.331	0.535	1.559	0.182	1.205	1.156	0.643	1.846	0.766			1		1		1	1	1	1	1	AK120121	Ser/Thr receptor-like kinase
		LOC_Os01g02790	OsRLCK17	0.535	1.813	0.063	1.437	0.976	-0.492	1.343	0.163	1.562	0.995			1		1	1		1		1	1		receptor kinase LRK14
		LOC_Os01g14510	OsRLCK27	0.412	1.971	0.37	1.37	1.735	4.152	4.788	2.637	3.917	3.9			1		1	1	1	1	1	1	1	AK065614	BRASSINOSTEROID INSENSITIVE 1 precursor
		LOC_Os02g42160	OsRLCK76	0.153	1.304	0.075	0.006	-0.246	0.671	0.006	-0.022	-0.011	0.721			1				1				1		OsWAK15 - OsWAK receptor-like protein kinase, X-hyb=LOC_Os02g42190
		LOC_Os03g17550	OsRLCK108	-0.652	0.691	-0.43	0.416	0.374	-0.83	-0.253	-0.719	-1.057	-0.876		-1	1				-1		-1	-1	-1	AK105569	serine/threonine-protein kinase NAK
		LOC_Os04g15580	OsRLCK138	-1.324	0.715	-2.503	-1.157	0.288	-2.204	-0.627	-1.586	-2.497	0.272		-1	1	-1	-1		-1	-1	-1	-1		AK119282	serine/threonine-protein kinase receptor precursor
		LOC_Os04g53994	OsRLCK162	0.337	1.202	0.064	0.629	0.617	-0.301	0.173	-1.022	-0.259	-0.018			1		1	1			-1				ATP binding protein
		LOC_Os04g53998	OsRLCK163	-0.097	2.146	-2.309	1.194	-0.997	-2.976	-1.259	-3.021	-2.853	-2.635			1	-1	1	-1	-1	-1	-1	-1	-1	AK065352	receptor-like kinase
		LOC_Os04g54190	OsRLCK166	-0.413	0.646	-0.006	-0.385	-0.486	-0.684	0.258	-0.16	-0.666	-0.407			1				-1			-1		AK071656	serine/threonine-protein kinase receptor precursor
		LOC_Os04g58250	OsRLCK172	0.256	1.097	0.42	0.46	0.379	0.404	1.188	0.552	0.491	0.424			1					1				AK071300	ATP binding protein
		LOC_Os06g07070	OsRLCK199	0.284	0.634	0.182	-0.154	0.143	0.723	0.962	0.272	0.782	0.736			1				1	1		1	1	AK058497	BRASSINOSTEROID INSENSITIVE 1-associated receptor kinase 1 precursor
		LOC_Os08g24630	OsRLCK250	0.138	2.892	-0.522	-0.9	-0.147	1.364	3.426	0.749	1.4	2.102			1		-1		1	1	1	1	1		protein kinase
		LOC_Os09g29540	OsRLCK274	0.021	1.061	0.357	1.019	0.089	-1.823	-1.459	-0.702	-0.544	-0.932			1		1		-1	-1	-1		-1	AK111541	OsWAK82 - OsWAK receptor-like cytoplasmic kinase (OsWAK-RLCK)
		LOC_Os09g39640	OsRLCK281	0.58	0.676	0.472	0.466	-0.478	0.439	0.226	0.324	0.914	0.001			1							1		AK058797	protein kinase
		LOC_Os02g44920	OsRLCK82	-0.31	-0.598	-0.529	-1.002	-0.064	-0.8	-0.582	-0.697	-0.823	-0.955			-1		-1		-1		-1	-1	-1		protein kinase APK1B, chloroplast precursor, X-hyb=LOC_Os04g47620
		LOC_Os04g58750	OsRLCK173	-0.04	-0.636	-0.371	-0.302	-0.279	-0.248	-0.646	-0.597	-0.164	-0.141			-1					-1	-1			AK101506	protein kinase APK1B, chloroplast precursor
		LOC_Os06g34960	OsRLCK206	0.065	-0.667	0.1	0.007	-0.73	-0.799	-1.036	-1.257	-0.864	1.807			-1			-1	-1	-1	-1	-1	1		protein kinase
		LOC_Os07g35730	OsRLCK237	-0.007	-1.021	-0.041	-0.01	-0.011	-0.155	-1.389	-0.065	-0.046	-0.051			-1					-1				AK105128	serine/threonine-protein kinase receptor precursor
		LOC_Os01g16230	OsRLCK29	0.499	0.531	0.084	0.205	0.662	1.057	1.296	0.663	1.599	1.462						1	1	1	1	1	1		protein kinase APK1A, chloroplast precursor
		LOC_Os02g57700	OsRLCK91	0.152	-0.009	0.676	-0.646	0.944	0.703	1.507	-0.14	0.98	1.187				1	-1	1	1	1		1	1	AK243658	protein kinase
		LOC_Os03g03880	OsRLCK96	0.024	-0.334	0.664	0.383	0.611	0.848	0.821	1.302	1.504	1.306				1		1	1	1	1	1	1	AK102717	serine/threonine-protein kinase NAK
		LOC_Os05g30870	OsRLCK185	0.487	0.367	0.263	0.418	0.629	0.321	0.07	-0.065	0.049	0.012						1						AK111832	serine/threonine-protein kinase NAK
		LOC_Os01g02680	OsRLCK13	-0.285	-3.53	-2.403	-0.299	-1.874	-0.075	-2.903	-2.727	-0.253	-2.612			-1	-1		-1		-1	-1		-1	AK074011	TAK33, X-hyb=LOC_Os01g02410
		LOC_Os01g67340	OsRLCK52	-0.394	-0.571	-0.305	-0.475	-1.135	-0.357	-0.4	0.079	-0.489	-0.214						-1						AK121843	protein kinase Pti1
		LOC_Os02g13460	OsRLCK70	-0.529	-0.911	-1.903	-0.46	-0.799	-0.395	-2.31	0.157	-0.572	-0.033			-1	-1		-1		-1					leucine-rich repeat receptor protein kinase EXS precursor
		LOC_Os03g05470	OsRLCK100	-0.459	0.049	-0.871	-0.457	-0.675	-0.737	-0.199	-0.747	-0.491	-0.485				-1		-1	-1		-1			AK065978	nodulation receptor kinase precursor
		LOC_Os04g53998	OsRLCK163	-0.097	2.146	-2.309	1.194	-0.997	-2.976	-1.259	-3.021	-2.853	-2.635			1	-1	1	-1	-1	-1	-1	-1	-1	AK065352	receptor-like kinase
		LOC_Os06g34960	OsRLCK206	0.065	-0.667	0.1	0.007	-0.73	-0.799	-1.036	-1.257	-0.864	1.807			-1			-1	-1	-1	-1	-1	1		protein kinase
		LOC_Os01g02790	OsRLCK17	0.535	1.813	0.063	1.437	0.976	-0.492	1.343	0.163	1.562	0.995			1		1	1		1		1	1		receptor kinase LRK14
		LOC_Os01g60700	OsRLCK47	0.196	0.724	1.086	0.759	0.788	0.317	0.992	0.566	0.862	1.051			1	1	1	1		1		1	1	AK103249	serine/threonine-protein kinase NAK
		LOC_Os02g35760	OsRLCK74	0.007	0.002	-0.433	-0.023	0.009	0.136	1.484	-0.242	1.673	1.5								1		1	1	AK072522	protein kinase 1
		LOC_Os02g43430	OsRLCK80	0.032	0.524	0.362	0.019	0.444	0.19	1.007	0.532	0.369	0.804								1			1	AK063883	protein kinase APK1B, chloroplast precursor
		LOC_Os04g12540	OsRLCK134	1.29	0.326	0.051	0.199	0.684	-0.4	0.594	-0.077	0.299	0.568		1				1		1					receptor-like protein kinase
		LOC_Os04g54110	OsRLCK164	0.016	0.003	-0.037	0.004	0.024	0.192	0.649	-0.009	0.409	0.049								1					ARK3
		LOC_Os04g58250	OsRLCK172	0.256	1.097	0.42	0.46	0.379	0.404	1.188	0.552	0.491	0.424			1					1				AK071300	ATP binding protein
		LOC_Os07g34980	OsRLCK233	1.682	1.148	-0.065	3.231	2.499	-0.832	0.71	-0.148	1.036	-1.287		1	1		1	1	-1	1		1	-1	AK072564	protein kinase domain containing protein
		LOC_Os07g35280	OsRLCK234	-0.444	1.589	1.96	0.012	-0.045	0.347	1.392	0.481	0.766	0.032			1	1				1		1		AK240780	receptor-like protein kinase homolog RK20-1
		LOC_Os09g36320	OsRLCK278	0.616	0.568	0.324	0.254	0.436	-0.47	0.803	0.02	0.183	0.24		1						1				AK070024	serine/threonine-protein kinase NAK
		LOC_Os09g39620	OsRLCK280	0.714	2.075	0.719	0.979	0.671	-1.163	0.897	0.114	-0.237	0.284		1	1	1	1	1	-1	1					ATP binding protein
		LOC_Os09g39650	OsRLCK282	1.833	3.31	1.539	2.37	2.296	0.31	2.54	0.561	1.33	2.091		1	1	1	1	1		1		1	1	AK059199	ATP binding protein
		LOC_Os02g01730	OsRLCK58	-1.26	-1.993	-1.23	-1.716	-1.624	0.13	-0.73	-0.416	-0.397	-0.668		-1	-1	-1	-1	-1		-1			-1	AK099892	senescence-induced receptor-like serine/threonine-protein kinase precursor
		LOC_Os02g13460	OsRLCK70	-0.529	-0.911	-1.903	-0.46	-0.799	-0.395	-2.31	0.157	-0.572	-0.033			-1	-1		-1		-1					leucine-rich repeat receptor protein kinase EXS precursor
		LOC_Os04g04330	OsRLCK127	-2.999	-4.459	-1.667	-2.237	-2.561	0.713	-2.553	0.386	-1.628	-1.884		-1	-1	-1	-1	-1	1	-1		-1	-1	AK112081	ATP binding protein
		LOC_Os06g46330	OsRLCK213	-1.087	-1.523	-1.134	-1.398	-1.475	-0.291	-0.652	-0.463	-0.391	-0.549		-1	-1	-1	-1	-1		-1				AK103523	serine/threonine-protein kinase receptor precursor
		LOC_Os06g50340	OsRLCK219	-1.245	-2.014	-1.5	-1.374	-0.951	-0.307	-1.582	-0.539	-0.622	-0.295		-1	-1	-1	-1	-1		-1		-1		AK111824	receptor protein kinase CLAVATA1 precursor
		LOC_Os07g35730	OsRLCK237	-0.007	-1.021	-0.041	-0.01	-0.011	-0.155	-1.389	-0.065	-0.046	-0.051			-1					-1				AK105128	serine/threonine-protein kinase receptor precursor
		LOC_Os09g30190	OsRLCK275	-0.72	-1.562	-1.571	-0.654	-0.644	0.411	-0.709	-0.121	0.312	-0.245		-1	-1	-1	-1	-1		-1				AK110348	receptor-like protein kinase precursor
		LOC_Os01g04490	OsRLCK21	-0.003	-0.009	-0.018	-0.006	-0.005	-0.076	0.81	1.353	0.207	1.563								1	1		1		Ser/Thr protein kinase
		LOC_Os02g43430	OsRLCK80	0.032	0.524	0.362	0.019	0.444	0.19	1.007	0.532	0.369	0.804								1			1	AK063883	protein kinase APK1B, chloroplast precursor
		LOC_Os03g60710	OsRLCK118	0.434	0.989	0.765	0.77	0.802	0.109	0.603	0.592	0.503	0.617			1	1	1	1		1	1		1	AK104902	protein kinase APK1B, chloroplast precursor
		LOC_Os05g03460	OsRLCK177	2.224	2.697	1.833	2.257	1.381	0.253	0.229	0.962	0.072	1.606		1	1	1	1	1			1		1		protein kinase APK1B, chloroplast precursor
		LOC_Os06g34960	OsRLCK206	0.065	-0.667	0.1	0.007	-0.73	-0.799	-1.036	-1.257	-0.864	1.807			-1			-1	-1	-1	-1	-1	1		protein kinase
		LOC_Os07g47270	OsRLCK240	-0.134	0.117	0.332	-0.02	0.187	0.104	0.516	0.483	0.534	0.803											1	AK067054	protein kinase APK1B, chloroplast precursor
		LOC_Os01g02290	OsRLCK2	-2.146	-1.579	-1.724	-1.521	-2.673	0.209	-0.379	-1.274	0.201	-0.771		-1	-1	-1	-1	-1			-1		-1	AK241355	Ser/Thr receptor-like kinase
		LOC_Os01g02680	OsRLCK13	-0.285	-3.53	-2.403	-0.299	-1.874	-0.075	-2.903	-2.727	-0.253	-2.612			-1	-1		-1		-1	-1		-1	AK074011	TAK33, X-hyb=LOC_Os01g02410
		LOC_Os01g05960	OsRLCK25	-2.116	-1.541	-0.347	-1.415	-0.935	0.223	-0.036	-0.957	0.354	-0.845		-1	-1		-1	-1			-1		-1	AK102745	ATP binding protein
		LOC_Os02g01730	OsRLCK58	-1.26	-1.993	-1.23	-1.716	-1.624	0.13	-0.73	-0.416	-0.397	-0.668		-1	-1	-1	-1	-1		-1			-1	AK099892	senescence-induced receptor-like serine/threonine-protein kinase precursor
		LOC_Os02g09359	OsRLCK64	-0.694	-0.298	-0.139	-0.381	-0.575	-0.376	-0.27	0.075	-0.215	-0.62		-1									-1	AK068056	BRASSINOSTEROID INSENSITIVE 1-associated receptor kinase 1 precursor
		LOC_Os04g47620	OsRLCK157	-2.548	-2.757	-1.09	-2.023	-2.207	-0.116	-1.455	-1.137	-0.108	-1.972		-1	-1	-1	-1	-1		-1	-1		-1		protein kinase APK1B, chloroplast precursor
		LOC_Os07g06570	OsRLCK223	-0.79	-0.837	-0.539	-1.004	-0.51	1.147	-0.585	0.057	0.054	-0.621		-1	-1		-1		1				-1		receptor protein kinase CRINKLY4 precursor
	0.2FTSW= severe drought stress with fraction of transpirable soil water content of 20%, and 0.5FTSW= mild drought stress with fraction of transpirable soil water content of 50%
	Expression direction: 1= upregulated genes, -1=downregulated genes, blank=no expression change/ non-reproducible genes
