# Supplementary material for: Comparative analysis of root transcriptome profiles of two pairs of drought-tolerant and susceptible rice near-isogenic lines under different drought stress
Source: BMC Plant Biol. 2011 Dec 2;11:174. doi: 10.1186/1471-2229-11-174 (PMC3268746; doi:10.1186/1471-2229-11-174)
Supplement: Additional file 11 — Gene expression profiles related to transcription factors category in roots of rice genotypes under two drought stress treatments. In this table, 0.2 FTSW indicates 20 percent of fraction of transpirable soil water which is considered as severe drought stress treatment, and 0.5 FTSW indicates 50 percent of fraction of transpirable soil water which is considered as mild drought stress treatment. A transcript is considered as up-regulated, if log2-ratio >0.585 and down-regulated if log2-ratio <-0.585, and a 0.585≥log2-ratio≥-0.585 is considered as no change. 10: IR77298-14-1-2-B-10, 13: IR77298-14-1-2-B-13, 11: IR77298-5-6-B-11, and 18: IR77298-5-6-B-18. [file 1471-2229-11-174-S11.XLS]

## Sheet: TF_gene_members
Additional file 11. Gene expression profiles related to transcription factors in roots of rice genotypes under two drought stress treatments,
		Gene_ID	Family	Gene expression values ( Log2 ratio)											Expression direction										Genbank id	description (TIGR)
				0.2FTSW					0.5FTSW						0.2FTSW					0.5FTSW
				IR64	10	13	11	18	IR64	10	13	11	18		IR64	10	13	11	18	IR64	10	13	11	18
	A) Genes commonly up-regulated in all rice genotyptes in each and over drought stress treatments:
		LOC_Os03g42290	ABI3VP1	4.904	3.632	2.754	2.65	2.035	1.11	0.665	2.717	1.35	0.569		1	1	1	1	1	1	1	1	1		AK100451	B3 DNA binding domain containing protein
		LOC_Os07g17230	ABI3VP1	1.857	2.437	1.723	2.122	1.612	0.681	1.431	1.053	1.08	0.816		1	1	1	1	1	1	1	1	1	1		disease resistance protein
		LOC_Os11g09160	ABI3VP1	2.017	3.234	2.91	2.896	2.372	0.481	1.995	1.815	1.73	1.923		1	1	1	1	1		1	1	1	1	AK067571	B3 DNA binding domain containing protein
		LOC_Os12g06080	ABI3VP1	1.767	1.466	1.822	1.613	1.822	1.725	1.151	1.799	1.668	1.529		1	1	1	1	1	1	1	1	1	1	AK110593	expressed protein
		LOC_Os01g04020	AP2-EREBP	1.737	2.114	1.918	1.473	1.768	-0.669	0.393	0.422	-0.03	0.272		1	1	1	1	1	-1					AK062063	pathogenesis-related genes transcriptional activator PTI6
		LOC_Os01g07120	AP2-EREBP	1.082	1.644	1.552	1.39	0.984	0.809	1.611	1.42	1.144	1.537		1	1	1	1	1	1	1	1	1	1	AK121956	dehydration-responsive element-binding protein 2A
		LOC_Os01g59780	AP2-EREBP	2.66	2.357	3.039	2.338	2.096	1.708	1.234	1.328	2.862	1.228		1	1	1	1	1	1	1	1	1	1		protein BABY BOOM 1, X-hyb=LOC_Os11g03540
		LOC_Os01g64790	AP2-EREBP	2.143	2.459	2.616	2.809	2.676	1.23	1.723	1.103	2.64	1.959		1	1	1	1	1	1	1	1	1	1		AP2 domain containing protein
		LOC_Os02g52670	AP2-EREBP	1.546	1.412	1.17	0.934	0.69	1.533	2.245	0.79	1.949	1.107		1	1	1	1	1	1	1	1	1	1	AK107146	ethylene-responsive element binding protein 2
		LOC_Os02g54160	AP2-EREBP	1.109	1.23	1.31	1.202	1.163	0.29	0.949	1.255	0.852	0.904		1	1	1	1	1		1	1	1	1	AK064027	ethylene response element binding protein
		LOC_Os03g19900	AP2-EREBP	1.269	1.117	1.518	2.266	1.999	1.537	1.964	0.497	2.975	2.363		1	1	1	1	1	1	1		1	1	AK109839	AP2 domain containing protein
		LOC_Os03g60120	AP2-EREBP	2.536	2.497	2.433	2.078	2.229	0.676	2.13	1.957	1.635	1.998		1	1	1	1	1	1	1	1	1	1	AK066670	DNA binding protein
		LOC_Os04g34970	AP2-EREBP	2.487	2.905	2.385	2.611	3.217	2.325	2.574	2.951	2.743	2.575		1	1	1	1	1	1	1	1	1	1		AP2 domain containing protein
		LOC_Os04g46440	AP2-EREBP	2.515	0.853	1.439	1.567	1.224	2.655	2.347	2.202	2.454	2.143		1	1	1	1	1	1	1	1	1	1	AK108473	dehydration-responsive element-binding protein 1C
		LOC_Os05g49700	AP2-EREBP	7.277	8.076	6.023	8.913	8.127	7.416	8.39	7.616	8.369	8.55		1	1	1	1	1	1	1	1	1	1		DNA binding protein
		LOC_Os09g13940	AP2-EREBP	0.942	1.113	1.085	0.777	0.587	0.383	0.578	0.665	0.228	0.287		1	1	1	1	1			1			AK100575	AP2 domain containing protein
		LOC_Os08g45110	AP2-EREBP	5.019	4.911	4.905	3.196	4.131	3.725	5.309	6.237	6.317	6.044		1	1	1	1	1	1	1	1	1	1	AK108143	dehydration-responsive element-binding protein 2D
		LOC_Os01g54990	ARF	1.095	1.709	1.33	1.621	1.38	-0.195	1.121	0.651	0.441	0.493		1	1	1	1	1		1	1			AK072330	auxin response factor 4
		LOC_Os01g48060	ARF	2.969	3.01	2.976	2.663	2.998	1.537	2.62	2.211	2.106	2.199		1	1	1	1	1	1	1	1	1	1	AK103776	auxin response factor 3
		LOC_Os04g43910	ARF	2.315	2.545	2.11	2.015	2.08	0.21	1.45	1.153	0.746	0.723		1	1	1	1	1		1	1	1	1	AK100795	auxin response factor 16
		LOC_Os04g57610	ARF	2.255	1.296	2.407	1.017	1.371	1.34	0.603	1.382	0.923	0.971		1	1	1	1	1	1	1	1	1	1	AK071455	auxin response factor 8
		LOC_Os05g48870	ARF	1.652	1.993	1.616	1.314	1.572	0.885	1.222	0.999	0.825	0.926		1	1	1	1	1	1	1	1	1	1	AK062170	auxin response factor 4
		LOC_Os05g43920	ARF	2.503	2.604	2.401	2.099	2.265	0.926	1.674	1.039	1.174	1.178		1	1	1	1	1	1	1	1	1	1	AK067927	auxin response factor 4
		LOC_Os06g46410	ARF	1.243	1.051	0.94	0.653	1.073	0.713	0.764	0.594	0.811	0.919		1	1	1	1	1	1	1	1	1	1	AK103280	auxin response factor 6
		LOC_Os12g29520	ARF	0.757	1.259	0.799	1.097	1.026	-0.006	0.905	0.319	0.418	0.637		1	1	1	1	1		1			1	AK067061	auxin response factor 2
		LOC_Os12g41950	ARF	1.823	2.065	2.221	2.085	2.272	1.98	2.196	2.187	2.01	2.049		1	1	1	1	1	1	1	1	1	1	AK121703	auxin response factor 6
		LOC_Os02g48370	ARID	3.917	4.045	3.34	4.2	2.394	-0.498	1.153	2.122	-0.159	-0.84		1	1	1	1	1		1	1		-1	AK107036	DNA-binding protein
		LOC_Os06g08440	ARR-B	1.082	1.385	0.982	1.367	1.285	1.746	1.599	1.276	1.92	1.838		1	1	1	1	1	1	1	1	1	1	AK101165	two-component response regulator ARR1
		LOC_Os05g44810	AUX/IAA	1.138	1.404	2.968	2.006	1.767	1.524	1.913	2.655	1.974	1.808		1	1	1	1	1	1	1	1	1	1	AK071192	OsIAA18 - Auxin-responsive Aux/IAA gene family member
		LOC_Os10g02584	BBR/BPC	1.745	1.99	1.555	1.222	1.72	0.937	1.751	1.092	1.611	1.764		1	1	1	1	1	1	1	1	1	1		GAGA-binding protein
		LOC_Os01g01840	bHLH	1.538	0.698	1.37	1.81	1.049	-0.427	-0.633	-0.255	0.104	0.461		1	1	1	1	1		-1					helix-loop-helix DNA-binding domain containing protein
		LOC_Os01g06640	bHLH	1.846	3.319	1.141	2.243	2.575	2.209	4.008	2.257	3.228	3.799		1	1	1	1	1	1	1	1	1	1	AK106292	DNA binding protein
		LOC_Os01g70310	bHLH	4.827	2.306	5.281	2.859	2.217	3.638	2.051	4.656	3.015	2.247		1	1	1	1	1	1	1	1	1	1	AK102594	inducer of CBF expression 2
		LOC_Os02g49480	bHLH	3.681	2.416	2.456	3.777	1.169	2.763	1.642	2.35	2.936	2.318		1	1	1	1	1	1	1	1	1	1	AK068228	transcription factor BIM1
		LOC_Os02g55250	bHLH	0.938	1.634	1.772	1.253	2.308	1.248	2.28	1.299	2.505	1.938		1	1	1	1	1	1	1	1	1	1		BHLH transcription factor
		LOC_Os03g12940	bHLH	3.024	3.637	2.807	3.589	3.15	2.402	1.912	2.08	2.211	2.056		1	1	1	1	1	1	1	1	1	1	AK242003	helix-loop-helix DNA-binding domain containing protein
		LOC_Os03g42100	bHLH	1.454	2.101	3.249	2.162	2.442	0.167	0.234	0.419	-0.926	-0.385		1	1	1	1	1				-1			DNA binding protein
		LOC_Os03g51580	bHLH	2.588	1.782	1.58	2.347	1.66	2.34	1.866	1.301	1.911	1.978		1	1	1	1	1	1	1	1	1	1	AK120539	symbiotic ammonium transporter
		LOC_Os03g59670	bHLH	2.302	3.199	2.28	2.301	2.526	1.793	2.86	1.946	2.671	2.572		1	1	1	1	1	1	1	1	1	1		DNA binding protein
		LOC_Os05g50900	bHLH	0.957	1.387	0.598	1.389	1.411	0.438	0.757	0.438	0.941	0.912		1	1	1	1	1		1		1	1		helix-loop-helix DNA-binding domain containing protein
		LOC_Os08g38080	bHLH	3.336	3.909	3.441	3.828	2.75	1.311	2.966	3.402	3.688	3.367		1	1	1	1	1	1	1	1	1	1		BHLH transcription factor
		LOC_Os08g37290	bHLH	1.242	0.741	1.053	1.169	0.932	-0.528	-0.278	0.436	0.563	-0.052		1	1	1	1	1							DNA binding protein
		LOC_Os09g24490	bHLH	1.406	1.421	1.5	0.808	1.274	0.632	0.903	0.809	0.918	0.99		1	1	1	1	1	1	1	1	1	1		helix-loop-helix DNA-binding domain containing protein
		LOC_Os09g29830	bHLH	1.464	1.175	1.955	1.574	0.938	0.834	0.515	0.82	0.769	0.401		1	1	1	1	1	1		1	1		AK121418	DNA binding protein
		LOC_Os11g38870	bHLH	1.772	2.678	1.898	2.002	1.755	2.165	2.891	1.636	2.979	2.931		1	1	1	1	1	1	1	1	1	1	AK068017	amelogenin precursor like protein
		LOC_Os12g40630	bHLH	2.052	1.474	1.376	1.723	2.492	-0.641	0.711	0.415	0.398	2.017		1	1	1	1	1	-1	1			1		helix-loop-helix DNA-binding domain containing protein
		LOC_Os01g46970	bZIP	1.551	0.899	1.658	1.078	1.362	1.008	1.512	1.948	1.997	2.26		1	1	1	1	1	1	1	1	1	1	AK121925	G-box-binding factor 1
		LOC_Os01g64730	bZIP	3.608	4.155	3.816	3.355	3.557	2.837	4.111	3.606	3.309	3.618		1	1	1	1	1	1	1	1	1	1	AK067919	G-box-binding factor 4(bZIP14)
		LOC_Os02g52780	bZIP	0.855	0.757	0.941	0.666	0.658	1.06	1.464	1.424	1.654	1.665		1	1	1	1	1	1	1	1	1	1	AK072062	bZIP transcription factor ABI5
		LOC_Os03g03550	bZIP	1.97	1.268	3.032	1.385	0.722	1.108	0.567	2.375	2.487	1.138		1	1	1	1	1	1		1	1	1		DNA binding protein
		LOC_Os03g20650	bZIP	0.722	1.582	0.863	2.196	1.093	-0.12	-0.282	-0.062	-0.437	-0.631		1	1	1	1	1					-1		BZIP transcription factor AtbZIP12
		LOC_Os03g59460	bZIP	2.002	1.95	2.765	1.556	1.33	0.027	1.216	-0.028	1.718	1.496		1	1	1	1	1		1		1	1	AK102250	DNA-binding protein EMBP-1
		LOC_Os05g41070	bZIP	0.911	0.685	0.646	0.594	0.95	0.561	0.414	0.315	0.426	0.724		1	1	1	1	1					1	AK063398	bZIP transcription factor
		LOC_Os05g49420	bZIP	1.323	1.383	1.256	0.585	0.945	1.081	1.484	1.263	1.68	2.003		1	1	1	1	1	1	1	1	1	1	AK065440	G-box-binding factor 3
		LOC_Os06g10880	bZIP	5.811	6.291	5.245	5.105	5.977	5.355	5.837	5.011	5.097	5.71		1	1	1	1	1	1	1	1	1	1	AK105312	bZIP transcription factor family protein
		LOC_Os07g10890	bZIP	0.876	0.925	0.639	0.727	0.93	0.266	0.582	0.201	0.412	0.714		1	1	1	1	1					1		DNA-binding protein EMBP-1
		LOC_Os08g36790	bZIP	3.954	4.82	3.884	3.413	3.211	1.905	3.922	3.498	3.433	3.504		1	1	1	1	1	1	1	1	1	1	AK062347	bZIP transcription factor ABI5
		LOC_Os09g13570	bZIP	0.924	1.126	0.99	0.901	1.12	1.547	1.873	0.913	2.382	2.663		1	1	1	1	1	1	1	1	1	1	AK064903	ocs element-binding factor 1
		LOC_Os09g28310	bZIP	1.064	0.893	1.216	1.33	1.181	1.567	1.308	1.452	1.31	1.588		1	1	1	1	1	1	1	1	1	1	AK065873	bZIP transcription factor
		LOC_Os09g34060	bZIP	1.037	1.226	0.991	0.667	1.157	0.127	1.059	0.597	0.899	0.808		1	1	1	1	1		1	1	1	1	AK102795	transcription factor RF2a
		LOC_Os11g05640	bZIP	3.3	3.799	4.261	4.254	3.692	1.901	3.161	3.96	3.174	3.687		1	1	1	1	1	1	1	1	1	1		bZIP transcription factor family protein
		LOC_Os10g38820	bZIP	2.313	2.114	2.944	2.715	3.144	0.975	2.308	3.712	3.075	2.363		1	1	1	1	1	1	1	1	1	1	AK108607	transcription factor RF2a
		LOC_Os02g08150	C2C2-CO-like	3.709	5.044	2.819	2.241	4.58	2.489	4.482	3.144	2.298	3.927		1	1	1	1	1	1	1	1	1	1	AK109630	CONSTANS-like protein CO7
		LOC_Os02g49230	C2C2-CO-like	0.98	1.375	1.104	0.761	0.927	1.959	2.159	2.126	2.315	2.546		1	1	1	1	1	1	1	1	1	1	AK071630	zinc finger protein CONSTANS-LIKE 11
		LOC_Os06g16370	C2C2-CO-like	1.916	3.133	3.728	2.46	1.535	0.207	0.679	1.141	1.503	0.531		1	1	1	1	1		1	1	1		AK241018	zinc finger protein CONSTANS
		LOC_Os06g44450	C2C2-CO-like	1.318	1.725	1.193	1.206	1.778	0.377	1.209	0.23	1.215	1.252		1	1	1	1	1		1		1	1	AK243265	CONSTANS-like protein CO6
		LOC_Os08g42440	C2C2-CO-like	1.432	1.594	1.037	1.592	1.994	1.078	1.045	-0.09	0.867	1.186		1	1	1	1	1	1	1		1	1	AK099722	CCT motif family protein
		LOC_Os09g06464	C2C2-CO-like	1.882	2.265	2.913	1.356	1.855	-0.529	1.651	0.341	2.294	1.738		1	1	1	1	1		1		1	1	AK241570	zinc finger protein CONSTANS-LIKE 2
		LOC_Os09g33550	C2C2-CO-like	2.575	3.887	2.946	2.968	3.04	2.128	3.719	2.631	2.917	2.943		1	1	1	1	1	1	1	1	1	1	AK120589	zinc finger protein CONSTANS-LIKE 15
		LOC_Os02g47810	C2C2-Dof	1.628	1.816	1.115	1.455	1.846	1.669	1.513	0.655	1.439	1.377		1	1	1	1	1	1	1	1	1	1		dof domain, zinc finger family protein
		LOC_Os02g05510	C2C2-GATA	1.943	1.947	2.107	1.831	1.681	0.352	1.104	1.244	0.961	0.955		1	1	1	1	1		1	1	1	1	AK068931	GATA transcription factor 25
		LOC_Os02g12790	C2C2-GATA	1.72	1.864	1.628	1.494	1.403	0.567	0.759	-0.098	0.318	0.475		1	1	1	1	1		1				AK099607	GATA transcription factor 20
		LOC_Os03g61570	C2C2-GATA	1.691	1.207	1.505	1.356	1.601	0.477	0.892	0.985	0.753	1.092		1	1	1	1	1		1	1	1	1	AK064036	expressed protein
		LOC_Os05g44400	C2C2-GATA	1.454	0.897	1.91	1.949	2.53	1.02	1.472	1.084	2.131	1.49		1	1	1	1	1	1	1	1	1	1		GATA transcription factor 13
		LOC_Os06g37450	C2C2-GATA	1.18	1.145	1.279	1.229	1.156	0.258	0.193	-0.21	-0.014	0.235		1	1	1	1	1						AK068715	GATA zinc finger family protein
		LOC_Os12g42970	C2C2-GATA	1.315	1.326	1.055	1.338	1.456	0.912	1.409	0.908	1.426	1.617		1	1	1	1	1	1	1	1	1	1	AK101421	GATA zinc finger family protein
		LOC_Os01g68160	C2H2	2.126	2.148	1.943	1.745	1.171	2.25	2.02	1.814	2.286	2.062		1	1	1	1	1	1	1	1	1	1	AK069641	histone deacetylase 2b
		LOC_Os02g35460	C2H2	1.824	2.152	2.651	1.443	1.998	0.406	1.019	1.01	1.249	0.634		1	1	1	1	1		1	1	1	1		conserved hypothetical protein
		LOC_Os02g36360	C2H2	1.26	1.496	1.38	1.014	1.049	0.311	1.02	0.86	0.72	0.669		1	1	1	1	1		1	1	1	1	AK071320	zinc finger, C2H2 type family protein
		LOC_Os03g05480	C2H2	1.407	1.269	1.397	1.439	1.366	0.907	0.45	0.337	0.6	0.604		1	1	1	1	1	1			1	1	AK068803	zinc finger, C2H2 type family protein
		LOC_Os05g51830	C2H2	1.266	1.367	1.334	1.407	0.994	0.661	1.002	1.632	1.386	1.308		1	1	1	1	1	1	1	1	1	1	AK072845	histone deacetylase 2b
		LOC_Os07g39310	C2H2	2.29	3.101	2.821	2.72	2.409	0.322	0.96	1.26	1.431	1.072		1	1	1	1	1		1	1	1	1	AK063137	zinc finger, C2H2 type family protein
		LOC_Os08g37920	C2H2	0.912	1.282	0.809	1.19	0.951	0.866	1.191	0.051	0.841	0.751		1	1	1	1	1	1	1		1	1	AK069097	zinc finger, C2H2 type family protein
		LOC_Os09g38610	C2H2	1.946	1.375	1.842	1.854	2.387	2.661	3.095	1.755	4.186	4.78		1	1	1	1	1	1	1	1	1	1		zinc finger protein 2
		LOC_Os12g38960	C2H2	1.108	2.51	2.249	1.718	1.519	0.733	1.456	1.038	1.183	1.312		1	1	1	1	1	1	1	1	1	1	AK102141	zinc finger, C2H2 type family protein
		LOC_Os01g09620	C3H	2.034	2.213	1.892	1.036	1.919	0.767	1.189	0.905	0.27	0.889		1	1	1	1	1	1	1	1		1	AK100770	nucleic acid binding protein
		LOC_Os01g39100	C3H	1.331	1.652	1.003	1.194	1.07	0.197	0.515	0.713	0.527	1.021		1	1	1	1	1			1		1	AK242049	zinc finger C-x8-C-x5-C-x3-H type family protein
		LOC_Os01g53650	C3H	8.749	9.106	9.329	8.545	9.564	4.821	7.937	8.943	5.452	7.36		1	1	1	1	1	1	1	1	1	1	AK110661	nucleic acid binding protein
		LOC_Os02g06584	C3H	1.551	1.799	1.842	1.953	1.187	0.842	0.765	0.62	0.977	0.834		1	1	1	1	1	1	1	1	1	1	AK122103	zinc finger C-x8-C-x5-C-x3-H type family protein
		LOC_Os02g19804	C3H	0.72	0.815	0.593	0.683	0.83	0.3	0.429	-0.068	0.282	0.307		1	1	1	1	1						AK106298	RING finger protein 113A
		LOC_Os02g55000	C3H	1.555	1.62	1.945	1.511	1.229	0.986	1.025	1.141	0.723	0.793		1	1	1	1	1	1	1	1	1	1	AK070242	zinc finger CCCH-type with G patch domain protein
		LOC_Os04g32340	C3H	1.392	1.314	1.071	1.057	0.795	0.995	0.769	0.166	0.972	0.631		1	1	1	1	1	1	1		1	1	AK111819	RNA recognition motif family protein
		LOC_Os04g57600	C3H	0.917	0.756	0.617	1.017	1.073	0.197	0.131	-0.242	0.309	0.407		1	1	1	1	1						AK070857	zinc finger C-x8-C-x5-C-x3-H type family protein
		LOC_Os05g10670	C3H	2.026	1.461	1.819	1.191	1.606	0.783	1.124	1.229	0.819	1.154		1	1	1	1	1	1	1	1	1	1	AK063896	zinc finger C-x8-C-x5-C-x3-H type family protein
		LOC_Os05g50080	C3H	1.171	0.657	0.942	1.007	1.165	0.248	0.847	0.84	0.082	0.259		1	1	1	1	1		1	1			AK106354	nucleic acid binding f
		LOC_Os06g41384	C3H	1.214	1.279	1.34	1.111	1.379	0.173	0.797	0.646	0.382	0.51		1	1	1	1	1		1	1			AK103787	zinc finger C-x8-C-x5-C-x3-H type family protein
		LOC_Os08g38370	C3H	1.359	2.405	1.549	0.97	0.76	0.077	0.423	0.666	0.57	-0.041		1	1	1	1	1			1				zinc finger C-x8-C-x5-C-x3-H type family protein
		LOC_Os08g04170	C3H	2.926	2.249	2.684	2.537	3.274	0.796	1.543	1.444	2.246	0.962		1	1	1	1	1	1	1	1	1	1	AK100455	zinc finger C-x8-C-x5-C-x3-H type family protein
		LOC_Os09g31482	C3H	1.875	1.594	1.822	1.072	1.284	0.629	0.397	0.683	0.211	0.632		1	1	1	1	1	1		1		1	AK099481	splicing factor U2af 38 kDa subunit
		LOC_Os01g01290	CCAAT	2.779	3.726	5.06	3.104	2.373	1.224	0.26	1.656	1.894	0.913		1	1	1	1	1	1		1	1	1	AK242226	histone-like transcription factor and archaeal histone family protein
		LOC_Os03g29760	CCAAT	1.059	1.17	0.64	1.233	1.086	-0.662	0.332	0.245	0.408	0.686		1	1	1	1	1	-1				1	AK071595	nuclear transcription factor Y subunit A-8
		LOC_Os03g48970	CCAAT	1.658	2.342	1.668	1.438	1.64	1.471	2.519	2.247	2.25	2.581		1	1	1	1	1	1	1	1	1	1	AK069854	nuclear transcription factor Y subunit A-1
		LOC_Os03g63530	CCAAT	2.791	3.598	2.336	2.433	2.949	1.696	2.868	1.355	1.795	2.244		1	1	1	1	1	1	1	1	1	1	AK103607	histone-like transcription factor and archaeal histone family protein
		LOC_Os01g50960	Coactivator p15	1.382	1.326	1.277	1.338	1.286	0.743	1.061	1.16	0.942	0.828		1	1	1	1	1	1	1	1	1	1	AK059936	RNA polymerase II transcriptional coactivator KELP
		LOC_Os02g34830	Coactivator p15	2.612	3.071	2.558	2.482	2.292	2.185	2.664	1.966	2.633	2.509		1	1	1	1	1	1	1	1	1	1		osmosis responsive factor
		LOC_Os05g43380	CPP	1.345	1.697	1.318	1.169	1.251	0.888	1.683	1.014	1.09	1.43		1	1	1	1	1	1	1	1	1	1	AK108053	CXC domain containing TSO1-like protein 1
		LOC_Os12g41210	CPP	0.84	0.86	0.733	1.021	1.003	0.355	0.45	0.134	0.264	0.494		1	1	1	1	1						AK108664	tesmin/TSO1-like CXC domain containing protein
		LOC_Os05g04360	DBP	0.974	0.723	0.692	0.849	1.09	0.828	1.089	0.772	1.506	1.546		1	1	1	1	1	1	1	1	1	1	AK067074	protein phosphatase 2C homolog 2
		LOC_Os02g35100	DDT	1.421	1.82	2.959	1.653	1.408	1.021	1.281	2.41	1.924	1.777		1	1	1	1	1	1	1	1	1	1	AK067393	DDT domain containing protein
		LOC_Os04g35880	DDT	1.754	1.613	2.824	1.902	0.958	1.518	1.258	1.537	2.118	1.508		1	1	1	1	1	1	1	1	1	1	AK101745	retrotransposon protein, unclassified
		LOC_Os01g48700	E2F-DP	1.114	1.362	1.034	1.3	1.032	0.633	0.158	-0.072	0.077	-0.017		1	1	1	1	1	1					AK111611	transcription factor Dp-2
		LOC_Os04g33950	E2F-DP	2.06	1.879	1.037	1.498	1.376	1.186	1.45	0.619	1.669	1.584		1	1	1	1	1	1	1	1	1	1	AK067581	transcription factor E2F3
		LOC_Os02g36510	EIL	2.888	3.319	2.79	2.723	3.115	1.337	3.117	2.941	3.012	2.954		1	1	1	1	1	1	1	1	1	1	AK108451	ETHYLENE-INSENSITIVE3-like 4 protein
		LOC_Os03g20790	EIL	1.068	1.281	1.339	1.03	1.26	0.588	1.025	0.343	0.651	0.943		1	1	1	1	1	1	1		1	1	AK060826	ETHYLENE-INSENSITIVE3-like 1 protein
		LOC_Os04g38400	EIL	3.915	5.263	4.478	4.021	4.54	2.137	4.68	4.254	3.227	3.635		1	1	1	1	1	1	1	1	1	1		ETHYLENE-INSENSITIVE3-like 4 protein
		LOC_Os07g12210	EIL	1.807	2.215	1.295	1.727	1.567	0.843	1.164	0.584	1.065	1.573		1	1	1	1	1	1	1		1	1		conserved hypothetical protein
		LOC_Os01g16660	FAR1	2.878	3.791	2.647	2.578	1.993	0.829	2.415	3.183	1.186	1.615		1	1	1	1	1	1	1	1	1	1		transposon protein, unclassified
		LOC_Os02g34590	FAR1	1.399	0.887	1.538	0.865	0.635	0.486	0.794	0.342	0.946	0.957		1	1	1	1	1		1		1	1	AK102807	transposon protein, unclassified
		LOC_Os02g39520	FAR1	1.39	1.329	1.804	2.099	2.439	0.722	0.886	0.513	1.06	1.002		1	1	1	1	1	1	1		1	1	AK119319	transposon protein, unclassified
		LOC_Os04g34430	FAR1	1.22	1.299	1.152	1.1	1.036	0.259	0.781	0.454	0.703	0.523		1	1	1	1	1		1		1		AK072998	transposon protein, unclassified
		LOC_Os04g40060	FAR1	0.792	0.983	0.859	0.87	0.961	0.548	0.543	0.272	0.607	0.612		1	1	1	1	1				1	1	AK101478	transposon protein, unclassified
		LOC_Os04g52560	FAR1	1.406	0.711	1.053	1.579	0.627	0.167	0.459	0.749	1.403	0.61		1	1	1	1	1			1	1	1	AK072027	transposon protein, unclassified
		LOC_Os06g49550	FAR1	1.561	1.424	1.297	0.852	1.558	0.304	1.055	1.296	0.685	-0.023		1	1	1	1	1		1	1	1		AK108588	transposon protein, unclassified
		LOC_Os07g42400	FAR1	1.229	1.069	0.866	0.885	0.642	0.56	0.27	0.201	0.193	0.196		1	1	1	1	1						AK066317	transposon protein, unclassified
		LOC_Os09g27390	FAR1	0.7	1.371	1.602	1.718	1.029	-0.092	0.362	0.34	-0.021	-0.032		1	1	1	1	1							transposon protein, unclassified
		LOC_Os05g46780	FHA	1.294	1.454	1.397	1.107	1.067	0.531	0.894	0.578	0.68	0.862		1	1	1	1	1		1		1	1		smad nuclear-interacting protein 1
		LOC_Os05g46860	FHA	1.002	0.932	0.753	0.953	0.668	0.31	0.144	-0.04	-0.099	0.168		1	1	1	1	1							smad nuclear-interacting protein 1, X-hyb=LOC_Os05g46780
		LOC_Os08g41710	FHA	0.635	0.736	1.015	0.826	0.763	0.3	0.241	0.305	0.06	0.109		1	1	1	1	1						AK065800	transcriptional activator FHA1
		LOC_Os10g34580	FHA	2.459	2.878	2.492	2.866	2.327	0.64	0.761	0.723	0.579	0.416		1	1	1	1	1	1	1	1			AK069561	FHA domain containing protein
		LOC_Os11g27530	FHA	1.272	1.31	1.392	0.992	1.378	-0.042	0.635	0.32	0.063	0.219		1	1	1	1	1		1				AK064625	FHA domain containing protein
		LOC_Os01g74020	G2-like	4.651	4.246	4.872	5.776	3.63	5.456	5.296	5.136	6.539	5.188		1	1	1	1	1	1	1	1	1	1		ARR1 protein-like
		LOC_Os02g07770	G2-like	1.301	0.901	0.725	0.651	1.247	0.225	0.714	-0.196	1.072	1		1	1	1	1	1		1		1	1		APL
		LOC_Os05g41240	G2-like	0.983	1.234	1.244	1.556	1.311	1.149	0.748	0.656	1.239	1.418		1	1	1	1	1	1	1	1	1	1	AK069306	MYB transcription factor
		LOC_Os05g34110	G2-like	1.497	1.122	1.04	0.929	0.647	1.249	0.645	0.415	1.026	0.717		1	1	1	1	1	1	1		1	1		myb-like DNA-binding domain, SHAQKYF class family protein
		LOC_Os06g40710	G2-like	2.21	3.168	3.373	2.031	2.114	1.551	3.047	2.88	2.473	2.669		1	1	1	1	1	1	1	1	1	1	AK071731	MYB-CC type transfactor
		LOC_Os08g25820	G2-like	1.168	1.255	1.293	1.516	1.939	1.588	1.913	1.344	2.061	2.074		1	1	1	1	1	1	1	1	1	1		MYB-CC type transfactor
		LOC_Os03g50110	GeBP	0.97	1.027	0.625	0.713	1.038	-0.09	0.651	0.162	0.351	0.613		1	1	1	1	1		1			1	AK063654	expressed protein
		LOC_Os02g56219	GNAT	3.835	4.86	3.836	3.631	5.036	1.433	3.122	2.65	2.695	3.766		1	1	1	1	1	1	1	1	1	1	AK072745	N-acetyltransferase
		LOC_Os03g10810	GNAT	1.465	1.937	1.244	1.325	2.51	3.38	3.531	1.832	3.601	3.561		1	1	1	1	1	1	1	1	1	1		HLS1
		LOC_Os02g53260	GNAT	1.009	1.252	1.145	1.466	1.247	-0.12	0.525	0.42	0.81	0.453		1	1	1	1	1				1		AK071492	N-acetyltransferase
		LOC_Os03g09860	GNAT	2.488	2.91	1.835	2.28	1.638	0.755	1.733	2.402	1.845	1.63		1	1	1	1	1	1	1	1	1	1	AK103687	N-acetyltransferase
		LOC_Os04g40840	GNAT	0.989	1.049	1.055	1.295	1.17	0.1	0.211	-0.03	-0.289	0.02		1	1	1	1	1						AK122179	histone acetyltransferase ELP3
		LOC_Os04g39140	GNAT	0.897	1.335	1.375	1.361	1.25	0.169	1.326	0.765	1.129	1.093		1	1	1	1	1		1	1	1	1	AK105909	acetyltransferase, GNAT family protein
		LOC_Os07g16130	GNAT	0.896	1.213	0.707	0.825	1.011	0.599	1.139	0.398	0.889	1.054		1	1	1	1	1	1	1		1	1	AK066403	histone acetyltransferase HPA2 and related acetyltransferases
		LOC_Os03g31880	GRAS	1.24	2.08	1.68	0.821	1.983	0.166	2.278	1.618	1.535	1.914		1	1	1	1	1		1	1	1	1		SHR
		LOC_Os03g48450	GRAS	3.121	3.287	4.394	3.154	2.55	1.418	1.455	2.484	1.915	1.363		1	1	1	1	1	1	1	1	1	1	AK101451	DELLA protein RGL1
		LOC_Os11g04400	GRAS	4.991	5.072	4.609	4.606	4.653	1.49	5.037	4.791	5.523	4.634		1	1	1	1	1	1	1	1	1	1	AK073051	scarecrow-like protein
		LOC_Os11g04570	GRAS	2.29	1.461	2.222	1.835	1.698	1.498	0.446	1.484	0.602	0.402		1	1	1	1	1	1		1	1		AK242794	GRAS family transcription factor containing protein
		LOC_Os12g04370	GRAS	1.648	1.793	2.791	2.191	2.338	-1.469	2.298	0.401	0.638	1.366		1	1	1	1	1	-1	1		1	1		GRAS family transcription factor containing protein
		LOC_Os02g47280	GRF	3.136	3.505	1.144	1.84	2.444	2.339	3.165	1.635	1.177	1.528		1	1	1	1	1	1	1	1	1	1	AK063983	growth-regulating factor
		LOC_Os06g02560	GRF	1.059	0.88	0.781	1.296	1.454	0.285	0.981	0.661	0.793	0.849		1	1	1	1	1		1	1	1	1	AK103508	growth-regulating factor
		LOC_Os02g35770	HB	1.981	2.53	1.896	1.656	1.782	1.901	2.962	1.621	2.675	2.912		1	1	1	1	1	1	1	1	1	1	AK064118	homeobox protein
		LOC_Os02g43330	HB	2.646	3.157	2.893	2.815	3.473	3.899	3.808	3.524	3.723	3.485		1	1	1	1	1	1	1	1	1	1	AK063685	homeobox-leucine zipper protein ATHB-6
		LOC_Os03g12860	HB	1.598	1.183	0.698	0.596	1.557	-0.104	0.852	0.684	1.02	1.491		1	1	1	1	1		1	1	1	1		homeobox-leucine zipper protein HAT22, X-hyb=LOC_Os04g46350
		LOC_Os03g55990	HB	1.628	1.196	1.127	1.03	1.171	1.514	1.312	-0.054	1.437	1.702		1	1	1	1	1	1	1		1	1	AK100250	homeobox domain containing protein
		LOC_Os03g43930	HB	1.02	0.794	1.236	0.767	0.99	1.044	0.308	1.037	0.695	0.874		1	1	1	1	1	1		1	1	1	AK060584	class III HD-Zip protein 4
		LOC_Os04g45810	HB	4.399	4.645	4.156	4.539	4.528	4.478	4.889	4.533	4.904	4.787		1	1	1	1	1	1	1	1	1	1	AK109177	homeodomain-leucine zipper transcription factor TaHDZipI-1
		LOC_Os06g39906	HB	2.788	3.013	2.928	2.509	2.246	2.115	2.444	2.284	1.941	1.662		1	1	1	1	1	1	1	1	1	1	AK071330	OCP3
		LOC_Os08g19590	HB	2.186	1.546	1.881	2.264	1.98	1.113	0.147	0.81	0.489	0.597		1	1	1	1	1	1		1		1	AK100441	OCL3 protein
		LOC_Os09g35910	HB	1.686	1.507	1.599	1.394	1.241	0.933	1.398	1.423	1.616	1.547		1	1	1	1	1	1	1	1	1	1	AK059755	homeodomain-leucine zipper transcription factor TaHDZipI-1
		LOC_Os10g39720	HB	1.672	1.707	1.142	1.268	1.877	-0.057	1.072	1.358	0.955	1.417		1	1	1	1	1		1	1	1	1		homeobox-leucine zipper protein HAT22, X-hyb=LOC_Os10g41230
		LOC_Os10g41230	HB	2.326	2.566	2.099	1.698	2.364	1.243	2.407	1.312	1.761	1.942		1	1	1	1	1	1	1	1	1	1	AK065404	homeobox-leucine zipper protein HAT1
		LOC_Os11g06020	HB	1.938	1.457	1.459	1.104	1.858	1.746	1.548	1.284	1.882	1.962		1	1	1	1	1	1	1	1	1	1		BEL1-like homeodomain transcription factor
		LOC_Os01g47600	HMG	0.785	1.095	1.056	0.841	0.673	-0.225	-0.114	-0.04	-0.425	-0.73		1	1	1	1	1					-1	AK064663	HMG1/2-like protein
		LOC_Os02g44930	HMG	2.535	2.196	2.813	2.377	2.003	1.761	1.476	2.759	1.696	1.782		1	1	1	1	1	1	1	1	1	1	AK242556	HMG1/2-like protein
		LOC_Os05g08970	HMG	4.504	5.452	4.925	5.228	4.896	2.127	3.385	3.937	3.24	3.039		1	1	1	1	1	1	1	1	1	1	AK102592	structure-specific recognition protein 1
		LOC_Os01g43590	HSF	1.469	1.274	2.306	3.147	3.456	1.923	2.873	4.908	3.134	3.02		1	1	1	1	1	1	1	1	1	1	AK069479	heat shock factor protein HSF8
		LOC_Os01g39020	HSF	7.578	8.171	7.119	6.515	7.534	5.253	7.506	6.921	6.543	7.236		1	1	1	1	1	1	1	1	1	1	AK064271	heat shock factor protein HSF30
		LOC_Os01g53220	HSF	6.946	6.905	6.808	6.446	6.369	7.135	6.596	6.406	6.264	6.286		1	1	1	1	1	1	1	1	1	1	AK066316	heat shock factor protein HSF30
		LOC_Os02g13800	HSF	3.759	4.204	3.277	2.667	4.156	1.067	3.32	2.325	2.424	3.428		1	1	1	1	1	1	1	1	1	1	AK106488	heat shock factor protein 1
		LOC_Os02g32590	HSF	3.128	3.954	2.681	3.149	3.149	3.032	3.367	2.286	2.261	2.451		1	1	1	1	1	1	1	1	1	1	AK101934	heat shock factor protein 2
		LOC_Os06g35960	HSF	4.108	5.07	4.414	3.492	4.712	3.018	5.172	4.834	4.045	4.908		1	1	1	1	1	1	1	1	1	1	AK241254	heat shock factor protein 3
		LOC_Os07g08140	HSF	1.154	1.214	1.446	0.769	1.284	-0.015	0.919	0.796	0.73	1.044		1	1	1	1	1		1	1	1	1	AK101824	heat shock factor protein HSF30
		LOC_Os08g43334	HSF	2.815	3.007	2.599	1.855	2.829	1.531	2.146	1.302	0.956	1.615		1	1	1	1	1	1	1	1	1	1	AK101700	heat shock factor protein 7
		LOC_Os09g35790	HSF	2.196	1.865	1.641	0.732	1.403	0.415	1.126	1.164	0.367	0.961		1	1	1	1	1		1	1		1	AK106545	heat shock factor protein 7
		LOC_Os12g32620	LIM	2.302	2.427	2.651	1.238	1.838	1.487	1.618	2.637	0.768	1.306		1	1	1	1	1	1	1	1	1	1	AK058220	pollen-specific protein SF3
		LOC_Os02g57490	LOB	2.517	1.691	4.673	0.761	1.723	1.728	0.487	2.058	1.038	-0.078		1	1	1	1	1	1		1	1		AK064187	LOB domain protein 16
		LOC_Os03g57670	LOB	2.163	1.441	3.226	1.046	1.251	1.527	0.618	1.195	1.251	-0.224		1	1	1	1	1	1	1	1	1			LOB domain protein 25
		LOC_Os02g56880	LUG	2.565	2.168	3.386	2.347	2.154	1.432	1.207	2.473	1.474	1.51		1	1	1	1	1	1	1	1	1	1	AK063819	transcriptional corepressor LEUNIG
		LOC_Os03g64300	LUG	1.567	1.695	1.346	1.247	1.065	1.137	1.842	1.397	2.055	1.8		1	1	1	1	1	1	1	1	1	1	AK111575	transcriptional corepressor LEUNIG
		LOC_Os01g68560	MADS	2.93	2.694	3.745	3.882	3.454	1.851	3.21	2.741	3.581	3.085		1	1	1	1	1	1	1	1	1	1	AK110828	SRF-type transcription factor family protein
		LOC_Os06g30810	MADS	2.145	2.025	1.963	2.119	2.23	1.484	2.188	2.059	2.075	1.425		1	1	1	1	1	1	1	1	1	1		DNA binding protein
		LOC_Os12g10520	MADS	2.851	2.998	4.488	3.421	1.279	2.649	2.804	4.624	5.051	4.243		1	1	1	1	1	1	1	1	1	1		MADS-box transcription factor 33
		LOC_Os02g36780	mTERF	1.003	0.762	2.059	1.02	2.016	0.217	1.315	0.748	1.169	0.977		1	1	1	1	1		1	1	1	1		MTERF domain containing protein
		LOC_Os03g24590	mTERF	3.672	4.385	3.759	2.549	3.441	2.994	4.032	3.564	2.946	3.119		1	1	1	1	1	1	1	1	1	1		mTERF-like protein
		LOC_Os07g39430	mTERF	1.161	1.621	1.288	1.201	1.246	1.086	1.53	0.596	1.497	1.324		1	1	1	1	1	1	1	1	1	1	AK071674	mTERF family protein
		LOC_Os11g10000	mTERF	2.344	2.02	2.225	2.174	2.173	1.199	1.389	1.143	0.912	1.221		1	1	1	1	1	1	1	1	1	1	AK064170	mTERF family protein
		LOC_Os11g10040	mTERF	1.208	1.427	1.426	1.384	1.415	0.996	0.878	0.685	0.513	0.947		1	1	1	1	1	1	1	1		1	AK109707	mTERF family protein
		LOC_Os01g04930	MYB	0.79	1.016	0.876	0.982	0.925	0.55	0.104	0.18	0.232	0.383		1	1	1	1	1						AK067964	MYB-like transcription factor DIVARICATA
		LOC_Os01g50720	MYB	2.822	3.116	2.951	0.974	1.981	1.603	3.055	4.492	2.008	2.428		1	1	1	1	1	1	1	1	1	1	AK111782	myb-related protein Hv33
		LOC_Os02g36890	MYB	3.262	3.731	4.544	3.596	3.729	-0.147	0.555	2.626	0.438	-0.023		1	1	1	1	1			1				DNA binding protein
		LOC_Os02g40530	MYB	1.559	2.293	2.38	1.229	1.718	2.421	3.847	2.678	2.777	1.824		1	1	1	1	1	1	1	1	1	1	AK111807	MYB305
		LOC_Os02g49986	MYB	6.725	6.312	7.494	5.345	5.529	6.094	6.343	7.232	6.397	6.268		1	1	1	1	1	1	1	1	1	1	AK108709	odorant 1 protein
		LOC_Os03g04900	MYB	1.737	1.963	1.805	1.232	1.521	2.123	2.369	2.096	1.993	1.558		1	1	1	1	1	1	1	1	1	1		MYB305, X-hyb=LOC_Os04g42950
		LOC_Os03g26130	MYB	6.171	5.699	6.091	5.398	5.603	4.039	6.834	5.491	6.638	5.978		1	1	1	1	1	1	1	1	1	1		myb transcription factor MYB30
		LOC_Os04g42950	MYB	4.063	4.373	3.994	3.181	4.114	3.613	4.074	4.177	3.272	3.831		1	1	1	1	1	1	1	1	1	1	AK109620	DNA binding protein
		LOC_Os04g45060	MYB	2.208	2.56	2.631	2.122	2.665	0.403	1.97	1.184	2.134	1.992		1	1	1	1	1		1	1	1	1		MYB14, X-hyb=LOC_Os06g14670
		LOC_Os05g46610	MYB	2.575	3.972	2.162	2.34	3.058	0.144	3.369	3.792	2.242	2.834		1	1	1	1	1		1	1	1	1		myb-related protein Hv33
		LOC_Os06g06740	MYB	2.333	2.171	2.03	3.031	1.371	0.972	0.429	0.553	0.561	0.822		1	1	1	1	1	1				1	AK241812	myb protein
		LOC_Os06g14670	MYB	4.941	5.043	4.631	4.816	4.723	3.894	5.026	4.954	4.722	4.441		1	1	1	1	1	1	1	1	1	1	AK107483	odorant 1 protein
		LOC_Os07g37210	MYB	1.531	1.502	1.811	2.102	2.793	2.455	2.788	2.397	2.604	3.21		1	1	1	1	1	1	1	1	1	1		MYB transcription factor
		LOC_Os08g33150	MYB	4.685	5.42	3.765	4.006	4.895	4.278	5.177	4.445	4.678	5.233		1	1	1	1	1	1	1	1	1	1	AK242347	odorant 1 protein
		LOC_Os08g34960	MYB	0.945	1.563	1.411	0.949	1.159	0.278	0.911	0.411	0.959	0.969		1	1	1	1	1		1		1	1		myb-related protein Hv33
		LOC_Os01g09280	MYB-related	1.611	1.65	2.43	1.929	1.232	0.761	1.175	2.177	0.863	0.692		1	1	1	1	1	1	1	1	1	1	AK071611	myb-related transcription activator
		LOC_Os01g51154	MYB-related	1.121	1.956	1.02	1.336	1.469	-0.151	1.104	0.203	0.77	1.003		1	1	1	1	1		1		1	1		single myb histone 4
		LOC_Os02g57270	MYB-related	1.178	1.06	0.607	0.801	0.932	0.559	0.576	0.381	0.43	0.822		1	1	1	1	1					1	AK068473	initiator binding protein
		LOC_Os05g46330	MYB-related	1.023	0.856	0.679	0.818	0.965	0.525	0.703	0.791	0.454	0.555		1	1	1	1	1		1	1			AK071090	DNA methyltransferase 1-associated protein 1
		LOC_Os06g08290	MYB-related	1.157	1.056	1.322	0.865	1.058	0.497	0.859	0.407	0.695	0.674		1	1	1	1	1		1		1	1	AK241456	terminal acidic SANT 1
		LOC_Os08g06240	MYB-related	0.713	1.222	1.089	0.627	0.618	0.403	1.226	0.757	0.543	0.71		1	1	1	1	1		1	1		1	AK103973	dnajc2 protein
		LOC_Os12g41920	MYB-related	0.65	0.712	0.755	0.771	0.909	0.278	0.286	0.151	-0.046	0.212		1	1	1	1	1						AK100618	single myb histone 6
		LOC_Os01g09550	NAC	2.525	2.842	2.503	3.409	2.773	1.107	1.79	1.849	1.591	1.736		1	1	1	1	1	1	1	1	1	1	AK121339	ANAC075
		LOC_Os02g42970	NAC	2.32	2.123	3.436	2.512	2.765	0.83	2.18	2.571	3.059	2.477		1	1	1	1	1	1	1	1	1	1		NAC domain-containing protein 76, X-hyb=LOC_Os08g02300
		LOC_Os02g57650	NAC	1.209	1.308	1.224	1.02	1.348	0.84	1.154	0.974	1.103	1.217		1	1	1	1	1	1	1	1	1	1	AK062258	NAC domain-containing protein 78
		LOC_Os04g35660	NAC	3.866	4.845	2.39	1.766	3.823	2.771	3.162	2.57	2.046	2.881		1	1	1	1	1	1	1	1	1	1	AK243585	NAC domain-containing protein 18
		LOC_Os06g04090	NAC	3.658	3.445	4.593	2.893	3.29	2.258	3.916	5.275	3.865	4.171		1	1	1	1	1	1	1	1	1	1	AK119784	NAM protein
		LOC_Os07g09860	NAC	1.562	2.124	1.618	1.945	1.725	1.268	1.839	1.183	2.041	1.149		1	1	1	1	1	1	1	1	1	1		no apical meristem protein, X-hyb=LOC_Os07g09740
		LOC_Os08g44820	NAC	2.015	2.79	1.943	1.63	2.009	1.16	2.495	1.69	1.676	2.184		1	1	1	1	1	1	1	1	1	1	AK120773	no apical meristem protein
		LOC_Os10g27360	NAC	0.714	0.657	1.065	1.141	1.087	1.578	1.151	0.502	1.661	1.054		1	1	1	1	1	1	1		1	1	AK109904	no apical meristem protein
		LOC_Os11g05614	NAC	2.732	2.039	2.451	1.601	1.514	-0.077	0.445	1.743	-0.419	-0.953		1	1	1	1	1			1		-1	AK106277	NAC domain-containing protein 90
		LOC_Os01g10580	Orphans	1.665	1.864	2.066	1.105	1.547	0.214	1.652	0.58	0.844	0.654		1	1	1	1	1		1		1	1	AK242176	B-box zinc finger family protein
		LOC_Os01g34610	Orphans	1.436	1.472	1.582	1.343	0.737	-0.099	-0.057	0.369	-0.21	0.079		1	1	1	1	1						AK111105	expressed protein
		LOC_Os04g28040	Orphans	1.528	1.72	1.471	1.408	1.412	0.612	0.36	0.493	0.266	0.392		1	1	1	1	1	1					AK102622	expressed protein
		LOC_Os06g45040	Orphans	1.415	1.301	1.551	1.307	1.6	0.527	1.068	0.823	0.981	1.51		1	1	1	1	1		1	1	1	1		B-box zinc finger family protein
		LOC_Os06g48610	Orphans	0.791	1.698	0.602	1.144	0.881	-0.785	0.608	0.131	-0.246	0.227		1	1	1	1	1	-1	1				AK121295	CCT motif family protein
		LOC_Os08g06630	Orphans	2.011	1.396	1.326	2.077	1.909	-0.255	0.32	0.611	0.522	0.597		1	1	1	1	1			1		1	AK071725	RNA polymerase sigma factor rpoD
		LOC_Os10g30890	Orphans	0.934	1.043	0.954	0.967	1.195	0.593	0.721	0.425	0.428	0.57		1	1	1	1	1	1	1				AK069924	expressed protein
		LOC_Os11g01074	Orphans	0.749	1.538	0.881	1.277	1.568	-0.528	0.346	-0.238	0.148	0.076		1	1	1	1	1							RNase P subunit p30 family protein
		LOC_Os01g11960	PHD	1.401	1.711	2.058	1.298	1.498	1.05	1.417	1.65	1.125	1.311		1	1	1	1	1	1	1	1	1	1	AK065476	histone-lysine N-methyltransferase ATX5
		LOC_Os01g73460	PHD	1.598	1.996	2.575	1.823	1.678	1.799	2.047	2.242	1.698	1.637		1	1	1	1	1	1	1	1	1	1	AK241918	histone-lysine N-methyltransferase ATXR6
		LOC_Os03g19190	PHD	1.12	1.141	1.831	1.193	0.643	0.607	0.256	0.504	0.94	0.445		1	1	1	1	1	1			1		AK067385	BRCA1 C Terminus domain containing protein
		LOC_Os03g58530	PHD	1.064	0.841	0.837	0.663	0.77	0.225	0.39	0.239	0.327	0.218		1	1	1	1	1						AK072569	DNA binding protein
		LOC_Os04g59510	PHD	1.052	0.616	0.867	0.841	0.831	0.98	0.656	0.202	0.672	0.555		1	1	1	1	1	1	1		1		AK106305	DNA binding protein
		LOC_Os04g34720	PHD	1.188	0.924	1.009	0.917	0.734	0.496	0.422	0.446	0.557	0.397		1	1	1	1	1						AK111894	DNA binding protein
		LOC_Os06g10690	PHD	1.253	1.257	1.721	1.159	0.812	1.06	0.691	1.413	0.89	0.767		1	1	1	1	1	1	1	1	1	1	AK065500	C1-like domain containing protein
		LOC_Os08g01420	PHD	1.797	3.024	3.973	2.497	2.708	0.471	2.405	1.201	1.632	1.316		1	1	1	1	1		1	1	1	1	AK069782	PHD-finger family protein
		LOC_Os08g32620	PHD	0.799	1.906	0.984	0.969	1.766	0.59	1.583	0.725	0.657	0.938		1	1	1	1	1	1	1	1	1	1	AK064578	DNA binding protein
		LOC_Os11g12650	PHD	1.175	1.002	2.191	0.958	1.002	1.077	1.328	0.813	1.829	1.485		1	1	1	1	1	1	1	1	1	1	AK105440	PHD-finger family protein
		LOC_Os02g40510	Pseudo ARR-B	2.459	2.395	2.603	1.933	1.9	1.93	2.338	2.081	2.063	1.927		1	1	1	1	1	1	1	1	1	1	AK111828	two-component response regulator-like PRR1
		LOC_Os07g49460	Pseudo ARR-B	2.406	2.296	2.397	2.031	1.851	1.683	1.81	2.073	1.366	1.117		1	1	1	1	1	1	1	1	1	1	AK066112	two-component response regulator-like PRR37
		LOC_Os01g14420	RWP-RK	0.897	0.882	0.879	0.608	0.742	1.171	1.469	0.548	1.184	1.286		1	1	1	1	1	1	1		1	1	AK058984	RWP-RK domain containing protein
		LOC_Os06g12360	RWP-RK	1.105	1.947	1.176	1.722	1.378	-0.183	0.761	0.279	0.815	0.423		1	1	1	1	1		1		1			pentatricopeptide repeat protein PPR986-12
		LOC_Os02g04680	SBP	1.734	1.957	1.892	2.001	1.141	1.072	0.932	1.623	1.318	1.152		1	1	1	1	1	1	1	1	1	1	AK242984	squamosa promoter-binding-like protein 10
		LOC_Os01g69830	SBP	1.087	1.242	1.289	1.313	1.506	0.789	0.622	0.848	0.915	0.654		1	1	1	1	1	1	1	1	1	1	AK062581	teosinte glume architecture 1
		LOC_Os02g08070	SBP	1.003	0.958	1.046	0.698	0.909	0.081	0.255	0.345	0.078	-0.268		1	1	1	1	1							SBP-domain protein 1
		LOC_Os05g33810	SBP	1.418	2.003	1.387	1.599	1.461	0.917	1.55	1.048	1.16	1.457		1	1	1	1	1	1	1	1	1	1	AK100057	SPL7
		LOC_Os02g49326	SET	0.589	1.076	0.747	0.773	0.708	-0.971	0.191	-0.306	-0.283	-0.116		1	1	1	1	1	-1					AK103602	ribulose-1,5-bisphosphate carboxylase
		LOC_Os05g50980	SET	1.286	1.311	1.197	0.907	0.977	0.319	0.903	0.581	0.788	0.749		1	1	1	1	1		1		1	1	AK066321	SET domain containing protein
		LOC_Os08g14660	SET	1.786	2.116	2.014	1.586	1.732	0.014	0.511	0.509	0.504	1.115		1	1	1	1	1					1	AK103017	SET domain containing protein
		LOC_Os08g34370	SET	2.085	2.97	1.87	1.484	1.835	0.917	1.564	2.16	3.014	1.044		1	1	1	1	1	1	1	1	1	1		SET domain containing protein
		LOC_Os09g24530	SET	1.729	1.76	2.054	1.736	1.221	0.003	0.61	0.494	0.329	0.484		1	1	1	1	1		1				AK243615	ribulose-1,5 bisphosphate carboxylase
		LOC_Os09g19830	SET	0.892	0.811	0.669	0.679	0.665	0.967	0.799	0.566	1.071	0.8		1	1	1	1	1	1	1		1	1	AK067187	YDG/SRA domain containing protein
		LOC_Os11g03700	SET	1.125	1.721	1.115	1.463	1.325	0.274	0.798	0.333	0.659	0.823		1	1	1	1	1		1		1	1		histone-lysine N-methyltransferase, H3 lysine-9 specific SUVH1
		LOC_Os03g16430	Sigma70-like	1.463	1.828	2.44	1.548	2.492	1.322	1.615	1.41	1.832	1.259		1	1	1	1	1	1	1	1	1	1	AK060821	RNA polymerase sigma factor rpoD1
		LOC_Os05g51150	Sigma70-like	3.544	2.951	2.855	3.465	2.698	3.307	2.395	2.399	2.537	2.309		1	1	1	1	1	1	1	1	1	1	AK068666	RNA polymerase sigma factor rpoD
		LOC_Os08g06630	Sigma70-like	2.011	1.396	1.326	2.077	1.909	-0.255	0.32	0.611	0.522	0.597		1	1	1	1	1			1		1	AK071725	RNA polymerase sigma factor rpoD
		LOC_Os11g26160	Sigma70-like	0.858	1.247	0.974	0.859	1.194	0.293	0.88	0.19	0.662	0.903		1	1	1	1	1		1		1	1	AK066099	RNA polymerase sigma factor rpoD
		LOC_Os01g27040	SNF2	2.179	2.251	2.797	2.77	1.747	1.139	0.853	1.343	1.459	1.16		1	1	1	1	1	1	1	1	1	1	AK105265	chromatin remodelling complex ATPase chain
		LOC_Os02g32570	SNF2	1	1.407	1.42	1.323	0.869	0.713	0.976	1.049	0.892	0.874		1	1	1	1	1	1	1	1	1	1	AK063375	actin-dependent regulator of chromatin subfamily A member 3-like 3
		LOC_Os03g51230	SNF2	1.82	1.43	2.517	1.383	0.611	1.053	-0.423	1.458	-0.144	0.147		1	1	1	1	1	1		1				chromatin complex subunit A101
		LOC_Os04g47830	SNF2	0.694	1.354	0.637	0.842	0.904	0.705	1.233	0.672	0.882	1.115		1	1	1	1	1	1	1	1	1	1		ATP binding protein
		LOC_Os06g14440	SNF2	2.37	2.87	2.272	2.542	2.423	1.305	1.763	1.605	1.855	1.892		1	1	1	1	1	1	1	1	1	1	AK072159	DRD1
		LOC_Os07g25390	SNF2	0.967	0.699	1.226	1.291	0.626	0.39	-0.199	0.637	0.317	0.329		1	1	1	1	1			1			AK241408	DRD1
		LOC_Os07g44800	SNF2	1.094	1.241	1.006	1.127	1.025	0.409	0.518	0.274	0.428	0.443		1	1	1	1	1							actin-dependent regulator of chromatin subfamily A member 3-like 1
		LOC_Os07g07020	SOH1	0.89	1.459	0.635	1.143	1.133	0.136	0.788	-0.177	0.315	0.56		1	1	1	1	1		1				AK107727	mediator complex subunit SOH1
		LOC_Os12g32280	SWI/SNF-BAF60b	2.163	2.872	2.638	2.033	2.729	1.247	2.307	1.106	1.424	1.715		1	1	1	1	1	1	1	1	1	1		expressed protein
		LOC_Os02g51310	TCP	1.344	1.818	1.012	1.091	1.878	0.805	2.469	1.536	1.598	1.892		1	1	1	1	1	1	1	1	1	1		TCP family transcription factor containing protein, X-hyb=LOC_Os07g04510
		LOC_Os03g57190	TCP	1.254	0.803	0.719	1.653	1.793	0.298	0.663	-0.278	0.604	0.593		1	1	1	1	1		1		1	1	AK242788	TCP family transcription factor containing protein
		LOC_Os04g11830	TCP	2.497	1.506	1.611	3.054	1.438	0.483	-0.019	0.681	-0.075	-0.819		1	1	1	1	1			1		-1	AK100180	TCP-domain protein
		LOC_Os07g04510	TCP	0.925	0.867	1.153	0.607	0.954	0.738	0.793	0.473	0.528	0.753		1	1	1	1	1	1	1			1		teosinte branched1 like protein
		LOC_Os07g05720	TCP	1.34	0.962	0.974	0.865	1.317	0.735	1.206	0.7	1.049	1.043		1	1	1	1	1	1	1	1	1	1		TCP family transcription factor containing protein
		LOC_Os02g49970	Tify	6.66	5.805	6.082	6.86	5.733	2.582	1.865	5.02	4.019	2.966		1	1	1	1	1	1	1	1	1	1	AK107003	ZIM motif family protein
		LOC_Os06g21330	TRAF	2.042	2.423	2.316	1.868	2.091	1.504	2.21	1.526	1.539	1.781		1	1	1	1	1	1	1	1	1	1	AK106874	protein binding protein
		LOC_Os08g13250	TRAF	3.142	2.389	1.936	1.959	2.427	-0.046	0.116	-0.015	0.409	-0.01		1	1	1	1	1							BTB/POZ domain containing protein
		LOC_Os01g52090	Trihelix	1.42	1.808	1.086	1.474	1.933	0.413	1.197	0.298	0.919	0.887		1	1	1	1	1		1		1	1		expressed protein
		LOC_Os02g33610	Trihelix	2.823	3.157	3.07	3.074	2.721	2.707	2.454	2.233	2.166	2.137		1	1	1	1	1	1	1	1	1	1	AK059666	expressed protein
		LOC_Os03g18330	Trihelix	0.899	1.828	3.763	0.878	1.448	0.302	1.946	1.841	0.786	1.689		1	1	1	1	1		1	1	1	1		conserved hypothetical protein
		LOC_Os03g18340	Trihelix	1.229	1.326	0.883	0.99	1.629	-0.072	1.105	0.622	0.663	0.652		1	1	1	1	1		1	1	1	1		6b-interacting protein 1, X-hyb=LOC_Os11g34800
		LOC_Os02g47640	TUB	1.059	0.983	1.269	1.12	0.902	1.013	0.859	0.608	1.287	1.184		1	1	1	1	1	1	1	1	1	1	AK064855	tubby-like protein
		LOC_Os05g36190	TUB	1.434	1.876	1.48	1.219	1.296	0.82	1.537	1.338	0.951	1.258		1	1	1	1	1	1	1	1	1	1	AK059586	tubby-like protein
		LOC_Os01g43650	WRKY	1.387	2.377	0.64	1.584	1.605	0.501	2.001	-0.389	0.646	1.328		1	1	1	1	1		1		1	1	AK108745	OsWRKY11 - Superfamily of rice TFs having WRKY and zinc finger domains
		LOC_Os02g43560	WRKY	3.09	4.523	5.255	4.182	3.625	1.205	2.838	2.036	3.04	3.3		1	1	1	1	1	1	1	1	1	1	AK072906	OsWRKY34 - Superfamily of rice TFs having WRKY and zinc finger domains
		LOC_Os05g40070	WRKY	1.336	1.97	0.589	1.551	1.732	-2.234	0.265	0.022	0.118	0.653		1	1	1	1	1	-1				1		elicitor-induced DNA-binding protein
		LOC_Os08g17400	WRKY	1.032	0.956	1.21	1	0.591	-0.011	0.242	0.412	0.353	0.407		1	1	1	1	1						AK073491	WRKY transcription factor 4
		LOC_Os08g38990	WRKY	0.963	1.523	1.434	1.24	0.894	3.125	3.544	2.921	3.367	3.347		1	1	1	1	1	1	1	1	1	1	AK065518	OsWRKY30 - Superfamily of rice TFs having WRKY and zinc finger domains
		LOC_Os11g45920	WRKY	2.662	1.974	2.31	2.257	1.88	0.361	1.843	1.475	1.443	1.343		1	1	1	1	1		1	1	1	1		OsWRKY63 - Superfamily of rice TFs having WRKY and zinc finger domains
		LOC_Os12g01180	WRKY	2.335	1.928	2.285	2.119	1.348	0.955	-0.001	0.456	0.79	0.121		1	1	1	1	1	1			1		AK242855	OsWRKY57v2 - Superfamily of rice TFs having WRKY and zinc finger domains
		LOC_Os01g44430	zf-HD	2.33	3.581	2.653	2.836	2.926	1.56	2.263	1.761	2.184	1.493		1	1	1	1	1	1	1	1	1	1		fibroin heavy chain precursor
		LOC_Os02g38470	ABI3VP1	0.409	0.603	1.462	0.618	-0.361	1.191	1.056	0.645	1.97	1.377			1	1	1		1	1	1	1	1	AK064402	B3 DNA binding domain containing protein
		LOC_Os03g42240	ABI3VP1	0.557	1.931	1.99	1.258	0.007	5.233	2.688	0.697	2.754	2.153			1	1	1		1	1	1	1	1		B3 DNA binding domain containing protein
		LOC_Os02g51300	AP2-EREBP	0.906	1.021	1.377	0.45	0.72	1.416	1.775	1.904	1.877	2.13		1	1	1		1	1	1	1	1	1	AK242387	protein BABY BOOM 2
		LOC_Os03g08490	AP2-EREBP	-1.024	0.971	-0.182	0.585	1.231	1.148	1.979	0.747	1.256	0.978		-1	1			1	1	1	1	1	1	AK106987	ethylene-responsive element binding protein 2
		LOC_Os03g08500	AP2-EREBP	0.109	0.637	0.467	0.48	1.458	1.393	1.865	0.932	1.67	1.517			1			1	1	1	1	1	1	AK058349	ethylene-responsive element binding protein 2
		LOC_Os04g55970	AP2-EREBP	0.668	-0.132	1.695	0.702	1.325	2.182	0.999	1.279	2.189	2.093		1		1	1	1	1	1	1	1	1	AK111891	DNA binding protein
		LOC_Os05g27930	AP2-EREBP	0.955	0.563	0.835	0.231	0.317	1.001	0.707	0.622	0.753	0.657		1		1			1	1	1	1	1	AK071850	dehydration-responsive element-binding protein 2C
		LOC_Os06g09390	AP2-EREBP	0.54	0.672	1.267	0.419	0.727	1.25	1.497	1.916	2.024	1.956			1	1		1	1	1	1	1	1	AK069833	ethylene-responsive element binding protein 1
		LOC_Os11g06770	AP2-EREBP	0.791	1.366	-1.276	2.244	2.046	2.114	1.471	1.663	2.513	1.885		1	1	-1	1	1	1	1	1	1	1		DNA binding protein
		LOC_Os02g04810	ARF	-0.813	0.122	1.664	1.076	1.158	1.371	1.901	1.082	2.302	2.05		-1		1	1	1	1	1	1	1	1		auxin response factor 2
		LOC_Os01g13030	AUX/IAA	1.693	1.002	0.748	1.695	0.254	1.602	1.903	1.452	1.582	1.62		1	1	1	1		1	1	1	1	1	AK066156	OsIAA3 - Auxin-responsive Aux/IAA gene family member
		LOC_Os06g07040	AUX/IAA	-0.255	0.14	-0.533	-0.597	0.107	2.39	2.789	1.514	2.023	2.01					-1		1	1	1	1	1	AK102541	OsIAA20 - Auxin-responsive Aux/IAA gene family member
		LOC_Os02g51320	bHLH	0.489	0.119	2.058	1.514	1.167	2.799	0.839	2.755	1.607	1.612				1	1	1	1	1	1	1	1		DNA binding protein
		LOC_Os02g56140	bHLH	1.663	2.223	0.322	3.373	2.333	1.336	2.608	4.093	0.943	2.48		1	1		1	1	1	1	1	1	1		protein SPATULA
		LOC_Os06g30090	bHLH	0.44	-0.698	0.811	0.27	0.164	1.38	0.62	1.159	0.815	0.735			-1	1			1	1	1	1	1		DNA binding protein
		LOC_Os01g36220	bZIP	0.475	1.453	0.609	0.538	1.063	1.38	2.727	1.809	2.351	3.155			1	1		1	1	1	1	1	1	AK110526	common plant regulatory factor 7
		LOC_Os02g09830	bZIP	0.297	-1.305	-0.246	0.286	-0.259	4.318	1.512	1.013	3.648	2.423			-1				1	1	1	1	1		ocs element-binding factor 1
		LOC_Os03g56010	bZIP	1.246	0.962	0.753	0.297	1.379	1.182	1.125	1.228	1.157	1.803		1	1	1		1	1	1	1	1	1		ocs element-binding factor 1
		LOC_Os03g22770	C2C2-CO-like	1.069	1.216	1.077	0.582	0.941	1.506	1.381	0.928	0.649	0.871		1	1	1		1	1	1	1	1	1	AK101822	CCT motif family protein
		LOC_Os06g15330	C2C2-CO-like	0.624	0.639	0.064	0.003	0.025	1.754	1.771	1.643	1.265	0.696		1	1				1	1	1	1	1	AK241249	zinc finger protein CONSTANS-LIKE 16
		LOC_Os02g44130	C2H2	0.041	0.682	0.358	0.812	0.233	1.115	1.376	0.928	1.127	0.724			1		1		1	1	1	1	1	AK064694	cys2/His2 zinc-finger transcription factor
		LOC_Os04g46680	C2H2	0.823	-0.419	1.615	1.622	0.016	2.392	1.462	2.567	1.886	1.092		1		1	1		1	1	1	1	1	AK121993	cys2/His2 zinc-finger transcription factor
		LOC_Os06g20020	C2H2	0.283	0	-0.146	0.011	0.022	1.11	0.989	0.91	1.556	0.594							1	1	1	1	1		zinc finger, C2H2 type family protein
		LOC_Os01g45730	C3H	2.152	1.865	2.443	0.079	1.927	0.877	2.324	3.502	2.4	1.882		1	1	1		1	1	1	1	1	1	AK108658	nucleic acid binding protein
		LOC_Os08g33100	CCAAT	0.396	0.186	-0.09	0.295	0.607	0.875	1.095	0.635	1.373	1.389						1	1	1	1	1	1		histone H2A.4
		LOC_Os02g10840	FAR1	0.903	1.162	1.027	1.087	0.538	1.129	0.804	0.835	1.338	1.099		1	1	1	1		1	1	1	1	1	AK102082	transposon protein, unclassified
		LOC_Os04g37619	FHA	1.094	0.736	0.79	0.648	0.423	1.613	1.556	1.679	1.731	1.7		1	1	1	1		1	1	1	1	1		zeaxanthin epoxidase, chloroplast precursor
		LOC_Os08g14400	HB	-0.031	0.891	1.071	1.752	1.8	3.569	3.824	3.835	3.368	4.027			1	1	1	1	1	1	1	1	1	AK107305	WUSCHEL-related homeobox 11
		LOC_Os09g21180	HB	1.207	0.103	0.741	1.816	1.583	2.207	2.301	1.982	3.77	3.885		1		1	1	1	1	1	1	1	1		homeodomain leucine zipper protein CPHB-5
		LOC_Os03g17810	LOB	-1.089	-1.051	-0.379	-1.395	0.174	2.927	1.92	1.521	2.345	1.904		-1	-1		-1		1	1	1	1	1	AK072515	LOB domain protein 11
		LOC_Os01g64360	MYB	0.339	0.873	0.82	0.434	0.561	0.652	1.792	1.168	1.795	1.525			1	1			1	1	1	1	1	AK111571	DNA binding protein
		LOC_Os12g13570	MYB	0.794	0.207	1.19	0.542	0.583	1.11	0.732	1.918	1.238	1.575		1		1			1	1	1	1	1		myb
		LOC_Os04g58020	MYB-related	0.78	1.217	0.423	1.249	1.716	1.272	1.786	0.722	1.551	1.619		1	1		1	1	1	1	1	1	1	AK106166	DNA binding protein
		LOC_Os09g31454	MYB-related	0.825	0.645	0.769	0.416	0.476	0.902	1.294	0.645	1.412	1.185		1	1	1			1	1	1	1	1	AK064957	myb-like DNA-binding domain containing protein
		LOC_Os02g36880	NAC	0.878	0.344	0.49	0.659	0.376	1.214	1.172	0.877	1.722	1.467		1			1		1	1	1	1	1	AK108080	NAC domain protein NAC5
		LOC_Os04g38720	NAC	0.741	-0.155	0.413	0.254	0.421	0.962	1.881	2.444	2.433	2.439		1					1	1	1	1	1	AK071020	NAC domain protein NAC5
		LOC_Os05g34830	NAC	1.834	1.488	0.46	0.816	1.863	1.877	2.291	0.723	1.81	2.024		1	1		1	1	1	1	1	1	1	AK107746	NAC domain-containing protein 48
		LOC_Os03g06350	OFP	0.753	0.351	1.923	0.586	0.507	2.054	1.385	2.531	1.79	1.655		1		1	1		1	1	1	1	1	AK108557	plant-specific domain TIGR01568 family protein
		LOC_Os03g17570	Orphans	1.223	0.702	1.444	0.355	-0.021	0.982	0.611	0.646	0.662	0.855		1	1	1			1	1	1	1	1	AK121136	two-component response regulator-like PRR73
		LOC_Os03g22770	Orphans	1.069	1.216	1.077	0.582	0.941	1.506	1.381	0.928	0.649	0.871		1	1	1		1	1	1	1	1	1	AK101822	CCT motif family protein
		LOC_Os11g06130	PHD	1.285	0.878	1.119	0.762	0.457	1.325	0.755	0.971	1.174	1.17		1	1	1	1		1	1	1	1	1	AK065597	PHD-finger family protein
		LOC_Os03g17570	Pseudo ARR-B	1.223	0.702	1.444	0.355	-0.021	0.982	0.611	0.646	0.662	0.855		1	1	1			1	1	1	1	1	AK121136	two-component response regulator-like PRR73
		LOC_Os04g59620	SNF2	0.609	0.545	0.389	1.348	0.759	0.745	0.713	1.095	0.905	0.639		1			1	1	1	1	1	1	1		TATA-binding protein-associated factor MOT1
		LOC_Os09g27060	SNF2	-0.849	-1.195	1.201	0.008	-0.406	1.637	1.582	2.28	1.448	1.058		-1	-1	1			1	1	1	1	1		chromatin complex subunit A101
		LOC_Os02g26430	WRKY	-0.778	0.407	0.473	-0.324	0.24	1.143	1.752	0.906	1.141	0.917		-1					1	1	1	1	1	AK110587	OsWRKY42 - Superfamily of rice TFs having WRKY and zinc finger domains
		LOC_Os07g40570	WRKY	0.052	-0.007	0.015	-0.061	0.111	1.472	1.284	1.249	1.812	1.736							1	1	1	1	1		WRKY transcription factor 3
	B) Genes commonly down-regulated in all rice genotyptes in each and over drought stress treatments:
		LOC_Os03g06850	ABI3VP1	-1.57	-1.526	-1.619	-1.68	-1.121	0.605	-0.525	-1.391	-0.07	-0.652		-1	-1	-1	-1	-1	1		-1		-1	AK070845	B3 DNA binding domain containing protein
		LOC_Os03g42370	ABI3VP1	-5.38	-5.216	-3.956	-4.615	-4.08	-2.583	-3.667	-1.892	-3.13	-3.078		-1	-1	-1	-1	-1	-1	-1	-1	-1	-1		B3 DNA binding domain containing protein
		LOC_Os04g58000	ABI3VP1	-1.485	-1.571	-0.808	-1.482	-1.639	0.703	-0.078	0.463	-1.792	-0.171		-1	-1	-1	-1	-1	1			-1			B3 DNA binding domain containing protein
		LOC_Os05g40280	ABI3VP1	-1.191	-1.281	-1.226	-1.713	-1.586	-0.744	-0.814	-0.748	-0.522	-0.644		-1	-1	-1	-1	-1	-1	-1	-1		-1	AK068705	DNA binding protein
		LOC_Os06g01860	ABI3VP1	-4.216	-3.386	-4.211	-5.196	-3.923	-4.885	-2.725	-4.409	-3.829	-3.112		-1	-1	-1	-1	-1	-1	-1	-1	-1	-1	AK062921	expressed protein
		LOC_Os04g36730	Alfin-like	-1.741	-1.547	-1.959	-1.226	-0.597	-1.661	-1.401	-1.555	-1.533	-1.263		-1	-1	-1	-1	-1	-1	-1	-1	-1	-1	AK098960	PHD finger protein
		LOC_Os01g04750	AP2-EREBP	-5.144	-4.543	-4.047	-4.948	-4.568	-5.259	-4.463	-4.191	-4.4	-4.742		-1	-1	-1	-1	-1	-1	-1	-1	-1	-1		DNA-binding protein RAV1
		LOC_Os01g04800	AP2-EREBP	-6.395	-8.252	-7.788	-7.351	-6.666	-5.261	-4.843	-6.068	-5.562	-4.165		-1	-1	-1	-1	-1	-1	-1	-1	-1	-1	AK065008	DNA-binding protein RAV1
		LOC_Os01g21120	AP2-EREBP	-6.267	-7.097	-6.194	-7.134	-6.349	-4.339	-6.79	-5.897	-6.177	-6.907		-1	-1	-1	-1	-1	-1	-1	-1	-1	-1	AK111775	ethylene-responsive factor-like protein 1
		LOC_Os02g13710	AP2-EREBP	-2.524	-3.603	-2.589	-2.283	-3.133	-2.25	-2.936	-2.393	-2.657	-2.886		-1	-1	-1	-1	-1	-1	-1	-1	-1	-1		transcriptional factor TINY
		LOC_Os01g66270	AP2-EREBP	-3.979	-3.093	-3.749	-3.525	-3.473	-1.807	-1.164	-1.164	-1.43	-3.709		-1	-1	-1	-1	-1	-1	-1	-1	-1	-1		transcriptional factor TINY
		LOC_Os02g34260	AP2-EREBP	-3.675	-3.556	-6.661	-4.996	-3.242	-2.073	-1.957	-3.985	-1.584	-2.794		-1	-1	-1	-1	-1	-1	-1	-1	-1	-1	AK107852	AP2 domain containing protein, X-hyb=LOC_Os02g34270
		LOC_Os02g34270	AP2-EREBP	-4.069	-3.145	-7.078	-4.413	-3.294	-2.618	-2.127	-4.442	-2.257	-1.857		-1	-1	-1	-1	-1	-1	-1	-1	-1	-1		DNA binding protein, X-hyb=LOC_Os02g34260
		LOC_Os02g43790	AP2-EREBP	-2.334	-1.229	-1.579	-1.006	-1.496	-1.497	-0.858	-1.037	-0.507	-1.226		-1	-1	-1	-1	-1	-1	-1	-1		-1	AK073812	ethylene responsive protein
		LOC_Os02g43820	AP2-EREBP	-0.885	-2.375	-1.367	-2.318	-1.848	0.089	-1.665	-2.264	-0.944	-1.932		-1	-1	-1	-1	-1		-1	-1	-1	-1	AK241246	AP2 domain containing protein
		LOC_Os02g43940	AP2-EREBP	-2.685	-3.474	-2.62	-1.571	-2.011	-2.72	-2.159	-1.631	-2.397	-2.907		-1	-1	-1	-1	-1	-1	-1	-1	-1	-1		transcriptional factor TINY
		LOC_Os02g45450	AP2-EREBP	-1.393	-3.485	-2.81	-3.505	-2.562	-0.033	-1.171	-0.805	-1.436	-2.979		-1	-1	-1	-1	-1		-1	-1	-1	-1	AK106041	dehydration-responsive element-binding protein 1A
		LOC_Os02g51670	AP2-EREBP	-0.882	-0.989	-1.071	-0.875	-0.589	-0.863	-1.42	-1.351	-1.568	-1.372		-1	-1	-1	-1	-1	-1	-1	-1	-1	-1	AK105877	AP2 domain-containing protein
		LOC_Os02g54050	AP2-EREBP	-2.327	-1.739	-2.145	-1.886	-2.69	-3.215	-2.06	-2.544	-1.928	-3.413		-1	-1	-1	-1	-1	-1	-1	-1	-1	-1		transcriptional factor TINY
		LOC_Os02g55380	AP2-EREBP	-3.854	-2.333	-2.466	-2.311	-1.826	-1.131	-2.334	-0.624	-3.445	-2.118		-1	-1	-1	-1	-1	-1	-1	-1	-1	-1		ethylene response factor 1
		LOC_Os03g08460	AP2-EREBP	-5.906	-6.334	-5.707	-6.717	-6.058	-5.88	-7.178	-6.311	-7.455	-6.886		-1	-1	-1	-1	-1	-1	-1	-1	-1	-1	AK073133	transcription factor EREBP
		LOC_Os03g08470	AP2-EREBP	-4.41	-5.624	-4.494	-4.809	-3.841	-1.415	-2.532	-2.442	-2.243	-2.359		-1	-1	-1	-1	-1	-1	-1	-1	-1	-1	AK101949	root abundant factor
		LOC_Os03g09170	AP2-EREBP	-3.566	-3.794	-3.23	-3.226	-2.964	-1.11	-1.415	-1.299	-1.315	-1.765		-1	-1	-1	-1	-1	-1	-1	-1	-1	-1	AK241243	DRE binding factor
		LOC_Os03g15660	AP2-EREBP	-1.172	-1.949	-1.394	-2.218	-1.39	0.381	-0.608	-1.315	-0.491	-0.579		-1	-1	-1	-1	-1		-1	-1			AK068934	AP2 domain containing protein
		LOC_Os03g22170	AP2-EREBP	-7.878	-9.137	-8.412	-8.282	-8.189	-6.372	-7.856	-6.75	-7.231	-7.985		-1	-1	-1	-1	-1	-1	-1	-1	-1	-1	AK111414	ethylene-responsive factor-like protein 1
		LOC_Os03g64260	AP2-EREBP	-3.978	-2.393	-3.649	-3.068	-3.291	-2.295	-1.062	-2.121	-1.817	-1.972		-1	-1	-1	-1	-1	-1	-1	-1	-1	-1	AK109390	ethylene responsive element binding protein
		LOC_Os04g44670	AP2-EREBP	-4.35	-5.154	-3.85	-4.122	-3.403	-3.339	-3.811	-3.49	-3.572	-3.306		-1	-1	-1	-1	-1	-1	-1	-1	-1	-1	AK107680	AP2 domain containing protein
		LOC_Os04g46220	AP2-EREBP	-1.231	-1.597	-1.506	-1.39	-1.362	-0.805	-1.176	-1.221	-1.179	-1.738		-1	-1	-1	-1	-1	-1	-1	-1	-1	-1	AK243188	ethylene-responsive transcription factor 2
		LOC_Os04g46240	AP2-EREBP	-1.016	-1.068	-1.472	-1.84	-1.017	-1	-0.874	-1.541	-1.324	-1.053		-1	-1	-1	-1	-1	-1	-1	-1	-1	-1		ethylene response factor 5
		LOC_Os04g46250	AP2-EREBP	-1.702	-1.327	-2.848	-1.898	-1.148	-1.538	-0.943	-1.221	-1.699	-1.118		-1	-1	-1	-1	-1	-1	-1	-1	-1	-1	AK109141	AP2 domain containing protein
		LOC_Os04g48350	AP2-EREBP	-1.529	-3.832	-3.81	-4.285	-2.882	0.202	-1.238	-2.333	-2.19	-2.976		-1	-1	-1	-1	-1		-1	-1	-1	-1		dehydration-responsive element-binding protein 1D
		LOC_Os04g52090	AP2-EREBP	-2.355	-2.115	-1.485	-2.557	-1.748	-0.589	-0.313	-0.979	-0.008	-1.103		-1	-1	-1	-1	-1	-1		-1		-1		ethylene-responsive transcription factor 4
		LOC_Os04g57340	AP2-EREBP	-1.895	-1.509	-1.514	-1.916	-1.004	-0.181	0.159	-0.104	0.288	-1.013		-1	-1	-1	-1	-1					-1	AK067373	ethylene-responsive transcription factor 3
		LOC_Os04g55520	AP2-EREBP	-0.697	-0.897	-1.395	-1.197	-0.648	-0.509	-0.366	-0.851	-0.308	-0.452		-1	-1	-1	-1	-1			-1			AK061095	dehydration responsive element binding protein
		LOC_Os05g29810	AP2-EREBP	-1.851	-3.699	-3.231	-3.076	-3.875	-1.616	-3.077	-2.556	-1.811	-3.145		-1	-1	-1	-1	-1	-1	-1	-1	-1	-1	AK100184	ethylene responsive element binding protein 2
		LOC_Os05g49010	AP2-EREBP	-2.213	-1.642	-2.053	-1.231	-1.269	-2.49	-2.432	-2.507	-3.905	-2.46		-1	-1	-1	-1	-1	-1	-1	-1	-1	-1		ethylene-responsive transcription factor 15
		LOC_Os05g34730	AP2-EREBP	-2.68	-2.528	-3.254	-2.698	-3.271	-1.592	-1.06	-1.426	-1.09	-3.244		-1	-1	-1	-1	-1	-1	-1	-1	-1	-1		DNA binding protein
		LOC_Os05g41760	AP2-EREBP	-1.447	-2.451	-1.054	-1.532	-1.189	0.986	0.15	0.225	0.127	-0.336		-1	-1	-1	-1	-1	1					AK242393	ethylene-responsive transcription factor 12
		LOC_Os05g41780	AP2-EREBP	-1.115	-0.855	-0.982	-1.401	-0.615	-0.192	0.112	-0.634	-0.1	-0.72		-1	-1	-1	-1	-1			-1		-1	AK111755	ethylene-responsive transcription factor 4
		LOC_Os05g47650	AP2-EREBP	-1.021	-1.807	-2.477	-1.806	-1.315	0.696	0.421	-0.305	0.693	0.389		-1	-1	-1	-1	-1	1			1		AK243363	DNA-binding protein RAV1
		LOC_Os06g09810	AP2-EREBP	-4.321	-4.454	-3.617	-4.724	-3.418	-1.279	-2.383	-2.063	-2.745	-2.935		-1	-1	-1	-1	-1	-1	-1	-1	-1	-1		transcriptional factor DREB1A
		LOC_Os06g10780	AP2-EREBP	-1.481	-2.611	-3.175	-2.057	-3.224	-1.427	-2.01	-2.039	-2.453	-3.505		-1	-1	-1	-1	-1	-1	-1	-1	-1	-1		DNA binding protein
		LOC_Os06g11860	AP2-EREBP	-1.109	-1.033	-1.335	-1.134	-1.155	-1.078	-1.108	-1.747	-1.498	-1.155		-1	-1	-1	-1	-1	-1	-1	-1	-1	-1	AK063886	transcription factor DRE-binding factor 2
		LOC_Os06g43220	AP2-EREBP	-1.604	-2.382	-0.945	-1.306	-1.306	-0.205	-2.178	-1.575	-1.749	-1.94		-1	-1	-1	-1	-1		-1	-1	-1	-1	AK242957	floral homeotic protein APETALA2
		LOC_Os07g22730	AP2-EREBP	-2.457	-1.628	-3.633	-2.263	-1.006	0.149	-0.118	-1.339	-1.451	-1.061		-1	-1	-1	-1	-1			-1	-1	-1	AK108503	ethylene-responsive transcription factor 15
		LOC_Os07g42510	AP2-EREBP	-1.856	-1.407	-2.052	-2.269	-1.608	-0.781	-0.755	-1.966	-0.991	-1.041		-1	-1	-1	-1	-1	-1	-1	-1	-1	-1	AK109360	ethylene response element binding protein
		LOC_Os07g47790	AP2-EREBP	-4.645	-6.973	-6.606	-5.506	-4.98	-3.866	-4.787	-5.312	-3.698	-5.112		-1	-1	-1	-1	-1	-1	-1	-1	-1	-1		ERF-like protein
		LOC_Os08g31580	AP2-EREBP	-0.628	-0.66	-0.631	-0.909	-0.608	-0.021	0.08	-0.487	-0.243	-0.073		-1	-1	-1	-1	-1						AK068312	DRE binding factor 1
		LOC_Os08g35240	AP2-EREBP	-5.456	-5.301	-5.161	-5.094	-4.617	-3.123	-3.724	-3.393	-3.187	-4.262		-1	-1	-1	-1	-1	-1	-1	-1	-1	-1		transcriptional factor TINY
		LOC_Os08g36920	AP2-EREBP	-1.436	-2.403	-3.469	-2.648	-3.023	-1.687	-1.057	-2.133	-1.514	-3.138		-1	-1	-1	-1	-1	-1	-1	-1	-1	-1	AK062882	AP2 domain containing protein
		LOC_Os08g43210	AP2-EREBP	-3.623	-2.858	-6.454	-4.62	-2.538	-4.901	-3.812	-6.372	-4.476	-4.094		-1	-1	-1	-1	-1	-1	-1	-1	-1	-1		dehydration-responsive element-binding protein 1B
		LOC_Os09g11460	AP2-EREBP	-2.373	-2.166	-1.947	-2.042	-1.608	-1.814	-1.803	-2.656	-2.322	-3.059		-1	-1	-1	-1	-1	-1	-1	-1	-1	-1	AK060090	DNA-binding protein
		LOC_Os09g11480	AP2-EREBP	-4.229	-4.779	-3.92	-4.668	-3.55	-3.262	-4.378	-4.982	-5.99	-6.683		-1	-1	-1	-1	-1	-1	-1	-1	-1	-1	AK106057	callus-expressing factor
		LOC_Os09g26420	AP2-EREBP	-4.168	-4.836	-3.653	-4.619	-5.079	-2.111	-4.897	-3.89	-5.541	-6.041		-1	-1	-1	-1	-1	-1	-1	-1	-1	-1	AK111690	ethylene response factor
		LOC_Os09g28440	AP2-EREBP	-2.809	-4.491	-4.115	-3.794	-2.382	-0.865	-0.719	-1.767	-0.464	-2.452		-1	-1	-1	-1	-1	-1	-1	-1		-1	AK067195	AP2 domain containing protein
		LOC_Os09g35010	AP2-EREBP	-2.277	-3.287	-2.832	-3.444	-0.972	-0.641	-0.104	-1.17	-0.222	-2.081		-1	-1	-1	-1	-1	-1		-1		-1	AK062422	dehydration-responsive element-binding protein 1B
		LOC_Os09g35020	AP2-EREBP	-2.598	-3.303	-2.638	-3.051	-0.648	-0.437	0.309	-0.382	0.189	-1.497		-1	-1	-1	-1	-1					-1		dehydration-responsive element-binding protein 1D
		LOC_Os09g35030	AP2-EREBP	-0.928	-1.903	-1.41	-2.004	-0.877	0.305	0.253	0.161	0.216	-1.834		-1	-1	-1	-1	-1					-1	AK105599	sbCBF6
		LOC_Os10g22600	AP2-EREBP	-3.344	-2.716	-2.758	-2.983	-2.939	-2.878	0.254	-0.465	-0.875	-0.889		-1	-1	-1	-1	-1	-1			-1	-1		DRE binding factor
		LOC_Os10g25170	AP2-EREBP	-6.185	-5.62	-4.541	-6.589	-5.148	-4.065	-3.931	-3.74	-5.685	-4.008		-1	-1	-1	-1	-1	-1	-1	-1	-1	-1	AK110269	root abundant factor
		LOC_Os10g41330	AP2-EREBP	-6.125	-5.788	-5.384	-6.893	-6.077	-2.162	-3.105	-2.523	-3.487	-4.321		-1	-1	-1	-1	-1	-1	-1	-1	-1	-1	AK107989	ethylene-responsive transcription factor 5
		LOC_Os11g13840	AP2-EREBP	-1.551	-2.461	-1.872	-2.049	-2.025	-1.79	-0.419	-1.106	0.264	-0.572		-1	-1	-1	-1	-1	-1		-1				CBF-like protein
		LOC_Os12g39330	AP2-EREBP	-3.476	-3.599	-4.963	-3.883	-3.554	-2.568	-3.049	-2.958	-3.492	-2.808		-1	-1	-1	-1	-1	-1	-1	-1	-1	-1	AK109606	AP2 domain containing protein
		LOC_Os01g13520	ARF	-2.434	-3.547	-2.952	-1.801	-2.43	-1.987	-3.133	-2.35	-2.196	-2.42		-1	-1	-1	-1	-1	-1	-1	-1	-1	-1	AK064007	auxin response factor 9
		LOC_Os02g41800	ARF	-2.156	-2.92	-2.264	-2.14	-2.321	-1.824	-2.678	-2.005	-2.843	-2.667		-1	-1	-1	-1	-1	-1	-1	-1	-1	-1	AK243230	auxin response factor 16
		LOC_Os09g37250	ARID	-0.868	-1.304	-1.366	-0.604	-0.818	-0.742	0.39	0.365	-0.454	-0.93		-1	-1	-1	-1	-1	-1				-1		ARID/BRIGHT DNA binding domain containing protein
		LOC_Os01g08320	AUX/IAA	-1.584	-1.575	-2.047	-1.868	-1.137	-1.895	-1.985	-2.221	-2.29	-2.077		-1	-1	-1	-1	-1	-1	-1	-1	-1	-1	AK109373	OsIAA1 - Auxin-responsive Aux/IAA gene family member
		LOC_Os01g48444	AUX/IAA	-1.317	-1.262	-1.18	-1.192	-0.786	-0.199	-0.574	-0.854	-0.726	-0.581		-1	-1	-1	-1	-1			-1	-1		AK061495	OsIAA5 - Auxin-responsive Aux/IAA gene family member
		LOC_Os01g53880	AUX/IAA	-3.353	-4.231	-2.902	-3.847	-3.375	-0.451	-1.804	-1.633	-1.21	-1.602		-1	-1	-1	-1	-1		-1	-1	-1	-1	AK068600	OsIAA6 - Auxin-responsive Aux/IAA gene family member
		LOC_Os02g13520	AUX/IAA	-4.96	-4.816	-1.71	-3.405	-3.897	1.413	-1.844	2.045	-2.005	-0.993		-1	-1	-1	-1	-1	1	-1	1	-1	-1	AK121870	OsIAA7 - Auxin-responsive Aux/IAA gene family member
		LOC_Os03g43400	AUX/IAA	-5.521	-6.212	-4.013	-4.319	-4.554	-0.997	-2.692	-1.416	-3.498	-2.642		-1	-1	-1	-1	-1	-1	-1	-1	-1	-1		OsIAA11 - Auxin-responsive Aux/IAA gene family member
		LOC_Os03g43410	AUX/IAA	-3.698	-4.442	-2.26	-2.872	-3.51	-0.678	-3.055	-1.122	-2.719	-2.536		-1	-1	-1	-1	-1	-1	-1	-1	-1	-1	AK073044	OsIAA12 - Auxin-responsive Aux/IAA gene family member
		LOC_Os03g53150	AUX/IAA	-2.101	-3.356	-1.364	-1.533	-2.664	-0.799	-2.562	-0.793	-1.056	-2.285		-1	-1	-1	-1	-1	-1	-1	-1	-1	-1	AK059838	OsIAA13 - Auxin-responsive Aux/IAA gene family member
		LOC_Os05g14180	AUX/IAA	-2.01	-2.648	-2.091	-2.444	-2.29	-2.124	-2.361	-2.178	-2.977	-2.365		-1	-1	-1	-1	-1	-1	-1	-1	-1	-1	AK069902	OsIAA17 - Auxin-responsive Aux/IAA gene family member
		LOC_Os05g09480	AUX/IAA	-4.102	-3.934	-3.934	-3.941	-3.67	-3.339	-3.759	-3.794	-3.705	-4.104		-1	-1	-1	-1	-1	-1	-1	-1	-1	-1	AK111403	OsIAA16 - Auxin-responsive Aux/IAA gene family member
		LOC_Os06g24850	AUX/IAA	-1.612	-1.605	-1.225	-1.333	-1.359	-1.076	-1.958	-1.173	-1.648	-2.104		-1	-1	-1	-1	-1	-1	-1	-1	-1	-1		OsIAA22 - Auxin-responsive Aux/IAA gene family member, X-hyb=LOC_Os08g01780
		LOC_Os08g01780	AUX/IAA	-1.156	-0.98	-0.814	-0.973	-1.513	-1.09	-1.417	-0.925	-2.351	-1.957		-1	-1	-1	-1	-1	-1	-1	-1	-1	-1	AK068232	OsIAA25 - Auxin-responsive Aux/IAA gene family member
		LOC_Os11g11410	AUX/IAA	-2.966	-4.07	-1.308	-3.282	-2.833	-0.709	-2.664	-0.376	-1.631	-2.808		-1	-1	-1	-1	-1	-1	-1		-1	-1	AK102073	OsIAA27 - Auxin-responsive Aux/IAA gene family member
		LOC_Os12g40890	AUX/IAA	-2.886	-4.108	-2.328	-3.081	-3.456	-0.629	-2.716	-0.787	-2.428	-2.589		-1	-1	-1	-1	-1	-1	-1	-1	-1	-1	AK068213	OsIAA30 - Auxin-responsive Aux/IAA gene family member
		LOC_Os12g40900	AUX/IAA	-5.11	-6.548	-3.397	-5.015	-6.305	-1.439	-4.294	-1.599	-3.928	-4.533		-1	-1	-1	-1	-1	-1	-1	-1	-1	-1	AK073361	OsIAA31 - Auxin-responsive Aux/IAA gene family member
		LOC_Os07g39220	BES1	-1.406	-1.038	-0.746	-1.427	-0.986	-0.438	-0.49	0.036	-0.449	-0.702		-1	-1	-1	-1	-1					-1	AK106748	BES1/BZR1 homolog protein 1
		LOC_Os01g11910	bHLH	-1.393	-1.585	-1.858	-1.523	-0.947	-1.74	-1.334	-1.873	-1.231	-1.345		-1	-1	-1	-1	-1	-1	-1	-1	-1	-1	AK068593	DNA binding protein
		LOC_Os01g39330	bHLH	-1.609	-1.446	-2.548	-2.735	-1.587	-1.493	-1.499	-2.211	-2.679	-2.401		-1	-1	-1	-1	-1	-1	-1	-1	-1	-1	AK106333	helix-loop-helix DNA-binding domain containing protein
		LOC_Os01g50940	bHLH	-2.939	-3.189	-3.623	-2.426	-3.768	-2.558	-3.292	-2.517	-3.105	-4.349		-1	-1	-1	-1	-1	-1	-1	-1	-1	-1	AK064946	DNA binding protein
		LOC_Os01g51140	bHLH	-1.545	-3.146	-2.172	-0.782	-2.317	0.289	-2.211	-1.825	-1.838	-0.395		-1	-1	-1	-1	-1		-1	-1	-1		AK100208	helix-loop-helix DNA-binding domain containing protein
		LOC_Os01g56690	bHLH	-0.631	-0.624	-1.466	-1.855	-1.391	-1.798	-1.476	-1.605	-1.669	-2.01		-1	-1	-1	-1	-1	-1	-1	-1	-1	-1		helix-loop-helix DNA-binding domain containing protein
		LOC_Os01g67480	bHLH	-0.793	-1.166	-1.154	-1.583	-1.129	-0.244	-0.059	-0.583	0.093	0.047		-1	-1	-1	-1	-1						AK068254	helix-loop-helix DNA-binding domain containing protein
		LOC_Os02g39140	bHLH	-4.193	-4.749	-4.403	-4.744	-4.609	-4.884	-4.298	-3.931	-4.148	-4.129		-1	-1	-1	-1	-1	-1	-1	-1	-1	-1	AK110833	DNA binding protein
		LOC_Os02g52190	bHLH	-1.248	-2.657	-3.17	-1.927	-2.5	-0.309	-1.092	-1.11	-0.192	0.113		-1	-1	-1	-1	-1		-1	-1			AK107898	DNA binding protein
		LOC_Os03g04310	bHLH	-6.062	-6.224	-5.668	-5.545	-5.6	-2.476	-4.684	-3.169	-4.739	-4.206		-1	-1	-1	-1	-1	-1	-1	-1	-1	-1	AK103779	DNA binding protein
		LOC_Os03g08930	bHLH	-5.573	-5.819	-5.13	-5.727	-5.533	-3.772	-4.777	-3.077	-4.98	-4.96		-1	-1	-1	-1	-1	-1	-1	-1	-1	-1	AK107555	helix-loop-helix-like protein
		LOC_Os03g15440	bHLH	-1.496	-2.934	-1.823	-1.601	-1.715	-0.589	-1.734	-1.115	-1.94	-1.852		-1	-1	-1	-1	-1	-1	-1	-1	-1	-1	AK106649	DNA binding protein
		LOC_Os03g39432	bHLH	-4.266	-5.426	-4.747	-5.178	-4.317	-0.761	-3.584	-3.203	-3.799	-3.447		-1	-1	-1	-1	-1	-1	-1	-1	-1	-1	AK101749	helix-loop-helix DNA-binding domain containing protein
		LOC_Os03g53020	bHLH	-2.413	-1.566	-2.501	-2.281	-2.851	-2.048	-2.67	-2.74	-3.11	-4.318		-1	-1	-1	-1	-1	-1	-1	-1	-1	-1	AK071734	helix-loop-helix DNA-binding domain containing protein
		LOC_Os03g55220	bHLH	-3.542	-3.05	-2.987	-3.819	-3.758	-2.23	-3.345	-2.672	-3.769	-3.383		-1	-1	-1	-1	-1	-1	-1	-1	-1	-1	AK064057	helix-loop-helix DNA-binding
		LOC_Os03g58330	bHLH	-1.48	-1.849	-2.134	-1.326	-1.402	-1.447	-2.252	-2.574	-1.82	-1.813		-1	-1	-1	-1	-1	-1	-1	-1	-1	-1	AK067446	BHLH transcription factor
		LOC_Os04g28280	bHLH	-2.357	-5.547	-4.11	-4.923	-4.361	0.655	-2.81	-0.991	-2.004	-2.076		-1	-1	-1	-1	-1	1	-1	-1	-1	-1	AK108605	BHLH transcription factor
		LOC_Os04g31290	bHLH	-1.696	-1.75	-1.081	-2.039	-1.655	-1.318	-1.9	-0.93	-2.227	-1.932		-1	-1	-1	-1	-1	-1	-1	-1	-1	-1		helix-loop-helix DNA-binding domain containing protein
		LOC_Os04g41229	bHLH	-6.484	-6.252	-6.289	-6.121	-5.504	-5.605	-6.065	-4.803	-6.054	-5.707		-1	-1	-1	-1	-1	-1	-1	-1	-1	-1	AK068039	DNA binding protein
		LOC_Os05g04740	bHLH	-0.684	-1.734	-0.732	-1.804	-1.388	-2.003	-2.357	-1.019	-3.07	-2.325		-1	-1	-1	-1	-1	-1	-1	-1	-1	-1		basic helix-loop-helix dimerisation region bHLH
		LOC_Os05g07120	bHLH	-3.793	-4.066	-3.936	-3.967	-3.685	-0.212	-0.155	-0.958	0.013	-0.051		-1	-1	-1	-1	-1			-1			AK110619	DNA binding protein
		LOC_Os05g38140	bHLH	-1.456	-1.422	-1.625	-1.394	-1.465	-1.587	-1.216	-1.013	-1.589	-1.523		-1	-1	-1	-1	-1	-1	-1	-1	-1	-1	AK063498	bHLH transcription factor
		LOC_Os06g06900	bHLH	-0.791	-1.357	-0.95	-0.777	-1.287	-0.099	-1.298	-1.034	-0.72	-1.306		-1	-1	-1	-1	-1		-1	-1	-1	-1	AK243447	helix-loop-helix DNA-binding domain containing protein
		LOC_Os07g05010	bHLH	-3.374	-2.799	-2.194	-2.757	-3.083	-1.874	-1.87	-2.185	-1.825	-2.012		-1	-1	-1	-1	-1	-1	-1	-1	-1	-1		PIL6
		LOC_Os07g43530	bHLH	-2.054	-1.87	-0.743	-0.72	-1.622	-1.569	-1.751	-0.485	-1.328	-1.83		-1	-1	-1	-1	-1	-1	-1		-1	-1	AK059560	amelogenin precursor like protein
		LOC_Os08g39630	bHLH	-1.203	-1.876	-1.133	-1.592	-1.846	-1.595	-2.016	-1.132	-1.701	-1.83		-1	-1	-1	-1	-1	-1	-1	-1	-1	-1	AK100106	DNA binding protein
		LOC_Os08g41320	bHLH	-2.102	-2.853	-1.459	-1.903	-1.92	-0.788	-1.81	-0.998	-1.723	-2.18		-1	-1	-1	-1	-1	-1	-1	-1	-1	-1	AK099291	BHLH transcription factor
		LOC_Os09g29360	bHLH	-4.638	-4.3	-2.238	-3.819	-4.877	-0.957	-2.008	0.083	-3.671	-2.782		-1	-1	-1	-1	-1	-1	-1		-1	-1		DNA binding protein
		LOC_Os10g23050	bHLH	-5.847	-6.094	-6.655	-5.894	-7.046	-2.88	-4.708	-5.133	-4.844	-6.038		-1	-1	-1	-1	-1	-1	-1	-1	-1	-1	AK058809	helix-loop-helix DNA-binding
		LOC_Os10g39750	bHLH	-5.347	-5.757	-5.903	-4.91	-4.68	-1.068	-2.955	-2.11	-3.527	-2.585		-1	-1	-1	-1	-1	-1	-1	-1	-1	-1	AK063669	inducer of CBF expression 2
		LOC_Os10g40740	bHLH	-4.302	-3.542	-4.814	-4.598	-3.179	-4.435	-3.296	-4.606	-4.828	-3.407		-1	-1	-1	-1	-1	-1	-1	-1	-1	-1		long hypocotyl in far-red 1
		LOC_Os12g32400	bHLH	-2.576	-3.763	-2.222	-3.236	-3.403	-1.929	-3.649	-1.336	-3.83	-3.533		-1	-1	-1	-1	-1	-1	-1	-1	-1	-1		DNA binding protein
		LOC_Os12g41650	bHLH	-2.906	-2.956	-3.087	-2.592	-1.802	-0.923	-2.252	-3.763	-2.173	-2.617		-1	-1	-1	-1	-1	-1	-1	-1	-1	-1	AK066763	phytochrome-interacting factor 4
		LOC_Os01g11350	bZIP	-3.895	-5.508	-1.786	-3.512	-4.151	-1.874	-3.584	-1.28	-3.769	-3.838		-1	-1	-1	-1	-1	-1	-1	-1	-1	-1	AK100944	transcription factor RF2b
		LOC_Os01g55150	bZIP	-5.841	-6.681	-3.614	-5.295	-6.527	-1.736	-4.929	-1.149	-4.835	-5.256		-1	-1	-1	-1	-1	-1	-1	-1	-1	-1	AK108553	transcription factor RF2b
		LOC_Os01g58760	bZIP	-2.398	-2.221	-2.46	-1.399	-1.682	-1.034	-1.855	-1.9	-1.424	-1.521		-1	-1	-1	-1	-1	-1	-1	-1	-1	-1		DNA binding protein
		LOC_Os02g10860	bZIP	-4.659	-4.328	-3.182	-4.176	-4.08	-1.414	-2.792	-1.846	-1.85	-1.592		-1	-1	-1	-1	-1	-1	-1	-1	-1	-1		transcription factor HY5
		LOC_Os02g03580	bZIP	-2.724	-3.054	-3.341	-2.75	-1.89	-0.317	-1.859	-1.777	-1.591	-1.427		-1	-1	-1	-1	-1		-1	-1	-1	-1	AK111901	transcription factor HBP-1a
		LOC_Os02g03960	bZIP	-1.982	-2.646	-3.196	-2.165	-1.765	-1.306	-2.005	-1.634	-1.594	-1.431		-1	-1	-1	-1	-1	-1	-1	-1	-1	-1	AK070887	ocs element-binding factor 1
		LOC_Os02g14910	bZIP	-2.824	-5.879	-1.249	-2.91	-3.568	-1.513	-3.583	-1.101	-2.826	-3.035		-1	-1	-1	-1	-1	-1	-1	-1	-1	-1		bZIP transcription factor family protein
		LOC_Os02g07840	bZIP	-1.05	-1.101	-1.361	-0.961	-0.976	-0.411	-0.516	-0.897	-0.523	-0.331		-1	-1	-1	-1	-1			-1			AK069575	regulatory protein opaque-2
		LOC_Os02g16680	bZIP	-1.124	-1.131	-1.397	-1.593	-1.417	-0.167	-0.213	-0.629	0.048	0.151		-1	-1	-1	-1	-1			-1			AK070674	BZO2H2
		LOC_Os05g03860	bZIP	-1.558	-1.672	-1.844	-1.613	-1.432	-0.475	-0.723	-1.445	-0.632	-0.775		-1	-1	-1	-1	-1		-1	-1	-1	-1	AK065180	ocs element-binding factor 1
		LOC_Os06g45140	bZIP	-4.799	-4.881	-5.025	-5.4	-3.951	-2.791	-3.244	-4.084	-3.26	-2.442		-1	-1	-1	-1	-1	-1	-1	-1	-1	-1	AK065941	light-inducible protein CPRF-2
		LOC_Os06g50480	bZIP	-0.809	-1.57	-1.177	-0.974	-0.862	-1.095	-1.812	-1.263	-1.785	-1.275		-1	-1	-1	-1	-1	-1	-1	-1	-1	-1		bZIP transcription factor family protein, X-hyb=LOC_Os06g50600
		LOC_Os08g07970	bZIP	-0.657	-1.504	-1.539	-0.757	-0.832	-0.514	-1.183	-1.149	-0.498	-0.637		-1	-1	-1	-1	-1		-1	-1		-1	AK107028	transcription factor TGA4
		LOC_Os09g36910	bZIP	-4	-3.727	-4.315	-2.394	-2.701	-4.012	-3.918	-4.163	-4.687	-4.359		-1	-1	-1	-1	-1	-1	-1	-1	-1	-1		bZIP transcription factor family protein
		LOC_Os08g26880	bZIP	-1.132	-2.563	-2.984	-1.839	-1.122	0.539	-0.404	-0.79	-0.062	0.563		-1	-1	-1	-1	-1			-1			AK100580	light-inducible protein CPRF-2
		LOC_Os09g10840	bZIP	-0.795	-1.139	-0.821	-0.816	-0.9	-0.579	-1.017	-0.794	-0.858	-1		-1	-1	-1	-1	-1		-1	-1	-1	-1	AK106988	transcription factor HBP-1b
		LOC_Os09g31390	bZIP	-0.635	-2.022	-0.688	-1.283	-1.015	-1.383	-1.136	-0.937	-0.556	-0.851		-1	-1	-1	-1	-1	-1	-1	-1		-1	AK100210	DNA binding protein
		LOC_Os09g29820	bZIP	-2.868	-3.592	-4.833	-2.83	-2.85	-1.055	-1.641	-1.401	-1.147	-1.215		-1	-1	-1	-1	-1	-1	-1	-1	-1	-1	AK108319	BZIP family transcription factor
		LOC_Os12g40920	bZIP	-2.267	-1.413	-2.616	-1.128	-1.078	-0.613	-2.289	-2.839	-2.395	-2.302		-1	-1	-1	-1	-1	-1	-1	-1	-1	-1		light-inducible protein CPRF-2
		LOC_Os12g37410	bZIP	-1.203	-1.809	-1.801	-1.619	-1.209	-0.299	-1.176	-1.569	-1.452	-1.021		-1	-1	-1	-1	-1		-1	-1	-1	-1	AK071530	ocs element-binding factor 1
		LOC_Os02g39710	C2C2-CO-like	-1.798	-1.193	-2.518	-1.874	-0.855	-2.165	-2.133	-2.305	-2.776	-2.678		-1	-1	-1	-1	-1	-1	-1	-1	-1	-1	AK058536	CONSTANS-like protein CO5
		LOC_Os06g19444	C2C2-CO-like	-2.673	-3.546	-3.032	-2.107	-1.319	-0.438	-0.874	-1.728	0.533	0.45		-1	-1	-1	-1	-1		-1	-1			AK072192	CCT motif family protein
		LOC_Os08g15050	C2C2-CO-like	-1.927	-1.957	-2.201	-2.51	-2.009	-0.227	-0.329	-0.746	-0.721	-0.347		-1	-1	-1	-1	-1			-1	-1		AK109938	CONSTANS-like protein CO8
		LOC_Os01g15900	C2C2-Dof	-4.564	-3.375	-3.495	-3.401	-3.65	-4.92	-5.084	-5.449	-4.234	-4.326		-1	-1	-1	-1	-1	-1	-1	-1	-1	-1	AK063318	expressed protein
		LOC_Os02g49440	C2C2-Dof	-2.659	-3.105	-0.968	-2.263	-2.184	-2.103	-3.526	-1.999	-2.081	-2.748		-1	-1	-1	-1	-1	-1	-1	-1	-1	-1	AK101321	expressed protein
		LOC_Os03g07360	C2C2-Dof	-1.185	-1.712	-1.536	-1.74	-1.866	-0.539	-0.762	-0.777	-0.672	-0.494		-1	-1	-1	-1	-1		-1	-1	-1		AK099490	expressed protein
		LOC_Os03g42200	C2C2-Dof	-1.685	-0.674	-1.477	-1.35	-1.763	-0.722	-0.385	-1.891	-0.106	-1.221		-1	-1	-1	-1	-1	-1		-1		-1	AK119803	dof domain, zinc finger family protein
		LOC_Os04g47990	C2C2-Dof	-1.065	-1.245	-0.944	-1.126	-0.708	-0.768	-0.417	-0.474	-0.915	-0.758		-1	-1	-1	-1	-1	-1			-1	-1	AK060659	dof zinc finger protein
		LOC_Os04g58190	C2C2-Dof	-1.964	-2.188	-2.713	-2.243	-2.402	-1.236	-1.262	-1.706	-1.297	-1.112		-1	-1	-1	-1	-1	-1	-1	-1	-1	-1	AK107524	expressed protein
		LOC_Os07g48570	C2C2-Dof	-3.026	-2.591	-2.479	-2.589	-2.382	-2.375	-2.748	-2.895	-2.47	-2.052		-1	-1	-1	-1	-1	-1	-1	-1	-1	-1	AK065816	expressed protein
		LOC_Os10g26620	C2C2-Dof	-1.044	-1.254	-1.505	-1.113	-0.849	0.205	0.14	-0.416	0.173	0.53		-1	-1	-1	-1	-1						AK068588	expressed protein
		LOC_Os10g35300	C2C2-Dof	-1.596	-1.986	-1.96	-2.263	-1.839	-1.051	-1.074	-1.479	-1.567	-0.893		-1	-1	-1	-1	-1	-1	-1	-1	-1	-1	AK070563	expressed protein
		LOC_Os01g47360	C2C2-GATA	-0.919	-1.091	-1.103	-1.031	-1.015	-0.305	-0.604	-0.926	-0.679	-0.727		-1	-1	-1	-1	-1		-1	-1	-1	-1		GATA zinc finger family protein
		LOC_Os03g47970	C2C2-GATA	-0.902	-1.339	-1.415	-1.096	-0.956	-0.01	-0.451	-0.534	-0.287	-0.203		-1	-1	-1	-1	-1						AK105025	GATA transcription factor 25
		LOC_Os03g52450	C2C2-GATA	-1.118	-1.326	-1.476	-1.28	-1.329	-0.724	-0.94	-0.979	-0.809	-0.816		-1	-1	-1	-1	-1	-1	-1	-1	-1	-1		GATA transcription factor 25
		LOC_Os10g40810	C2C2-GATA	-4.853	-5.377	-2.334	-3.531	-4.166	-0.067	-2.366	-0.123	-2.967	-2.637		-1	-1	-1	-1	-1		-1		-1	-1		GATA transcription factor 9
		LOC_Os01g14010	C2H2	-1.434	-2.483	-1.042	-2.17	-1.694	-1.11	-2.143	-1.174	-1.565	-1.755		-1	-1	-1	-1	-1	-1	-1	-1	-1	-1	AK107468	zinc finger, C2H2 type family protein
		LOC_Os01g57650	C2H2	-2.459	-2.348	-0.744	-1.701	-1.871	-0.324	-1.735	0.161	-1.065	-1.252		-1	-1	-1	-1	-1		-1		-1	-1	AK071014	nucleic acid binding protein
		LOC_Os01g70870	C2H2	-3.031	-2.633	-1.485	-0.962	-0.77	0.112	-1.031	-0.466	-1.476	-1.501		-1	-1	-1	-1	-1		-1		-1	-1	AK070390	zinc finger, C2H2 type family protein
		LOC_Os02g08510	C2H2	-1.222	-1.219	-1.689	-0.913	-0.658	-2.205	-1.135	-1.841	-2.021	-1.303		-1	-1	-1	-1	-1	-1	-1	-1	-1	-1		zinc finger protein 1
		LOC_Os02g31890	C2H2	-4.206	-3.804	-3.753	-2.779	-3.169	-3.661	-3.45	-1.423	-4.036	-2.82		-1	-1	-1	-1	-1	-1	-1	-1	-1	-1		zinc finger, C2H2-type
		LOC_Os02g45054	C2H2	-2.157	-2.875	-2.516	-2.698	-2.978	-1.056	-2.759	-2.579	-2.227	-2.342		-1	-1	-1	-1	-1	-1	-1	-1	-1	-1	AK120603	INDETERMINATE-related protein 9
		LOC_Os03g15790	C2H2	-3.052	-3.437	-1.653	-1.982	-2.202	0.788	-2.265	-0.092	-2.124	-1.845		-1	-1	-1	-1	-1	1	-1		-1	-1		nucleic acid binding protein
		LOC_Os03g32220	C2H2	-3.547	-3.018	-2.855	-2.437	-2.888	-3.61	-2.242	-2.08	-2.836	-3.172		-1	-1	-1	-1	-1	-1	-1	-1	-1	-1	AK108997	zinc-finger protein 1
		LOC_Os03g32230	C2H2	-4.401	-3.759	-4.511	-4.721	-4.412	-3.894	-2.235	-2.581	-2.978	-3.96		-1	-1	-1	-1	-1	-1	-1	-1	-1	-1	AK059839	zinc-finger protein 1
		LOC_Os03g60570	C2H2	-1.704	-2.011	-2.086	-2.484	-1.067	-0.019	0.615	-0.739	0.264	-0.035		-1	-1	-1	-1	-1		1	-1			AK119690	zinc finger DNA-binding protein
		LOC_Os03g55540	C2H2	-2.194	-1.958	-1.98	-2.432	-1.052	-1.016	-0.411	-0.821	-0.513	-1.7		-1	-1	-1	-1	-1	-1		-1		-1	AK072942	zinc-finger protein 1
		LOC_Os04g02510	C2H2	-1.573	-3.215	-2.373	-2.05	-1.913	-1.025	-2.261	-1.562	-1.909	-2.226		-1	-1	-1	-1	-1	-1	-1	-1	-1	-1		nucleic acid binding protein
		LOC_Os04g08060	C2H2	-1.755	-2.089	-2.397	-1.954	-1.367	-1.232	-1.531	-1.627	-0.988	-1.325		-1	-1	-1	-1	-1	-1	-1	-1	-1	-1	AK108645	zinc finger, C2H2 type family protein
		LOC_Os04g47860	C2H2	-1.188	-2.614	-1.41	-1.842	-1.595	-0.151	-2.33	-1.329	-1.893	-1.995		-1	-1	-1	-1	-1		-1	-1	-1	-1	AK120723	translation initiation factor IF-2
		LOC_Os05g02390	C2H2	-3.313	-4.519	-5.236	-2.859	-3.597	-3.006	-2.609	-2.627	-2.516	-2.188		-1	-1	-1	-1	-1	-1	-1	-1	-1	-1	AK108981	ZFP16-1
		LOC_Os05g20930	C2H2	-1.31	-1.783	-1.135	-0.784	-0.962	-1.027	-1.419	-0.688	-1.011	-1		-1	-1	-1	-1	-1	-1	-1	-1	-1	-1	AK108829	transcriptional regulator RABBIT EARS
		LOC_Os07g01180	C2H2	-3.211	-3.371	-3.169	-3.065	-2.634	-2.224	-3.133	-2.606	-2.645	-1.988		-1	-1	-1	-1	-1	-1	-1	-1	-1	-1		zinc finger, C2H2 type family protein
		LOC_Os07g38240	C2H2	-0.71	-0.616	-0.817	-0.768	-1.059	-0.792	-0.653	-0.692	-0.605	-0.691		-1	-1	-1	-1	-1	-1	-1	-1	-1	-1	AK062388	AN1-type zinc finger protein 2B
		LOC_Os08g17640	C2H2	-1.298	-0.974	-1.191	-1.855	-1.856	-1.374	-0.529	-0.694	-1.502	-0.879		-1	-1	-1	-1	-1	-1		-1	-1	-1		fibroin
		LOC_Os08g20580	C2H2	-1.815	-1.717	-1.942	-2.011	-0.857	-0.726	-0.113	-0.678	-0.356	-1.219		-1	-1	-1	-1	-1	-1		-1		-1		zinc-finger protein 1, X-hyb=LOC_Os03g55540
		LOC_Os08g36390	C2H2	-1.911	-3.529	-1.252	-1.776	-2.791	0.259	-2.313	0.472	-1.942	-2.411		-1	-1	-1	-1	-1		-1		-1	-1	AK119595	zinc finger, C2H2 type family protein
		LOC_Os08g44050	C2H2	-1.192	-1.702	-1.428	-1.095	-0.763	-1	-1.629	-1.717	-1.283	-1.454		-1	-1	-1	-1	-1	-1	-1	-1	-1	-1	AK072128	INDETERMINATE-related protein 1
		LOC_Os08g44830	C2H2	-1.456	-1.63	-1.848	-1.813	-1.145	-1.34	-1.3	-1.783	-1.798	-1.327		-1	-1	-1	-1	-1	-1	-1	-1	-1	-1	AK063290	zinc finger protein
		LOC_Os11g47630	C2H2	-4.786	-3.975	-4.549	-4.98	-4.43	-2.647	-2.125	-1.993	-2.875	-2.018		-1	-1	-1	-1	-1	-1	-1	-1	-1	-1	AK105226	zinc finger DNA-binding protein
		LOC_Os11g48000	C2H2	-3.089	-2.793	-3.349	-1.792	-2.933	-0.723	-2.669	-2.164	-2.045	-2.326		-1	-1	-1	-1	-1	-1	-1	-1	-1	-1		zinc finger, C2H2 type family protein
		LOC_Os03g21160	C3H	-2.627	-4.43	-4.354	-2.704	-2.364	-0.016	-2.169	0.102	-3.399	-3.934		-1	-1	-1	-1	-1		-1		-1	-1	AK064318	nucleic acid binding protein
		LOC_Os04g35800	C3H	-1.068	-1.273	-1.171	-1.225	-0.883	-0.162	-0.736	-0.995	-0.449	-0.347		-1	-1	-1	-1	-1		-1	-1			AK060634	zinc finger C-x8-C-x5-C-x3-H type family protein
		LOC_Os05g03760	C3H	-1.864	-1.944	-1.926	-2.323	-1.347	-0.503	-0.359	-0.929	-0.456	-1.105		-1	-1	-1	-1	-1			-1		-1	AK099898	zinc finger transcription factor-like protein
		LOC_Os01g70880	CCAAT	-2.662	-2.466	-1.816	-1.839	-0.81	-3.14	-2.212	-1.267	-1.21	-2.454		-1	-1	-1	-1	-1	-1	-1	-1	-1	-1		nuclear transcription factor Y subunit B-3
		LOC_Os03g51200	CCAAT	-1.637	-1.853	-1.339	-1.37	-1.078	-1.667	-1.797	-1.326	-1.901	-1.901		-1	-1	-1	-1	-1	-1	-1	-1	-1	-1		histone H2A
		LOC_Os06g17480	CCAAT	-3.709	-3.574	-2.776	-3.789	-4.083	-3.994	-2.642	-1.35	-2.367	-2.36		-1	-1	-1	-1	-1	-1	-1	-1	-1	-1	AK109660	nuclear transcription factor Y subunit B-9
		LOC_Os06g45640	CCAAT	-1.764	-2.611	-2.018	-2.293	-1.446	-1.064	-0.692	-2.178	-0.356	-0.178		-1	-1	-1	-1	-1	-1	-1	-1			AK105079	nuclear transcription factor Y subunit C-4
		LOC_Os07g06470	CCAAT	-2.67	-2.516	-3.448	-2.227	-2.988	-2.88	-3.075	-3.531	-3.1	-3.026		-1	-1	-1	-1	-1	-1	-1	-1	-1	-1		nuclear transcription factor Y subunit A-10
		LOC_Os08g07740	CCAAT	-1.435	-4.046	-1.976	-1.984	-2.007	-1.545	-3.992	-2.683	-2.57	-2.586		-1	-1	-1	-1	-1	-1	-1	-1	-1	-1		nuclear transcription factor Y subunit B-3
		LOC_Os12g42400	CCAAT	-1.975	-3.324	-2.568	-2.202	-2.512	-1.915	-3.247	-2.82	-2.104	-2.269		-1	-1	-1	-1	-1	-1	-1	-1	-1	-1	AK073742	nuclear transcription factor Y subunit A-2
		LOC_Os12g41230	CPP	-1.663	-2.675	-1.073	-0.802	-1.594	0.955	-2.13	-0.903	-1.398	-1.576		-1	-1	-1	-1	-1	1	-1	-1	-1	-1	AK073942	TSO1
		LOC_Os06g08140	DBP	-0.818	-0.885	-0.6	-1.036	-0.705	-0.396	-0.568	-0.369	-0.412	-0.393		-1	-1	-1	-1	-1						AK065602	DNA-binding protein phosphatase 2C
		LOC_Os02g50630	E2F-DP	-4.648	-5.486	-3.554	-4.639	-5.624	-2.205	-3.865	-1.449	-3.725	-4.651		-1	-1	-1	-1	-1	-1	-1	-1	-1	-1	AK111537	transcription regulator of the cell cycle TaE2Fe
		LOC_Os06g13670	E2F-DP	-1.136	-1.935	-1.5	-1.437	-1.578	0.814	0.146	-0.67	0.258	0.021		-1	-1	-1	-1	-1	1		-1			AK120032	transcription regulator of the cell cycle TaE2Fe
		LOC_Os03g15040	FAR1	-1.922	-1.861	-1.595	-1.801	-2.288	0.049	-0.98	-1.035	-0.367	-0.565		-1	-1	-1	-1	-1		-1	-1			AK066641	FAR1 family protein
		LOC_Os07g27800	FAR1	-1.186	-1.912	-1.009	-1.464	-1.011	-0.59	-0.978	-0.408	-0.756	-0.563		-1	-1	-1	-1	-1	-1	-1		-1			transposon protein, unclassified
		LOC_Os11g03390	FHA	-4.535	-5.136	-5.667	-2.767	-3.779	-3.288	-4.845	-4.476	-2.935	-2.718		-1	-1	-1	-1	-1	-1	-1	-1	-1	-1	AK059969	FHA domain containing protein
		LOC_Os12g03070	FHA	-2.786	-2.362	-2.977	-1.423	-1.793	-1.635	-1.702	-3.387	-1.626	-0.487		-1	-1	-1	-1	-1	-1	-1	-1	-1		AK059747	FHA domain containing protein
		LOC_Os01g62660	G2-like	-1.956	-2.958	-1.706	-1.428	-2.315	-0.598	-3.406	-2.127	-1.806	-2.723		-1	-1	-1	-1	-1	-1	-1	-1	-1	-1	AK066659	myb-like DNA-binding domain, SHAQKYF class family protein
		LOC_Os02g14490	G2-like	-0.925	-2.249	-2.214	-1.429	-1.219	-0.377	-0.5	-0.29	0.183	0.658		-1	-1	-1	-1	-1					1		myb-like DNA-binding domain, SHAQKYF class family protein
		LOC_Os02g47190	G2-like	-2.188	-2.213	-1.999	-1.698	-1.984	0.547	-0.582	-0.494	-0.315	-0.49		-1	-1	-1	-1	-1						AK059448	calcium-dependent protein kinase substrate protein
		LOC_Os03g20900	G2-like	-0.882	-1.361	-0.893	-0.83	-1.868	-0.008	-1.892	-1.4	-1.444	-1.462		-1	-1	-1	-1	-1		-1	-1	-1	-1	AK100282	transfactor-like
		LOC_Os03g55760	G2-like	-1.916	-1.453	-2.216	-1.268	-1.536	-1.738	-1.876	-1.582	-1.25	-0.96		-1	-1	-1	-1	-1	-1	-1	-1	-1	-1	AK108408	myb-like DNA-binding domain, SHAQKYF class family protein
		LOC_Os06g35140	G2-like	-2.478	-2.836	-2.513	-2.094	-2.233	-0.866	-1.938	-1.115	-1.538	-1.586		-1	-1	-1	-1	-1	-1	-1	-1	-1	-1	AK073606	myb-like DNA-binding domain, SHAQKYF class family protein
		LOC_Os06g49040	G2-like	-2.742	-2.911	-3.309	-2.143	-2.573	-2.171	-3.183	-3.218	-2.971	-2.834		-1	-1	-1	-1	-1	-1	-1	-1	-1	-1	AK067950	transfactor-like protein
		LOC_Os08g06370	G2-like	-1.528	-0.753	-1.326	-0.719	-1.924	0.676	-0.427	0.147	0.19	-0.451		-1	-1	-1	-1	-1	1						KANADI-like transcription factor FEATHERED
		LOC_Os12g39640	G2-like	-1.674	-1.405	-0.645	-1.208	-1.026	-1.513	-1.4	-1.279	-1.558	-1.671		-1	-1	-1	-1	-1	-1	-1	-1	-1	-1		DNA binding protein
		LOC_Os02g46700	GNAT	-0.894	-0.798	-0.872	-1.084	-0.886	-0.434	-0.108	-0.309	-0.049	-0.087		-1	-1	-1	-1	-1						AK242384	N-acetyltransferase
		LOC_Os03g07990	GNAT	-0.985	-1.14	-1.364	-1.217	-1.316	-0.825	-1.079	-1.395	-0.842	-0.968		-1	-1	-1	-1	-1	-1	-1	-1	-1	-1	AK071368	N-acetyltransferase
		LOC_Os03g46200	GNAT	-1.282	-1.225	-1.591	-1.657	-0.777	-0.521	-1.072	-1.745	-1.352	-1.131		-1	-1	-1	-1	-1		-1	-1	-1	-1	AK243094	acetyltransferase, GNAT family protein
		LOC_Os03g58020	GNAT	-1.049	-1.303	-1.175	-0.669	-0.76	-0.786	-1.165	-1.02	-1.34	-1.285		-1	-1	-1	-1	-1	-1	-1	-1	-1	-1		N-acetyltransferase
		LOC_Os03g58030	GNAT	-0.928	-1.034	-1.295	-1.155	-0.854	-0.321	-0.638	-1.101	-0.732	-0.776		-1	-1	-1	-1	-1		-1	-1	-1	-1		N-acetyltransferase, X-hyb=LOC_Os03g58010
		LOC_Os07g39690	GNAT	-1.258	-1.209	-1.023	-1.099	-1.439	-1.106	-1.291	-1.616	-1.19	-1.097		-1	-1	-1	-1	-1	-1	-1	-1	-1	-1	AK240739	N-acetyltransferase/ amino-acid N-acetyltransferase
		LOC_Os09g31310	GNAT	-1.016	-1.181	-1.35	-1.031	-0.776	-0.57	-0.535	-0.606	-0.346	-0.824		-1	-1	-1	-1	-1			-1		-1	AK063214	glucosamine 6-phosphate N-acetyltransferase
		LOC_Os01g45860	GRAS	-2.101	-2.259	-2.644	-1.34	-1.967	-2.611	-2.631	-3.05	-2.65	-2.586		-1	-1	-1	-1	-1	-1	-1	-1	-1	-1	AK242412	DELLA protein RGA
		LOC_Os01g62460	GRAS	-0.822	-0.814	-0.814	-1.406	-0.754	-1.351	-1.217	-0.868	-1.283	-1.225		-1	-1	-1	-1	-1	-1	-1	-1	-1	-1	AK119896	SCARECROW-like protein
		LOC_Os02g45760	GRAS	-3.544	-3.949	-3.135	-2.991	-3.382	-3.039	-4.375	-3.428	-3.764	-4.21		-1	-1	-1	-1	-1	-1	-1	-1	-1	-1	AK120775	chitin-inducible gibberellin-responsive protein 2
		LOC_Os03g15680	GRAS	-4.417	-4.513	-3.37	-4.053	-3.386	-1.658	-2.877	-2.581	-4.162	-3.671		-1	-1	-1	-1	-1	-1	-1	-1	-1	-1		nodulation signaling pathway 2 protein
		LOC_Os04g49110	GRAS	-1.103	-1.418	-1.481	-1.439	-1.135	-1.019	-0.438	-0.65	-0.359	-0.51		-1	-1	-1	-1	-1	-1		-1			AK100294	chitin-inducible gibberellin-responsive protein 2
		LOC_Os05g42130	GRAS	-6.208	-5.707	-6.032	-4.171	-4.721	-2.845	-3.976	-2.304	-3.781	-3.241		-1	-1	-1	-1	-1	-1	-1	-1	-1	-1	AK070489	protein MONOCULM 1
		LOC_Os06g03710	GRAS	-4.505	-4.779	-1.905	-2.578	-2.813	-1.294	-3.486	-0.49	-2.361	-3.134		-1	-1	-1	-1	-1	-1	-1		-1	-1	AK106449	DELLA protein SLR1
		LOC_Os06g01620	GRAS	-2.214	-2.351	-2.314	-2.591	-1.962	-0.819	-1.446	-1.224	-1.338	-1.261		-1	-1	-1	-1	-1	-1	-1	-1	-1	-1		scarecrow-like 6
		LOC_Os06g40780	GRAS	-1.449	-1.793	-1.52	-1.632	-2.069	-1.226	-1.87	-1.372	-1.805	-1.835		-1	-1	-1	-1	-1	-1	-1	-1	-1	-1	AK062635	protein MONOCULM 1
		LOC_Os07g38030	GRAS	-1.228	-0.589	-1.152	-1.34	-0.695	-0.948	-0.346	-0.806	-0.917	-0.871		-1	-1	-1	-1	-1	-1		-1	-1	-1	AK059008	nodulation signaling pathway 2 protein
		LOC_Os02g53690	GRF	-1.112	-3.007	-0.753	-0.787	-1.797	0.498	-1.045	1.103	-1.029	-0.954		-1	-1	-1	-1	-1		-1	1	-1	-1	AK109652	atGRF5
		LOC_Os12g29980	GRF	-3.968	-4.698	-2.268	-3.179	-4.316	-0.477	-3.642	-0.86	-3.59	-4.421		-1	-1	-1	-1	-1		-1	-1	-1	-1	AK241557	atGRF2
		LOC_Os01g62920	HB	-1.436	-1.526	-1.464	-1.582	-1.187	-2.024	-1.83	-1.608	-1.922	-1.539		-1	-1	-1	-1	-1	-1	-1	-1	-1	-1	AK060936	homeodomain protein JUBEL2
		LOC_Os01g55549	HB	-2.502	-2.415	-0.737	-2.404	-2.599	0.127	-1.963	-2.457	-1.702	-2.059		-1	-1	-1	-1	-1		-1	-1	-1	-1		homeobox protein GLABRA2
		LOC_Os02g13310	HB	-3.088	-2.975	-3.255	-3.559	-2.222	-2.273	-2.554	-2.567	-2.782	-2.717		-1	-1	-1	-1	-1	-1	-1	-1	-1	-1	AK109849	homeodomain protein JUBEL1
		LOC_Os02g45250	HB	-1.957	-1.746	-1.468	-1.12	-0.949	0.262	-1.005	-1.264	-1.85	-0.592		-1	-1	-1	-1	-1		-1	-1	-1	-1	AK111544	homeobox protein FWA
		LOC_Os03g07450	HB	-2.254	-3.71	-1.171	-2.75	-3.314	-0.828	-2.055	0.77	-2.48	-2.541		-1	-1	-1	-1	-1	-1	-1	1	-1	-1	AK108366	homeobox-leucine zipper protein HAT7
		LOC_Os03g10210	HB	-2.235	-2.762	-1.736	-1.956	-1.659	0.935	-1.447	-0.35	-0.351	-0.565		-1	-1	-1	-1	-1	1	-1				AK073446	DNA binding protein
		LOC_Os04g46350	HB	-1.127	-2.411	-1.836	-2.126	-1.325	-0.819	-0.866	-1.163	-0.67	-0.532		-1	-1	-1	-1	-1	-1	-1	-1	-1		AK122006	homeobox-leucine zipper protein ATHB-4
		LOC_Os06g04850	HB	-4.632	-5.575	-1.863	-3.697	-4.666	-0.243	-3.487	-0.56	-2.694	-3.534		-1	-1	-1	-1	-1		-1		-1	-1	AK059116	homeobox-leucine zipper protein ATHB-4
		LOC_Os06g04870	HB	-1.469	-3.449	-2.665	-2.351	-2.394	-1.186	-2.772	-2.436	-1.888	-1.883		-1	-1	-1	-1	-1	-1	-1	-1	-1	-1	AK105150	homeobox-leucine zipper protein HAT1
		LOC_Os06g43860	HB	-1.753	-1.906	-1.576	-1.64	-1.421	-0.697	-1.009	-1.503	-1.172	-1.122		-1	-1	-1	-1	-1	-1	-1	-1	-1	-1	AK241438	homeobox protein knotted-1-like 3
		LOC_Os07g48560	HB	-2.082	-0.929	-2.272	-1.867	-1.445	0.841	0.574	-1.034	0.881	0.697		-1	-1	-1	-1	-1	1		-1	1	1	AK073232	WUSCHEL-related homeobox 11
		LOC_Os08g32080	HB	-2.126	-2.536	-2.816	-2.377	-2.016	-1.265	-0.982	-1.797	-0.918	-0.157		-1	-1	-1	-1	-1	-1	-1	-1	-1		AK100634	homeodomain leucine zipper protein CPHB-5
		LOC_Os08g36220	HB	-5.639	-5.7	-4.025	-3.734	-4.153	-3.642	-4.427	-3.89	-3.571	-4.431		-1	-1	-1	-1	-1	-1	-1	-1	-1	-1	AK241196	homeobox-leucine zipper protein HAT14
		LOC_Os09g27450	HB	-1.894	-2.31	-1.803	-0.89	-1.932	0.645	-1.918	-1.207	-0.933	-2.146		-1	-1	-1	-1	-1	1	-1	-1	-1	-1		homeobox-leucine zipper protein HAT14
		LOC_Os10g23090	HB	-2.977	-3.724	-2.873	-2.927	-3.052	-0.982	-2.557	-1.997	-3.056	-2.977		-1	-1	-1	-1	-1	-1	-1	-1	-1	-1	AK243294	homeodomain-leucine zipper transcription factor TaHDZipI-1
		LOC_Os10g26500	HB	-0.737	-2.842	-1.914	-1.191	-2.556	-1.196	-1.807	-1.284	-1.309	-1.064		-1	-1	-1	-1	-1	-1	-1	-1	-1	-1		homeodomain-leucine zipper transcription factor TaHDZipI-2
		LOC_Os10g39030	HB	-1.85	-2.152	-1.978	-1.918	-1.606	-2.42	-2.306	-2.053	-2.257	-2.604		-1	-1	-1	-1	-1	-1	-1	-1	-1	-1	AK068029	bell-like homeodomain protein 3
		LOC_Os12g41860	HB	-2.042	-2.416	-1.084	-1.968	-1.519	-0.588	-2.147	-1.198	-1.565	-1.537		-1	-1	-1	-1	-1	-1	-1	-1	-1	-1	AK102183	class III HD-Zip protein 4
		LOC_Os02g15810	HMG	-3.615	-5.125	-2.648	-3.812	-4.278	-0.66	-2.954	-0.042	-3.198	-3.153		-1	-1	-1	-1	-1	-1	-1		-1	-1	AK070270	expressed protein
		LOC_Os08g01100	HMG	-4.626	-3.936	-3.267	-3.329	-3.543	-1.179	-2.584	-0.153	-3.916	-2.384		-1	-1	-1	-1	-1	-1	-1		-1	-1	AK069900	HMG1/2-like protein
		LOC_Os03g06630	HSF	-3.287	-3.727	-3.439	-3.55	-3.462	-2.075	-3.937	-2.831	-3.6	-4.077		-1	-1	-1	-1	-1	-1	-1	-1	-1	-1	AK066844	heat shock factor protein 1
		LOC_Os06g36930	HSF	-0.925	-1.036	-1.119	-1.246	-0.744	-2.198	-2.521	-2.421	-2.576	-2.348		-1	-1	-1	-1	-1	-1	-1	-1	-1	-1		heat shock factor protein HSF30
		LOC_Os01g36630	Jumonji	-1.083	-1.289	-0.758	-1.075	-1.683	-1.64	-1.311	-1.251	-0.996	-0.969		-1	-1	-1	-1	-1	-1	-1	-1	-1	-1	AK073801	jumonji domain containing 4
		LOC_Os02g58210	Jumonji	-2.044	-4.16	-1.133	-1.443	-2.23	-0.684	-3.497	0.089	-1.261	-2.115		-1	-1	-1	-1	-1	-1	-1		-1	-1	AK105403	jmjC domain containing protein
		LOC_Os03g27250	Jumonji	-1.154	-1.479	-0.768	-1.092	-1.64	-0.591	-1.248	0.074	-0.518	-0.77		-1	-1	-1	-1	-1	-1	-1			-1	AK062245	transferase, transferring glycosyl groups
		LOC_Os11g36450	Jumonji	-0.947	-1.905	-0.907	-0.933	-0.748	-1.53	-1.62	-1.035	-0.977	-1.128		-1	-1	-1	-1	-1	-1	-1	-1	-1	-1	AK068220	transferase, transferring glycosyl groups
		LOC_Os01g03890	LOB	-4.609	-4.749	-4.12	-5.047	-4.739	-4.856	-4.877	-5.171	-5.08	-4.938		-1	-1	-1	-1	-1	-1	-1	-1	-1	-1		seed specific protein Bn15D17A
		LOC_Os01g32770	LOB	-5.089	-5.56	-5.32	-5.759	-4.998	-1.548	-3.093	-3.35	-2.769	-3.956		-1	-1	-1	-1	-1	-1	-1	-1	-1	-1	AK071246	seed specific protein Bn15D17A
		LOC_Os01g60960	LOB	-3.344	-3.93	-1.339	-2.608	-2.377	0.512	-1.3	0.606	-1.901	-0.892		-1	-1	-1	-1	-1		-1	1	-1	-1	AK121919	LOB domain protein 25
		LOC_Os03g05500	LOB	-4.93	-5.119	-5.319	-3.103	-4.926	0.213	-1.977	-1.554	-0.83	-1.972		-1	-1	-1	-1	-1		-1	-1	-1	-1	AK107949	LOB domain protein 16
		LOC_Os03g05510	LOB	-3.514	-3.042	-2.774	-3.705	-2.791	-0.983	-1.522	-0.284	-2.493	-1.428		-1	-1	-1	-1	-1	-1	-1		-1	-1		ramosa 2
		LOC_Os03g33090	LOB	-2.719	-2.287	-2.136	-3.348	-1.136	1.852	0.728	0.785	-0.633	0.183		-1	-1	-1	-1	-1	1	1	1	-1		AK071624	seed specific protein Bn15D17A
		LOC_Os08g44940	LOB	-1.351	-1.176	-1.618	-1.598	-1.948	-1.37	-1.783	-2.187	-1.836	-1.276		-1	-1	-1	-1	-1	-1	-1	-1	-1	-1		LOB domain protein 16
		LOC_Os01g10504	MADS	-3.16	-1.678	-2.526	-2.108	-2.53	-4.456	-1.737	-1.076	-2.253	-2.379		-1	-1	-1	-1	-1	-1	-1	-1	-1	-1	AK108568	MADS-box transcription factor 3
		LOC_Os01g11510	MADS	-1.658	-2.337	-0.934	-2.023	-2.36	-2.049	-1.658	-2.063	-1.876	-2.126		-1	-1	-1	-1	-1	-1	-1	-1	-1	-1		membrane protein
		LOC_Os03g14850	MADS	-0.838	-1.282	-1.638	-1.038	-1.103	0.064	-0.219	-1.184	-0.035	0.039		-1	-1	-1	-1	-1			-1				DNA binding protein
		LOC_Os04g23910	MADS	-1.895	-2.143	-1.063	-1.278	-2.824	-1.735	-2.79	-0.753	-1.966	-2.116		-1	-1	-1	-1	-1	-1	-1	-1	-1	-1	AK102927	MADS-box transcription factor 25
		LOC_Os07g01820	MADS	-1.765	-2.573	-2.496	-2.213	-1.819	-1.301	-1.765	-1.133	-1.4	-0.897		-1	-1	-1	-1	-1	-1	-1	-1	-1	-1	AK072683	MADS-box transcription factor 15
		LOC_Os10g39130	MADS	-1.415	-1.637	-1.932	-1.196	-1.42	-1.261	-1.911	-2.387	-1.553	-1.532		-1	-1	-1	-1	-1	-1	-1	-1	-1	-1	AK070135	MADS-box transcription factor 56
		LOC_Os06g39240	MBF1	-2.633	-4.652	-3.528	-4.677	-3.606	-3.678	-5.771	-4.591	-5.5	-4.421		-1	-1	-1	-1	-1	-1	-1	-1	-1	-1	AK119729	endothelial differentiation-related factor 1
		LOC_Os08g27850	MBF1	-0.78	-0.622	-0.776	-0.828	-0.727	-0.587	-0.844	-0.593	-0.936	-0.755		-1	-1	-1	-1	-1	-1	-1	-1	-1	-1	AK120339	endothelial differentiation-related factor 1
		LOC_Os06g12040	mTERF	-0.793	-0.88	-1.198	-0.966	-0.703	-0.703	-0.415	-0.961	-0.422	-0.395		-1	-1	-1	-1	-1	-1		-1			AK103852	mTERF family protein
		LOC_Os06g12100	mTERF	-0.782	-1.08	-0.792	-0.974	-1.338	-0.531	-0.037	-0.097	0.389	0.185		-1	-1	-1	-1	-1						AK071845	mTERF family protein
		LOC_Os07g04230	mTERF	-0.757	-1.127	-0.92	-0.717	-1.032	-0.648	-0.789	-0.598	-0.369	-0.417		-1	-1	-1	-1	-1	-1	-1	-1				EMB2219
		LOC_Os01g03720	MYB	-1.287	-1.295	-1.126	-1.811	-1.445	-0.946	-1.584	-0.86	-0.774	-1.048		-1	-1	-1	-1	-1	-1	-1	-1	-1	-1	AK107424	MYB transcription factor
		LOC_Os01g19330	MYB	-3.335	-3.731	-3.164	-3.745	-3.561	-0.216	-0.838	-0.87	-0.925	-2.196		-1	-1	-1	-1	-1		-1	-1	-1	-1	AK241615	cpm7
		LOC_Os01g52410	MYB	-6.9	-6.763	-5.405	-6.297	-5.995	-3.114	-4.047	-2.694	-4.622	-3.878		-1	-1	-1	-1	-1	-1	-1	-1	-1	-1	AK241370	MYB transcription factor
		LOC_Os01g63460	MYB	-1.251	-2.151	-1.281	-1.42	-1.318	-1.413	-1.579	-1.077	-1.156	-1.265		-1	-1	-1	-1	-1	-1	-1	-1	-1	-1	AK111988	MYB transcription factor
		LOC_Os02g02370	MYB	-4.208	-4.21	-2.743	-3.346	-3.918	-1.416	-2.838	-1.098	-3.207	-3.006		-1	-1	-1	-1	-1	-1	-1	-1	-1	-1		transcription factor MYB86
		LOC_Os02g41510	MYB	-1.414	-1.11	-1.372	-2.553	-1.891	-1.429	-0.51	-0.624	-1.214	-1.951		-1	-1	-1	-1	-1	-1		-1	-1	-1	AK112056	myb-related protein Myb4
		LOC_Os03g20090	MYB	-1.917	-1.827	-2.756	-2.239	-1.795	0.454	0.153	-0.667	-0.2	-1.979		-1	-1	-1	-1	-1			-1		-1	AK120551	MYB transcription factor
		LOC_Os03g38210	MYB	-1.965	-2.965	-3.266	-1.299	-1.522	-0.677	-2.683	-3.774	-2.619	-3.212		-1	-1	-1	-1	-1	-1	-1	-1	-1	-1		myb-like DNA-binding domain containing protein
		LOC_Os03g27090	MYB	-6.032	-6.407	-5.94	-5.419	-5.618	-4.593	-5.124	-2.953	-3.718	-4.266		-1	-1	-1	-1	-1	-1	-1	-1	-1	-1	AK243428	transcription factor MYB101
		LOC_Os04g39470	MYB	-2.752	-3.246	-3.973	-3.316	-2.779	-1.753	-3.838	-4.924	-2.904	-3.473		-1	-1	-1	-1	-1	-1	-1	-1	-1	-1		expressed protein
		LOC_Os04g43680	MYB	-1.788	-1.19	-1.548	-1.662	-1.302	-0.777	-0.499	-0.713	-1.182	-1.961		-1	-1	-1	-1	-1	-1		-1	-1	-1	AK111798	myb-related protein Myb4
		LOC_Os05g04820	MYB	-1.843	-2.609	-1.026	-2.571	-3.066	-0.793	-1.817	-0.314	-1.157	-1.402		-1	-1	-1	-1	-1	-1	-1		-1	-1	AK104345	MYB2
		LOC_Os05g38460	MYB	-1.955	-2.304	-2.559	-0.963	-2.112	-2.121	-2.644	-1.912	-2.077	-2.343		-1	-1	-1	-1	-1	-1	-1	-1	-1	-1	AK106756	MYB4
		LOC_Os05g48010	MYB	-1.973	-1.436	-1.259	-1.714	-1.232	-0.705	-1.583	-1.692	-1.864	-1.791		-1	-1	-1	-1	-1	-1	-1	-1	-1	-1	AK108452	anthocyanin regulatory C1 protein
		LOC_Os06g02250	MYB	-4.398	-5.196	-3.536	-4.048	-4.837	-1.972	-3.472	-1.222	-2.406	-2.711		-1	-1	-1	-1	-1	-1	-1	-1	-1	-1		transcription factor MYB102
		LOC_Os07g44090	MYB	-1.183	-1.809	-1.468	-1.3	-0.629	-0.824	-1.929	0.214	-1.663	-1.406		-1	-1	-1	-1	-1	-1	-1		-1	-1		myb-related protein Hv33
		LOC_Os08g33940	MYB	-1.518	-2.223	-3.079	-1.926	-2.01	-1.306	-3.25	-3.651	-1.483	-1.672		-1	-1	-1	-1	-1	-1	-1	-1	-1	-1		MYB96
		LOC_Os09g36250	MYB	-2.016	-2.721	-1.772	-2.365	-2.952	-2.859	-3.353	-2.168	-3.043	-3.213		-1	-1	-1	-1	-1	-1	-1	-1	-1	-1		odorant 1 protein
		LOC_Os09g26170	MYB	-3.197	-3.818	-3.393	-3.568	-3.165	-2.907	-3.584	-2.804	-3.189	-2.954		-1	-1	-1	-1	-1	-1	-1	-1	-1	-1		MYB36
		LOC_Os11g45740	MYB	-2.6	-1.076	-1.614	-2.947	-2.933	-0.875	-0.393	-3.406	-0.807	-1.487		-1	-1	-1	-1	-1	-1		-1	-1	-1	AK069082	DNA binding protein
		LOC_Os11g47460	MYB	-2.108	-3.294	-2.843	-3.226	-3.276	-3.046	-3.937	-3.065	-4.325	-3.46		-1	-1	-1	-1	-1	-1	-1	-1	-1	-1	AK111626	MYB59
		LOC_Os12g37970	MYB	-2.908	-1.98	-2.584	-2.571	-2.498	-2.443	-1.541	-1.845	-1.637	-1.466		-1	-1	-1	-1	-1	-1	-1	-1	-1	-1		MYB59
		LOC_Os01g34060	MYB-related	-2.978	-2.797	-2.861	-3.099	-2.445	-1.719	-1.489	-2.372	-2.083	-1.994		-1	-1	-1	-1	-1	-1	-1	-1	-1	-1	AK068565	DNA binding protein
		LOC_Os01g41900	MYB-related	-0.898	-0.88	-1.07	-1.741	-1.21	-0.25	-1.741	-2.054	-2	-2.165		-1	-1	-1	-1	-1		-1	-1	-1	-1	AK103432	MCB2 protein
		LOC_Os02g46030	MYB-related	-1.838	-1.101	-1.109	-1.214	-0.999	-1.629	-2.872	-3.361	-1.521	-2.225		-1	-1	-1	-1	-1	-1	-1	-1	-1	-1	AK111726	expressed protein
		LOC_Os05g02420	MYB-related	-1.036	-1.782	-1.625	-1.115	-1.448	-1.351	-2.711	-2.229	-2.596	-2.009		-1	-1	-1	-1	-1	-1	-1	-1	-1	-1	AK111634	expressed protein
		LOC_Os05g07010	MYB-related	-4.395	-3.36	-4.506	-2.217	-3.389	-5.376	-3.7	-3.949	-3.873	-3.826		-1	-1	-1	-1	-1	-1	-1	-1	-1	-1		myb-like DNA-binding domain containing protein
		LOC_Os05g51160	MYB-related	-1.378	-2.502	-2.599	-2.361	-1.867	-0.952	-2.224	-1.719	-1.525	-1.829		-1	-1	-1	-1	-1	-1	-1	-1	-1	-1	AK068595	MCB2 protein
		LOC_Os05g50340	MYB-related	-6.886	-6.358	-5.414	-5.033	-6.327	-2.471	-3.232	-3.405	-3.457	-5.167		-1	-1	-1	-1	-1	-1	-1	-1	-1	-1	AK241528	RADIALIS
		LOC_Os06g01670	MYB-related	-1.042	-0.971	-1.099	-0.808	-0.892	-1.313	-1.734	-1.891	-1.282	-1.032		-1	-1	-1	-1	-1	-1	-1	-1	-1	-1	AK119640	MYBR5
		LOC_Os07g44090	MYB-related	-1.183	-1.809	-1.468	-1.3	-0.629	-0.824	-1.929	0.214	-1.663	-1.406		-1	-1	-1	-1	-1	-1	-1		-1	-1		myb-related protein Hv33
		LOC_Os08g06110	MYB-related	-2.059	-2.074	-1.553	-1.253	-2.049	-3.651	-4.271	-3.584	-3.819	-3.775		-1	-1	-1	-1	-1	-1	-1	-1	-1	-1	AK121547	LHY protein
		LOC_Os10g30690	MYB-related	-1.334	-1.851	-2.299	-2.065	-0.62	-2.071	-2.672	-2.153	-2.493	-2.085		-1	-1	-1	-1	-1	-1	-1	-1	-1	-1	AK242392	myb-like DNA-binding domain containing protein
		LOC_Os10g41200	MYB-related	-0.756	-0.678	-1.239	-0.644	-0.629	-0.644	-0.811	-1.412	-0.698	-0.373		-1	-1	-1	-1	-1	-1	-1	-1	-1		AK101062	ZmMybst1
		LOC_Os10g41260	MYB-related	-0.876	-1.968	-0.598	-1.078	-0.727	-1.293	-2.94	-1.156	-2.065	-2.25		-1	-1	-1	-1	-1	-1	-1	-1	-1	-1	AK121235	mcb1 protein
		LOC_Os11g47460	MYB-related	-2.108	-3.294	-2.843	-3.226	-3.276	-3.046	-3.937	-3.065	-4.325	-3.46		-1	-1	-1	-1	-1	-1	-1	-1	-1	-1	AK111626	MYB59
		LOC_Os12g37970	MYB-related	-2.908	-1.98	-2.584	-2.571	-2.498	-2.443	-1.541	-1.845	-1.637	-1.466		-1	-1	-1	-1	-1	-1	-1	-1	-1	-1		MYB59
		LOC_Os01g01430	NAC	-5.092	-6.724	-5.713	-5.006	-4.389	-3.081	-1.661	-0.662	-0.273	-0.259		-1	-1	-1	-1	-1	-1	-1	-1				NAC domain-containing protein 18
		LOC_Os01g60020	NAC	-1.458	-0.881	-2.827	-1.57	-1.993	-2.228	-1.845	-2.406	-1.319	-2.122		-1	-1	-1	-1	-1	-1	-1	-1	-1	-1	AK073848	NAC domain-containing protein 68
		LOC_Os01g64310	NAC	-2.338	-2.135	-1.912	-2.462	-1.877	-2.22	-0.898	-1.226	-1.696	-1.113		-1	-1	-1	-1	-1	-1	-1	-1	-1	-1	AK071274	NAC domain-containing protein 90
		LOC_Os01g66490	NAC	-1.264	-1.384	-1.809	-1.508	-1.242	-0.298	-1.154	-1.817	-1.356	-1.006		-1	-1	-1	-1	-1		-1	-1	-1	-1	AK102902	NAC transcription factor
		LOC_Os01g70110	NAC	-1.379	-2.087	-1.294	-2.053	-1.933	0.518	-0.841	0.287	-0.569	-0.043		-1	-1	-1	-1	-1		-1				AK067450	NAC domain-containing protein 68
		LOC_Os02g15340	NAC	-3.149	-4.148	-2.039	-2.844	-2.978	-1.182	-3.941	-1.12	-2.894	-3.079		-1	-1	-1	-1	-1	-1	-1	-1	-1	-1	AK063943	NAC domain-containing protein 76
		LOC_Os02g41450	NAC	-7.994	-8.206	-7.223	-8.201	-8.464	-3.892	-5.243	-4.186	-4.947	-4.613		-1	-1	-1	-1	-1	-1	-1	-1	-1	-1	AK105122	no apical meristem protein
		LOC_Os02g56600	NAC	-7.42	-9.167	-9.079	-9.121	-8.577	-2.207	-3.551	-2.671	-2.227	-1.811		-1	-1	-1	-1	-1	-1	-1	-1	-1	-1	AK070982	NAC domain-containing protein 76
		LOC_Os03g02800	NAC	-1.68	-3.023	-2.597	-1.382	-1.271	1.038	-0.548	-0.861	0.263	0.055		-1	-1	-1	-1	-1	1		-1				ANAC086
		LOC_Os03g04070	NAC	-3.599	-3.097	-2.266	-3.193	-2.4	-0.992	-1.454	-1.413	-1.502	-2.03		-1	-1	-1	-1	-1	-1	-1	-1	-1	-1	AK107090	NAC domain-containing protein 68
		LOC_Os03g21030	NAC	-1.457	-1.654	-1.26	-1.12	-0.709	-0.068	0.475	0.043	0.471	0.668		-1	-1	-1	-1	-1					1	AK065989	GRAB2 protein
		LOC_Os04g43560	NAC	-9.584	-9.827	-8.406	-9.817	-9.932	-6.388	-8.315	-7.106	-8.73	-7.549		-1	-1	-1	-1	-1	-1	-1	-1	-1	-1	AK062955	NAC domain-containing protein 21/22
		LOC_Os04g52810	NAC	-1.285	-0.93	-1.361	-1.17	-1.625	-1.382	-1.383	-1.778	-1.244	-1.575		-1	-1	-1	-1	-1	-1	-1	-1	-1	-1		no apical meristem protein
		LOC_Os05g37080	NAC	-5.25	-4.287	-5.477	-5.355	-5.493	-1.808	-0.92	-1.769	-1.981	-3.243		-1	-1	-1	-1	-1	-1	-1	-1	-1	-1	AK063703	NAC domain-containing protein 90
		LOC_Os05g34600	NAC	-1.436	-1.737	-1.165	-1.533	-1.448	0.051	-0.194	-1.184	-0.167	-0.259		-1	-1	-1	-1	-1			-1				NAC transcription factor
		LOC_Os05g48850	NAC	-2.065	-4.709	-3.768	-1.714	-1.278	-3.25	-3.762	-1.478	-2.313	-2.614		-1	-1	-1	-1	-1	-1	-1	-1	-1	-1	AK100983	ANAC010
		LOC_Os06g46270	NAC	-2.55	-2.068	-2.393	-2.284	-2.728	-1.414	-1.594	-2.004	-1.757	-1.752		-1	-1	-1	-1	-1	-1	-1	-1	-1	-1	AK063648	NAC domain-containing protein 21/22
		LOC_Os06g51070	NAC	-3.502	-2.074	-3.435	-2.248	-1.504	-0.927	0.551	-1.091	-0.119	-0.171		-1	-1	-1	-1	-1	-1		-1				NAC domain-containing protein 68
		LOC_Os07g12340	NAC	-1.528	-1.994	-1.378	-1.606	-0.603	-0.898	-1.321	-0.513	-1.167	-1.765		-1	-1	-1	-1	-1	-1	-1		-1	-1	AK073667	NAC domain-containing protein 67
		LOC_Os07g37920	NAC	-1.749	-1.295	-2.224	-2.521	-1.658	1.089	0.801	-2.353	-0.785	-1.157		-1	-1	-1	-1	-1	1	1	-1	-1	-1	AK063406	NAM-like protein
		LOC_Os07g48450	NAC	-4.265	-3.418	-4.684	-3.98	-3.127	-0.805	0.205	-0.83	0.109	0.121		-1	-1	-1	-1	-1	-1		-1			AK068606	NAC domain-containing protein 18
		LOC_Os07g48550	NAC	-3.597	-4.014	-3.315	-3.553	-2.991	-1.56	-2.335	-1.549	-2.016	-1.315		-1	-1	-1	-1	-1	-1	-1	-1	-1	-1	AK105645	NAC domain-containing protein 21/22
		LOC_Os08g10080	NAC	-1.01	-2.934	-2.016	-2.065	-1.881	-0.068	-1.085	-0.483	0.434	0.878		-1	-1	-1	-1	-1		-1			1	AK105596	NAC domain-containing protein 21/22
		LOC_Os08g33670	NAC	-6.941	-6.842	-7.016	-6.766	-5.179	-3.896	-0.557	-2.714	-1.294	-0.533		-1	-1	-1	-1	-1	-1		-1	-1			NAC domain-containing protein 18
		LOC_Os08g42400	NAC	-1.064	-1.942	-1.183	-1.212	-0.805	-0.893	-1.364	-1.059	-0.929	-0.514		-1	-1	-1	-1	-1	-1	-1	-1	-1		AK068776	NAC domain-containing protein 68
		LOC_Os09g33490	NAC	-0.708	-1.193	-1.993	-1.427	-1.153	-1.594	-1.483	-0.994	-1.95	-1.616		-1	-1	-1	-1	-1	-1	-1	-1	-1	-1	AK060509	NAC domain-containing protein 18
		LOC_Os10g33760	NAC	-8.14	-8.6	-7.095	-8.334	-8.324	-3.195	-4.113	-2.325	-4.263	-4.042		-1	-1	-1	-1	-1	-1	-1	-1	-1	-1	AK119558	NAC domain-containing protein 21/22
		LOC_Os11g03300	NAC	-1.855	-1.939	-2.201	-1.796	-1.433	-0.202	-0.452	-0.616	-0.142	-0.194		-1	-1	-1	-1	-1			-1			AK069257	NAC domain transcription factor
		LOC_Os11g03370	NAC	-2.701	-2.032	-3	-2.492	-1.758	-1.76	-0.855	-1.945	-1.353	-0.951		-1	-1	-1	-1	-1	-1	-1	-1	-1	-1	AK067922	NAC domain-containing protein 77
		LOC_Os11g08210	NAC	-0.713	-1.724	-1.621	-1.582	-0.75	-1.287	-2.127	-1.637	-1.739	-1.901		-1	-1	-1	-1	-1	-1	-1	-1	-1	-1	AK063399	NAC domain-containing protein 71
		LOC_Os12g41680	NAC	-1.018	-0.811	-1.135	-1.055	-0.668	-0.535	-0.571	-0.642	-0.986	-0.275		-1	-1	-1	-1	-1			-1	-1		AK071464	NAC domain-containing protein 21/22
		LOC_Os12g29330	NAC	-1.499	-1.567	-1.76	-1.649	-1.803	-0.37	-0.379	-0.769	-0.166	0.026		-1	-1	-1	-1	-1			-1			AK243244	NAC domain-containing protein 71
		LOC_Os12g05990	NAC	-5.25	-4.414	-4.442	-5.346	-4.659	-4.512	-4.794	-3.443	-4.041	-3.359		-1	-1	-1	-1	-1	-1	-1	-1	-1	-1	AK109534	no apical meristem protein
		LOC_Os12g03040	NAC	-1.792	-1.805	-2.114	-1.628	-1.254	0.253	-0.308	-0.5	0.122	0.158		-1	-1	-1	-1	-1							NAC domain transcription factor
		LOC_Os01g12690	OFP	-3.833	-4.134	-4.563	-3.656	-2.911	0.434	-1.256	-1.711	-1.794	-2.03		-1	-1	-1	-1	-1		-1	-1	-1	-1	AK063653	plant-specific domain TIGR01568 family protein
		LOC_Os01g53160	OFP	-3.646	-4.553	-3.719	-4.058	-3.612	-0.329	-2.441	-1.673	-2.14	-2.351		-1	-1	-1	-1	-1		-1	-1	-1	-1	AK108391	plant-specific domain TIGR01568 family protein
		LOC_Os01g60810	OFP	-0.889	-1.65	-1.623	-1.634	-1.586	0.781	-0.315	-1.573	-1.854	-0.773		-1	-1	-1	-1	-1	1		-1	-1	-1	AK064237	plant-specific domain TIGR01568 family protein
		LOC_Os01g64430	OFP	-4.29	-3.895	-2.129	-3.801	-4.596	-1.443	-3.964	-1.169	-4.055	-3.781		-1	-1	-1	-1	-1	-1	-1	-1	-1	-1	AK106759	plant-specific domain TIGR01568 family protein
		LOC_Os02g45620	OFP	-3.809	-3.769	-2.842	-2.475	-3.613	-2.438	-3.234	-1.418	-3.471	-3.769		-1	-1	-1	-1	-1	-1	-1	-1	-1	-1	AK108178	plant-specific domain TIGR01568 family protein
		LOC_Os04g58820	OFP	-5.038	-6.13	-4.448	-4.298	-5.576	-1.454	-3.59	-2.413	-3.248	-3.799		-1	-1	-1	-1	-1	-1	-1	-1	-1	-1	AK109189	plant-specific domain TIGR01568 family protein
		LOC_Os04g48830	OFP	-2.701	-3.467	-3.228	-3.327	-2.288	-1.64	-1.512	-2.345	-1.126	-1.136		-1	-1	-1	-1	-1	-1	-1	-1	-1	-1	AK108703	plant-specific domain TIGR01568 family protein
		LOC_Os05g25910	OFP	-1.678	-3.718	-0.72	-0.629	-2.507	0.171	-1.672	0.519	-2.329	-1.359		-1	-1	-1	-1	-1		-1		-1	-1	AK107504	plant-specific domain TIGR01568 family protein
		LOC_Os05g44090	OFP	-0.823	-1.387	-1.826	-0.873	-0.696	-1.359	-1.63	-1.923	-0.785	-0.846		-1	-1	-1	-1	-1	-1	-1	-1	-1	-1		plant-specific domain TIGR01568 family protein
		LOC_Os11g05770	OFP	-1.976	-4.134	-1.152	-1.794	-1.574	0.011	-1.621	1.779	-2.163	-1.304		-1	-1	-1	-1	-1		-1	1	-1	-1	AK107140	plant-specific domain TIGR01568 family protein
		LOC_Os11g05780	OFP	-2.287	-2.592	-1.196	-2.674	-2.094	-2.099	-1.739	-0.94	-2.301	-1.614		-1	-1	-1	-1	-1	-1	-1	-1	-1	-1	AK243385	plant-specific domain TIGR01568 family protein
		LOC_Os01g61900	Orphans	-2.695	-3.607	-2.671	-2.866	-2.578	-1.433	-1.989	-1.496	-1.708	-1.904		-1	-1	-1	-1	-1	-1	-1	-1	-1	-1	AK109941	CCT
		LOC_Os02g43170	Orphans	-1.037	-1.626	-2.534	-1.43	-2.051	-1.367	-2.186	-2.628	-2.583	-3.53		-1	-1	-1	-1	-1	-1	-1	-1	-1	-1	AK071507	salt tolerance-like protein
		LOC_Os02g39360	Orphans	-4.612	-4.382	-4.143	-4.667	-4.073	-4.343	-4.959	-4.724	-4.694	-4.489		-1	-1	-1	-1	-1	-1	-1	-1	-1	-1	AK061044	salt tolerance-like protein
		LOC_Os04g08740	Orphans	-1.228	-1.043	-1.248	-1.337	-0.868	-1.322	-0.863	-1.236	-0.953	-0.963		-1	-1	-1	-1	-1	-1	-1	-1	-1	-1	AK111748	ethylene receptor
		LOC_Os04g41560	Orphans	-5.373	-4.628	-3.244	-5.133	-3.22	-3.794	-3.661	-5.111	-5.168	-4.8		-1	-1	-1	-1	-1	-1	-1	-1	-1	-1	AK061664	salt tolerance-like protein
		LOC_Os05g38990	Orphans	-2.605	-2.708	-2.388	-2.441	-2.643	-2.175	-2.266	-2.225	-2.447	-1.918		-1	-1	-1	-1	-1	-1	-1	-1	-1	-1	AK108647	CCT
		LOC_Os06g49880	Orphans	-1.677	-2.101	-1.934	-1.418	-1.282	-1.002	-1.787	-1.854	-2.136	-1.83		-1	-1	-1	-1	-1	-1	-1	-1	-1	-1	AK105957	salt tolerance-like protein
		LOC_Os09g35880	Orphans	-2.421	-1.902	-1.73	-2.004	-2.133	-2.466	-2.507	-2.318	-3.367	-2.886		-1	-1	-1	-1	-1	-1	-1	-1	-1	-1	AK058794	salt tolerance-like protein
		LOC_Os10g30880	Orphans	-2.351	-1.999	-1.715	-3.323	-2.475	-1.842	0.308	-0.207	-0.648	-0.938		-1	-1	-1	-1	-1	-1			-1	-1	AK109236	expressed protein
		LOC_Os11g04720	Orphans	-1.642	-1.946	-1.079	-1.655	-2.487	-1.425	-2.311	-0.623	-1.804	-2.243		-1	-1	-1	-1	-1	-1	-1	-1	-1	-1	AK058585	OsRR9 - Rice type-A response regulator
		LOC_Os01g08820	PHD	-3.507	-3.474	-1.639	-1.873	-2.476	-0.687	-2.937	-0.526	-3.144	-3.035		-1	-1	-1	-1	-1	-1	-1		-1	-1		PHD-finger family protein
		LOC_Os01g65600	PHD	-1.238	-1.018	-1.399	-1.723	-1.561	-0.603	-0.596	-0.565	-0.094	-0.63		-1	-1	-1	-1	-1	-1	-1			-1	AK064177	PHD-finger family protein
		LOC_Os02g03030	PHD	-3.486	-4.57	-2.391	-2.471	-4.11	-0.005	-2.455	-0.954	-3.034	-1.823		-1	-1	-1	-1	-1		-1	-1	-1	-1		histone-lysine N-methyltransferase ATXR6
		LOC_Os06g08790	PHD	-3.787	-4.59	-1.895	-2.425	-3.531	1.132	-2.655	0.418	-2.148	-1.862		-1	-1	-1	-1	-1	1	-1		-1	-1	AK105033	origin recognition complex subunit 1
		LOC_Os12g06480	PHD	-0.9	-4.679	-4.489	-1.349	-2.121	-0.715	-5.428	-4.526	-2.27	-2.543		-1	-1	-1	-1	-1	-1	-1	-1	-1	-1	AK242757	expressed protein
		LOC_Os08g42600	RB	-3.71	-2.916	-0.86	-0.974	-2.085	0.239	-1.463	0.832	-1.385	-1.083		-1	-1	-1	-1	-1		-1	1	-1	-1	AK241627	retinoblastoma-related 3
		LOC_Os04g41850	RWP-RK	-0.816	-0.86	-0.688	-0.709	-0.834	-1.106	-0.897	-0.734	-0.893	-0.931		-1	-1	-1	-1	-1	-1	-1	-1	-1	-1	AK060753	NIN-like protein 2
		LOC_Os06g44860	SBP	-1.839	-1.969	-1.327	-1.968	-1.258	-1.941	-2.402	-1.691	-1.882	-1.626		-1	-1	-1	-1	-1	-1	-1	-1	-1	-1		SBP-domain protein 4
		LOC_Os08g41940	SBP	-1.982	-0.874	-2.064	-1.263	-1.283	-3.283	-3.49	-3.442	-3.353	-3.523		-1	-1	-1	-1	-1	-1	-1	-1	-1	-1	AK109469	teosinte glume architecture 1
		LOC_Os11g30370	SBP	-2.211	-2.397	-2.549	-1.786	-1.609	-2.274	-2.506	-2.538	-1.845	-1.871		-1	-1	-1	-1	-1	-1	-1	-1	-1	-1		teosinte glume architecture 1
		LOC_Os08g30910	SET	-3.455	-3.348	-2.207	-3.706	-2.907	-3.287	-2.514	-2.897	-3.45	-3.622		-1	-1	-1	-1	-1	-1	-1	-1	-1	-1		YDG/SRA domain containing protein
		LOC_Os04g53720	SNF2	-2.119	-2.205	-1.44	-1.644	-2.243	-1.753	-1.854	-1.009	-1.268	-1.311		-1	-1	-1	-1	-1	-1	-1	-1	-1	-1	AK102284	ATP binding protein
		LOC_Os01g72490	SRS	-0.923	-0.744	-0.726	-0.824	-0.704	-0.698	-0.261	-0.717	-0.577	-0.674		-1	-1	-1	-1	-1	-1		-1		-1	AK102444	LRP1
		LOC_Os08g43410	SRS	-1.41	-1.662	-1.518	-1.646	-1.192	-0.939	-1.037	-1.645	-1.173	-1.233		-1	-1	-1	-1	-1	-1	-1	-1	-1	-1		SHI
		LOC_Os09g36160	SRS	-0.655	-1.742	-0.934	-1.082	-1.631	0.104	-1.203	-0.177	-0.789	-1.91		-1	-1	-1	-1	-1		-1		-1	-1	AK241285	SHI
		LOC_Os01g66890	TAZ	-1.483	-1.713	-1.413	-0.852	-1.739	-0.87	-1.502	-0.987	-0.752	-0.985		-1	-1	-1	-1	-1	-1	-1	-1	-1	-1	AK071112	protein binding protein
		LOC_Os06g49130	TAZ	-0.712	-1.409	-0.741	-0.765	-1.212	-0.449	-1.077	-1.478	-0.517	-0.852		-1	-1	-1	-1	-1		-1	-1		-1		TAZ zinc finger family protein
		LOC_Os01g55750	TCP	-1.226	-1.328	-0.953	-0.868	-0.787	-0.602	-0.919	-0.771	-0.761	-0.941		-1	-1	-1	-1	-1	-1	-1	-1	-1	-1	AK071964	TCP family transcription factor containing protein
		LOC_Os08g43160	TCP	-1.293	-1.619	-0.922	-1.275	-1.171	-1.475	-1.777	-1.462	-1.607	-1.958		-1	-1	-1	-1	-1	-1	-1	-1	-1	-1	AK119660	TCP family transcription factor containing protein
		LOC_Os03g08310	Tify	-2.402	-2.36	-2.816	-2.535	-2.085	-0.814	-0.633	-0.188	-1.466	-1.726		-1	-1	-1	-1	-1	-1	-1		-1	-1	AK070649	ZIM motif family protein
		LOC_Os04g32480	Tify	-1.492	-0.596	-2.196	-0.692	-1.871	-2.836	-0.795	-0.886	-0.556	-1.366		-1	-1	-1	-1	-1	-1	-1	-1		-1	AK107750	ZIM motif family protein
		LOC_Os04g55920	Tify	-0.908	-1.145	-0.695	-0.926	-1.224	-0.435	-0.835	-0.291	-0.465	-0.543		-1	-1	-1	-1	-1		-1				AK059441	ZIM motif family protein
		LOC_Os07g42370	Tify	-1.843	-1.836	-3.022	-1.473	-1.935	-2.63	-1.813	-2.554	-1.59	-1.913		-1	-1	-1	-1	-1	-1	-1	-1	-1	-1	AK065604	pnFL-2
		LOC_Os08g33160	Tify	-1.603	-2.107	-1.221	-1.326	-1.794	-2.043	-1.473	-1.334	-1.139	-0.787		-1	-1	-1	-1	-1	-1	-1	-1	-1	-1	AK060047	ZIM motif family protein
		LOC_Os09g23660	Tify	-1.117	-1.681	-1.856	-1.42	-1.604	-1.834	-1.747	-1.762	-1.696	-1.88		-1	-1	-1	-1	-1	-1	-1	-1	-1	-1	AK071001	ZIM motif family protein
		LOC_Os10g25230	Tify	-2.031	-2.148	-2.728	-2.557	-2.966	-2.62	-2.481	-1.423	-2.195	-3.76		-1	-1	-1	-1	-1	-1	-1	-1	-1	-1	AK107854	ZIM motif family protein
		LOC_Os01g66890	TRAF	-1.483	-1.713	-1.413	-0.852	-1.739	-0.87	-1.502	-0.987	-0.752	-0.985		-1	-1	-1	-1	-1	-1	-1	-1	-1	-1	AK071112	protein binding protein
		LOC_Os01g72020	TRAF	-1.779	-1.339	-2.116	-1.287	-1.132	-1.268	-0.497	-1.136	-1.245	-0.651		-1	-1	-1	-1	-1	-1		-1	-1	-1	AK100894	BOP2
		LOC_Os04g53430	TRAF	-2.635	-1.539	-2.885	-1.226	-0.771	-1.16	-0.722	-4.78	-0.856	0.755		-1	-1	-1	-1	-1	-1	-1	-1	-1	1		speckle-type POZ protein
		LOC_Os04g40630	TRAF	-1.524	-2.108	-1.917	-1.861	-2.252	-1.647	-2.491	-2.084	-2.742	-3.247		-1	-1	-1	-1	-1	-1	-1	-1	-1	-1	AK064143	protein binding protein
		LOC_Os06g14060	TRAF	-0.631	-1.639	-1.39	-1.403	-1.698	-0.27	-1.119	-0.786	-0.542	-0.499		-1	-1	-1	-1	-1		-1	-1			AK067034	speckle-type POZ protein
		LOC_Os08g38700	TRAF	-3.357	-3.653	-3.388	-3.478	-3.215	-2.306	-3.265	-2.964	-2.785	-3.158		-1	-1	-1	-1	-1	-1	-1	-1	-1	-1	AK100472	BTB/POZ domain containing protein
		LOC_Os11g02070	TRAF	-2.95	-4.165	-2.098	-3.044	-2.72	0.706	-1.81	0.015	-1.464	-1.207		-1	-1	-1	-1	-1	1	-1		-1	-1	AK061535	TD and POZ domain-containing protein 2
		LOC_Os12g02030	TRAF	-3.316	-4.156	-3.859	-2.101	-1.756	-1.172	-1.371	-0.554	-2.042	-1.46		-1	-1	-1	-1	-1	-1	-1		-1	-1	AK061388	TD and POZ domain-containing protein 2
		LOC_Os02g43300	Trihelix	-1.727	-2.366	-1.652	-1.413	-1.432	-0.648	-1.434	0.176	-0.506	-0.166		-1	-1	-1	-1	-1	-1	-1				AK111742	expressed protein
		LOC_Os03g02240	Trihelix	-3.122	-3.787	-1.379	-2.271	-3.241	0.14	-2.614	-0.523	-2.194	-2.446		-1	-1	-1	-1	-1		-1		-1	-1	AK241800	AT-GTL1
		LOC_Os01g48370	TUB	-0.773	-1.049	-0.952	-0.71	-0.762	-0.72	-0.854	-0.801	-0.844	-0.757		-1	-1	-1	-1	-1	-1	-1	-1	-1	-1	AK072815	tubby protein
		LOC_Os08g01290	TUB	-0.708	-0.735	-1.054	-0.858	-1.17	-0.601	-0.604	-0.836	-0.268	-0.248		-1	-1	-1	-1	-1	-1	-1	-1			AK120706	tubby-like protein
		LOC_Os01g09080	WRKY	-2.104	-1.534	-1.538	-1.955	-1.636	-1.988	-1.848	-1.866	-1.769	-2.475		-1	-1	-1	-1	-1	-1	-1	-1	-1	-1		WRKY transcription factor 61
		LOC_Os01g09100	WRKY	-3.161	-1.922	-2.527	-1.683	-2.218	-2.045	-0.527	-1.051	-1.345	-2.057		-1	-1	-1	-1	-1	-1		-1	-1	-1	AK109578	OsWRKY10 - Superfamily of rice TFs having WRKY and zinc finger domains
		LOC_Os01g40260	WRKY	-3.014	-1.799	-4.289	-3.141	-2.793	-2.544	-0.989	-1.453	-2.199	-1.158		-1	-1	-1	-1	-1	-1	-1	-1	-1	-1	AK108522	OsWRKY77 - Superfamily of rice TFs having WRKY and zinc finger domains
		LOC_Os01g46800	WRKY	-2.345	-1.536	-1.885	-2.735	-2.148	-2.251	-0.84	-0.976	-1.684	-2.095		-1	-1	-1	-1	-1	-1	-1	-1	-1	-1		OsWRKY15 - Superfamily of rice TFs having WRKY and zinc finger domains
		LOC_Os01g54600	WRKY	-1.071	-1.3	-1.273	-1.34	-0.754	-0.582	-0.888	-1.089	-0.994	-1.232		-1	-1	-1	-1	-1		-1	-1	-1	-1	AK060018	OsWRKY13 - Superfamily of rice TFs having WRKY and zinc finger domains
		LOC_Os01g53260	WRKY	-1.37	-2.031	-1.365	-1.834	-1.981	-0.219	-0.081	0.428	-0.093	0.572		-1	-1	-1	-1	-1						AK108909	OsWRKY23 - Superfamily of rice TFs having WRKY and zinc finger domains
		LOC_Os01g61080	WRKY	-2.276	-1.384	-2.648	-3.357	-2.017	-2.12	-1.164	-2.418	-2.437	-2.517		-1	-1	-1	-1	-1	-1	-1	-1	-1	-1	AK107199	OsWRKY24 - Superfamily of rice TFs having WRKY and zinc finger domains
		LOC_Os01g60520	WRKY	-2.413	-2.036	-2.209	-2.088	-2.319	-2.753	-2.127	-2.184	-2.52	-2.425		-1	-1	-1	-1	-1	-1	-1	-1	-1	-1		WRKY DNA binding domain containing protein
		LOC_Os01g60640	WRKY	-3.137	-2.442	-3.002	-3.037	-3.838	-2.613	-2.19	-1.974	-2.717	-3.927		-1	-1	-1	-1	-1	-1	-1	-1	-1	-1	AK108657	OsWRKY21 - Superfamily of rice TFs having WRKY and zinc finger domains
		LOC_Os02g08440	WRKY	-1.531	-1.255	-2.227	-2.384	-2.031	-0.647	-0.452	-1.22	-1.104	-1.857		-1	-1	-1	-1	-1	-1		-1	-1	-1	AK058773	OsWRKY71 - Superfamily of rice TFs having WRKY and zinc finger domains
		LOC_Os02g16540	WRKY	-1.115	-1.556	-1.179	-1.377	-0.918	-1.409	-1.334	-1.357	-1.063	-1.222		-1	-1	-1	-1	-1	-1	-1	-1	-1	-1	AK066775	OsWRKY39v2 - Superfamily of rice TFs having WRKY and zinc finger domains
		LOC_Os02g47060	WRKY	-1.537	-1.838	-1.282	-1.475	-1.231	-0.614	-0.794	-0.723	-0.185	-0.884		-1	-1	-1	-1	-1	-1	-1	-1		-1	AK073100	OsWRKY66 - Superfamily of rice TFs having WRKY and zinc finger domains
		LOC_Os03g21710	WRKY	-5.181	-5.498	-4.973	-5.543	-5.519	-2.569	-3.891	-2.512	-3.326	-4.007		-1	-1	-1	-1	-1	-1	-1	-1	-1	-1	AK105244	WRKY DNA binding domain containing protein
		LOC_Os03g58420	WRKY	-0.619	-0.663	-0.868	-1.352	-0.8	-1.215	-1.172	-1.23	-1.425	-1.45		-1	-1	-1	-1	-1	-1	-1	-1	-1	-1		OsWRKY6 - Superfamily of rice TFs having WRKY and zinc finger domains
		LOC_Os04g39570	WRKY	-0.953	-1.298	-0.587	-1.065	-1.216	0.169	-1.063	-0.918	-1.75	-1.302		-1	-1	-1	-1	-1		-1	-1	-1	-1		OsWRKY35v1 - Superfamily of rice TFs having WRKY and zinc finger domains
		LOC_Os04g50920	WRKY	-3.832	-4.372	-3.273	-2.561	-2.283	-2.425	-3.165	-3.282	-2.448	-2.715		-1	-1	-1	-1	-1	-1	-1	-1	-1	-1	AK110912	WRKY DNA binding domain containing protein
		LOC_Os04g51560	WRKY	-0.974	-1.387	-0.765	-0.829	-0.705	-0.428	-0.252	-0.692	-0.412	-0.124		-1	-1	-1	-1	-1			-1			AK061266	OsWRKY68 - Superfamily of rice TFs having WRKY and zinc finger domains
		LOC_Os05g14370	WRKY	-1.197	-1.827	-3.308	-1.97	-3.416	-3.062	-5.604	-3.577	-4.87	-4.978		-1	-1	-1	-1	-1	-1	-1	-1	-1	-1		WRKY transcription factor 70
		LOC_Os05g09020	WRKY	-1.788	-0.921	-1.316	-0.616	-1.067	-1.648	-0.743	-0.622	-0.759	-1.123		-1	-1	-1	-1	-1	-1	-1	-1	-1	-1	AK066252	OsWRKY67 - Superfamily of rice TFs having WRKY and zinc finger domains
		LOC_Os05g03900	WRKY	-1.906	-1.9	-0.833	-1.737	-2.495	-0.824	-2.069	-1.306	-2.178	-2.309		-1	-1	-1	-1	-1	-1	-1	-1	-1	-1	AK241799	WRKY transcription factor 35
		LOC_Os05g25700	WRKY	-1.524	-1.319	-2.349	-2.856	-2.083	-1.508	-0.289	-1.408	-1.924	-0.696		-1	-1	-1	-1	-1	-1		-1	-1	-1		OsWRKY75 - Superfamily of rice TFs having WRKY and zinc finger domains
		LOC_Os05g25770	WRKY	-1.622	-2.649	-2.912	-3.059	-2.061	-1.379	-1.662	-0.637	-2.095	-1.969		-1	-1	-1	-1	-1	-1	-1	-1	-1	-1	AK066255	OsWRKY45 - Superfamily of rice TFs having WRKY and zinc finger domains
		LOC_Os05g27730	WRKY	-1.337	-1.023	-1.062	-1.549	-1.153	-0.773	-0.785	-0.979	-1.219	-1.42		-1	-1	-1	-1	-1	-1	-1	-1	-1	-1	AK121190	OsWRKY53 - Superfamily of rice TFs having WRKY and zinc finger domains
		LOC_Os05g39720	WRKY	-1.888	-0.726	-1.453	-2.116	-0.615	-0.797	0.596	-0.989	-1.181	-0.684		-1	-1	-1	-1	-1	-1	1	-1	-1	-1	AK119867	OsWRKY70 - Superfamily of rice TFs having WRKY and zinc finger domains
		LOC_Os05g40060	WRKY	-2.37	-1.497	-2.275	-1.949	-2.023	-2.24	-2.077	-2.404	-2.913	-4.01		-1	-1	-1	-1	-1	-1	-1	-1	-1	-1		OsWRKY48 - Superfamily of rice TFs having WRKY and zinc finger domains
		LOC_Os05g46020	WRKY	-1.633	-1.226	-1.76	-1.688	-1.262	-0.557	-0.151	-0.334	-0.607	-0.624		-1	-1	-1	-1	-1				-1	-1		OsWRKY7 - Superfamily of rice TFs having WRKY and zinc finger domains
		LOC_Os06g05380	WRKY	-1.056	-1.347	-1.641	-0.727	-0.604	-1.855	-1.051	-1.648	-0.704	-1.088		-1	-1	-1	-1	-1	-1	-1	-1	-1	-1		OsWRKY73 - Superfamily of rice TFs having WRKY and zinc finger domains
		LOC_Os06g44010	WRKY	-2.954	-2.072	-3.571	-2.958	-3.271	-3.165	-1.307	-1.834	-2.271	-2.808		-1	-1	-1	-1	-1	-1	-1	-1	-1	-1	AK106282	OsWRKY28 - Superfamily of rice TFs having WRKY and zinc finger domains
		LOC_Os07g02060	WRKY	-4.892	-5.101	-4.462	-4.287	-3.902	-2.184	-3.666	-3.548	-4.327	-4.353		-1	-1	-1	-1	-1	-1	-1	-1	-1	-1		OsWRKY29 - Superfamily of rice TFs having WRKY and zinc finger domains
		LOC_Os07g48260	WRKY	-2.483	-1.364	-2.283	-2.067	-1.457	-1.701	-0.511	-1.341	-1.748	-0.969		-1	-1	-1	-1	-1	-1		-1	-1	-1	AK110900	OsWRKY47 - Superfamily of rice TFs having WRKY and zinc finger domains
		LOC_Os08g09900	WRKY	-0.963	-0.603	-1.038	-0.836	-0.977	-0.944	-1.146	-0.899	-1.257	-1.231		-1	-1	-1	-1	-1	-1	-1	-1	-1	-1	AK103696	transposon protein, unclassified
		LOC_Os08g13840	WRKY	-1.444	-1.603	-1.293	-1.659	-0.86	-1.382	-0.788	-2.524	-0.979	-1.028		-1	-1	-1	-1	-1	-1	-1	-1	-1	-1		OsWRKY25 - Superfamily of rice TFs having WRKY and zinc finger domains
		LOC_Os08g29660	WRKY	-3.388	-3.35	-3.673	-3.862	-3.079	-1.32	-1.156	-2.122	-1.163	-2.782		-1	-1	-1	-1	-1	-1	-1	-1	-1	-1	AK111606	OsWRKY69 - Superfamily of rice TFs having WRKY and zinc finger domains
		LOC_Os09g16510	WRKY	-2.361	-2.07	-3.131	-2.906	-2.772	-1.911	-2.676	-2.51	-2.738	-3.894		-1	-1	-1	-1	-1	-1	-1	-1	-1	-1	AK065265	OsWRKY74 - Superfamily of rice TFs having WRKY and zinc finger domains
		LOC_Os09g25070	WRKY	-2.489	-5.099	-4.945	-4.356	-2.912	-2.329	-3.045	-3.193	-2.458	-1.372		-1	-1	-1	-1	-1	-1	-1	-1	-1	-1	AK067834	OsWRKY62 - Superfamily of rice TFs having WRKY and zinc finger domains
		LOC_Os10g18099	WRKY	-5.607	-5.493	-4.738	-5.426	-4.149	-5.531	-5.601	-3.991	-6.052	-5.474		-1	-1	-1	-1	-1	-1	-1	-1	-1	-1		OsWRKY18 - Superfamily of rice TFs having WRKY and zinc finger domains
		LOC_Os11g02470	WRKY	-2.748	-2.521	-3.097	-2.892	-3.135	-2.193	-2.681	-2.323	-1.994	-2.001		-1	-1	-1	-1	-1	-1	-1	-1	-1	-1		WRKY transcription factor 38
		LOC_Os12g02400	WRKY	-0.799	-1.075	-0.627	-0.766	-1.01	-0.984	-0.911	-0.775	-0.571	-0.779		-1	-1	-1	-1	-1	-1	-1	-1		-1		WRKY transcription factor 70
		LOC_Os12g02450	WRKY	-3.529	-4.286	-5.089	-3.916	-4.407	-3.559	-4.177	-3.352	-3.878	-4.585		-1	-1	-1	-1	-1	-1	-1	-1	-1	-1	AK241326	OsWRKY64 - Superfamily of rice TFs having WRKY and zinc finger domains
		LOC_Os12g32250	WRKY	-1.377	-1.198	-1.32	-0.865	-1.301	-0.286	-0.297	-0.57	-0.082	-0.039		-1	-1	-1	-1	-1							SPF1-like DNA-binding protein
		LOC_Os11g03420	zf-HD	-3.209	-3.142	-3.049	-3.824	-2.827	-1.177	-2.066	-1.237	-1.564	-1.615		-1	-1	-1	-1	-1	-1	-1	-1	-1	-1	AK063715	zinc finger homeodomain protein 1
		LOC_Os12g03110	zf-HD	-1.617	-1.752	-1.882	-2.188	-1.764	-0.947	-1.376	-1.051	-1.126	-1.177		-1	-1	-1	-1	-1	-1	-1	-1	-1	-1		zinc finger homeodomain protein 1, X-hyb=LOC_Os11g03420
		LOC_Os10g39190	ABI3VP1	-0.535	-1.25	-2.214	-1.029	-0.376	-1.908	-1.821	-2.342	-1.421	-1.398			-1	-1	-1		-1	-1	-1	-1	-1		RAV
		LOC_Os03g60390	Alfin-like	-0.329	-0.533	-0.683	-0.268	-0.565	-0.872	-1.296	-1.214	-0.967	-1.05				-1			-1	-1	-1	-1	-1	AK103363	PHD finger protein
		LOC_Os07g41740	Alfin-like	-0.787	-1.059	-1.382	-0.776	-0.546	-1.341	-1.467	-1.457	-1.654	-1.468		-1	-1	-1	-1		-1	-1	-1	-1	-1	AK109447	PHD finger protein
		LOC_Os01g73770	AP2-EREBP	1.051	-0.717	-1.401	-1.033	-1.812	-2.724	-2.348	-1.547	-3.649	-3.49		1	-1	-1	-1	-1	-1	-1	-1	-1	-1		dehydration-responsive element-binding protein 1C
		LOC_Os02g45420	AP2-EREBP	1.314	-0.647	-1.216	-1.043	-1.913	-2.234	-3.179	-2.606	-3.666	-4.454		1	-1	-1	-1	-1	-1	-1	-1	-1	-1	AK243146	ap2/EREBP transcription factor
		LOC_Os03g05590	AP2-EREBP	-1.163	-2.212	-1.338	-1.446	-0.569	-2.557	-3.05	-1.658	-1.515	-2.006		-1	-1	-1	-1		-1	-1	-1	-1	-1		AP2 domain transcription factor RAP2.3
		LOC_Os06g42990	AP2-EREBP	-0.805	1.291	-0.561	-0.038	-1.205	-0.895	-1.26	-0.796	-1.274	-0.845		-1	1			-1	-1	-1	-1	-1	-1		AP2 domain containing protein
		LOC_Os01g18360	AUX/IAA	-0.561	-1.312	-1.464	-0.046	-0.86	-0.971	-1.682	-0.804	-1.213	-1.303			-1	-1		-1	-1	-1	-1	-1	-1	AK103865	OsIAA4 - Auxin-responsive Aux/IAA gene family member
		LOC_Os04g23550	bHLH	0.1	-0.038	-1.19	-0.942	-1.997	-2.657	-2.59	-1.723	-2.727	-4.259				-1	-1	-1	-1	-1	-1	-1	-1	AK242210	DNA binding like
		LOC_Os06g09370	bHLH	-0.129	-0.995	-1.054	-0.43	-0.912	-0.719	-1.127	-0.876	-0.879	-1.247			-1	-1		-1	-1	-1	-1	-1	-1	AK062127	helix-loop-helix DNA-binding domain containing protein
		LOC_Os08g43070	bHLH	-0.103	-1.39	-1.1	-0.275	-1.119	-1.813	-1.789	-1.414	-1.845	-2.132			-1	-1		-1	-1	-1	-1	-1	-1		transcription factor AtMYC2
		LOC_Os09g31300	bHLH	-0.836	-0.594	-1.17	-0.589	-0.365	-1.041	-0.963	-1.567	-1.145	-0.912		-1	-1	-1	-1		-1	-1	-1	-1	-1	AK120902	helix-loop-helix DNA-binding domain containing protein
		LOC_Os10g42430	bHLH	-0.016	0.03	-0.191	0.038	-0.32	-1.284	-0.717	-0.81	-1.241	-1.504							-1	-1	-1	-1	-1		transcription factor MYC7E
		LOC_Os04g56654	BSD	-0.816	-0.79	-1.212	-0.681	-0.487	-0.936	-1.003	-1.155	-0.897	-0.795		-1	-1	-1	-1		-1	-1	-1	-1	-1		BSD domain containing protein
		LOC_Os06g50600	bZIP	-0.468	-1.061	-0.897	-0.753	-0.694	-0.667	-1.006	-0.777	-1.37	-0.818			-1	-1	-1	-1	-1	-1	-1	-1	-1	AK243144	AREB3, X-hyb=LOC_Os06g50830
		LOC_Os11g05480	bZIP	-1.166	-1.324	-1.455	-0.546	-0.796	-0.684	-1.395	-1.271	-1.101	-1.027		-1	-1	-1		-1	-1	-1	-1	-1	-1	AK102690	TGACG-sequence-specific DNA-binding protein TGA-2.1
		LOC_Os04g08290	C2H2	-0.006	-0.158	-0.015	-0.003	0.002	-0.732	-1.267	-0.908	-1.117	-0.595							-1	-1	-1	-1	-1	AK243285	zinc finger, C2H2 type family protein
		LOC_Os05g45020	C3H	-0.829	-0.751	0.026	-1.768	-0.591	-2.272	-1.783	-1.737	-2.512	-2.192		-1	-1		-1	-1	-1	-1	-1	-1	-1	AK108249	CCCH transcription factor
		LOC_Os02g53620	CCAAT	-1.641	-0.306	-1.901	0.113	0.134	-3.761	-1.146	-1.318	-1.736	-0.862		-1		-1			-1	-1	-1	-1	-1		nuclear transcription factor Y subunit A-3
		LOC_Os12g34510	CCAAT	-0.272	-4.135	-1.632	-0.313	-0.726	-0.757	-2.524	-0.677	-0.812	-1			-1	-1		-1	-1	-1	-1	-1	-1	AK121752	histone H2A
		LOC_Os04g56990	G2-like	-1.574	-0.57	-1.768	-0.743	-0.113	-1.017	-0.942	-0.8	-1.51	-0.801		-1		-1	-1		-1	-1	-1	-1	-1	AK101951	transfactor
		LOC_Os05g40960	G2-like	-2.822	-2.591	-2.173	-0.583	-3.319	-1.849	-2.964	-1.482	-0.805	-1.276		-1	-1	-1		-1	-1	-1	-1	-1	-1	AK241362	MYR1
		LOC_Os02g08400	GNAT	-1.323	-1.052	-0.499	-1.186	-0.95	-2.284	-1.245	-1.534	-1.717	-1.485		-1	-1		-1	-1	-1	-1	-1	-1	-1		HLS1
		LOC_Os07g02540	GNAT	-0.921	-1.29	-1.217	-1.195	-0.456	-1.57	-1.767	-1.466	-1.161	-1.451		-1	-1	-1	-1		-1	-1	-1	-1	-1		HLS1
		LOC_Os02g10360	GRAS	-0.566	-1.519	-0.537	-0.543	0.257	-1.231	-1.454	-1.438	-1.4	-1.176			-1				-1	-1	-1	-1	-1		protein MONOCULM 1
		LOC_Os05g40710	GRAS	-1.48	-0.003	-1.445	-0.075	-1.367	-2.219	-1.764	-1.917	-2.159	-2.034		-1		-1		-1	-1	-1	-1	-1	-1		DELLA protein GAI
		LOC_Os07g39470	GRAS	-0.132	-0.505	-0.653	-0.259	-0.518	-0.637	-0.856	-0.777	-0.859	-1.505				-1			-1	-1	-1	-1	-1	AK061928	chitin-inducible gibberellin-responsive protein 2
		LOC_Os11g31100	GRAS	-1.424	-0.283	-1.952	-0.797	0.007	-0.961	-1.294	-2.537	-1.36	-1.274		-1		-1	-1		-1	-1	-1	-1	-1		SCARECROW
		LOC_Os01g45570	HB	-0.523	-2.175	-0.411	-0.829	-0.42	-1.952	-2.08	-1.899	-1.365	-0.94			-1		-1		-1	-1	-1	-1	-1		homeobox-leucine zipper protein ATHB-4
		LOC_Os03g03260	HB	-0.523	-1.123	-1.098	-0.625	-0.371	-1.653	-0.996	-0.778	-1.295	-1.139			-1	-1	-1		-1	-1	-1	-1	-1	AK121207	BEL1-related homeotic protein 14
		LOC_Os03g56140	HB	-2.285	-1.116	-0.035	-2.422	-2.237	-2.678	-2.417	-1.737	-3.121	-2.911		-1	-1		-1	-1	-1	-1	-1	-1	-1		homeobox protein rough sheath 1, X-hyb=LOC_Os03g56110
		LOC_Os03g51690	HB	-0.49	-0.843	-0.255	-1.625	-1.382	-1.829	-1.296	-1.743	-2.992	-0.802			-1		-1	-1	-1	-1	-1	-1	-1	AK107637	homeobox protein OSH1
		LOC_Os03g52239	HB	-0.492	-1.286	-0.865	-0.649	-0.455	-1.509	-1.68	-1.141	-1.548	-1.637			-1	-1	-1		-1	-1	-1	-1	-1		homeodomain protein JUBEL1
		LOC_Os08g37580	HB	-0.895	-0.918	-0.776	-0.437	-0.979	-1.276	-0.591	-0.721	-1.353	-1.391		-1	-1	-1		-1	-1	-1	-1	-1	-1	AK106818	homeobox-leucine zipper protein ATHB-6
		LOC_Os09g29460	HB	-0.744	-0.739	-0.833	-0.494	-0.7	-1.019	-0.753	-0.6	-1.616	-1.115		-1	-1	-1		-1	-1	-1	-1	-1	-1	AK105484	homeobox-leucine zipper protein ATHB-6
		LOC_Os06g51220	HMG	-0.506	-0.489	-0.63	-0.289	-0.261	-0.723	-0.997	-0.811	-1.042	-0.926				-1			-1	-1	-1	-1	-1	AK062226	DNA-binding protein MNB1B
		LOC_Os10g35930	LIM	-0.9	-1.51	-0.709	0.354	-0.744	-1.96	-1.81	-2.241	-0.594	-2.079		-1	-1	-1		-1	-1	-1	-1	-1	-1	AK072520	pollen-specific protein SF3
		LOC_Os02g48270	LOB	-0.397	-0.291	-0.211	0.076	0.261	-1.342	-0.739	-0.874	-0.952	-0.847							-1	-1	-1	-1	-1		conserved hypothetical protein
		LOC_Os03g14270	LOB	0.328	-0.51	0.245	-0.447	-0.217	-0.915	-0.706	-0.889	-0.978	-0.873							-1	-1	-1	-1	-1		ramosa 2
		LOC_Os01g08190	LUG	-0.37	-2.36	-1.258	-0.531	-1.198	-0.603	-2.688	-1.563	-1.186	-1.665			-1	-1		-1	-1	-1	-1	-1	-1	AK122062	transcriptional corepressor LEUNIG
		LOC_Os06g23950	MADS	-0.003	-0.61	0.006	0.006	-0.809	-2.014	-2.068	-1.307	-0.811	-1.855			-1			-1	-1	-1	-1	-1	-1		MADS-box transcription factor 27
		LOC_Os06g11330	MADS	-2.343	0.122	-2.418	-1.195	-0.554	-1.482	-1.089	-1.839	-2.486	-1.576		-1		-1	-1		-1	-1	-1	-1	-1	AK111859	MADS-box transcription factor 22
		LOC_Os02g46780	MYB	-1.042	-0.456	1.724	-0.319	-1.513	-1.714	-1.507	-0.68	-1.968	-1.677		-1		1		-1	-1	-1	-1	-1	-1	AK111720	myb-related protein Zm1
		LOC_Os01g44370	MYB-related	-0.05	-1.052	-1.505	-0.123	-1.443	-1.772	-1.389	-0.606	-2.372	-1.732			-1	-1		-1	-1	-1	-1	-1	-1		SANT/MYB protein
		LOC_Os04g27410	MYB-related	-0.896	-0.784	-1.551	-1.61	-0.581	-0.588	-0.818	-1.807	-1.279	-0.826		-1	-1	-1	-1		-1	-1	-1	-1	-1		syringolide-induced protein 1-3-1A, X-hyb=LOC_Os01g34060
		LOC_Os06g51260	MYB-related	-0.454	0.19	-0.184	-0.856	-0.406	-3.187	-2.506	-2.574	-3.086	-2.257					-1		-1	-1	-1	-1	-1	AK111637	expressed protein
		LOC_Os08g39980	MYB-related	-0.517	-0.733	-0.994	-1.079	-1.067	-1.755	-1.497	-1.628	-1.581	-1.843			-1	-1	-1	-1	-1	-1	-1	-1	-1	AK101254	DNA binding protein
		LOC_Os03g62470	NAC	0.262	-1.007	-0.502	-0.262	0.155	-1.469	-1.168	-1.783	-1.594	-1.615			-1				-1	-1	-1	-1	-1		ATNAC3, X-hyb=LOC_Os03g61319
		LOC_Os05g35170	NAC	-0.579	-1.17	-1.013	-0.987	-0.857	-1.038	-1.634	-0.968	-1.49	-1.147			-1	-1	-1	-1	-1	-1	-1	-1	-1	AK099540	NAC domain-containing protein 78
		LOC_Os12g07790	NAC	-1.03	-1.048	-0.489	-0.85	-0.542	-2.255	-1.546	-1.339	-1.953	-1.523		-1	-1		-1		-1	-1	-1	-1	-1		no apical meristem protein
		LOC_Os01g72330	Orphans	0.107	-0.61	0.625	-0.589	-0.396	-1.011	-1.396	-0.709	-0.843	-1.248			-1	1	-1		-1	-1	-1	-1	-1	AK101721	OsRR4 - Rice type-A response regulator
		LOC_Os02g07930	Orphans	-2.132	-0.457	-1.043	-1.789	-0.891	-3.263	-1.484	-2.021	-2.251	-1.728		-1		-1	-1	-1	-1	-1	-1	-1	-1		B-box zinc finger family protein
		LOC_Os02g35180	Orphans	-0.316	-0.439	-0.073	-0.475	-0.07	-1.399	-1.834	-1.745	-2.071	-1.561							-1	-1	-1	-1	-1	AK070645	OsRR2 - Rice type-A response regulator
		LOC_Os12g04500	Orphans	-0.153	-0.307	-0.111	-0.561	-0.901	-0.88	-1.626	-1.075	-1.26	-1.495						-1	-1	-1	-1	-1	-1		OsRR10 - Rice type-A response regulator
		LOC_Os06g45310	SBP	-0.933	-0.926	-0.792	-0.47	-1.176	-1.094	-1.176	-1.076	-0.851	-1.005		-1	-1	-1		-1	-1	-1	-1	-1	-1		squamosa promoter-binding-like protein 11
		LOC_Os04g09800	SNF2	-1.474	-1.56	-0.016	-1.367	-0.843	-1.765	-2.693	-0.956	-1.461	-2.314		-1	-1		-1	-1	-1	-1	-1	-1	-1	AK102094	actin-dependent regulator of chromatin subfamily A member 3-like 3
		LOC_Os06g49830	SRS	-0.415	-0.832	-0.349	-0.722	-0.469	-0.672	-0.594	-0.802	-0.623	-0.599			-1		-1		-1	-1	-1	-1	-1		SHI
		LOC_Os08g37810	Trihelix	-0.684	-0.646	-0.826	-0.594	-0.266	-1.332	-1.051	-1.4	-0.972	-0.83		-1	-1	-1	-1		-1	-1	-1	-1	-1	AK240933	expressed protein
		LOC_Os01g53040	WRKY	-0.331	-0.081	-0.085	-0.716	-1.059	-1.083	-0.823	-1.208	-0.985	-1.228					-1	-1	-1	-1	-1	-1	-1	AK109770	OsWRKY14 - Superfamily of rice TFs having WRKY and zinc finger domains
		LOC_Os09g25060	WRKY	0.717	-0.861	-1.41	-1.186	-0.653	-2.146	-1.911	-1.093	-0.989	-0.687		1	-1	-1	-1	-1	-1	-1	-1	-1	-1	AK068337	OsWRKY76 - Superfamily of rice TFs having WRKY and zinc finger domains
	C) Genes commonly expressed in 2 tolerant rice genotyptes in each and over drought stress treatments:
		LOC_Os01g71970	GRAS	0.55	0.686	-0.236	0.244	0.818	-0.524	0.722	-0.511	0.139	0.665			1			1		1			1		GRAS family transcription factor containing protein, X-hyb=LOC_Os06g10900
		LOC_Os03g08490	AP2-EREBP	-1.024	0.971	-0.182	0.585	1.231	1.148	1.979	0.747	1.256	0.978		-1	1			1	1	1	1	1	1	AK106987	ethylene-responsive element binding protein 2
		LOC_Os03g08500	AP2-EREBP	0.109	0.637	0.467	0.48	1.458	1.393	1.865	0.932	1.67	1.517			1			1	1	1	1	1	1	AK058349	ethylene-responsive element binding protein 2
		LOC_Os07g13170	AP2-EREBP	0.065	0.623	-0.837	0.185	0.964	0.152	1.033	-0.679	0.391	0.424			1	-1		1		1	-1			AK111874	floral homeotic protein
		LOC_Os01g33400	bHLH	0.2	0.663	0.242	0.376	0.68	-0.371	0.453	-0.301	0.247	0.525			1			1							helix-loop-helix DNA-binding domain containing protein
		LOC_Os03g50310	C2C2-CO-like	-0.031	1.962	-0.763	-0.133	2.329	0.993	2.667	-1.375	2.652	2.832			1	-1		1	1	1	-1	1	1	AK120563	CCT motif family protein
		LOC_Os03g10140	C2H2	-0.044	0.953	0.535	0.163	0.742	-0.145	0.744	0.73	0.695	0.491			1			1		1	1	1			nucleic acid binding protein
		LOC_Os01g71970	GRAS	0.55	0.686	-0.236	0.244	0.818	-0.524	0.722	-0.511	0.139	0.665			1			1		1			1		GRAS family transcription factor containing protein, X-hyb=LOC_Os06g10900
		LOC_Os07g36170	GRAS	0.455	0.586	0.363	0.209	0.722	-0.03	0.053	0.159	-0.155	0.116			1			1						AK069266	chitin-inducible gibberellin-responsive protein 1
		LOC_Os05g03884	HB	0.201	1.287	0.144	0.186	0.879	0.998	1.657	0.454	0.708	1.273			1			1	1	1		1	1	AK111878	homeotic protein knotted-1
		LOC_Os01g39220	LOB	0.274	0.918	-0.109	0.325	0.652	0.17	0.066	-0.457	0.22	0.449			1			1							LOB domain protein 11, X-hyb=LOC_Os01g39070
		LOC_Os06g14700	MYB-related	0.013	1.051	0.46	-0.465	0.892	-0.711	0.606	0.76	1.352	0.635			1			1	-1	1	1	1	1		MYB transcription factor TaMYB1
		LOC_Os05g12808	OFP	-0.015	0.821	0.07	0.521	1.308	-0.089	0.928	-0.337	0.602	0.855			1			1		1		1	1		ovate protein
		LOC_Os05g40080	WRKY	0.564	0.829	-0.628	0.417	1.727	1.008	1.7	-0.34	-0.71	1.285			1	-1		1	1	1		-1	1		OsWRKY54 - Superfamily of rice TFs having WRKY and zinc finger domains
		LOC_Os01g67770	ARR-B	-0.359	-0.777	-0.394	-0.376	-0.644	-0.276	-1.318	-0.667	-1.215	-1.008			-1			-1		-1	-1	-1	-1	AK062250	two-component response regulator ARR11
		LOC_Os08g10560	CCAAT	0.212	-1.872	-0.003	-0.127	-1.309	-0.768	-2.461	-0.03	-0.519	-0.925			-1			-1	-1	-1			-1		histone-like transcription factor and archaeal histone family protein
		LOC_Os12g06380	FAR1	-0.092	-0.616	0.031	-0.464	-1.069	-0.161	-0.72	-0.241	0.014	-0.455			-1			-1		-1				AK065838	transposon protein, unclassified
		LOC_Os04g31804	MADS	0.501	-1.203	0.245	0.44	-1.16	-0.99	-1.617	-0.297	-0.482	-1.401			-1			-1	-1	-1			-1		NAP1-1
		LOC_Os06g23950	MADS	-0.003	-0.61	0.006	0.006	-0.809	-2.014	-2.068	-1.307	-0.811	-1.855			-1			-1	-1	-1	-1	-1	-1		MADS-box transcription factor 27
		LOC_Os02g53360	Orphans	-0.014	-1.926	0.331	-0.514	-0.722	0.535	-1.576	-1.091	-0.982	-0.816			-1			-1		-1	-1	-1	-1		expressed protein
		LOC_Os02g02050	SNF2	-0.101	-0.617	-0.122	-0.452	-0.895	-0.013	-0.638	-0.89	0.063	-0.716			-1			-1		-1	-1		-1	AK061065	SNF2 family N-terminal domain containing protein
		LOC_Os10g37240	Trihelix	-0.112	-0.698	-0.537	-0.487	-0.777	1.065	-0.032	-0.304	0.1	-0.529			-1			-1	1					AK059055	expressed protein
		LOC_Os04g59430	ARF	0.747	1.48	0.102	0.848	1.416	0.189	1.126	0.049	0.4	0.851		1	1		1	1		1			1	AK109449	B3 DNA binding domain containing protein
		LOC_Os12g29520	ARF	0.757	1.259	0.799	1.097	1.026	-0.006	0.905	0.319	0.418	0.637		1	1	1	1	1		1			1	AK067061	auxin response factor 2
		LOC_Os10g02620	BBR/BPC	0.841	0.709	0.739	0.379	0.571	0.543	0.589	0.515	0.434	0.678		1	1	1				1			1		GAGA-binding protein
		LOC_Os12g40630	bHLH	2.052	1.474	1.376	1.723	2.492	-0.641	0.711	0.415	0.398	2.017		1	1	1	1	1	-1	1			1		helix-loop-helix DNA-binding domain containing protein
		LOC_Os04g42020	C2C2-CO-like	-0.288	0.445	0.119	-0.6	0.053	0.404	0.795	-0.039	0.28	0.762					-1			1			1	AK059443	CONSTANS-like protein
		LOC_Os01g17000	C2C2-Dof	0.017	0.037	-0.085	0	0.015	0.224	1.33	0.375	-0.008	0.615								1			1	AK066984	expressed protein
		LOC_Os07g13260	C2C2-Dof	0.099	1.61	-0.794	1.179	0.79	-1.048	1.375	-0.223	0.485	0.627			1	-1	1	1	-1	1			1	AK068542	dof domain, zinc finger family protein
		LOC_Os08g03310	C3H	0.97	1.302	1.413	0.912	0.056	0.179	1.346	-1.171	0.084	1.064		1	1	1	1			1	-1		1	AK111902	RNA binding protein
		LOC_Os07g02800	G2-like	0.469	1.343	0.509	1.083	1.383	0.505	1.351	-0.052	0.513	1.021			1		1	1		1			1	AK070421	myb-like DNA-binding domain, SHAQKYF class family protein
		LOC_Os03g50110	GeBP	0.97	1.027	0.625	0.713	1.038	-0.09	0.651	0.162	0.351	0.613		1	1	1	1	1		1			1	AK063654	expressed protein
		LOC_Os01g71970	GRAS	0.55	0.686	-0.236	0.244	0.818	-0.524	0.722	-0.511	0.139	0.665			1			1		1			1		GRAS family transcription factor containing protein, X-hyb=LOC_Os06g10900
		LOC_Os01g19694	HB	1.011	2.181	-0.157	1.151	1.83	0.365	2.168	0.429	0.103	1.269		1	1		1	1		1			1	AK241312	homeobox protein OSH1
		LOC_Os03g56580	NAC	0.63	1.25	0.577	0.693	1.092	-0.541	0.957	0.427	-0.041	0.762		1	1		1	1		1			1	AK073539	NAC domain-containing protein 42
		LOC_Os04g45990	SET	0.708	0.67	0.384	1.061	0.937	0.566	0.653	0.579	0.527	0.743		1	1		1	1		1			1	AK066297	histone-lysine N-methyltransferase, H3 lysine-9 specific SUVH6
		LOC_Os01g18584	WRKY	0.989	1.436	-0.039	1.15	1.305	-1.075	0.855	-0.591	0.259	0.647		1	1		1	1	-1	1	-1		1		OsWRKY9 - WRKY and zinc finger domains, X-hyb=LOC_Os05g49210
		LOC_Os11g45850	WRKY	0.918	0.307	-1.174	0.938	0.282	-0.619	1.178	0.314	0.243	0.988		1		-1	1		-1	1			1		OsWRKY61 - Superfamily of rice TFs having WRKY and zinc finger domains
		LOC_Os03g58830	bHLH	-0.61	-0.76	-0.004	-0.55	-0.747	-0.504	-0.764	0.362	-0.509	-0.686		-1	-1			-1		-1			-1	AK100177	protein SPATULA
		LOC_Os03g55610	C2C2-Dof	-1.675	-4.229	0.53	-2.085	-2.453	1.016	-1.802	0.133	0.33	-0.644		-1	-1		-1	-1	1	-1			-1	AK063380	dof domain, zinc finger family protein
		LOC_Os11g06840	C2H2	-2.805	-4.367	0.45	-1.448	-2.415	1.478	-2.022	0.886	-0.038	-1.457		-1	-1		-1	-1	1	-1	1		-1	AK110948	nucleic acid binding protein
		LOC_Os11g07050	FHA	-0.402	-1.967	0.908	-0.645	-1.405	0.824	-1.827	0.741	-0.124	-0.888			-1	1	-1	-1	1	-1	1		-1	AK099115	FHA domain containing protein
		LOC_Os04g33870	OFP	-2.871	-3.379	-0.344	-2.855	-2.191	1.238	-0.674	2.01	-0.491	-0.633		-1	-1		-1	-1	1	-1	1		-1	AK107530	plant-specific domain TIGR01568 family protein
		LOC_Os10g38880	OFP	0.078	-1.606	0.844	0.068	-0.135	-0.101	-1.64	0.404	-0.432	-1.453			-1	1				-1			-1	AK060309	plant-specific domain TIGR01568 family protein
	D) Genes specifically expressed in tolerant rice genotyptes in each and over drought stress treatments:
		LOC_Os08g23470	ABI3VP1	-0.008	3.697	0.072	1.32	-0.028	-0.053	2.708	4.701	-0.245	0.051			1		1			1	1			AK068359	B3 DNA binding domain containing protein
		LOC_Os02g06330	AP2-EREBP	0.124	0.71	0.417	0.207	0.404	-0.126	0.948	0.339	0.278	0.235			1					1					ethylene-responsive transcription factor 3
		LOC_Os03g08490	AP2-EREBP	-1.024	0.971	-0.182	0.585	1.231	1.148	1.979	0.747	1.256	0.978		-1	1			1	1	1	1	1	1	AK106987	ethylene-responsive element binding protein 2
		LOC_Os03g08500	AP2-EREBP	0.109	0.637	0.467	0.48	1.458	1.393	1.865	0.932	1.67	1.517			1			1	1	1	1	1	1	AK058349	ethylene-responsive element binding protein 2
		LOC_Os06g05340	AP2-EREBP	0.526	0.59	-0.029	-0.744	-0.078	0.73	1.721	-0.564	1.122	0.921			1		-1		1	1		1	1		WRI1
		LOC_Os06g42990	AP2-EREBP	-0.805	1.291	-0.561	-0.038	-1.205	-0.895	-1.26	-0.796	-1.274	-0.845		-1	1			-1	-1	-1	-1	-1	-1		AP2 domain containing protein
		LOC_Os07g13170	AP2-EREBP	0.065	0.623	-0.837	0.185	0.964	0.152	1.033	-0.679	0.391	0.424			1	-1		1		1	-1			AK111874	floral homeotic protein
		LOC_Os08g07440	AP2-EREBP	0.479	0.644	0.567	0.672	0.623	0.082	0.277	0.208	0.191	0.198			1		1	1						AK105232	protein BABY BOOM 2
		LOC_Os01g33400	bHLH	0.2	0.663	0.242	0.376	0.68	-0.371	0.453	-0.301	0.247	0.525			1			1							helix-loop-helix DNA-binding domain containing protein
		LOC_Os04g52770	bHLH	0.273	1.313	0.261	-0.061	0.084	0.076	1.072	-0.057	0.284	0.476			1					1				AK106689	protein SPATULA
		LOC_Os04g47080	bHLH	-2.269	1.513	-1.226	-0.023	-0.316	-2.812	0.111	-0.297	-1.646	-1.132		-1	1	-1			-1			-1	-1		anthocyanin regulatory Lc protein
		LOC_Os01g17260	bZIP	0.485	0.634	0.188	0.53	0.477	0.276	0.294	0.035	0.324	0.271			1									AK242743	transcription factor HBP-1b
		LOC_Os06g41100	bZIP	0.145	0.665	-0.132	0.532	0.152	-0.099	0.743	-0.002	0.509	0.428			1					1				AK119909	TGA10 transcription factor
		LOC_Os03g50310	C2C2-CO-like	-0.031	1.962	-0.763	-0.133	2.329	0.993	2.667	-1.375	2.652	2.832			1	-1		1	1	1	-1	1	1	AK120563	CCT motif family protein
		LOC_Os07g13260	C2C2-Dof	0.099	1.61	-0.794	1.179	0.79	-1.048	1.375	-0.223	0.485	0.627			1	-1	1	1	-1	1			1	AK068542	dof domain, zinc finger family protein
		LOC_Os02g44130	C2H2	0.041	0.682	0.358	0.812	0.233	1.115	1.376	0.928	1.127	0.724			1		1		1	1	1	1	1	AK064694	cys2/His2 zinc-finger transcription factor
		LOC_Os03g10140	C2H2	-0.044	0.953	0.535	0.163	0.742	-0.145	0.744	0.73	0.695	0.491			1			1		1	1	1			nucleic acid binding protein
		LOC_Os06g07020	C2H2	0.534	0.735	0.425	0.576	0.484	0.158	0.627	-0.144	0.452	0.46			1					1				AK106360	zinc finger, C2H2 type family protein
		LOC_Os09g31140	C2H2	-0.295	1.208	-0.051	0.236	-1.14	0.124	1.163	-0.286	0.635	0.174			1			-1		1		1		AK119776	nucleic acid binding protein
		LOC_Os12g39400	C2H2	0.225	1.465	0.461	0.678	1.056	0.22	2.272	1.139	1.731	1.881			1		1	1		1	1	1	1		zinc-finger protein 1
		LOC_Os08g39830	EIL	-0.09	1.228	0.391	0.835	0.334	0.395	0.111	0.686	0.56	0.415			1		1				1			AK072462	ethylene-insensitive3-like protein
		LOC_Os02g16240	FAR1	0.005	0.88	0.163	0.012	0.016	1.648	0.888	1.131	0.359	0.748			1				1	1	1		1		transposon protein, unclassified
		LOC_Os03g03560	FHA	0.359	0.778	-0.645	-0.001	-0.008	0.597	1.019	1.089	0.464	1.603			1	-1			1	1	1		1	AK103695	FHA domain containing protein
		LOC_Os03g59530	FHA	0.559	0.69	0.081	0.509	0.263	0.336	0.119	0.013	0.279	0.355			1									AK060622	protein Kinase-associated protein phosphatase
		LOC_Os07g02800	G2-like	0.469	1.343	0.509	1.083	1.383	0.505	1.351	-0.052	0.513	1.021			1		1	1		1			1	AK070421	myb-like DNA-binding domain, SHAQKYF class family protein
		LOC_Os11g01480	G2-like	-0.381	1.136	-0.057	0.407	0.477	-0.253	1.405	-0.222	0.216	0.483			1					1				AK241171	DNA binding protein
		LOC_Os03g46250	GNAT	0.366	1.221	-0.273	2.119	1.591	1.064	-0.063	-0.543	-0.581	0.252			1		1	1	1						acetyltransferase, GNAT family protein
		LOC_Os03g58010	GNAT	-0.843	0.732	-0.431	-1.092	-0.408	-0.558	0.49	-0.609	-0.694	-0.379		-1	1		-1				-1	-1			N-acetyltransferase
		LOC_Os05g40260	GNAT	0.467	0.664	0.089	0.244	0.446	0.339	0.533	-0.128	0.281	0.634			1								1	AK068619	expressed protein
		LOC_Os11g32280	GNAT	0.541	1.426	0.476	1.006	1.145	0.198	1.089	0.591	0.656	0.78			1		1	1		1	1	1	1	AK059719	retrotransposon protein, unclassified
		LOC_Os01g71970	GRAS	0.55	0.686	-0.236	0.244	0.818	-0.524	0.722	-0.511	0.139	0.665			1			1		1			1		GRAS family transcription factor containing protein, X-hyb=LOC_Os06g10900
		LOC_Os07g36170	GRAS	0.455	0.586	0.363	0.209	0.722	-0.03	0.053	0.159	-0.155	0.116			1			1						AK069266	chitin-inducible gibberellin-responsive protein 1
		LOC_Os05g03884	HB	0.201	1.287	0.144	0.186	0.879	0.998	1.657	0.454	0.708	1.273			1			1	1	1		1	1	AK111878	homeotic protein knotted-1
		LOC_Os01g39220	LOB	0.274	0.918	-0.109	0.325	0.652	0.17	0.066	-0.457	0.22	0.449			1			1							LOB domain protein 11, X-hyb=LOC_Os01g39070
		LOC_Os03g08754	MADS	0.502	0.782	0.344	0.477	0.478	-0.097	0.355	0.178	0.374	0.627			1								1	AK242211	MADS-box transcription factor 47
		LOC_Os01g12700	MYB-related	-0.01	0.607	0.009	-0.002	0.015	-0.021	-0.019	-0.042	-0.027	0.001			1										myb-like DNA-binding domain containing protein
		LOC_Os06g14010	MYB-related	0.514	0.95	0.035	0.016	0.369	0.191	0.06	0.091	0.302	0.486			1										MYB transcription factor TaMYB1, X-hyb=LOC_Os01g62510
		LOC_Os06g14700	MYB-related	0.013	1.051	0.46	-0.465	0.892	-0.711	0.606	0.76	1.352	0.635			1			1	-1	1	1	1	1		MYB transcription factor TaMYB1
		LOC_Os10g38834	NAC	0.358	1.226	-0.45	0.726	0.757	0.925	1.054	-0.964	0.65	0.868			1		1	1	1	1	-1	1	1	AK106313	NAC-domain protein Ze567
		LOC_Os05g12808	OFP	-0.015	0.821	0.07	0.521	1.308	-0.089	0.928	-0.337	0.602	0.855			1			1		1		1	1		ovate protein
		LOC_Os12g06160	OFP	-0.191	0.859	-0.79	0.043	0.328	-1.388	-0.559	-1.633	-0.564	-1.722			1	-1			-1		-1		-1		plant-specific domain TIGR01568 family protein
		LOC_Os02g46610	PLATZ	0.122	0.617	-0.146	0.964	0.713	0.504	1.101	0.026	0.953	0.949			1		1	1		1		1	1	AK066953	expressed protein
		LOC_Os02g43460	SNF2	0.078	1.498	0.016	0.005	0.091	-0.04	0.414	0.059	0.195	0.208			1										helicase conserved C-terminal domain containing protein
		LOC_Os10g29920	TRAF	-0.01	1.431	-0.011	-0.416	0.488	-0.082	0.765	0.981	0.388	1.226			1					1	1		1		snRNP protein, X-hyb=LOC_Os10g29810
		LOC_Os05g48670	TUB	0.444	0.635	0.205	0.307	0.533	0.066	0.976	0.423	0.495	0.554			1					1					tubby
		LOC_Os01g62510	WRKY	-0.877	0.655	-0.005	0.139	0.014	-0.486	0.86	-1.697	-0.221	-0.897		-1	1					1	-1		-1		WRKY DNA binding domain containing protein
		LOC_Os05g40080	WRKY	0.564	0.829	-0.628	0.417	1.727	1.008	1.7	-0.34	-0.71	1.285			1	-1		1	1	1		-1	1		OsWRKY54 - Superfamily of rice TFs having WRKY and zinc finger domains
		LOC_Os03g42420	ABI3VP1	-0.083	-1.708	0.805	0.023	0.043	-0.025	-1.85	-1.046	-0.025	-1.974			-1	1				-1	-1		-1	AK063506	B3 DNA binding domain containing protein
		LOC_Os05g28350	AP2-EREBP	-0.264	-0.733	-0.123	-0.879	-0.324	-0.198	-0.045	-0.106	-0.094	-0.061			-1		-1								AP2 domain transcription factor
		LOC_Os09g20350	AP2-EREBP	-0.233	-0.799	-0.513	-0.647	-0.424	0.154	-0.369	0.171	-0.527	-0.075			-1		-1							AK058899	DRE binding factor 1
		LOC_Os11g19060	AP2-EREBP	-0.013	-0.589	-0.361	0.009	-0.036	-0.033	-1.535	-0.163	-0.086	-0.089			-1					-1					protein BABY BOOM 1
		LOC_Os01g67770	ARR-B	-0.359	-0.777	-0.394	-0.376	-0.644	-0.276	-1.318	-0.667	-1.215	-1.008			-1			-1		-1	-1	-1	-1	AK062250	two-component response regulator ARR11
		LOC_Os01g57580	bHLH	-0.507	-1.551	-0.143	-0.699	-0.647	-1.051	-1.022	-0.411	-0.886	-1.056			-1		-1	-1	-1	-1		-1	-1		helix-loop-helix DNA-binding domain containing protein, X-hyb=LOC_Os05g42180
		LOC_Os06g30090	bHLH	0.44	-0.698	0.811	0.27	0.164	1.38	0.62	1.159	0.815	0.735			-1	1			1	1	1	1	1		DNA binding protein
		LOC_Os02g09830	bZIP	0.297	-1.305	-0.246	0.286	-0.259	4.318	1.512	1.013	3.648	2.423			-1				1	1	1	1	1		ocs element-binding factor 1
		LOC_Os07g48180	bZIP	-0.581	-1.542	0.335	-1.256	-1.364	0.263	-0.52	1.009	0.074	-0.353			-1		-1	-1			1			AK102562	transcription factor RF2b
		LOC_Os12g38200	C2C2-Dof	-0.275	-0.617	-0.549	-0.923	0.203	-0.73	-0.243	-0.662	-0.368	0.065			-1		-1		-1		-1				expressed protein, X-hyb=LOC_Os03g60630
		LOC_Os01g09850	C2H2	-0.1	-0.664	-0.137	-0.344	0.117	-0.5	-0.605	-0.704	-0.716	-0.347			-1					-1	-1	-1		AK105663	zinc finger, C2H2-type
		LOC_Os02g34680	C2H2	-0.286	-0.59	-0.359	-0.333	-0.427	-0.485	-0.574	-0.637	-0.491	-0.432			-1						-1			AK103760	transcription repressor TRM protein
		LOC_Os06g32860	C3H	0.013	-1.214	-0.105	-0.172	0.543	-0.51	-1.667	-0.03	-0.222	-0.328			-1					-1				AK101510	zinc finger C-x8-C-x5-C-x3-H type family protein
		LOC_Os01g08790	CCAAT	0.153	-0.749	-0.31	-0.146	-0.318	-0.287	-1.254	0.054	-1.496	-0.947			-1					-1		-1	-1		histone-like transcription factor and archaeal histone family protein
		LOC_Os08g10560	CCAAT	0.212	-1.872	-0.003	-0.127	-1.309	-0.768	-2.461	-0.03	-0.519	-0.925			-1			-1	-1	-1			-1		histone-like transcription factor and archaeal histone family protein
		LOC_Os08g38780	CCAAT	-0.4	-0.709	0.004	-0.419	-0.378	0.037	-0.157	-0.009	-0.083	-0.003			-1									AK108510	nuclear transcription factor Y subunit C-2
		LOC_Os01g48180	DDT	-0.021	-0.622	-0.075	-0.102	-0.145	0.103	-0.426	-0.383	-0.116	-0.248			-1									AK107129	DDT domain containing protein
		LOC_Os12g06380	FAR1	-0.092	-0.616	0.031	-0.464	-1.069	-0.161	-0.72	-0.241	0.014	-0.455			-1			-1		-1				AK065838	transposon protein, unclassified
		LOC_Os03g51870	FHA	0.693	-1.077	2.075	0.457	0.258	1.582	-0.077	0.796	1.007	0.395		1	-1	1			1		1	1		AK101820	kinetoplast-associated protein
		LOC_Os11g07050	FHA	-0.402	-1.967	0.908	-0.645	-1.405	0.824	-1.827	0.741	-0.124	-0.888			-1	1	-1	-1	1	-1	1		-1	AK099115	FHA domain containing protein
		LOC_Os05g31254	GNAT	0.014	-0.787	0.004	-0.011	0.018	-0.008	-0.849	-0.032	-0.055	-0.46			-1					-1				AK073218	N-acetyltransferase
		LOC_Os02g10360	GRAS	-0.566	-1.519	-0.537	-0.543	0.257	-1.231	-1.454	-1.438	-1.4	-1.176			-1				-1	-1	-1	-1	-1		protein MONOCULM 1
		LOC_Os10g40390	GRAS	-0.537	-1.148	-0.564	-0.647	-0.421	-0.383	-0.408	-0.214	-0.178	-0.327			-1		-1							AK106239	scarecrow-like 6
		LOC_Os07g28430	GRF	-0.523	-0.62	-0.43	-0.395	-0.258	-0.311	-0.29	-0.443	-0.212	-0.339			-1									AK066400	growth-regulating factor
		LOC_Os01g45570	HB	-0.523	-2.175	-0.411	-0.829	-0.42	-1.952	-2.08	-1.899	-1.365	-0.94			-1		-1		-1	-1	-1	-1	-1		homeobox-leucine zipper protein ATHB-4
		LOC_Os03g51690	HB	-0.49	-0.843	-0.255	-1.625	-1.382	-1.829	-1.296	-1.743	-2.992	-0.802			-1		-1	-1	-1	-1	-1	-1	-1	AK107637	homeobox protein OSH1
		LOC_Os04g31804	MADS	0.501	-1.203	0.245	0.44	-1.16	-0.99	-1.617	-0.297	-0.482	-1.401			-1			-1	-1	-1			-1		NAP1-1
		LOC_Os06g23950	MADS	-0.003	-0.61	0.006	0.006	-0.809	-2.014	-2.068	-1.307	-0.811	-1.855			-1			-1	-1	-1	-1	-1	-1		MADS-box transcription factor 27
		LOC_Os09g32948	MADS	0.3	-1.346	1.587	-1.701	-1.813	-0.295	-0.271	0.343	-0.831	-2.374			-1	1	-1	-1				-1	-1	AK072867	MADS-box transcription factor 8
		LOC_Os05g37730	MYB	-0.511	-1.025	0.112	0.208	-0.061	-0.205	-1.46	0.007	-0.737	-1.133			-1					-1		-1	-1	AK068138	MYB-like transcription factor DIVARICATA
		LOC_Os04g01970	MYB-related	-0.179	-0.641	0.046	-0.325	-0.441	-0.392	-1.161	-0.495	-0.701	-0.936			-1					-1		-1	-1	AK063994	SWI/SNF-related matrix-associated actin-dependent regulator
		LOC_Os03g62470	NAC	0.262	-1.007	-0.502	-0.262	0.155	-1.469	-1.168	-1.783	-1.594	-1.615			-1				-1	-1	-1	-1	-1		ATNAC3, X-hyb=LOC_Os03g61319
		LOC_Os08g01190	OFP	-0.315	-1.208	-0.413	-0.441	-0.408	-0.465	-0.875	-0.32	0.012	-0.259			-1					-1					plant-specific domain TIGR01568 family protein
		LOC_Os10g38880	OFP	0.078	-1.606	0.844	0.068	-0.135	-0.101	-1.64	0.404	-0.432	-1.453			-1	1				-1			-1	AK060309	plant-specific domain TIGR01568 family protein
		LOC_Os01g72330	Orphans	0.107	-0.61	0.625	-0.589	-0.396	-1.011	-1.396	-0.709	-0.843	-1.248			-1	1	-1		-1	-1	-1	-1	-1	AK101721	OsRR4 - Rice type-A response regulator
		LOC_Os02g53360	Orphans	-0.014	-1.926	0.331	-0.514	-0.722	0.535	-1.576	-1.091	-0.982	-0.816			-1			-1		-1	-1	-1	-1		expressed protein
		LOC_Os04g36070	Orphans	-0.104	-0.8	0.391	-1.443	-1.786	-0.409	-1.562	-0.764	-0.685	-0.987			-1		-1	-1		-1	-1	-1	-1	AK072736	OsRR1 - Rice type-A response regulator
		LOC_Os04g57720	Orphans	-0.314	-0.627	0.386	-0.985	-0.804	-0.841	-0.764	0.289	-0.61	-0.988			-1		-1	-1	-1	-1		-1	-1	AK059734	OsRR6 - Rice type-A response regulator
		LOC_Os06g08450	Orphans	0.264	-0.69	0.202	-0.218	-0.449	-0.001	1.536	1.501	2.058	1.18			-1					1	1	1	1		response regulator receiver domain containing protein
		LOC_Os09g21770	PHD	-0.2	-0.589	-0.48	-0.395	-0.084	0.011	-0.54	-0.595	-0.339	-0.316			-1						-1			AK064072	DNA binding protein
		LOC_Os06g16390	SET	0.05	-0.81	0.056	-0.274	-0.38	0.255	-0.503	-0.135	0.099	0.117			-1									AK111743	polycomb protein EZ1
		LOC_Os07g25450	SET	-0.255	-0.652	-0.384	-0.283	-0.006	0.073	-0.548	-0.359	-0.319	-0.211			-1									AK067172	histone-lysine N-methyltransferase
		LOC_Os02g02050	SNF2	-0.101	-0.617	-0.122	-0.452	-0.895	-0.013	-0.638	-0.89	0.063	-0.716			-1			-1		-1	-1		-1	AK061065	SNF2 family N-terminal domain containing protein
		LOC_Os06g49830	SRS	-0.415	-0.832	-0.349	-0.722	-0.469	-0.672	-0.594	-0.802	-0.623	-0.599			-1		-1		-1	-1	-1	-1	-1		SHI
		LOC_Os08g04780	SWI/SNF-SWI3	-0.556	-0.672	-0.402	-0.701	-0.436	-0.799	-0.748	-0.946	-0.542	-0.328			-1		-1		-1	-1	-1			AK120532	flowering locus D
		LOC_Os01g11550	TCP	1.182	-0.67	2.719	0.823	0.686	0.966	-0.348	2.226	1.527	0.772		1	-1	1	1	1	1		1	1	1	AK241658	mutant cincinnata
		LOC_Os02g42380	TCP	-0.476	-1.528	-0.014	-1.972	-1.429	-2.235	-2.477	-0.209	-2.633	-1.891			-1		-1	-1	-1	-1		-1	-1	AK061568	TCP-domain protein
		LOC_Os02g01380	Trihelix	0.584	-0.725	1.692	0.305	0.892	2.089	-0.002	0.534	0.823	0.67			-1	1		1	1			1	1	AK120063	expressed protein
		LOC_Os05g03740	Trihelix	0.395	-0.799	-0.217	-0.546	-0.131	-0.889	-1.031	-0.387	-0.544	-0.899			-1				-1	-1			-1		transcription factor GT-3b
		LOC_Os10g37240	Trihelix	-0.112	-0.698	-0.537	-0.487	-0.777	1.065	-0.032	-0.304	0.1	-0.529			-1			-1	1					AK059055	expressed protein
		LOC_Os01g64700	TUB	-0.282	-0.958	-0.254	-0.59	-0.665	-0.049	-0.018	0.233	0.195	0.031			-1		-1	-1						AK102221	tubby-like protein
		LOC_Os03g33012	WRKY	-0.397	-0.623	-0.504	-0.305	-0.185	-0.576	-0.769	-1.002	-0.672	-0.713			-1					-1	-1	-1	-1		WRKY transcription factor 4
		LOC_Os04g46060	WRKY	0.111	-1.119	-0.553	-1.855	-0.887	0.429	0.493	0.161	-1.121	0.471			-1		-1	-1				-1		AK073695	OsWRKY36 - Superfamily of rice TFs having WRKY and zinc finger domains
		LOC_Os05g45230	WRKY	-0.327	-1.652	-0.053	-0.709	-1.104	0.677	-1.041	0.304	-0.199	-0.298			-1		-1	-1	1	-1					OsWRKY58 - Superfamily of rice TFs having WRKY and zinc finger domains
		LOC_Os02g45850	ABI3VP1	-1.278	-0.382	-0.793	0.085	0.943	-2.791	-1.984	-2.032	-0.46	-1.081		-1		-1		1	-1	-1	-1		-1	AK109908	B3 DNA binding domain containing protein
		LOC_Os03g08490	AP2-EREBP	-1.024	0.971	-0.182	0.585	1.231	1.148	1.979	0.747	1.256	0.978		-1	1			1	1	1	1	1	1	AK106987	ethylene-responsive element binding protein 2
		LOC_Os03g08500	AP2-EREBP	0.109	0.637	0.467	0.48	1.458	1.393	1.865	0.932	1.67	1.517			1			1	1	1	1	1	1	AK058349	ethylene-responsive element binding protein 2
		LOC_Os04g32620	AP2-EREBP	0.487	0.318	-0.392	-0.197	0.63	1.346	1.267	-1.128	1.009	1.025						1	1	1	-1	1	1	AK101501	DNA binding protein
		LOC_Os06g09390	AP2-EREBP	0.54	0.672	1.267	0.419	0.727	1.25	1.497	1.916	2.024	1.956			1	1		1	1	1	1	1	1	AK069833	ethylene-responsive element binding protein 1
		LOC_Os07g13170	AP2-EREBP	0.065	0.623	-0.837	0.185	0.964	0.152	1.033	-0.679	0.391	0.424			1	-1		1		1	-1			AK111874	floral homeotic protein
		LOC_Os12g41030	AP2-EREBP	0.521	0.521	-0.365	0.311	1.161	-0.163	0.203	-0.246	-0.06	-0.03						1							ethylene-responsive transcription factor 9
		LOC_Os01g33400	bHLH	0.2	0.663	0.242	0.376	0.68	-0.371	0.453	-0.301	0.247	0.525			1			1							helix-loop-helix DNA-binding domain containing protein
		LOC_Os02g13670	bHLH	0.503	0.515	0.676	0.429	0.769	0.362	0.7	0.284	0.303	0.38				1		1		1					helix-loop-helix DNA-binding domain containing protein
		LOC_Os12g31430	bHLH	0.383	-0.324	-1.565	0.1	0.837	-1.044	-0.301	-1.449	-1.312	-1.218				-1		1	-1		-1	-1	-1		helix-loop-helix DNA-binding domain containing protein
		LOC_Os01g36220	bZIP	0.475	1.453	0.609	0.538	1.063	1.38	2.727	1.809	2.351	3.155			1	1		1	1	1	1	1	1	AK110526	common plant regulatory factor 7
		LOC_Os03g50310	C2C2-CO-like	-0.031	1.962	-0.763	-0.133	2.329	0.993	2.667	-1.375	2.652	2.832			1	-1		1	1	1	-1	1	1	AK120563	CCT motif family protein
		LOC_Os05g02150	C2C2-Dof	0.017	-0.208	-0.212	0.164	0.886	1.019	0.435	0.061	0.64	0.881						1	1			1	1	AK108933	expressed protein
		LOC_Os01g39110	C2H2	-0.34	-0.446	-0.24	-0.344	0.802	-0.581	-0.109	-0.644	-0.563	-0.48						1			-1				zinc finger protein, X-hyb=LOC_Os01g09850
		LOC_Os03g10140	C2H2	-0.044	0.953	0.535	0.163	0.742	-0.145	0.744	0.73	0.695	0.491			1			1		1	1	1			nucleic acid binding protein
		LOC_Os08g33100	CCAAT	0.396	0.186	-0.09	0.295	0.607	0.875	1.095	0.635	1.373	1.389						1	1	1	1	1	1		histone H2A.4
		LOC_Os06g39600	DBP	0.469	0.156	0.255	0.392	0.652	0.615	-0.199	-0.266	0.034	0.044						1	1					AK068472	protein phosphatase 2C homolog 2
		LOC_Os02g28180	FAR1	-0.003	-0.007	-0.006	0.024	0.727	-0.113	-0.054	-0.049	0.038	0.6						1					1		transposon protein, unclassified
		LOC_Os02g31850	FAR1	0.261	0.405	0.95	0.133	0.717	0.642	1.269	0.409	0.661	0.496				1		1	1	1		1			transposon protein, unclassified
		LOC_Os07g44200	GeBP	0.523	0.356	0.35	0.314	0.879	0.075	0.135	0.072	0.028	0.374						1						AK068356	transcription regulator
		LOC_Os01g71970	GRAS	0.55	0.686	-0.236	0.244	0.818	-0.524	0.722	-0.511	0.139	0.665			1			1		1			1		GRAS family transcription factor containing protein, X-hyb=LOC_Os06g10900
		LOC_Os07g36170	GRAS	0.455	0.586	0.363	0.209	0.722	-0.03	0.053	0.159	-0.155	0.116			1			1						AK069266	chitin-inducible gibberellin-responsive protein 1
		LOC_Os05g03884	HB	0.201	1.287	0.144	0.186	0.879	0.998	1.657	0.454	0.708	1.273			1			1	1	1		1	1	AK111878	homeotic protein knotted-1
		LOC_Os03g53340	HSF	0.006	1.73	1.511	0.246	1.306	-1.312	1.186	0.778	0.731	1.488			1	1		1	-1	1	1	1	1	AK109590	heat shock factor protein HSF8
		LOC_Os01g39220	LOB	0.274	0.918	-0.109	0.325	0.652	0.17	0.066	-0.457	0.22	0.449			1			1							LOB domain protein 11, X-hyb=LOC_Os01g39070
		LOC_Os03g41600	LOB	0.054	-0.103	-0.766	0.156	0.82	-1.362	-2.014	-0.91	-1.393	0.2				-1		1	-1	-1	-1	-1			ramosa 2
		LOC_Os06g12060	mTERF	0.565	0.459	0.578	0.535	0.679	-0.075	0.069	0.005	-0.353	-0.055						1						AK100116	mTERF family protein
		LOC_Os03g25304	MYB-related	0.577	0.246	0.287	0.107	0.636	0.101	-0.067	-0.015	0.272	0.348						1							myb-like DNA-binding domain containing protein, X-hyb=LOC_Os10g05230
		LOC_Os06g14700	MYB-related	0.013	1.051	0.46	-0.465	0.892	-0.711	0.606	0.76	1.352	0.635			1			1	-1	1	1	1	1		MYB transcription factor TaMYB1
		LOC_Os03g03540	NAC	-0.177	-0.362	-0.501	0.455	1.347	0.619	1.065	-0.455	0.844	0.858						1	1	1		1	1		ANAC037
		LOC_Os05g12808	OFP	-0.015	0.821	0.07	0.521	1.308	-0.089	0.928	-0.337	0.602	0.855			1			1		1		1	1		ovate protein
		LOC_Os02g28680	Orphans	-1.172	-0.867	-1.27	-0.004	1.253	-0.875	-0.064	-0.468	-0.225	-0.781		-1	-1	-1		1	-1				-1		expressed protein
		LOC_Os04g28160	Orphans	0.237	0.001	0.8	0.442	0.938	0.367	0.375	0.478	0.532	-0.023				1		1							response regulator receiver domain containing protein
		LOC_Os03g50780	PHD	0.176	0.303	0.763	0.211	0.632	0.283	0.832	0.639	0.349	0.222				1		1		1	1				PHD-finger family protein
		LOC_Os02g10000	PLATZ	0.257	-0.201	-0.718	-0.045	0.607	1.953	0.167	0.55	0.275	1.606				-1		1	1				1		expressed protein
		LOC_Os10g41450	SOH1	0.524	0.522	0.187	0.347	0.67	0.413	0.455	-0.207	0.368	0.611						1					1	AK069258	mediator complex subunit SOH1
		LOC_Os10g29320	TRAF	0.504	0.752	1.093	0.501	1.049	-0.275	0.137	0.016	-0.044	-0.03			1	1		1							speckle-type POZ protein, X-hyb=LOC_Os10g29310
		LOC_Os01g48320	Trihelix	0.35	0.312	-0.064	0.247	1.057	0.286	0.505	-0.097	0.471	0.484						1						AK099396	6b-interacting protein 1
		LOC_Os02g01380	Trihelix	0.584	-0.725	1.692	0.305	0.892	2.089	-0.002	0.534	0.823	0.67			-1	1		1	1			1	1	AK120063	expressed protein
		LOC_Os01g54930	VOZ	0.068	0.567	0.14	0.218	0.637	0.349	0.379	-0.08	0.218	0.39						1						AK241765	vascular plant one zinc finger protein
		LOC_Os01g08710	WRKY	0.33	0.333	0.702	0.206	0.947	0.423	0.637	0.712	0.4	0.695				1		1		1	1		1	AK108755	OsWRKY79 - Superfamily of rice TFs having WRKY and zinc finger domains
		LOC_Os01g43550	WRKY	0.468	2.052	1.002	0.023	1.219	-0.648	1.952	1.153	0.618	1.083			1	1		1	-1	1	1	1	1	AK111416	OsWRKY12 - Superfamily of rice TFs having WRKY and zinc finger domains
		LOC_Os05g40080	WRKY	0.564	0.829	-0.628	0.417	1.727	1.008	1.7	-0.34	-0.71	1.285			1	-1		1	1	1		-1	1		OsWRKY54 - Superfamily of rice TFs having WRKY and zinc finger domains
		LOC_Os05g49210	WRKY	0.527	0.296	0.406	0.293	0.619	0.262	0.495	0.426	0.157	0.314						1							OsWRKY43 - Superfamily of rice TFs having WRKY and zinc finger domains
		LOC_Os06g06360	WRKY	0.314	1.083	0.792	0.046	1.003	0.196	1.15	0.153	0.791	1.463			1	1		1		1		1	1		WRKY transcription factor 30
		LOC_Os05g50310	zf-HD	0.124	0.382	-0.536	-0.455	1.888	0.488	0.497	0.054	-0.15	0.74						1					1	AK111350	ZF-HD homeobox protein
		LOC_Os01g67770	ARR-B	-0.359	-0.777	-0.394	-0.376	-0.644	-0.276	-1.318	-0.667	-1.215	-1.008			-1			-1		-1	-1	-1	-1	AK062250	two-component response regulator ARR11
		LOC_Os01g18360	AUX/IAA	-0.561	-1.312	-1.464	-0.046	-0.86	-0.971	-1.682	-0.804	-1.213	-1.303			-1	-1		-1	-1	-1	-1	-1	-1	AK103865	OsIAA4 - Auxin-responsive Aux/IAA gene family member
		LOC_Os01g18290	bHLH	-0.368	-0.369	-0.71	-0.394	-0.708	-0.353	-0.682	-1.324	-1.007	-1.265				-1		-1		-1	-1	-1	-1	AK102252	basic helix-loop-helix dimerisation region bHLH
		LOC_Os06g09370	bHLH	-0.129	-0.995	-1.054	-0.43	-0.912	-0.719	-1.127	-0.876	-0.879	-1.247			-1	-1		-1	-1	-1	-1	-1	-1	AK062127	helix-loop-helix DNA-binding domain containing protein
		LOC_Os08g43070	bHLH	-0.103	-1.39	-1.1	-0.275	-1.119	-1.813	-1.789	-1.414	-1.845	-2.132			-1	-1		-1	-1	-1	-1	-1	-1		transcription factor AtMYC2
		LOC_Os09g28900	bHLH	-0.283	-0.169	-0.031	-0.3	-0.628	-0.96	-0.904	-0.093	-1.307	-0.964						-1	-1	-1		-1	-1		DNA binding protein
		LOC_Os05g41540	bZIP	-0.5	-1.082	-0.824	-0.582	-1.684	-0.205	-0.778	-0.872	-0.282	-0.044			-1	-1		-1		-1	-1			AK072281	DNA binding protein
		LOC_Os09g31140	C2H2	-0.295	1.208	-0.051	0.236	-1.14	0.124	1.163	-0.286	0.635	0.174			1			-1		1		1		AK119776	nucleic acid binding protein
		LOC_Os01g42970	C3H	-0.329	-0.786	-0.636	-0.495	-0.869	0.465	-0.392	-0.476	-0.122	-0.131			-1	-1		-1						AK112116	zinc finger C-x8-C-x5-C-x3-H type family protein
		LOC_Os01g68860	C3H	0.325	-0.086	0.688	0.057	-1.42	0.094	-1.351	-1.254	-0.242	-0.608				1		-1		-1	-1		-1	AK112102	zinc finger CCCH type domain-containing protein ZFN-like 2
		LOC_Os03g02160	C3H	-0.112	-0.557	-0.187	-0.191	-0.908	-0.263	-0.703	-0.364	-0.344	-0.403						-1		-1				AK112095	zinc finger C-x8-C-x5-C-x3-H type family protein
		LOC_Os10g22950	CAMTA	-0.066	-0.336	-0.139	-0.233	-0.993	-0.069	-0.418	-0.304	-0.031	-0.468						-1						AK105116	calmodulin-binding transcription activator 2
		LOC_Os08g10560	CCAAT	0.212	-1.872	-0.003	-0.127	-1.309	-0.768	-2.461	-0.03	-0.519	-0.925			-1			-1	-1	-1			-1		histone-like transcription factor and archaeal histone family protein
		LOC_Os11g34200	CCAAT	-0.502	-0.744	-0.59	-0.471	-0.765	-0.316	-0.694	-0.477	-0.48	-0.295			-1	-1		-1		-1				AK072844	repressor protein
		LOC_Os12g34510	CCAAT	-0.272	-4.135	-1.632	-0.313	-0.726	-0.757	-2.524	-0.677	-0.812	-1			-1	-1		-1	-1	-1	-1	-1	-1	AK121752	histone H2A
		LOC_Os12g06380	FAR1	-0.092	-0.616	0.031	-0.464	-1.069	-0.161	-0.72	-0.241	0.014	-0.455			-1			-1		-1				AK065838	transposon protein, unclassified
		LOC_Os03g03760	G2-like	-0.175	-0.001	-0.013	-0.001	-1.414	0.539	0.804	-0.017	1.191	0.503						-1		1		1			myb-like DNA-binding domain, SHAQKYF class family protein
		LOC_Os07g25710	G2-like	-0.454	-0.551	-0.401	-0.542	-0.72	-0.289	-0.387	-0.413	-0.321	-0.286						-1						AK100065	CDPK substrate protein 1
		LOC_Os01g65900	GRAS	-0.3	-0.271	-0.262	-0.541	-0.65	-0.245	-0.294	-0.293	-0.38	-0.626						-1					-1	AK060833	chitin-inducible gibberellin-responsive protein 2
		LOC_Os03g51330	GRAS	0.035	-0.685	-1.226	-0.504	-0.729	-0.462	-0.447	-1.089	-0.578	-1.311			-1	-1		-1			-1		-1	AK101603	DELLA protein SLR1
		LOC_Os02g08544	HB	-0.414	-0.377	-0.82	-0.462	-0.683	-0.438	-0.483	-0.823	-0.601	-0.515				-1		-1			-1	-1		AK243352	homeobox protein knotted-1-like 3
		LOC_Os02g01940	Jumonji	0.315	-0.362	0.746	0.173	-0.914	-0.866	-1.491	0.093	-0.823	-0.699				1		-1	-1	-1		-1	-1		jmjC domain containing protein
		LOC_Os03g22540	Jumonji	-0.478	-0.439	-0.189	-0.233	-0.673	-0.164	-0.584	0.067	-0.078	-0.213						-1						AK241959	jmjC domain containing protein
		LOC_Os01g08190	LUG	-0.37	-2.36	-1.258	-0.531	-1.198	-0.603	-2.688	-1.563	-1.186	-1.665			-1	-1		-1	-1	-1	-1	-1	-1	AK122062	transcriptional corepressor LEUNIG
		LOC_Os04g31804	MADS	0.501	-1.203	0.245	0.44	-1.16	-0.99	-1.617	-0.297	-0.482	-1.401			-1			-1	-1	-1			-1		NAP1-1
		LOC_Os06g23950	MADS	-0.003	-0.61	0.006	0.006	-0.809	-2.014	-2.068	-1.307	-0.811	-1.855			-1			-1	-1	-1	-1	-1	-1		MADS-box transcription factor 27
		LOC_Os01g44370	MYB-related	-0.05	-1.052	-1.505	-0.123	-1.443	-1.772	-1.389	-0.606	-2.372	-1.732			-1	-1		-1	-1	-1	-1	-1	-1		SANT/MYB protein
		LOC_Os11g04960	NAC	0.936	-1.588	-1.143	0.383	-1.384	-0.225	-2.062	-1.493	-0.881	-0.829		1	-1	-1		-1		-1	-1	-1	-1		no apical meristem protein
		LOC_Os02g57530	Orphans	0.095	-0.018	0.717	-0.555	-0.745	-2.29	-0.152	0.134	-0.037	-0.895				1		-1	-1				-1	AK110928	ethylene receptor
		LOC_Os02g53360	Orphans	-0.014	-1.926	0.331	-0.514	-0.722	0.535	-1.576	-1.091	-0.982	-0.816			-1			-1		-1	-1	-1	-1		expressed protein
		LOC_Os02g58350	Orphans	-0.16	-1.047	-0.916	-0.527	-1.268	0.259	-1.509	-0.934	-0.723	-0.989			-1	-1		-1		-1	-1	-1	-1		OsRR3 - Rice type-A response regulator
		LOC_Os12g04500	Orphans	-0.153	-0.307	-0.111	-0.561	-0.901	-0.88	-1.626	-1.075	-1.26	-1.495						-1	-1	-1	-1	-1	-1		OsRR10 - Rice type-A response regulator
		LOC_Os02g02050	SNF2	-0.101	-0.617	-0.122	-0.452	-0.895	-0.013	-0.638	-0.89	0.063	-0.716			-1			-1		-1	-1		-1	AK061065	SNF2 family N-terminal domain containing protein
		LOC_Os01g57110	SNF2	-0.259	-0.461	-0.172	-0.373	-0.683	-0.341	-0.451	-0.281	-0.245	-0.302						-1						AK072094	ATP binding protein
		LOC_Os01g66140	SWI/SNF-BAF60b	-0.084	-0.477	-0.236	-0.488	-0.776	0.391	-0.425	-0.134	0.152	0.129						-1						AK069155	plus-3 domain containing protein
		LOC_Os10g38850	SWI/SNF-SWI3	1.702	0.216	2.067	1.646	-0.709	1.012	-0.012	0.428	0.968	-0.045		1		1	1	-1	1			1		AK065403	amine oxidase, flavin-containing family protein
		LOC_Os03g08330	Tify	-0.254	-0.288	-0.829	-0.358	-1.251	-1.484	-0.6	-0.433	-0.857	-2.11				-1		-1	-1	-1		-1	-1	AK120087	ZIM motif family protein
		LOC_Os03g28940	Tify	-0.358	0.412	0.048	0.097	-0.748	-1.957	-0.048	-0.042	-0.553	-1.276						-1	-1				-1	AK106184	pnFL-2
		LOC_Os10g25290	Tify	-0.581	0.436	-1.043	0.083	-0.911	-1.171	0.453	-0.268	-0.374	-1.023				-1		-1	-1				-1	AK061602	pnFL-2
		LOC_Os08g03480	TRAF	-0.17	-0.022	0	-0.086	-0.986	-0.126	-0.053	-0.038	-0.004	-0.031						-1							ATBPM1
		LOC_Os10g29190	TRAF	-0.555	0.483	-1.358	0.302	-0.704	-1.989	-0.587	-0.132	-1.03	-1.183				-1		-1	-1	-1		-1	-1		speckle-type POZ protein
		LOC_Os10g37240	Trihelix	-0.112	-0.698	-0.537	-0.487	-0.777	1.065	-0.032	-0.304	0.1	-0.529			-1			-1	1					AK059055	expressed protein
		LOC_Os07g37610	ABI3VP1	0.888	1.275	0.487	1.181	1.297	0.007	0.746	-0.327	0.409	0.299		1	1		1	1		1					HSI2
		LOC_Os02g06330	AP2-EREBP	0.124	0.71	0.417	0.207	0.404	-0.126	0.948	0.339	0.278	0.235			1					1					ethylene-responsive transcription factor 3
		LOC_Os07g13170	AP2-EREBP	0.065	0.623	-0.837	0.185	0.964	0.152	1.033	-0.679	0.391	0.424			1	-1		1		1	-1			AK111874	floral homeotic protein
		LOC_Os04g59430	ARF	0.747	1.48	0.102	0.848	1.416	0.189	1.126	0.049	0.4	0.851		1	1		1	1		1			1	AK109449	B3 DNA binding domain containing protein
		LOC_Os12g29520	ARF	0.757	1.259	0.799	1.097	1.026	-0.006	0.905	0.319	0.418	0.637		1	1	1	1	1		1			1	AK067061	auxin response factor 2
		LOC_Os10g02620	BBR/BPC	0.841	0.709	0.739	0.379	0.571	0.543	0.589	0.515	0.434	0.678		1	1	1				1			1		GAGA-binding protein
		LOC_Os02g13670	bHLH	0.503	0.515	0.676	0.429	0.769	0.362	0.7	0.284	0.303	0.38				1		1		1					helix-loop-helix DNA-binding domain containing protein
		LOC_Os04g52770	bHLH	0.273	1.313	0.261	-0.061	0.084	0.076	1.072	-0.057	0.284	0.476			1					1				AK106689	protein SPATULA
		LOC_Os05g50900	bHLH	0.957	1.387	0.598	1.389	1.411	0.438	0.757	0.438	0.941	0.912		1	1	1	1	1		1		1	1		helix-loop-helix DNA-binding domain containing protein
		LOC_Os12g40630	bHLH	2.052	1.474	1.376	1.723	2.492	-0.641	0.711	0.415	0.398	2.017		1	1	1	1	1	-1	1			1		helix-loop-helix DNA-binding domain containing protein
		LOC_Os03g59460	bZIP	2.002	1.95	2.765	1.556	1.33	0.027	1.216	-0.028	1.718	1.496		1	1	1	1	1		1		1	1	AK102250	DNA-binding protein EMBP-1
		LOC_Os06g41100	bZIP	0.145	0.665	-0.132	0.532	0.152	-0.099	0.743	-0.002	0.509	0.428			1					1				AK119909	TGA10 transcription factor
		LOC_Os04g42020	C2C2-CO-like	-0.288	0.445	0.119	-0.6	0.053	0.404	0.795	-0.039	0.28	0.762					-1			1			1	AK059443	CONSTANS-like protein
		LOC_Os06g44450	C2C2-CO-like	1.318	1.725	1.193	1.206	1.778	0.377	1.209	0.23	1.215	1.252		1	1	1	1	1		1		1	1	AK243265	CONSTANS-like protein CO6
		LOC_Os09g06464	C2C2-CO-like	1.882	2.265	2.913	1.356	1.855	-0.529	1.651	0.341	2.294	1.738		1	1	1	1	1		1		1	1	AK241570	zinc finger protein CONSTANS-LIKE 2
		LOC_Os01g17000	C2C2-Dof	0.017	0.037	-0.085	0	0.015	0.224	1.33	0.375	-0.008	0.615								1			1	AK066984	expressed protein
		LOC_Os07g13260	C2C2-Dof	0.099	1.61	-0.794	1.179	0.79	-1.048	1.375	-0.223	0.485	0.627			1	-1	1	1	-1	1			1	AK068542	dof domain, zinc finger family protein
		LOC_Os02g12790	C2C2-GATA	1.72	1.864	1.628	1.494	1.403	0.567	0.759	-0.098	0.318	0.475		1	1	1	1	1		1				AK099607	GATA transcription factor 20
		LOC_Os02g43150	C2C2-GATA	0.371	0.393	0.001	0.051	0.519	-0.176	0.657	0.349	0.748	0.711								1		1	1	AK109477	GATA zinc finger family protein
		LOC_Os03g60570	C2H2	-1.704	-2.011	-2.086	-2.484	-1.067	-0.019	0.615	-0.739	0.264	-0.035		-1	-1	-1	-1	-1		1	-1			AK119690	zinc finger DNA-binding protein
		LOC_Os06g07020	C2H2	0.534	0.735	0.425	0.576	0.484	0.158	0.627	-0.144	0.452	0.46			1					1				AK106360	zinc finger, C2H2 type family protein
		LOC_Os09g13680	C2H2	0.236	0.081	-0.544	0.057	0.099	0.341	0.994	0.044	0.851	0.477								1		1			zinc finger, C2H2 type family protein, X-hyb=LOC_Os06g40960
		LOC_Os09g31140	C2H2	-0.295	1.208	-0.051	0.236	-1.14	0.124	1.163	-0.286	0.635	0.174			1			-1		1		1		AK119776	nucleic acid binding protein
		LOC_Os12g07280	C2H2	0.686	0.813	0.578	0.656	0.929	0.355	0.879	0.44	0.267	0.286		1	1		1	1		1				AK121826	TRANSPARENT TESTA 1 protein
		LOC_Os03g61110	C3H	0.648	0.946	0.608	0.895	0.053	0.52	0.589	0.468	1.208	0.763		1	1	1	1			1		1	1	AK071472	RNA-binding motif protein, X-linked 2
		LOC_Os04g56750	C3H	0.459	0.578	0.207	0.304	0.536	0.582	0.736	0.15	0.872	0.697								1		1	1	AK111925	zinc finger C-x8-C-x5-C-x3-H type family protein
		LOC_Os04g41060	C3H	0.109	0.392	0.076	-0.009	0.013	-0.039	0.987	-0.058	0.457	0.025								1					zinc finger C-x8-C-x5-C-x3-H type family protein
		LOC_Os08g03310	C3H	0.97	1.302	1.413	0.912	0.056	0.179	1.346	-1.171	0.084	1.064		1	1	1	1			1	-1		1	AK111902	RNA binding protein
		LOC_Os03g14669	CCAAT	-0.008	-0.009	0.012	-0.012	0.003	-0.113	0.679	0.223	1.046	0.512								1		1			nuclear transcription factor Y subunit C-1
		LOC_Os02g34590	FAR1	1.399	0.887	1.538	0.865	0.635	0.486	0.794	0.342	0.946	0.957		1	1	1	1	1		1		1	1	AK102807	transposon protein, unclassified
		LOC_Os04g34430	FAR1	1.22	1.299	1.152	1.1	1.036	0.259	0.781	0.454	0.703	0.523		1	1	1	1	1		1		1		AK072998	transposon protein, unclassified
		LOC_Os05g46780	FHA	1.294	1.454	1.397	1.107	1.067	0.531	0.894	0.578	0.68	0.862		1	1	1	1	1		1		1	1		smad nuclear-interacting protein 1
		LOC_Os07g11010	FHA	1.012	0.867	0.689	0.55	0.329	0.393	0.651	0.379	0.71	0.695		1	1	1				1		1	1	AK242846	protein Kinase-associated protein phosphatase
		LOC_Os11g27530	FHA	1.272	1.31	1.392	0.992	1.378	-0.042	0.635	0.32	0.063	0.219		1	1	1	1	1		1				AK064625	FHA domain containing protein
		LOC_Os02g07770	G2-like	1.301	0.901	0.725	0.651	1.247	0.225	0.714	-0.196	1.072	1		1	1	1	1	1		1		1	1		APL
		LOC_Os03g03760	G2-like	-0.175	-0.001	-0.013	-0.001	-1.414	0.539	0.804	-0.017	1.191	0.503						-1		1		1			myb-like DNA-binding domain, SHAQKYF class family protein
		LOC_Os07g02800	G2-like	0.469	1.343	0.509	1.083	1.383	0.505	1.351	-0.052	0.513	1.021			1		1	1		1			1	AK070421	myb-like DNA-binding domain, SHAQKYF class family protein
		LOC_Os11g01480	G2-like	-0.381	1.136	-0.057	0.407	0.477	-0.253	1.405	-0.222	0.216	0.483			1					1				AK241171	DNA binding protein
		LOC_Os03g25430	GeBP	0.681	0.5	0.723	0.413	0.983	0.032	0.736	0.251	0.534	0.575		1		1		1		1				AK243208	expressed protein
		LOC_Os03g50110	GeBP	0.97	1.027	0.625	0.713	1.038	-0.09	0.651	0.162	0.351	0.613		1	1	1	1	1		1			1	AK063654	expressed protein
		LOC_Os04g54330	GNAT	0.474	0.501	0.327	0.027	0.5	0.361	0.76	0.393	0.632	0.776								1		1	1	AK099507	N-terminal acetyltransferase complex ARD1 subunit homolog A
		LOC_Os05g44020	GNAT	0.51	0.931	1.177	0.371	0.4	0.48	0.617	0.54	0.643	0.492			1	1				1		1		AK067311	acetyltransferase, GNAT family protein
		LOC_Os01g71970	GRAS	0.55	0.686	-0.236	0.244	0.818	-0.524	0.722	-0.511	0.139	0.665			1			1		1			1		GRAS family transcription factor containing protein, X-hyb=LOC_Os06g10900
		LOC_Os01g67650	GRAS	0.793	1.501	-1.051	2.003	1.937	-1.298	1.835	0.489	1.261	1.984		1	1	-1	1	1	-1	1		1	1		DELLA protein DWARF8, X-hyb=LOC_Os01g67670
		LOC_Os12g04370	GRAS	1.648	1.793	2.791	2.191	2.338	-1.469	2.298	0.401	0.638	1.366		1	1	1	1	1	-1	1		1	1		GRAS family transcription factor containing protein
		LOC_Os01g19694	HB	1.011	2.181	-0.157	1.151	1.83	0.365	2.168	0.429	0.103	1.269		1	1		1	1		1			1	AK241312	homeobox protein OSH1
		LOC_Os05g02730	HB	0.139	0.603	0.851	0.333	0.379	0.454	0.599	-0.307	0.876	0.61			1	1				1		1	1		WUSCHEL-related homeobox 3B, X-hyb=LOC_Os04g56780
		LOC_Os08g36700	HSF	1.123	0.682	0.913	0.234	1.126	-0.891	0.628	0.306	0.154	0.457		1	1	1		1	-1	1					AT-HSFB4, X-hyb=LOC_Os09g28200
		LOC_Os05g33500	mTERF	0.789	0.758	0.364	0.711	0.803	0.491	0.594	-0.146	0.703	0.669		1	1		1	1		1		1	1	AK102821	mTERF family protein
		LOC_Os03g51110	MYB	0.662	0.885	0.045	0.685	0.492	-0.045	0.685	0.583	0.814	0.744		1	1		1			1		1	1	AK111560	MYB52
		LOC_Os04g38740	MYB	0.484	0.002	2.035	-0.009	0.013	0.036	1.996	0.284	0.704	-0.044				1				1		1			DNA binding protein
		LOC_Os07g04700	MYB	0.469	0.817	1.031	0.542	0.517	0.321	0.774	0.427	0.641	0.905			1	1				1		1	1	AK065452	MYB transcription factor
		LOC_Os08g34960	MYB	0.945	1.563	1.411	0.949	1.159	0.278	0.911	0.411	0.959	0.969		1	1	1	1	1		1		1	1		myb-related protein Hv33
		LOC_Os01g51154	MYB-related	1.121	1.956	1.02	1.336	1.469	-0.151	1.104	0.203	0.77	1.003		1	1	1	1	1		1		1	1		single myb histone 4
		LOC_Os05g37050	MYB-related	0.668	0.878	-0.068	1.056	0.452	-0.215	0.87	-0.033	1.844	1.298		1	1		1			1		1	1		DNA binding protein, X-hyb=LOC_Os05g37060
		LOC_Os06g08290	MYB-related	1.157	1.056	1.322	0.865	1.058	0.497	0.859	0.407	0.695	0.674		1	1	1	1	1		1		1	1	AK241456	terminal acidic SANT 1
		LOC_Os08g05510	MYB-related	0.581	0.293	0.198	0.156	0.312	0.43	0.651	0.239	0.72	0.872								1		1	1		myb-like DNA-binding domain, SHAQKYF class family protein
		LOC_Os03g56580	NAC	0.63	1.25	0.577	0.693	1.092	-0.541	0.957	0.427	-0.041	0.762		1	1		1	1		1			1	AK073539	NAC domain-containing protein 42
		LOC_Os07g04560	NAC	0.713	1.776	0.455	0.898	0.994	0.385	1.138	0.422	0.161	0.4		1	1		1	1		1					NAC domain-containing protein 94
		LOC_Os08g02160	NAC	0.304	-0.315	0.009	0.048	-0.063	-0.305	1.201	-0.215	0.652	1.853								1		1	1		NAC domain-containing protein 68
		LOC_Os05g12808	OFP	-0.015	0.821	0.07	0.521	1.308	-0.089	0.928	-0.337	0.602	0.855			1			1		1		1	1		ovate protein
		LOC_Os01g10580	Orphans	1.665	1.864	2.066	1.105	1.547	0.214	1.652	0.58	0.844	0.654		1	1	1	1	1		1		1	1	AK242176	B-box zinc finger family protein
		LOC_Os06g08400	Orphans	0.709	1.142	0.512	0.65	0.307	0.262	0.831	0.314	0.587	0.816		1	1		1			1		1	1	AK105719	zinc ion binding protein
		LOC_Os06g48610	Orphans	0.791	1.698	0.602	1.144	0.881	-0.785	0.608	0.131	-0.246	0.227		1	1	1	1	1	-1	1				AK121295	CCT motif family protein
		LOC_Os02g46610	PLATZ	0.122	0.617	-0.146	0.964	0.713	0.504	1.101	0.026	0.953	0.949			1		1	1		1		1	1	AK066953	expressed protein
		LOC_Os06g12360	RWP-RK	1.105	1.947	1.176	1.722	1.378	-0.183	0.761	0.279	0.815	0.423		1	1	1	1	1		1		1			pentatricopeptide repeat protein PPR986-12
		LOC_Os02g34850	SET	0.415	0.465	0.516	0.344	0.117	0.258	0.638	0.201	0.615	0.592								1		1	1	AK106534	histone-lysine N-methyltransferase, H3 lysine-4 and H3 lysine-36specific ASHH2
		LOC_Os04g45990	SET	0.708	0.67	0.384	1.061	0.937	0.566	0.653	0.579	0.527	0.743		1	1		1	1		1			1	AK066297	histone-lysine N-methyltransferase, H3 lysine-9 specific SUVH6
		LOC_Os05g50980	SET	1.286	1.311	1.197	0.907	0.977	0.319	0.903	0.581	0.788	0.749		1	1	1	1	1		1		1	1	AK066321	SET domain containing protein
		LOC_Os09g24530	SET	1.729	1.76	2.054	1.736	1.221	0.003	0.61	0.494	0.329	0.484		1	1	1	1	1		1				AK243615	ribulose-1,5 bisphosphate carboxylase
		LOC_Os11g03700	SET	1.125	1.721	1.115	1.463	1.325	0.274	0.798	0.333	0.659	0.823		1	1	1	1	1		1		1	1		histone-lysine N-methyltransferase, H3 lysine-9 specific SUVH1
		LOC_Os11g26160	Sigma70-like	0.858	1.247	0.974	0.859	1.194	0.293	0.88	0.19	0.662	0.903		1	1	1	1	1		1		1	1	AK066099	RNA polymerase sigma factor rpoD
		LOC_Os07g07020	SOH1	0.89	1.459	0.635	1.143	1.133	0.136	0.788	-0.177	0.315	0.56		1	1	1	1	1		1				AK107727	mediator complex subunit SOH1
		LOC_Os09g04720	SWI/SNF-BAF60b	0.024	0.358	0.079	-0.167	0.103	0.336	0.758	0.095	0.483	0.552								1				AK099484	SWIb domain-containing protein
		LOC_Os03g57190	TCP	1.254	0.803	0.719	1.653	1.793	0.298	0.663	-0.278	0.604	0.593		1	1	1	1	1		1		1	1	AK242788	TCP family transcription factor containing protein
		LOC_Os03g48120	TRAF	0.967	0.316	-0.003	1.442	1.002	-1.257	0.863	0.276	1.444	1.091		1			1	1	-1	1		1	1		snRNP protein, X-hyb=LOC_Os09g06890
		LOC_Os04g56460	TRAF	0.027	0.043	0.019	-0.21	0.053	0.279	0.966	0.501	1.353	1.846								1		1	1		ATBPM1
		LOC_Os01g52090	Trihelix	1.42	1.808	1.086	1.474	1.933	0.413	1.197	0.298	0.919	0.887		1	1	1	1	1		1		1	1		expressed protein
		LOC_Os04g51320	Trihelix	0.569	0.463	0.387	0.022	-0.584	0.447	0.789	0.311	1.423	1.12								1		1	1	AK105720	transcription factor GT-3b
		LOC_Os05g48670	TUB	0.444	0.635	0.205	0.307	0.533	0.066	0.976	0.423	0.495	0.554			1					1					tubby
		LOC_Os12g06630	TUB	0.976	1.261	0.248	0.805	1.019	0.179	1.241	0.014	1.156	1.15		1	1		1	1		1		1	1	AK102298	tubby-like protein
		LOC_Os01g18584	WRKY	0.989	1.436	-0.039	1.15	1.305	-1.075	0.855	-0.591	0.259	0.647		1	1		1	1	-1	1	-1		1		OsWRKY9 - WRKY and zinc finger domains, X-hyb=LOC_Os05g49210
		LOC_Os01g43650	WRKY	1.387	2.377	0.64	1.584	1.605	0.501	2.001	-0.389	0.646	1.328		1	1	1	1	1		1		1	1	AK108745	OsWRKY11 - Superfamily of rice TFs having WRKY and zinc finger domains
		LOC_Os01g47560	WRKY	0.196	0.573	0.318	0.532	0.387	-0.027	0.91	-0.552	0.907	0.857								1		1	1	AK111013	OsWRKY16 - Superfamily of rice TFs having WRKY and zinc finger domains
		LOC_Os01g62510	WRKY	-0.877	0.655	-0.005	0.139	0.014	-0.486	0.86	-1.697	-0.221	-0.897		-1	1					1	-1		-1		WRKY DNA binding domain containing protein
		LOC_Os03g55080	WRKY	0.724	0.477	0.422	0.381	0.474	0.209	0.657	0.286	0.304	0.263		1						1				AK069091	OsWRKY3 - Superfamily of rice TFs having WRKY and zinc finger domains
		LOC_Os05g39720	WRKY	-1.888	-0.726	-1.453	-2.116	-0.615	-0.797	0.596	-0.989	-1.181	-0.684		-1	-1	-1	-1	-1	-1	1	-1	-1	-1	AK119867	OsWRKY70 - Superfamily of rice TFs having WRKY and zinc finger domains
		LOC_Os06g06360	WRKY	0.314	1.083	0.792	0.046	1.003	0.196	1.15	0.153	0.791	1.463			1	1		1		1		1	1		WRKY transcription factor 30
		LOC_Os07g27670	WRKY	1.012	0.695	0.101	-0.064	0.901	0.355	1.037	-0.681	1.036	1.403		1	1			1		1	-1	1	1		AR411
		LOC_Os11g45850	WRKY	0.918	0.307	-1.174	0.938	0.282	-0.619	1.178	0.314	0.243	0.988		1		-1	1		-1	1			1		OsWRKY61 - Superfamily of rice TFs having WRKY and zinc finger domains
		LOC_Os06g09420	ABI3VP1	-1.266	-1.469	-0.935	-0.388	-0.606	0.345	-0.6	0.344	0.333	-0.426		-1	-1	-1		-1		-1				AK102980	DNA binding protein
		LOC_Os01g67410	AP2-EREBP	-2.747	-4.239	0.752	-2.576	-2.541	0.805	-1.572	1.896	-1.771	-1.418		-1	-1	1	-1	-1	1	-1	1	-1	-1	AK240892	AP2/EREBP transcription factor BABY BOOM
		LOC_Os02g40070	AP2-EREBP	-2.148	-3.06	1.352	-0.515	-1.582	0.727	-2.009	0.779	-1.419	-1.674		-1	-1	1		-1	1	-1	1	-1	-1	AK112070	protein BABY BOOM 1
		LOC_Os04g42570	AP2-EREBP	-1.323	-2.292	-0.565	-0.05	-0.687	0.356	-1.597	1.176	-2.038	-1.394		-1	-1			-1		-1	1	-1	-1	AK241272	AP2 domain containing protein
		LOC_Os07g47330	AP2-EREBP	-1.331	-1.693	-0.286	-1.8	-1.039	1.073	-1.592	-0.041	-2.219	-1.851		-1	-1		-1	-1	1	-1		-1	-1	AK105365	branched silkless1
		LOC_Os09g25600	AP2-EREBP	0.808	-0.348	0.27	0.069	-0.581	-0.154	-0.942	-0.465	-0.536	-0.461		1						-1				AK111617	protein BABY BOOM 2
		LOC_Os11g19060	AP2-EREBP	-0.013	-0.589	-0.361	0.009	-0.036	-0.033	-1.535	-0.163	-0.086	-0.089			-1					-1					protein BABY BOOM 1
		LOC_Os04g56850	ARF	-1.926	-3.517	-0.008	-1.841	-2.212	0.611	-3.771	1.873	-2.308	-2.043		-1	-1		-1	-1	1	-1	1	-1	-1	AK103452	auxin response factor family protein
		LOC_Os08g40900	ARF	-0.246	-0.317	0.148	0.18	-0.54	-0.105	-0.659	-0.098	-0.31	-0.377								-1				AK059543	auxin response factor 19
		LOC_Os02g13520	AUX/IAA	-4.96	-4.816	-1.71	-3.405	-3.897	1.413	-1.844	2.045	-2.005	-0.993		-1	-1	-1	-1	-1	1	-1	1	-1	-1	AK121870	OsIAA7 - Auxin-responsive Aux/IAA gene family member
		LOC_Os01g01840	bHLH	1.538	0.698	1.37	1.81	1.049	-0.427	-0.633	-0.255	0.104	0.461		1	1	1	1	1		-1					helix-loop-helix DNA-binding domain containing protein
		LOC_Os01g38610	bHLH	-0.606	-1.52	-1.37	-0.009	-1.065	2.31	-1.926	0.168	-0.622	-0.147		-1	-1	-1		-1	1	-1		-1			DNA binding protein
		LOC_Os03g58830	bHLH	-0.61	-0.76	-0.004	-0.55	-0.747	-0.504	-0.764	0.362	-0.509	-0.686		-1	-1			-1		-1			-1	AK100177	protein SPATULA
		LOC_Os05g06520	bHLH	-0.756	-0.898	-0.334	-0.886	-1.342	-0.097	-0.828	-0.493	-0.371	-0.551		-1	-1		-1	-1		-1					helix-loop-helix DNA-binding domain containing protein
		LOC_Os09g33580	bHLH	0.008	0.021	-0.16	-0.017	0.02	-0.002	-0.903	-0.034	0.047	-0.027								-1				AK066188	bHLH transcription factor GBOF-1
		LOC_Os11g41640	bHLH	-0.626	-0.066	-0.024	0.008	-1.492	0.221	-1.05	0.27	-1.232	-1.864		-1				-1		-1		-1	-1		DNA binding protein
		LOC_Os02g49560	bZIP	0.001	-0.368	-0.005	-1.627	-2.182	-0.241	-0.641	-0.571	-1.655	-1.312					-1	-1		-1		-1	-1		G-box-binding factor 1
		LOC_Os04g41820	bZIP	-1.955	-2.606	0.925	-1.822	-1.534	0.843	-1.643	0.517	-0.996	-1.309		-1	-1	1	-1	-1	1	-1		-1	-1	AK064429	transcription factor RF2a
		LOC_Os03g55610	C2C2-Dof	-1.675	-4.229	0.53	-2.085	-2.453	1.016	-1.802	0.133	0.33	-0.644		-1	-1		-1	-1	1	-1			-1	AK063380	dof domain, zinc finger family protein
		LOC_Os05g50270	C2C2-GATA	-1.797	-3.601	-0.098	-1.742	-2.817	0.539	-3.092	0.397	-2.541	-3.376		-1	-1		-1	-1		-1		-1	-1	AK101287	GATA transcription factor 19
		LOC_Os10g40810	C2C2-GATA	-4.853	-5.377	-2.334	-3.531	-4.166	-0.067	-2.366	-0.123	-2.967	-2.637		-1	-1	-1	-1	-1		-1		-1	-1		GATA transcription factor 9
		LOC_Os01g57650	C2H2	-2.459	-2.348	-0.744	-1.701	-1.871	-0.324	-1.735	0.161	-1.065	-1.252		-1	-1	-1	-1	-1		-1		-1	-1	AK071014	nucleic acid binding protein
		LOC_Os01g70870	C2H2	-3.031	-2.633	-1.485	-0.962	-0.77	0.112	-1.031	-0.466	-1.476	-1.501		-1	-1	-1	-1	-1		-1		-1	-1	AK070390	zinc finger, C2H2 type family protein
		LOC_Os01g67970	C2H2	-0.038	-0.284	0.207	-0.01	-0.383	-0.099	-0.585	-0.036	-0.232	-0.584								-1				AK068952	jmjC domain containing protein
		LOC_Os03g15790	C2H2	-3.052	-3.437	-1.653	-1.982	-2.202	0.788	-2.265	-0.092	-2.124	-1.845		-1	-1	-1	-1	-1	1	-1		-1	-1		nucleic acid binding protein
		LOC_Os08g36390	C2H2	-1.911	-3.529	-1.252	-1.776	-2.791	0.259	-2.313	0.472	-1.942	-2.411		-1	-1	-1	-1	-1		-1		-1	-1	AK119595	zinc finger, C2H2 type family protein
		LOC_Os11g06840	C2H2	-2.805	-4.367	0.45	-1.448	-2.415	1.478	-2.022	0.886	-0.038	-1.457		-1	-1		-1	-1	1	-1	1		-1	AK110948	nucleic acid binding protein
		LOC_Os03g02160	C3H	-0.112	-0.557	-0.187	-0.191	-0.908	-0.263	-0.703	-0.364	-0.344	-0.403						-1		-1				AK112095	zinc finger C-x8-C-x5-C-x3-H type family protein
		LOC_Os03g21160	C3H	-2.627	-4.43	-4.354	-2.704	-2.364	-0.016	-2.169	0.102	-3.399	-3.934		-1	-1	-1	-1	-1		-1		-1	-1	AK064318	nucleic acid binding protein
		LOC_Os03g49170	C3H	-0.306	-0.561	-0.196	-0.214	-0.243	-0.06	-0.633	-0.493	-0.119	-0.208								-1				AK120638	nucleic acid binding protein
		LOC_Os06g32860	C3H	0.013	-1.214	-0.105	-0.172	0.543	-0.51	-1.667	-0.03	-0.222	-0.328			-1					-1				AK101510	zinc finger C-x8-C-x5-C-x3-H type family protein
		LOC_Os01g08790	CCAAT	0.153	-0.749	-0.31	-0.146	-0.318	-0.287	-1.254	0.054	-1.496	-0.947			-1					-1		-1	-1		histone-like transcription factor and archaeal histone family protein
		LOC_Os08g09690	CCAAT	-0.004	0.249	0.461	-0.315	0.06	-0.568	-0.832	-0.189	-0.69	-0.306								-1		-1		AK059903	nuclear transcription factor Y subunit A-3
		LOC_Os11g34200	CCAAT	-0.502	-0.744	-0.59	-0.471	-0.765	-0.316	-0.694	-0.477	-0.48	-0.295			-1	-1		-1		-1				AK072844	repressor protein
		LOC_Os12g06380	FAR1	-0.092	-0.616	0.031	-0.464	-1.069	-0.161	-0.72	-0.241	0.014	-0.455			-1			-1		-1				AK065838	transposon protein, unclassified
		LOC_Os11g07050	FHA	-0.402	-1.967	0.908	-0.645	-1.405	0.824	-1.827	0.741	-0.124	-0.888			-1	1	-1	-1	1	-1	1		-1	AK099115	FHA domain containing protein
		LOC_Os05g31254	GNAT	0.014	-0.787	0.004	-0.011	0.018	-0.008	-0.849	-0.032	-0.055	-0.46			-1					-1				AK073218	N-acetyltransferase
		LOC_Os11g06180	GRAS	-0.985	-1.377	-0.006	0.006	-0.911	-0.483	-1.972	-0.023	-1.364	-2.505		-1	-1			-1		-1		-1	-1	AK060460	DELLA protein GAIP
		LOC_Os02g45570	GRF	-1.1	-2.332	0.774	-0.919	-1.444	0.145	-1.862	2.259	-2.074	-2.07		-1	-1	1	-1	-1		-1	1	-1	-1	AK108170	growth-regulating factor
		LOC_Os02g53690	GRF	-1.112	-3.007	-0.753	-0.787	-1.797	0.498	-1.045	1.103	-1.029	-0.954		-1	-1	-1	-1	-1		-1	1	-1	-1	AK109652	atGRF5
		LOC_Os03g51970	GRF	-2.603	-3.22	-0.064	-1.415	-2.164	0.035	-1.797	-0.028	-1.05	-1.456		-1	-1		-1	-1		-1		-1	-1	AK073578	growth-regulating factor 1
		LOC_Os03g08960	HB	-0.459	-0.848	-0.85	-1.147	-1.311	-0.272	-0.601	-0.111	-0.685	-0.569			-1	-1	-1	-1		-1		-1		AK101522	homeodomain-leucine zipper transcription factor TaHDZipI-1
		LOC_Os03g10210	HB	-2.235	-2.762	-1.736	-1.956	-1.659	0.935	-1.447	-0.35	-0.351	-0.565		-1	-1	-1	-1	-1	1	-1				AK073446	DNA binding protein
		LOC_Os06g10600	HB	0.02	-0.511	0.007	0.008	0.014	-0.01	-0.669	-0.031	-0.812	-0.932								-1		-1	-1	AK241732	DNA binding protein
		LOC_Os06g04850	HB	-4.632	-5.575	-1.863	-3.697	-4.666	-0.243	-3.487	-0.56	-2.694	-3.534		-1	-1	-1	-1	-1		-1		-1	-1	AK059116	homeobox-leucine zipper protein ATHB-4
		LOC_Os09g35760	HB	-1.016	-2.24	-0.222	-2.282	-1.1	-0.16	-0.64	1.095	-2.323	-0.219		-1	-1		-1	-1		-1	1	-1		AK071877	OCL3 protein
		LOC_Os07g44690	HSF	-0.83	-1.203	0.206	0.515	-0.676	0.179	-1.319	0.069	-0.644	-1.241		-1	-1			-1		-1		-1	-1	AK063952	AT-HSFB4
		LOC_Os09g28200	HSF	-2.935	-3.157	-0.115	-1.254	-2.713	0.911	-1.41	0.479	-1.319	-1.267		-1	-1		-1	-1	1	-1		-1	-1	AK241190	AT-HSFB4
		LOC_Os01g60960	LOB	-3.344	-3.93	-1.339	-2.608	-2.377	0.512	-1.3	0.606	-1.901	-0.892		-1	-1	-1	-1	-1		-1	1	-1	-1	AK121919	LOB domain protein 25
		LOC_Os01g42260	LUG	-0.281	-0.284	0.066	0.097	-0.451	-0.065	-0.641	-0.413	-0.228	-0.543								-1				AK105049	transcriptional corepressor LEUNIG
		LOC_Os01g52680	MADS	-1.172	-4.132	-0.04	-0.738	-0.982	-0.507	-1.858	2.43	-1.57	-1.483		-1	-1		-1	-1		-1	1	-1	-1		MADS-box transcription factor 32
		LOC_Os04g49150	MADS	-0.811	-1.834	0.378	-1.042	-1.54	-0.276	-1.452	0.049	-0.852	-0.858		-1	-1		-1	-1		-1		-1	-1	AK070540	MADS-box transcription factor 17
		LOC_Os12g31748	MADS	-0.001	-0.633	-0.997	-0.017	0.013	-0.054	-0.776	-0.031	-0.226	-0.031			-1	-1				-1					MADS-box trancription factor 20
		LOC_Os01g36460	MYB	-1.369	-3.313	-0.433	-2.571	-2.736	-0.298	-2.19	0.357	-2.467	-1.573		-1	-1		-1	-1		-1		-1	-1	AK065915	myb-related protein Hv33
		LOC_Os02g51799	MYB	-1.742	-2.759	-0.412	-1.913	-2.397	0.117	-0.867	0.764	-0.759	-0.546		-1	-1		-1	-1		-1	1	-1			myb-like DNA-binding domain containing protein
		LOC_Os05g37730	MYB	-0.511	-1.025	0.112	0.208	-0.061	-0.205	-1.46	0.007	-0.737	-1.133			-1					-1		-1	-1	AK068138	MYB-like transcription factor DIVARICATA
		LOC_Os08g33660	MYB	-0.899	-1.427	-0.292	-1.226	-1.035	-0.503	-1.545	-0.543	-1.13	-1.075		-1	-1		-1	-1		-1		-1	-1	AK059468	MYB1
		LOC_Os12g33070	MYB	-0.809	-2.643	0.041	-2.997	-1.27	1.895	-0.99	0.975	-0.347	-0.417		-1	-1		-1	-1	1	-1	1				myb transcription factor
		LOC_Os03g13790	MYB-related	-0.133	-0.157	-0.268	0.037	-0.166	-0.427	-0.675	-0.472	-0.438	-0.508								-1				AK103029	TKI1
		LOC_Os04g01970	MYB-related	-0.179	-0.641	0.046	-0.325	-0.441	-0.392	-1.161	-0.495	-0.701	-0.936			-1					-1		-1	-1	AK063994	SWI/SNF-related matrix-associated actin-dependent regulator
		LOC_Os01g70110	NAC	-1.379	-2.087	-1.294	-2.053	-1.933	0.518	-0.841	0.287	-0.569	-0.043		-1	-1	-1	-1	-1		-1				AK067450	NAC domain-containing protein 68
		LOC_Os08g10080	NAC	-1.01	-2.934	-2.016	-2.065	-1.881	-0.068	-1.085	-0.483	0.434	0.878		-1	-1	-1	-1	-1		-1			1	AK105596	NAC domain-containing protein 21/22
		LOC_Os09g38010	NAC	-1.693	-3.003	-0.002	-1.431	-2.938	1.323	-1.26	1.472	-1.675	-0.26		-1	-1		-1	-1	1	-1	1	-1			NAC domain-containing protein 78
		LOC_Os04g33870	OFP	-2.871	-3.379	-0.344	-2.855	-2.191	1.238	-0.674	2.01	-0.491	-0.633		-1	-1		-1	-1	1	-1	1		-1	AK107530	plant-specific domain TIGR01568 family protein
		LOC_Os05g25910	OFP	-1.678	-3.718	-0.72	-0.629	-2.507	0.171	-1.672	0.519	-2.329	-1.359		-1	-1	-1	-1	-1		-1		-1	-1	AK107504	plant-specific domain TIGR01568 family protein
		LOC_Os08g01190	OFP	-0.315	-1.208	-0.413	-0.441	-0.408	-0.465	-0.875	-0.32	0.012	-0.259			-1					-1					plant-specific domain TIGR01568 family protein
		LOC_Os10g38880	OFP	0.078	-1.606	0.844	0.068	-0.135	-0.101	-1.64	0.404	-0.432	-1.453			-1	1				-1			-1	AK060309	plant-specific domain TIGR01568 family protein
		LOC_Os11g05770	OFP	-1.976	-4.134	-1.152	-1.794	-1.574	0.011	-1.621	1.779	-2.163	-1.304		-1	-1	-1	-1	-1		-1	1	-1	-1	AK107140	plant-specific domain TIGR01568 family protein
		LOC_Os05g51690	Orphans	-0.048	-0.263	-0.431	0.414	0.196	-0.135	-0.642	-0.342	-0.74	-1.05								-1		-1	-1	AK121601	CCT motif family protein
		LOC_Os06g44410	Orphans	-1.047	-1.932	0.829	-0.973	-2.217	0.754	-1.794	1.606	-1.436	-1.363		-1	-1	1	-1	-1	1	-1	1	-1	-1		AHK5
		LOC_Os06g08790	PHD	-3.787	-4.59	-1.895	-2.425	-3.531	1.132	-2.655	0.418	-2.148	-1.862		-1	-1	-1	-1	-1	1	-1		-1	-1	AK105033	origin recognition complex subunit 1
		LOC_Os08g42600	RB	-3.71	-2.916	-0.86	-0.974	-2.085	0.239	-1.463	0.832	-1.385	-1.083		-1	-1	-1	-1	-1		-1	1	-1	-1	AK241627	retinoblastoma-related 3
		LOC_Os09g13740	SET	-0.221	-0.454	-0.234	-0.63	-0.719	-0.267	-0.709	-0.414	-0.508	-0.56					-1	-1		-1				AK065670	histone-lysine N-methyltransferase, H3 lysine-36 and H4 lysine-20specific
		LOC_Os05g32610	SNF2	-1.369	-1.434	-0.53	-0.973	-1.578	-0.489	-1.432	-0.203	-0.961	-1.392		-1	-1		-1	-1		-1		-1	-1	AK068327	helicase conserved C-terminal domain containing protein
		LOC_Os09g36160	SRS	-0.655	-1.742	-0.934	-1.082	-1.631	0.104	-1.203	-0.177	-0.789	-1.91		-1	-1	-1	-1	-1		-1		-1	-1	AK241285	SHI
		LOC_Os01g14370	TAZ	-0.181	-0.209	0.225	-0.052	-0.545	-0.186	-0.639	-0.221	-0.099	-0.503								-1				AK120732	histone acetyltransferase/ protein binding protein
		LOC_Os03g49880	TCP	-0.003	-2.706	-1.207	-2.787	-0.03	0.141	-1.911	0.574	-2.113	1.187			-1	-1	-1			-1		-1	1	AK107083	teosinte branched1 protein
		LOC_Os04g55920	Tify	-0.908	-1.145	-0.695	-0.926	-1.224	-0.435	-0.835	-0.291	-0.465	-0.543		-1	-1	-1	-1	-1		-1				AK059441	ZIM motif family protein
		LOC_Os05g44540	TRAF	-0.371	-0.019	-0.129	-0.005	-0.582	-0.062	-0.775	-0.024	-0.029	-0.026								-1					snRNP protein
		LOC_Os11g02070	TRAF	-2.95	-4.165	-2.098	-3.044	-2.72	0.706	-1.81	0.015	-1.464	-1.207		-1	-1	-1	-1	-1	1	-1		-1	-1	AK061535	TD and POZ domain-containing protein 2
		LOC_Os03g02240	Trihelix	-3.122	-3.787	-1.379	-2.271	-3.241	0.14	-2.614	-0.523	-2.194	-2.446		-1	-1	-1	-1	-1		-1		-1	-1	AK241800	AT-GTL1
		LOC_Os02g08310	TUB	-2.174	-4.775	-0.049	-2.331	-3.854	-0.523	-1.79	-0.096	-0.639	-1.19		-1	-1		-1	-1		-1		-1	-1		tub family protein
		LOC_Os05g43850	TUB	-0.373	-0.488	-0.108	-0.727	-0.399	-0.482	-0.748	-0.427	-0.393	-0.513					-1			-1				AK098851	tubby-related protein 1
		LOC_Os05g45230	WRKY	-0.327	-1.652	-0.053	-0.709	-1.104	0.677	-1.041	0.304	-0.199	-0.298			-1		-1	-1	1	-1					OsWRKY58 - Superfamily of rice TFs having WRKY and zinc finger domains
		LOC_Os11g02530	WRKY	-1.181	-1.059	-0.08	-1.332	-1.857	-0.044	-1.389	0.076	-1.485	-1.058		-1	-1		-1	-1		-1		-1	-1		WRKY transcription factor 62
		LOC_Os03g42430	ABI3VP1	1.501	1.046	1.429	-1.167	-0.11	-0.386	0.272	1.932	0.257	0.806		1	1	1	-1				1		1	AK108660	B3 DNA binding domain containing protein
		LOC_Os10g38000	AP2-EREBP	0.529	0.295	0.561	0.38	0.331	0.456	0.592	0.602	0.406	0.596								1	1		1		dehydration-responsive element-binding protein 1B
		LOC_Os04g59430	ARF	0.747	1.48	0.102	0.848	1.416	0.189	1.126	0.049	0.4	0.851		1	1		1	1		1			1	AK109449	B3 DNA binding domain containing protein
		LOC_Os06g47150	ARF	0.403	0.232	0.127	0.278	0.477	0.496	0.553	0.413	0.467	0.586											1	AK100322	auxin response factor 16
		LOC_Os12g29520	ARF	0.757	1.259	0.799	1.097	1.026	-0.006	0.905	0.319	0.418	0.637		1	1	1	1	1		1			1	AK067061	auxin response factor 2
		LOC_Os10g02620	BBR/BPC	0.841	0.709	0.739	0.379	0.571	0.543	0.589	0.515	0.434	0.678		1	1	1				1			1		GAGA-binding protein
		LOC_Os06g08500	bHLH	0.704	0.538	0.621	0.302	1.521	0.049	0.5	0.748	0.267	0.668		1		1		1			1		1		BHLH transcription factor, X-hyb=LOC_Os02g55250
		LOC_Os09g25040	bHLH	0.27	-0.232	-0.05	-0.058	0.453	0.381	0.114	0.847	0.146	0.61									1		1		BHLH transcription factor
		LOC_Os12g40630	bHLH	2.052	1.474	1.376	1.723	2.492	-0.641	0.711	0.415	0.398	2.017		1	1	1	1	1	-1	1			1		helix-loop-helix DNA-binding domain containing protein
		LOC_Os05g41070	bZIP	0.911	0.685	0.646	0.594	0.95	0.561	0.414	0.315	0.426	0.724		1	1	1	1	1					1	AK063398	bZIP transcription factor
		LOC_Os07g10890	bZIP	0.876	0.925	0.639	0.727	0.93	0.266	0.582	0.201	0.412	0.714		1	1	1	1	1					1		DNA-binding protein EMBP-1
		LOC_Os04g42020	C2C2-CO-like	-0.288	0.445	0.119	-0.6	0.053	0.404	0.795	-0.039	0.28	0.762					-1			1			1	AK059443	CONSTANS-like protein
		LOC_Os01g17000	C2C2-Dof	0.017	0.037	-0.085	0	0.015	0.224	1.33	0.375	-0.008	0.615								1			1	AK066984	expressed protein
		LOC_Os03g16850	C2C2-Dof	0.817	0.313	-0.055	0.167	1.016	0.399	0.338	-0.294	0.305	0.632		1				1					1		conserved hypothetical protein
		LOC_Os07g13260	C2C2-Dof	0.099	1.61	-0.794	1.179	0.79	-1.048	1.375	-0.223	0.485	0.627			1	-1	1	1	-1	1			1	AK068542	dof domain, zinc finger family protein
		LOC_Os04g08600	C2H2	0.016	0.006	-0.029	-0.003	0.021	0.06	0.529	0.527	0.297	1.063											1		zinc finger, C2H2 type family protein
		LOC_Os07g40780	C2H2	1.762	0.61	0.265	1.221	1.504	0.368	1.414	1.267	0.576	1.152		1	1		1	1		1	1		1		zinc finger, C2H2 type family protein
		LOC_Os09g39660	C2H2	0.353	0.433	0.229	0.057	0.327	0.308	0.396	0.168	0.454	0.671											1	AK102035	zinc finger, C2H2 type family protein
		LOC_Os01g15350	C3H	0.677	0.788	0.524	0.516	0.829	0.267	0.375	0.305	0.324	0.682		1	1			1					1	AK073920	zinc finger CCCH type domain-containing protein ZFN-like 3
		LOC_Os01g39100	C3H	1.331	1.652	1.003	1.194	1.07	0.197	0.515	0.713	0.527	1.021		1	1	1	1	1			1		1	AK242049	zinc finger C-x8-C-x5-C-x3-H type family protein
		LOC_Os08g03310	C3H	0.97	1.302	1.413	0.912	0.056	0.179	1.346	-1.171	0.084	1.064		1	1	1	1			1	-1		1	AK111902	RNA binding protein
		LOC_Os03g29760	CCAAT	1.059	1.17	0.64	1.233	1.086	-0.662	0.332	0.245	0.408	0.686		1	1	1	1	1	-1				1	AK071595	nuclear transcription factor Y subunit A-8
		LOC_Os03g29970	CCAAT	1.087	0.664	0.563	1.057	0.455	-0.314	0.012	-0.169	0.182	0.821		1	1		1						1	AK060225	nuclear transcription factor Y subunit B-3
		LOC_Os09g39490	CCAAT	0.216	1.535	1.805	1.638	1.418	-0.374	0.182	0.13	-0.148	0.984			1	1	1	1					1	AK242634	DNA polymerase epsilon subunit 3
		LOC_Os02g28180	FAR1	-0.003	-0.007	-0.006	0.024	0.727	-0.113	-0.054	-0.049	0.038	0.6						1					1		transposon protein, unclassified
		LOC_Os02g14490	G2-like	-0.925	-2.249	-2.214	-1.429	-1.219	-0.377	-0.5	-0.29	0.183	0.658		-1	-1	-1	-1	-1					1		myb-like DNA-binding domain, SHAQKYF class family protein
		LOC_Os07g02800	G2-like	0.469	1.343	0.509	1.083	1.383	0.505	1.351	-0.052	0.513	1.021			1		1	1		1			1	AK070421	myb-like DNA-binding domain, SHAQKYF class family protein
		LOC_Os01g14720	GeBP	1.345	0.5	0.848	0.348	0.827	-0.414	0.054	0.034	-0.394	0.729		1		1		1					1	AK072886	transcription regulator
		LOC_Os03g50110	GeBP	0.97	1.027	0.625	0.713	1.038	-0.09	0.651	0.162	0.351	0.613		1	1	1	1	1		1			1	AK063654	expressed protein
		LOC_Os05g40260	GNAT	0.467	0.664	0.089	0.244	0.446	0.339	0.533	-0.128	0.281	0.634			1								1	AK068619	expressed protein
		LOC_Os01g71970	GRAS	0.55	0.686	-0.236	0.244	0.818	-0.524	0.722	-0.511	0.139	0.665			1			1		1			1		GRAS family transcription factor containing protein, X-hyb=LOC_Os06g10900
		LOC_Os01g19694	HB	1.011	2.181	-0.157	1.151	1.83	0.365	2.168	0.429	0.103	1.269		1	1		1	1		1			1	AK241312	homeobox protein OSH1
		LOC_Os09g35790	HSF	2.196	1.865	1.641	0.732	1.403	0.415	1.126	1.164	0.367	0.961		1	1	1	1	1		1	1		1	AK106545	heat shock factor protein 7
		LOC_Os03g08754	MADS	0.502	0.782	0.344	0.477	0.478	-0.097	0.355	0.178	0.374	0.627			1								1	AK242211	MADS-box transcription factor 47
		LOC_Os12g10540	MADS	-0.006	-0.008	1.262	0.67	-0.014	-0.135	0.406	1.667	0.027	1.443				1	1				1		1	AK070425	MADS-box transcription factor 13
		LOC_Os12g07640	MYB	1.32	0.181	0.345	0.626	0.62	-0.412	0.474	1.188	0.353	0.664		1			1	1			1		1	AK063027	myb-related protein Zm38
		LOC_Os02g57270	MYB-related	1.178	1.06	0.607	0.801	0.932	0.559	0.576	0.381	0.43	0.822		1	1	1	1	1					1	AK068473	initiator binding protein
		LOC_Os04g30890	MYB-related	0.835	1.117	1.233	1.059	0.525	0.52	0.79	0.84	0.574	0.61		1	1	1	1			1	1		1		gonidia forming protein GlsA
		LOC_Os08g06240	MYB-related	0.713	1.222	1.089	0.627	0.618	0.403	1.226	0.757	0.543	0.71		1	1	1	1	1		1	1		1	AK103973	dnajc2 protein
		LOC_Os03g21030	NAC	-1.457	-1.654	-1.26	-1.12	-0.709	-0.068	0.475	0.043	0.471	0.668		-1	-1	-1	-1	-1					1	AK065989	GRAB2 protein
		LOC_Os03g56580	NAC	0.63	1.25	0.577	0.693	1.092	-0.541	0.957	0.427	-0.041	0.762		1	1		1	1		1			1	AK073539	NAC domain-containing protein 42
		LOC_Os08g10080	NAC	-1.01	-2.934	-2.016	-2.065	-1.881	-0.068	-1.085	-0.483	0.434	0.878		-1	-1	-1	-1	-1		-1			1	AK105596	NAC domain-containing protein 21/22
		LOC_Os08g06630	Orphans	2.011	1.396	1.326	2.077	1.909	-0.255	0.32	0.611	0.522	0.597		1	1	1	1	1			1		1	AK071725	RNA polymerase sigma factor rpoD
		LOC_Os02g50100	SET	0.694	0.571	0.473	0.25	0.203	-0.283	0.553	0.543	0.369	0.592		1									1	AK121645	SET domain containing protein
		LOC_Os04g45990	SET	0.708	0.67	0.384	1.061	0.937	0.566	0.653	0.579	0.527	0.743		1	1		1	1		1			1	AK066297	histone-lysine N-methyltransferase, H3 lysine-9 specific SUVH6
		LOC_Os08g14660	SET	1.786	2.116	2.014	1.586	1.732	0.014	0.511	0.509	0.504	1.115		1	1	1	1	1					1	AK103017	SET domain containing protein
		LOC_Os08g06630	Sigma70-like	2.011	1.396	1.326	2.077	1.909	-0.255	0.32	0.611	0.522	0.597		1	1	1	1	1			1		1	AK071725	RNA polymerase sigma factor rpoD
		LOC_Os10g41450	SOH1	0.524	0.522	0.187	0.347	0.67	0.413	0.455	-0.207	0.368	0.611						1					1	AK069258	mediator complex subunit SOH1
		LOC_Os03g49880	TCP	-0.003	-2.706	-1.207	-2.787	-0.03	0.141	-1.911	0.574	-2.113	1.187			-1	-1	-1			-1		-1	1	AK107083	teosinte branched1 protein
		LOC_Os04g44440	TCP	-0.013	-0.109	-0.11	-0.072	0.006	0.337	0.061	0.013	0.428	0.904											1	AK064708	TCP-domain protein
		LOC_Os12g02090	TCP	0.8	0.894	-0.293	0.032	0.508	0.53	0.512	-0.381	0.218	0.817		1	1								1		teosinte branched1 protein, X-hyb=LOC_Os07g04510
		LOC_Os04g53430	TRAF	-2.635	-1.539	-2.885	-1.226	-0.771	-1.16	-0.722	-4.78	-0.856	0.755		-1	-1	-1	-1	-1	-1	-1	-1	-1	1		speckle-type POZ protein
		LOC_Os09g06890	TRAF	1.269	0.609	0.391	0.264	0.146	0.419	0.234	0.309	0.417	0.642		1	1								1		speckle-type POZ protein
		LOC_Os10g29920	TRAF	-0.01	1.431	-0.011	-0.416	0.488	-0.082	0.765	0.981	0.388	1.226			1					1	1		1		snRNP protein, X-hyb=LOC_Os10g29810
		LOC_Os01g70230	Trihelix	0.816	0.859	0.09	0.602	1.028	0.225	0.231	0.169	0.441	0.748		1	1		1	1					1		shattering protein
		LOC_Os01g08710	WRKY	0.33	0.333	0.702	0.206	0.947	0.423	0.637	0.712	0.4	0.695				1		1		1	1		1	AK108755	OsWRKY79 - Superfamily of rice TFs having WRKY and zinc finger domains
		LOC_Os01g18584	WRKY	0.989	1.436	-0.039	1.15	1.305	-1.075	0.855	-0.591	0.259	0.647		1	1		1	1	-1	1	-1		1		OsWRKY9 - WRKY and zinc finger domains, X-hyb=LOC_Os05g49210
		LOC_Os05g40070	WRKY	1.336	1.97	0.589	1.551	1.732	-2.234	0.265	0.022	0.118	0.653		1	1	1	1	1	-1				1		elicitor-induced DNA-binding protein
		LOC_Os11g45850	WRKY	0.918	0.307	-1.174	0.938	0.282	-0.619	1.178	0.314	0.243	0.988		1		-1	1		-1	1			1		OsWRKY61 - Superfamily of rice TFs having WRKY and zinc finger domains
		LOC_Os05g50310	zf-HD	0.124	0.382	-0.536	-0.455	1.888	0.488	0.497	0.054	-0.15	0.74						1					1	AK111350	ZF-HD homeobox protein
		LOC_Os01g68370	ABI3VP1	0.294	0.446	-0.364	0.676	-0.434	1.048	0.425	0.258	0.134	-0.627					1		1				-1	AK105441	protein viviparous
		LOC_Os03g06850	ABI3VP1	-1.57	-1.526	-1.619	-1.68	-1.121	0.605	-0.525	-1.391	-0.07	-0.652		-1	-1	-1	-1	-1	1		-1		-1	AK070845	B3 DNA binding domain containing protein
		LOC_Os03g42420	ABI3VP1	-0.083	-1.708	0.805	0.023	0.043	-0.025	-1.85	-1.046	-0.025	-1.974			-1	1				-1	-1		-1	AK063506	B3 DNA binding domain containing protein
		LOC_Os06g42630	ABI3VP1	-0.961	-0.756	0.426	-0.97	-0.695	-0.23	-0.321	-0.75	-0.501	-1.604		-1	-1		-1	-1			-1		-1		B3 DNA binding domain containing protein
		LOC_Os02g29550	AP2-EREBP	-0.69	-0.576	-0.856	-0.447	-1.254	-0.402	-0.798	-0.704	-0.274	-0.596		-1		-1		-1		-1	-1		-1	AK067156	DNA binding protein
		LOC_Os04g57340	AP2-EREBP	-1.895	-1.509	-1.514	-1.916	-1.004	-0.181	0.159	-0.104	0.288	-1.013		-1	-1	-1	-1	-1					-1	AK067373	ethylene-responsive transcription factor 3
		LOC_Os05g03040	AP2-EREBP	-0.593	-1.582	-0.89	-1.187	-0.386	-0.409	-0.539	-0.914	-0.396	-0.632		-1	-1	-1	-1				-1		-1		floral homeotic protein APETALA2
		LOC_Os05g41780	AP2-EREBP	-1.115	-0.855	-0.982	-1.401	-0.615	-0.192	0.112	-0.634	-0.1	-0.72		-1	-1	-1	-1	-1			-1		-1	AK111755	ethylene-responsive transcription factor 4
		LOC_Os09g35020	AP2-EREBP	-2.598	-3.303	-2.638	-3.051	-0.648	-0.437	0.309	-0.382	0.189	-1.497		-1	-1	-1	-1	-1					-1		dehydration-responsive element-binding protein 1D
		LOC_Os09g35030	AP2-EREBP	-0.928	-1.903	-1.41	-2.004	-0.877	0.305	0.253	0.161	0.216	-1.834		-1	-1	-1	-1	-1					-1	AK105599	sbCBF6
		LOC_Os02g48370	ARID	3.917	4.045	3.34	4.2	2.394	-0.498	1.153	2.122	-0.159	-0.84		1	1	1	1	1		1	1		-1	AK107036	DNA-binding protein
		LOC_Os07g39220	BES1	-1.406	-1.038	-0.746	-1.427	-0.986	-0.438	-0.49	0.036	-0.449	-0.702		-1	-1	-1	-1	-1					-1	AK106748	BES1/BZR1 homolog protein 1
		LOC_Os03g58830	bHLH	-0.61	-0.76	-0.004	-0.55	-0.747	-0.504	-0.764	0.362	-0.509	-0.686		-1	-1			-1		-1			-1	AK100177	protein SPATULA
		LOC_Os05g51820	bHLH	0.162	0.197	-0.682	-0.011	-0.11	-0.14	-0.862	-1.732	-0.299	-0.805				-1				-1	-1		-1		DNA binding protein
		LOC_Os03g20650	bZIP	0.722	1.582	0.863	2.196	1.093	-0.12	-0.282	-0.062	-0.437	-0.631		1	1	1	1	1					-1		BZIP transcription factor AtbZIP12
		LOC_Os08g07970	bZIP	-0.657	-1.504	-1.539	-0.757	-0.832	-0.514	-1.183	-1.149	-0.498	-0.637		-1	-1	-1	-1	-1		-1	-1		-1	AK107028	transcription factor TGA4
		LOC_Os03g55610	C2C2-Dof	-1.675	-4.229	0.53	-2.085	-2.453	1.016	-1.802	0.133	0.33	-0.644		-1	-1		-1	-1	1	-1			-1	AK063380	dof domain, zinc finger family protein
		LOC_Os11g06840	C2H2	-2.805	-4.367	0.45	-1.448	-2.415	1.478	-2.022	0.886	-0.038	-1.457		-1	-1		-1	-1	1	-1	1		-1	AK110948	nucleic acid binding protein
		LOC_Os01g68860	C3H	0.325	-0.086	0.688	0.057	-1.42	0.094	-1.351	-1.254	-0.242	-0.608				1		-1		-1	-1		-1	AK112102	zinc finger CCCH type domain-containing protein ZFN-like 2
		LOC_Os05g03760	C3H	-1.864	-1.944	-1.926	-2.323	-1.347	-0.503	-0.359	-0.929	-0.456	-1.105		-1	-1	-1	-1	-1			-1		-1	AK099898	zinc finger transcription factor-like protein
		LOC_Os07g48410	C3H	-0.093	-0.902	-0.746	-0.654	-0.443	0.421	-0.729	-1.118	-0.463	-0.723			-1	-1	-1			-1	-1		-1	AK119893	nucleic acid binding protein
		LOC_Os01g32700	FAR1	-1.008	-0.013	1.169	-1.226	-0.038	-0.099	-0.372	-2.219	-0.061	-1.859		-1		1	-1				-1		-1		transposon protein, unclassified
		LOC_Os11g07050	FHA	-0.402	-1.967	0.908	-0.645	-1.405	0.824	-1.827	0.741	-0.124	-0.888			-1	1	-1	-1	1	-1	1		-1	AK099115	FHA domain containing protein
		LOC_Os09g31310	GNAT	-1.016	-1.181	-1.35	-1.031	-0.776	-0.57	-0.535	-0.606	-0.346	-0.824		-1	-1	-1	-1	-1			-1		-1	AK063214	glucosamine 6-phosphate N-acetyltransferase
		LOC_Os01g65900	GRAS	-0.3	-0.271	-0.262	-0.541	-0.65	-0.245	-0.294	-0.293	-0.38	-0.626						-1					-1	AK060833	chitin-inducible gibberellin-responsive protein 2
		LOC_Os03g51330	GRAS	0.035	-0.685	-1.226	-0.504	-0.729	-0.462	-0.447	-1.089	-0.578	-1.311			-1	-1		-1			-1		-1	AK101603	DELLA protein SLR1
		LOC_Os07g39820	GRAS	-0.749	-1.08	-0.724	-1.137	-0.472	-0.581	-0.61	-0.961	-0.356	-0.753		-1	-1	-1	-1			-1	-1		-1	AK120959	SHR
		LOC_Os01g47600	HMG	0.785	1.095	1.056	0.841	0.673	-0.225	-0.114	-0.04	-0.425	-0.73		1	1	1	1	1					-1	AK064663	HMG1/2-like protein
		LOC_Os06g30830	MADS	0.022	0.394	-1.011	0.04	0.204	-0.486	-0.756	-0.687	-0.521	-0.608				-1				-1	-1		-1		DNA binding protein
		LOC_Os01g09590	MYB	-0.899	-0.456	-1.064	-1.111	-0.792	-0.223	0.577	-0.354	-0.448	-0.649		-1		-1	-1	-1					-1	AK109125	typical P-type R2R3 Myb protein
		LOC_Os02g09480	MYB	1.873	0.411	1.436	0.285	1.448	1.364	-0.156	0.294	0.885	-1.005		1		1		1	1			1	-1		MYB transcription factor TaMYB1
		LOC_Os03g20090	MYB	-1.917	-1.827	-2.756	-2.239	-1.795	0.454	0.153	-0.667	-0.2	-1.979		-1	-1	-1	-1	-1			-1		-1	AK120551	MYB transcription factor
		LOC_Os08g15020	MYB	-0.348	-2.172	-1.063	-0.971	-0.88	2.433	-0.404	0.151	0.077	-1.376			-1	-1	-1	-1	1				-1	AK111788	MYB36
		LOC_Os02g45670	MYB-related	-0.32	-0.218	-0.154	0.116	0.228	-0.381	-0.513	-0.659	-0.577	-0.611									-1		-1		DNA binding protein
		LOC_Os03g62100	MYB-related	0.476	0.086	0.985	0.449	-0.014	-0.132	-0.043	-0.008	-0.001	-0.6				1							-1		DNA binding protein
		LOC_Os11g05614	NAC	2.732	2.039	2.451	1.601	1.514	-0.077	0.445	1.743	-0.419	-0.953		1	1	1	1	1			1		-1	AK106277	NAC domain-containing protein 90
		LOC_Os04g33870	OFP	-2.871	-3.379	-0.344	-2.855	-2.191	1.238	-0.674	2.01	-0.491	-0.633		-1	-1		-1	-1	1	-1	1		-1	AK107530	plant-specific domain TIGR01568 family protein
		LOC_Os10g38880	OFP	0.078	-1.606	0.844	0.068	-0.135	-0.101	-1.64	0.404	-0.432	-1.453			-1	1				-1			-1	AK060309	plant-specific domain TIGR01568 family protein
		LOC_Os03g19020	PHD	0.118	-0.331	-0.287	0.035	-0.574	0.337	-0.918	-0.712	-0.444	-0.777								-1	-1		-1	AK120853	PHD-finger family protein
		LOC_Os04g50120	PLATZ	-0.548	-0.404	-0.384	-0.393	-0.275	0.067	-0.539	-0.629	-0.397	-0.888									-1		-1	AK069139	expressed protein
		LOC_Os09g31438	SBP	-1.013	-0.584	-0.858	0.105	-0.716	0.209	-0.046	-0.514	-0.032	-0.994		-1		-1		-1					-1	AK063561	squamosa promoter-binding-like protein 9
		LOC_Os01g59620	SET	-0.587	-0.673	-0.658	-0.326	-0.258	0.082	-0.834	-0.726	-0.422	-0.651		-1	-1	-1				-1	-1		-1	AK065227	histone-lysine N-methyltransferase, H3 lysine-9 specific SUVH1
		LOC_Os02g02050	SNF2	-0.101	-0.617	-0.122	-0.452	-0.895	-0.013	-0.638	-0.89	0.063	-0.716			-1			-1		-1	-1		-1	AK061065	SNF2 family N-terminal domain containing protein
		LOC_Os06g49130	TAZ	-0.712	-1.409	-0.741	-0.765	-1.212	-0.449	-1.077	-1.478	-0.517	-0.852		-1	-1	-1	-1	-1		-1	-1		-1		TAZ zinc finger family protein
		LOC_Os04g11830	TCP	2.497	1.506	1.611	3.054	1.438	0.483	-0.019	0.681	-0.075	-0.819		1	1	1	1	1			1		-1	AK100180	TCP-domain protein
		LOC_Os06g12230	TCP	-1.23	-1.612	-0.302	-1.015	-0.472	0.16	-1.327	-0.635	-0.399	-0.668		-1	-1		-1			-1	-1		-1	AK064240	TCP-domain protein
		LOC_Os01g62510	WRKY	-0.877	0.655	-0.005	0.139	0.014	-0.486	0.86	-1.697	-0.221	-0.897		-1	1					1	-1		-1		WRKY DNA binding domain containing protein
	E) Genes uniqely activated in tolerant rice genotyptes in different drought stress treatments:
		LOC_Os02g06330	AP2-EREBP	0.124	0.71	0.417	0.207	0.404	-0.126	0.948	0.339	0.278	0.235			1					1					ethylene-responsive transcription factor 3
		LOC_Os06g05340	AP2-EREBP	0.526	0.59	-0.029	-0.744	-0.078	0.73	1.721	-0.564	1.122	0.921			1		-1		1	1		1	1		WRI1
		LOC_Os06g42990	AP2-EREBP	-0.805	1.291	-0.561	-0.038	-1.205	-0.895	-1.26	-0.796	-1.274	-0.845		-1	1			-1	-1	-1	-1	-1	-1		AP2 domain containing protein
		LOC_Os02g06330	AP2-EREBP	0.124	0.71	0.417	0.207	0.404	-0.126	0.948	0.339	0.278	0.235			1					1					ethylene-responsive transcription factor 3
		LOC_Os04g52770	bHLH	0.273	1.313	0.261	-0.061	0.084	0.076	1.072	-0.057	0.284	0.476			1					1				AK106689	protein SPATULA
		LOC_Os04g47080	bHLH	-2.269	1.513	-1.226	-0.023	-0.316	-2.812	0.111	-0.297	-1.646	-1.132		-1	1	-1			-1			-1	-1		anthocyanin regulatory Lc protein
		LOC_Os04g52770	bHLH	0.273	1.313	0.261	-0.061	0.084	0.076	1.072	-0.057	0.284	0.476			1					1				AK106689	protein SPATULA
		LOC_Os01g17260	bZIP	0.485	0.634	0.188	0.53	0.477	0.276	0.294	0.035	0.324	0.271			1									AK242743	transcription factor HBP-1b
		LOC_Os06g41100	bZIP	0.145	0.665	-0.132	0.532	0.152	-0.099	0.743	-0.002	0.509	0.428			1					1				AK119909	TGA10 transcription factor
		LOC_Os06g41100	bZIP	0.145	0.665	-0.132	0.532	0.152	-0.099	0.743	-0.002	0.509	0.428			1					1				AK119909	TGA10 transcription factor
		LOC_Os06g07020	C2H2	0.534	0.735	0.425	0.576	0.484	0.158	0.627	-0.144	0.452	0.46			1					1				AK106360	zinc finger, C2H2 type family protein
		LOC_Os09g31140	C2H2	-0.295	1.208	-0.051	0.236	-1.14	0.124	1.163	-0.286	0.635	0.174			1			-1		1		1		AK119776	nucleic acid binding protein
		LOC_Os09g31140	C2H2	-0.295	1.208	-0.051	0.236	-1.14	0.124	1.163	-0.286	0.635	0.174			1			-1		1		1		AK119776	nucleic acid binding protein
		LOC_Os06g07020	C2H2	0.534	0.735	0.425	0.576	0.484	0.158	0.627	-0.144	0.452	0.46			1					1				AK106360	zinc finger, C2H2 type family protein
		LOC_Os09g31140	C2H2	-0.295	1.208	-0.051	0.236	-1.14	0.124	1.163	-0.286	0.635	0.174			1			-1		1		1		AK119776	nucleic acid binding protein
		LOC_Os02g16240	FAR1	0.005	0.88	0.163	0.012	0.016	1.648	0.888	1.131	0.359	0.748			1				1	1	1		1		transposon protein, unclassified
		LOC_Os03g03560	FHA	0.359	0.778	-0.645	-0.001	-0.008	0.597	1.019	1.089	0.464	1.603			1	-1			1	1	1		1	AK103695	FHA domain containing protein
		LOC_Os03g59530	FHA	0.559	0.69	0.081	0.509	0.263	0.336	0.119	0.013	0.279	0.355			1									AK060622	protein Kinase-associated protein phosphatase
		LOC_Os11g01480	G2-like	-0.381	1.136	-0.057	0.407	0.477	-0.253	1.405	-0.222	0.216	0.483			1					1				AK241171	DNA binding protein
		LOC_Os11g01480	G2-like	-0.381	1.136	-0.057	0.407	0.477	-0.253	1.405	-0.222	0.216	0.483			1					1				AK241171	DNA binding protein
		LOC_Os03g58010	GNAT	-0.843	0.732	-0.431	-1.092	-0.408	-0.558	0.49	-0.609	-0.694	-0.379		-1	1		-1				-1	-1			N-acetyltransferase
		LOC_Os05g40260	GNAT	0.467	0.664	0.089	0.244	0.446	0.339	0.533	-0.128	0.281	0.634			1								1	AK068619	expressed protein
		LOC_Os05g40260	GNAT	0.467	0.664	0.089	0.244	0.446	0.339	0.533	-0.128	0.281	0.634			1								1	AK068619	expressed protein
		LOC_Os03g08754	MADS	0.502	0.782	0.344	0.477	0.478	-0.097	0.355	0.178	0.374	0.627			1								1	AK242211	MADS-box transcription factor 47
		LOC_Os03g08754	MADS	0.502	0.782	0.344	0.477	0.478	-0.097	0.355	0.178	0.374	0.627			1								1	AK242211	MADS-box transcription factor 47
		LOC_Os01g12700	MYB-related	-0.01	0.607	0.009	-0.002	0.015	-0.021	-0.019	-0.042	-0.027	0.001			1										myb-like DNA-binding domain containing protein
		LOC_Os06g14010	MYB-related	0.514	0.95	0.035	0.016	0.369	0.191	0.06	0.091	0.302	0.486			1										MYB transcription factor TaMYB1, X-hyb=LOC_Os01g62510
		LOC_Os12g06160	OFP	-0.191	0.859	-0.79	0.043	0.328	-1.388	-0.559	-1.633	-0.564	-1.722			1	-1			-1		-1		-1		plant-specific domain TIGR01568 family protein
		LOC_Os02g43460	SNF2	0.078	1.498	0.016	0.005	0.091	-0.04	0.414	0.059	0.195	0.208			1										helicase conserved C-terminal domain containing protein
		LOC_Os10g29920	TRAF	-0.01	1.431	-0.011	-0.416	0.488	-0.082	0.765	0.981	0.388	1.226			1					1	1		1		snRNP protein, X-hyb=LOC_Os10g29810
		LOC_Os10g29920	TRAF	-0.01	1.431	-0.011	-0.416	0.488	-0.082	0.765	0.981	0.388	1.226			1					1	1		1		snRNP protein, X-hyb=LOC_Os10g29810
		LOC_Os05g48670	TUB	0.444	0.635	0.205	0.307	0.533	0.066	0.976	0.423	0.495	0.554			1					1					tubby
		LOC_Os05g48670	TUB	0.444	0.635	0.205	0.307	0.533	0.066	0.976	0.423	0.495	0.554			1					1					tubby
		LOC_Os01g62510	WRKY	-0.877	0.655	-0.005	0.139	0.014	-0.486	0.86	-1.697	-0.221	-0.897		-1	1					1	-1		-1		WRKY DNA binding domain containing protein
		LOC_Os01g62510	WRKY	-0.877	0.655	-0.005	0.139	0.014	-0.486	0.86	-1.697	-0.221	-0.897		-1	1					1	-1		-1		WRKY DNA binding domain containing protein
		LOC_Os01g62510	WRKY	-0.877	0.655	-0.005	0.139	0.014	-0.486	0.86	-1.697	-0.221	-0.897		-1	1					1	-1		-1		WRKY DNA binding domain containing protein
		LOC_Os03g42420	ABI3VP1	-0.083	-1.708	0.805	0.023	0.043	-0.025	-1.85	-1.046	-0.025	-1.974			-1	1				-1	-1		-1	AK063506	B3 DNA binding domain containing protein
		LOC_Os11g19060	AP2-EREBP	-0.013	-0.589	-0.361	0.009	-0.036	-0.033	-1.535	-0.163	-0.086	-0.089			-1					-1					protein BABY BOOM 1
		LOC_Os06g30090	bHLH	0.44	-0.698	0.811	0.27	0.164	1.38	0.62	1.159	0.815	0.735			-1	1			1	1	1	1	1		DNA binding protein
		LOC_Os02g09830	bZIP	0.297	-1.305	-0.246	0.286	-0.259	4.318	1.512	1.013	3.648	2.423			-1				1	1	1	1	1		ocs element-binding factor 1
		LOC_Os01g09850	C2H2	-0.1	-0.664	-0.137	-0.344	0.117	-0.5	-0.605	-0.704	-0.716	-0.347			-1					-1	-1	-1		AK105663	zinc finger, C2H2-type
		LOC_Os02g34680	C2H2	-0.286	-0.59	-0.359	-0.333	-0.427	-0.485	-0.574	-0.637	-0.491	-0.432			-1						-1			AK103760	transcription repressor TRM protein
		LOC_Os06g32860	C3H	0.013	-1.214	-0.105	-0.172	0.543	-0.51	-1.667	-0.03	-0.222	-0.328			-1					-1				AK101510	zinc finger C-x8-C-x5-C-x3-H type family protein
		LOC_Os01g08790	CCAAT	0.153	-0.749	-0.31	-0.146	-0.318	-0.287	-1.254	0.054	-1.496	-0.947			-1					-1		-1	-1		histone-like transcription factor and archaeal histone family protein
		LOC_Os08g38780	CCAAT	-0.4	-0.709	0.004	-0.419	-0.378	0.037	-0.157	-0.009	-0.083	-0.003			-1									AK108510	nuclear transcription factor Y subunit C-2
		LOC_Os01g48180	DDT	-0.021	-0.622	-0.075	-0.102	-0.145	0.103	-0.426	-0.383	-0.116	-0.248			-1									AK107129	DDT domain containing protein
		LOC_Os03g51870	FHA	0.693	-1.077	2.075	0.457	0.258	1.582	-0.077	0.796	1.007	0.395		1	-1	1			1		1	1		AK101820	kinetoplast-associated protein
		LOC_Os05g31254	GNAT	0.014	-0.787	0.004	-0.011	0.018	-0.008	-0.849	-0.032	-0.055	-0.46			-1					-1				AK073218	N-acetyltransferase
		LOC_Os02g10360	GRAS	-0.566	-1.519	-0.537	-0.543	0.257	-1.231	-1.454	-1.438	-1.4	-1.176			-1				-1	-1	-1	-1	-1		protein MONOCULM 1
		LOC_Os07g28430	GRF	-0.523	-0.62	-0.43	-0.395	-0.258	-0.311	-0.29	-0.443	-0.212	-0.339			-1									AK066400	growth-regulating factor
		LOC_Os05g37730	MYB	-0.511	-1.025	0.112	0.208	-0.061	-0.205	-1.46	0.007	-0.737	-1.133			-1					-1		-1	-1	AK068138	MYB-like transcription factor DIVARICATA
		LOC_Os04g01970	MYB-related	-0.179	-0.641	0.046	-0.325	-0.441	-0.392	-1.161	-0.495	-0.701	-0.936			-1					-1		-1	-1	AK063994	SWI/SNF-related matrix-associated actin-dependent regulator
		LOC_Os03g62470	NAC	0.262	-1.007	-0.502	-0.262	0.155	-1.469	-1.168	-1.783	-1.594	-1.615			-1				-1	-1	-1	-1	-1		ATNAC3, X-hyb=LOC_Os03g61319
		LOC_Os08g01190	OFP	-0.315	-1.208	-0.413	-0.441	-0.408	-0.465	-0.875	-0.32	0.012	-0.259			-1					-1					plant-specific domain TIGR01568 family protein
		LOC_Os10g38880	OFP	0.078	-1.606	0.844	0.068	-0.135	-0.101	-1.64	0.404	-0.432	-1.453			-1	1				-1			-1	AK060309	plant-specific domain TIGR01568 family protein
		LOC_Os06g08450	Orphans	0.264	-0.69	0.202	-0.218	-0.449	-0.001	1.536	1.501	2.058	1.18			-1					1	1	1	1		response regulator receiver domain containing protein
		LOC_Os09g21770	PHD	-0.2	-0.589	-0.48	-0.395	-0.084	0.011	-0.54	-0.595	-0.339	-0.316			-1						-1			AK064072	DNA binding protein
		LOC_Os06g16390	SET	0.05	-0.81	0.056	-0.274	-0.38	0.255	-0.503	-0.135	0.099	0.117			-1									AK111743	polycomb protein EZ1
		LOC_Os07g25450	SET	-0.255	-0.652	-0.384	-0.283	-0.006	0.073	-0.548	-0.359	-0.319	-0.211			-1									AK067172	histone-lysine N-methyltransferase
		LOC_Os01g11550	TCP	1.182	-0.67	2.719	0.823	0.686	0.966	-0.348	2.226	1.527	0.772		1	-1	1	1	1	1		1	1	1	AK241658	mutant cincinnata
		LOC_Os02g01380	Trihelix	0.584	-0.725	1.692	0.305	0.892	2.089	-0.002	0.534	0.823	0.67			-1	1		1	1			1	1	AK120063	expressed protein
		LOC_Os05g03740	Trihelix	0.395	-0.799	-0.217	-0.546	-0.131	-0.889	-1.031	-0.387	-0.544	-0.899			-1				-1	-1			-1		transcription factor GT-3b
		LOC_Os03g33012	WRKY	-0.397	-0.623	-0.504	-0.305	-0.185	-0.576	-0.769	-1.002	-0.672	-0.713			-1					-1	-1	-1	-1		WRKY transcription factor 4
		LOC_Os02g45850	ABI3VP1	-1.278	-0.382	-0.793	0.085	0.943	-2.791	-1.984	-2.032	-0.46	-1.081		-1		-1		1	-1	-1	-1		-1	AK109908	B3 DNA binding domain containing protein
		LOC_Os04g32620	AP2-EREBP	0.487	0.318	-0.392	-0.197	0.63	1.346	1.267	-1.128	1.009	1.025						1	1	1	-1	1	1	AK101501	DNA binding protein
		LOC_Os12g41030	AP2-EREBP	0.521	0.521	-0.365	0.311	1.161	-0.163	0.203	-0.246	-0.06	-0.03						1							ethylene-responsive transcription factor 9
		LOC_Os12g31430	bHLH	0.383	-0.324	-1.565	0.1	0.837	-1.044	-0.301	-1.449	-1.312	-1.218				-1		1	-1		-1	-1	-1		helix-loop-helix DNA-binding domain containing protein
		LOC_Os05g02150	C2C2-Dof	0.017	-0.208	-0.212	0.164	0.886	1.019	0.435	0.061	0.64	0.881						1	1			1	1	AK108933	expressed protein
		LOC_Os01g39110	C2H2	-0.34	-0.446	-0.24	-0.344	0.802	-0.581	-0.109	-0.644	-0.563	-0.48						1			-1				zinc finger protein, X-hyb=LOC_Os01g09850
		LOC_Os08g33100	CCAAT	0.396	0.186	-0.09	0.295	0.607	0.875	1.095	0.635	1.373	1.389						1	1	1	1	1	1		histone H2A.4
		LOC_Os06g39600	DBP	0.469	0.156	0.255	0.392	0.652	0.615	-0.199	-0.266	0.034	0.044						1	1					AK068472	protein phosphatase 2C homolog 2
		LOC_Os02g28180	FAR1	-0.003	-0.007	-0.006	0.024	0.727	-0.113	-0.054	-0.049	0.038	0.6						1					1		transposon protein, unclassified
		LOC_Os02g28180	FAR1	-0.003	-0.007	-0.006	0.024	0.727	-0.113	-0.054	-0.049	0.038	0.6						1					1		transposon protein, unclassified
		LOC_Os07g44200	GeBP	0.523	0.356	0.35	0.314	0.879	0.075	0.135	0.072	0.028	0.374						1						AK068356	transcription regulator
		LOC_Os03g41600	LOB	0.054	-0.103	-0.766	0.156	0.82	-1.362	-2.014	-0.91	-1.393	0.2				-1		1	-1	-1	-1	-1			ramosa 2
		LOC_Os06g12060	mTERF	0.565	0.459	0.578	0.535	0.679	-0.075	0.069	0.005	-0.353	-0.055						1						AK100116	mTERF family protein
		LOC_Os03g25304	MYB-related	0.577	0.246	0.287	0.107	0.636	0.101	-0.067	-0.015	0.272	0.348						1							myb-like DNA-binding domain containing protein, X-hyb=LOC_Os10g05230
		LOC_Os03g03540	NAC	-0.177	-0.362	-0.501	0.455	1.347	0.619	1.065	-0.455	0.844	0.858						1	1	1		1	1		ANAC037
		LOC_Os02g28680	Orphans	-1.172	-0.867	-1.27	-0.004	1.253	-0.875	-0.064	-0.468	-0.225	-0.781		-1	-1	-1		1	-1				-1		expressed protein
		LOC_Os02g10000	PLATZ	0.257	-0.201	-0.718	-0.045	0.607	1.953	0.167	0.55	0.275	1.606				-1		1	1				1		expressed protein
		LOC_Os10g41450	SOH1	0.524	0.522	0.187	0.347	0.67	0.413	0.455	-0.207	0.368	0.611						1					1	AK069258	mediator complex subunit SOH1
		LOC_Os10g41450	SOH1	0.524	0.522	0.187	0.347	0.67	0.413	0.455	-0.207	0.368	0.611						1					1	AK069258	mediator complex subunit SOH1
		LOC_Os01g48320	Trihelix	0.35	0.312	-0.064	0.247	1.057	0.286	0.505	-0.097	0.471	0.484						1						AK099396	6b-interacting protein 1
		LOC_Os01g54930	VOZ	0.068	0.567	0.14	0.218	0.637	0.349	0.379	-0.08	0.218	0.39						1						AK241765	vascular plant one zinc finger protein
		LOC_Os05g49210	WRKY	0.527	0.296	0.406	0.293	0.619	0.262	0.495	0.426	0.157	0.314						1							OsWRKY43 - Superfamily of rice TFs having WRKY and zinc finger domains
		LOC_Os05g50310	zf-HD	0.124	0.382	-0.536	-0.455	1.888	0.488	0.497	0.054	-0.15	0.74						1					1	AK111350	ZF-HD homeobox protein
		LOC_Os05g50310	zf-HD	0.124	0.382	-0.536	-0.455	1.888	0.488	0.497	0.054	-0.15	0.74						1					1	AK111350	ZF-HD homeobox protein
		LOC_Os09g28900	bHLH	-0.283	-0.169	-0.031	-0.3	-0.628	-0.96	-0.904	-0.093	-1.307	-0.964						-1	-1	-1		-1	-1		DNA binding protein
		LOC_Os09g31140	C2H2	-0.295	1.208	-0.051	0.236	-1.14	0.124	1.163	-0.286	0.635	0.174			1			-1		1		1		AK119776	nucleic acid binding protein
		LOC_Os01g68860	C3H	0.325	-0.086	0.688	0.057	-1.42	0.094	-1.351	-1.254	-0.242	-0.608				1		-1		-1	-1		-1	AK112102	zinc finger CCCH type domain-containing protein ZFN-like 2
		LOC_Os03g02160	C3H	-0.112	-0.557	-0.187	-0.191	-0.908	-0.263	-0.703	-0.364	-0.344	-0.403						-1		-1				AK112095	zinc finger C-x8-C-x5-C-x3-H type family protein
		LOC_Os10g22950	CAMTA	-0.066	-0.336	-0.139	-0.233	-0.993	-0.069	-0.418	-0.304	-0.031	-0.468						-1						AK105116	calmodulin-binding transcription activator 2
		LOC_Os03g03760	G2-like	-0.175	-0.001	-0.013	-0.001	-1.414	0.539	0.804	-0.017	1.191	0.503						-1		1		1			myb-like DNA-binding domain, SHAQKYF class family protein
		LOC_Os07g25710	G2-like	-0.454	-0.551	-0.401	-0.542	-0.72	-0.289	-0.387	-0.413	-0.321	-0.286						-1						AK100065	CDPK substrate protein 1
		LOC_Os01g65900	GRAS	-0.3	-0.271	-0.262	-0.541	-0.65	-0.245	-0.294	-0.293	-0.38	-0.626						-1					-1	AK060833	chitin-inducible gibberellin-responsive protein 2
		LOC_Os02g01940	Jumonji	0.315	-0.362	0.746	0.173	-0.914	-0.866	-1.491	0.093	-0.823	-0.699				1		-1	-1	-1		-1	-1		jmjC domain containing protein
		LOC_Os03g22540	Jumonji	-0.478	-0.439	-0.189	-0.233	-0.673	-0.164	-0.584	0.067	-0.078	-0.213						-1						AK241959	jmjC domain containing protein
		LOC_Os02g57530	Orphans	0.095	-0.018	0.717	-0.555	-0.745	-2.29	-0.152	0.134	-0.037	-0.895				1		-1	-1				-1	AK110928	ethylene receptor
		LOC_Os12g04500	Orphans	-0.153	-0.307	-0.111	-0.561	-0.901	-0.88	-1.626	-1.075	-1.26	-1.495						-1	-1	-1	-1	-1	-1		OsRR10 - Rice type-A response regulator
		LOC_Os01g57110	SNF2	-0.259	-0.461	-0.172	-0.373	-0.683	-0.341	-0.451	-0.281	-0.245	-0.302						-1						AK072094	ATP binding protein
		LOC_Os01g66140	SWI/SNF-BAF60b	-0.084	-0.477	-0.236	-0.488	-0.776	0.391	-0.425	-0.134	0.152	0.129						-1						AK069155	plus-3 domain containing protein
		LOC_Os10g38850	SWI/SNF-SWI3	1.702	0.216	2.067	1.646	-0.709	1.012	-0.012	0.428	0.968	-0.045		1		1	1	-1	1			1		AK065403	amine oxidase, flavin-containing family protein
		LOC_Os03g28940	Tify	-0.358	0.412	0.048	0.097	-0.748	-1.957	-0.048	-0.042	-0.553	-1.276						-1	-1				-1	AK106184	pnFL-2
		LOC_Os08g03480	TRAF	-0.17	-0.022	0	-0.086	-0.986	-0.126	-0.053	-0.038	-0.004	-0.031						-1							ATBPM1
		LOC_Os07g37610	ABI3VP1	0.888	1.275	0.487	1.181	1.297	0.007	0.746	-0.327	0.409	0.299		1	1		1	1		1					HSI2
		LOC_Os02g06330	AP2-EREBP	0.124	0.71	0.417	0.207	0.404	-0.126	0.948	0.339	0.278	0.235			1					1					ethylene-responsive transcription factor 3
		LOC_Os07g13170	AP2-EREBP	0.065	0.623	-0.837	0.185	0.964	0.152	1.033	-0.679	0.391	0.424			1	-1		1		1	-1			AK111874	floral homeotic protein
		LOC_Os02g13670	bHLH	0.503	0.515	0.676	0.429	0.769	0.362	0.7	0.284	0.303	0.38				1		1		1					helix-loop-helix DNA-binding domain containing protein
		LOC_Os04g52770	bHLH	0.273	1.313	0.261	-0.061	0.084	0.076	1.072	-0.057	0.284	0.476			1					1				AK106689	protein SPATULA
		LOC_Os06g41100	bZIP	0.145	0.665	-0.132	0.532	0.152	-0.099	0.743	-0.002	0.509	0.428			1					1				AK119909	TGA10 transcription factor
		LOC_Os02g12790	C2C2-GATA	1.72	1.864	1.628	1.494	1.403	0.567	0.759	-0.098	0.318	0.475		1	1	1	1	1		1				AK099607	GATA transcription factor 20
		LOC_Os03g60570	C2H2	-1.704	-2.011	-2.086	-2.484	-1.067	-0.019	0.615	-0.739	0.264	-0.035		-1	-1	-1	-1	-1		1	-1			AK119690	zinc finger DNA-binding protein
		LOC_Os06g07020	C2H2	0.534	0.735	0.425	0.576	0.484	0.158	0.627	-0.144	0.452	0.46			1					1				AK106360	zinc finger, C2H2 type family protein
		LOC_Os12g07280	C2H2	0.686	0.813	0.578	0.656	0.929	0.355	0.879	0.44	0.267	0.286		1	1		1	1		1				AK121826	TRANSPARENT TESTA 1 protein
		LOC_Os04g41060	C3H	0.109	0.392	0.076	-0.009	0.013	-0.039	0.987	-0.058	0.457	0.025								1					zinc finger C-x8-C-x5-C-x3-H type family protein
		LOC_Os11g27530	FHA	1.272	1.31	1.392	0.992	1.378	-0.042	0.635	0.32	0.063	0.219		1	1	1	1	1		1				AK064625	FHA domain containing protein
		LOC_Os11g01480	G2-like	-0.381	1.136	-0.057	0.407	0.477	-0.253	1.405	-0.222	0.216	0.483			1					1				AK241171	DNA binding protein
		LOC_Os03g25430	GeBP	0.681	0.5	0.723	0.413	0.983	0.032	0.736	0.251	0.534	0.575		1		1		1		1				AK243208	expressed protein
		LOC_Os08g36700	HSF	1.123	0.682	0.913	0.234	1.126	-0.891	0.628	0.306	0.154	0.457		1	1	1		1	-1	1					AT-HSFB4, X-hyb=LOC_Os09g28200
		LOC_Os07g04560	NAC	0.713	1.776	0.455	0.898	0.994	0.385	1.138	0.422	0.161	0.4		1	1		1	1		1					NAC domain-containing protein 94
		LOC_Os06g48610	Orphans	0.791	1.698	0.602	1.144	0.881	-0.785	0.608	0.131	-0.246	0.227		1	1	1	1	1	-1	1				AK121295	CCT motif family protein
		LOC_Os09g24530	SET	1.729	1.76	2.054	1.736	1.221	0.003	0.61	0.494	0.329	0.484		1	1	1	1	1		1				AK243615	ribulose-1,5 bisphosphate carboxylase
		LOC_Os07g07020	SOH1	0.89	1.459	0.635	1.143	1.133	0.136	0.788	-0.177	0.315	0.56		1	1	1	1	1		1				AK107727	mediator complex subunit SOH1
		LOC_Os09g04720	SWI/SNF-BAF60b	0.024	0.358	0.079	-0.167	0.103	0.336	0.758	0.095	0.483	0.552								1				AK099484	SWIb domain-containing protein
		LOC_Os05g48670	TUB	0.444	0.635	0.205	0.307	0.533	0.066	0.976	0.423	0.495	0.554			1					1					tubby
		LOC_Os01g62510	WRKY	-0.877	0.655	-0.005	0.139	0.014	-0.486	0.86	-1.697	-0.221	-0.897		-1	1					1	-1		-1		WRKY DNA binding domain containing protein
		LOC_Os03g55080	WRKY	0.724	0.477	0.422	0.381	0.474	0.209	0.657	0.286	0.304	0.263		1						1				AK069091	OsWRKY3 - Superfamily of rice TFs having WRKY and zinc finger domains
		LOC_Os05g39720	WRKY	-1.888	-0.726	-1.453	-2.116	-0.615	-0.797	0.596	-0.989	-1.181	-0.684		-1	-1	-1	-1	-1	-1	1	-1	-1	-1	AK119867	OsWRKY70 - Superfamily of rice TFs having WRKY and zinc finger domains
		LOC_Os06g09420	ABI3VP1	-1.266	-1.469	-0.935	-0.388	-0.606	0.345	-0.6	0.344	0.333	-0.426		-1	-1	-1		-1		-1				AK102980	DNA binding protein
		LOC_Os09g25600	AP2-EREBP	0.808	-0.348	0.27	0.069	-0.581	-0.154	-0.942	-0.465	-0.536	-0.461		1						-1				AK111617	protein BABY BOOM 2
		LOC_Os11g19060	AP2-EREBP	-0.013	-0.589	-0.361	0.009	-0.036	-0.033	-1.535	-0.163	-0.086	-0.089			-1					-1					protein BABY BOOM 1
		LOC_Os08g40900	ARF	-0.246	-0.317	0.148	0.18	-0.54	-0.105	-0.659	-0.098	-0.31	-0.377								-1				AK059543	auxin response factor 19
		LOC_Os01g01840	bHLH	1.538	0.698	1.37	1.81	1.049	-0.427	-0.633	-0.255	0.104	0.461		1	1	1	1	1		-1					helix-loop-helix DNA-binding domain containing protein
		LOC_Os05g06520	bHLH	-0.756	-0.898	-0.334	-0.886	-1.342	-0.097	-0.828	-0.493	-0.371	-0.551		-1	-1		-1	-1		-1					helix-loop-helix DNA-binding domain containing protein
		LOC_Os09g33580	bHLH	0.008	0.021	-0.16	-0.017	0.02	-0.002	-0.903	-0.034	0.047	-0.027								-1				AK066188	bHLH transcription factor GBOF-1
		LOC_Os01g67970	C2H2	-0.038	-0.284	0.207	-0.01	-0.383	-0.099	-0.585	-0.036	-0.232	-0.584								-1				AK068952	jmjC domain containing protein
		LOC_Os03g02160	C3H	-0.112	-0.557	-0.187	-0.191	-0.908	-0.263	-0.703	-0.364	-0.344	-0.403						-1		-1				AK112095	zinc finger C-x8-C-x5-C-x3-H type family protein
		LOC_Os03g49170	C3H	-0.306	-0.561	-0.196	-0.214	-0.243	-0.06	-0.633	-0.493	-0.119	-0.208								-1				AK120638	nucleic acid binding protein
		LOC_Os06g32860	C3H	0.013	-1.214	-0.105	-0.172	0.543	-0.51	-1.667	-0.03	-0.222	-0.328			-1					-1				AK101510	zinc finger C-x8-C-x5-C-x3-H type family protein
		LOC_Os11g34200	CCAAT	-0.502	-0.744	-0.59	-0.471	-0.765	-0.316	-0.694	-0.477	-0.48	-0.295			-1	-1		-1		-1				AK072844	repressor protein
		LOC_Os12g06380	FAR1	-0.092	-0.616	0.031	-0.464	-1.069	-0.161	-0.72	-0.241	0.014	-0.455			-1			-1		-1				AK065838	transposon protein, unclassified
		LOC_Os05g31254	GNAT	0.014	-0.787	0.004	-0.011	0.018	-0.008	-0.849	-0.032	-0.055	-0.46			-1					-1				AK073218	N-acetyltransferase
		LOC_Os03g10210	HB	-2.235	-2.762	-1.736	-1.956	-1.659	0.935	-1.447	-0.35	-0.351	-0.565		-1	-1	-1	-1	-1	1	-1				AK073446	DNA binding protein
		LOC_Os01g42260	LUG	-0.281	-0.284	0.066	0.097	-0.451	-0.065	-0.641	-0.413	-0.228	-0.543								-1				AK105049	transcriptional corepressor LEUNIG
		LOC_Os12g31748	MADS	-0.001	-0.633	-0.997	-0.017	0.013	-0.054	-0.776	-0.031	-0.226	-0.031			-1	-1				-1					MADS-box trancription factor 20
		LOC_Os12g33070	MYB	-0.809	-2.643	0.041	-2.997	-1.27	1.895	-0.99	0.975	-0.347	-0.417		-1	-1		-1	-1	1	-1	1				myb transcription factor
		LOC_Os03g13790	MYB-related	-0.133	-0.157	-0.268	0.037	-0.166	-0.427	-0.675	-0.472	-0.438	-0.508								-1				AK103029	TKI1
		LOC_Os01g70110	NAC	-1.379	-2.087	-1.294	-2.053	-1.933	0.518	-0.841	0.287	-0.569	-0.043		-1	-1	-1	-1	-1		-1				AK067450	NAC domain-containing protein 68
		LOC_Os08g10080	NAC	-1.01	-2.934	-2.016	-2.065	-1.881	-0.068	-1.085	-0.483	0.434	0.878		-1	-1	-1	-1	-1		-1			1	AK105596	NAC domain-containing protein 21/22
		LOC_Os08g01190	OFP	-0.315	-1.208	-0.413	-0.441	-0.408	-0.465	-0.875	-0.32	0.012	-0.259			-1					-1					plant-specific domain TIGR01568 family protein
		LOC_Os09g13740	SET	-0.221	-0.454	-0.234	-0.63	-0.719	-0.267	-0.709	-0.414	-0.508	-0.56					-1	-1		-1				AK065670	histone-lysine N-methyltransferase, H3 lysine-36 and H4 lysine-20specific
		LOC_Os01g14370	TAZ	-0.181	-0.209	0.225	-0.052	-0.545	-0.186	-0.639	-0.221	-0.099	-0.503								-1				AK120732	histone acetyltransferase/ protein binding protein
		LOC_Os04g55920	Tify	-0.908	-1.145	-0.695	-0.926	-1.224	-0.435	-0.835	-0.291	-0.465	-0.543		-1	-1	-1	-1	-1		-1				AK059441	ZIM motif family protein
		LOC_Os05g44540	TRAF	-0.371	-0.019	-0.129	-0.005	-0.582	-0.062	-0.775	-0.024	-0.029	-0.026								-1					snRNP protein
		LOC_Os05g43850	TUB	-0.373	-0.488	-0.108	-0.727	-0.399	-0.482	-0.748	-0.427	-0.393	-0.513					-1			-1				AK098851	tubby-related protein 1
		LOC_Os05g45230	WRKY	-0.327	-1.652	-0.053	-0.709	-1.104	0.677	-1.041	0.304	-0.199	-0.298			-1		-1	-1	1	-1					OsWRKY58 - Superfamily of rice TFs having WRKY and zinc finger domains
		LOC_Os06g47150	ARF	0.403	0.232	0.127	0.278	0.477	0.496	0.553	0.413	0.467	0.586											1	AK100322	auxin response factor 16
		LOC_Os05g41070	bZIP	0.911	0.685	0.646	0.594	0.95	0.561	0.414	0.315	0.426	0.724		1	1	1	1	1					1	AK063398	bZIP transcription factor
		LOC_Os07g10890	bZIP	0.876	0.925	0.639	0.727	0.93	0.266	0.582	0.201	0.412	0.714		1	1	1	1	1					1		DNA-binding protein EMBP-1
		LOC_Os03g16850	C2C2-Dof	0.817	0.313	-0.055	0.167	1.016	0.399	0.338	-0.294	0.305	0.632		1				1					1		conserved hypothetical protein
		LOC_Os04g08600	C2H2	0.016	0.006	-0.029	-0.003	0.021	0.06	0.529	0.527	0.297	1.063											1		zinc finger, C2H2 type family protein
		LOC_Os09g39660	C2H2	0.353	0.433	0.229	0.057	0.327	0.308	0.396	0.168	0.454	0.671											1	AK102035	zinc finger, C2H2 type family protein
		LOC_Os01g15350	C3H	0.677	0.788	0.524	0.516	0.829	0.267	0.375	0.305	0.324	0.682		1	1			1					1	AK073920	zinc finger CCCH type domain-containing protein ZFN-like 3
		LOC_Os03g29760	CCAAT	1.059	1.17	0.64	1.233	1.086	-0.662	0.332	0.245	0.408	0.686		1	1	1	1	1	-1				1	AK071595	nuclear transcription factor Y subunit A-8
		LOC_Os03g29970	CCAAT	1.087	0.664	0.563	1.057	0.455	-0.314	0.012	-0.169	0.182	0.821		1	1		1						1	AK060225	nuclear transcription factor Y subunit B-3
		LOC_Os09g39490	CCAAT	0.216	1.535	1.805	1.638	1.418	-0.374	0.182	0.13	-0.148	0.984			1	1	1	1					1	AK242634	DNA polymerase epsilon subunit 3
		LOC_Os02g28180	FAR1	-0.003	-0.007	-0.006	0.024	0.727	-0.113	-0.054	-0.049	0.038	0.6						1					1		transposon protein, unclassified
		LOC_Os02g14490	G2-like	-0.925	-2.249	-2.214	-1.429	-1.219	-0.377	-0.5	-0.29	0.183	0.658		-1	-1	-1	-1	-1					1		myb-like DNA-binding domain, SHAQKYF class family protein
		LOC_Os01g14720	GeBP	1.345	0.5	0.848	0.348	0.827	-0.414	0.054	0.034	-0.394	0.729		1		1		1					1	AK072886	transcription regulator
		LOC_Os05g40260	GNAT	0.467	0.664	0.089	0.244	0.446	0.339	0.533	-0.128	0.281	0.634			1								1	AK068619	expressed protein
		LOC_Os03g08754	MADS	0.502	0.782	0.344	0.477	0.478	-0.097	0.355	0.178	0.374	0.627			1								1	AK242211	MADS-box transcription factor 47
		LOC_Os02g57270	MYB-related	1.178	1.06	0.607	0.801	0.932	0.559	0.576	0.381	0.43	0.822		1	1	1	1	1					1	AK068473	initiator binding protein
		LOC_Os03g21030	NAC	-1.457	-1.654	-1.26	-1.12	-0.709	-0.068	0.475	0.043	0.471	0.668		-1	-1	-1	-1	-1					1	AK065989	GRAB2 protein
		LOC_Os08g10080	NAC	-1.01	-2.934	-2.016	-2.065	-1.881	-0.068	-1.085	-0.483	0.434	0.878		-1	-1	-1	-1	-1		-1			1	AK105596	NAC domain-containing protein 21/22
		LOC_Os02g50100	SET	0.694	0.571	0.473	0.25	0.203	-0.283	0.553	0.543	0.369	0.592		1									1	AK121645	SET domain containing protein
		LOC_Os08g14660	SET	1.786	2.116	2.014	1.586	1.732	0.014	0.511	0.509	0.504	1.115		1	1	1	1	1					1	AK103017	SET domain containing protein
		LOC_Os10g41450	SOH1	0.524	0.522	0.187	0.347	0.67	0.413	0.455	-0.207	0.368	0.611						1					1	AK069258	mediator complex subunit SOH1
		LOC_Os03g49880	TCP	-0.003	-2.706	-1.207	-2.787	-0.03	0.141	-1.911	0.574	-2.113	1.187			-1	-1	-1			-1		-1	1	AK107083	teosinte branched1 protein
		LOC_Os04g44440	TCP	-0.013	-0.109	-0.11	-0.072	0.006	0.337	0.061	0.013	0.428	0.904											1	AK064708	TCP-domain protein
		LOC_Os12g02090	TCP	0.8	0.894	-0.293	0.032	0.508	0.53	0.512	-0.381	0.218	0.817		1	1								1		teosinte branched1 protein, X-hyb=LOC_Os07g04510
		LOC_Os04g53430	TRAF	-2.635	-1.539	-2.885	-1.226	-0.771	-1.16	-0.722	-4.78	-0.856	0.755		-1	-1	-1	-1	-1	-1	-1	-1	-1	1		speckle-type POZ protein
		LOC_Os09g06890	TRAF	1.269	0.609	0.391	0.264	0.146	0.419	0.234	0.309	0.417	0.642		1	1								1		speckle-type POZ protein
		LOC_Os01g70230	Trihelix	0.816	0.859	0.09	0.602	1.028	0.225	0.231	0.169	0.441	0.748		1	1		1	1					1		shattering protein
		LOC_Os05g40070	WRKY	1.336	1.97	0.589	1.551	1.732	-2.234	0.265	0.022	0.118	0.653		1	1	1	1	1	-1				1		elicitor-induced DNA-binding protein
		LOC_Os05g50310	zf-HD	0.124	0.382	-0.536	-0.455	1.888	0.488	0.497	0.054	-0.15	0.74						1					1	AK111350	ZF-HD homeobox protein
		LOC_Os01g68370	ABI3VP1	0.294	0.446	-0.364	0.676	-0.434	1.048	0.425	0.258	0.134	-0.627					1		1				-1	AK105441	protein viviparous
		LOC_Os04g57340	AP2-EREBP	-1.895	-1.509	-1.514	-1.916	-1.004	-0.181	0.159	-0.104	0.288	-1.013		-1	-1	-1	-1	-1					-1	AK067373	ethylene-responsive transcription factor 3
		LOC_Os09g35020	AP2-EREBP	-2.598	-3.303	-2.638	-3.051	-0.648	-0.437	0.309	-0.382	0.189	-1.497		-1	-1	-1	-1	-1					-1		dehydration-responsive element-binding protein 1D
		LOC_Os09g35030	AP2-EREBP	-0.928	-1.903	-1.41	-2.004	-0.877	0.305	0.253	0.161	0.216	-1.834		-1	-1	-1	-1	-1					-1	AK105599	sbCBF6
		LOC_Os02g48370	ARID	3.917	4.045	3.34	4.2	2.394	-0.498	1.153	2.122	-0.159	-0.84		1	1	1	1	1		1	1		-1	AK107036	DNA-binding protein
		LOC_Os07g39220	BES1	-1.406	-1.038	-0.746	-1.427	-0.986	-0.438	-0.49	0.036	-0.449	-0.702		-1	-1	-1	-1	-1					-1	AK106748	BES1/BZR1 homolog protein 1
		LOC_Os03g20650	bZIP	0.722	1.582	0.863	2.196	1.093	-0.12	-0.282	-0.062	-0.437	-0.631		1	1	1	1	1					-1		BZIP transcription factor AtbZIP12
		LOC_Os01g65900	GRAS	-0.3	-0.271	-0.262	-0.541	-0.65	-0.245	-0.294	-0.293	-0.38	-0.626						-1					-1	AK060833	chitin-inducible gibberellin-responsive protein 2
		LOC_Os01g47600	HMG	0.785	1.095	1.056	0.841	0.673	-0.225	-0.114	-0.04	-0.425	-0.73		1	1	1	1	1					-1	AK064663	HMG1/2-like protein
		LOC_Os01g09590	MYB	-0.899	-0.456	-1.064	-1.111	-0.792	-0.223	0.577	-0.354	-0.448	-0.649		-1		-1	-1	-1					-1	AK109125	typical P-type R2R3 Myb protein
		LOC_Os02g09480	MYB	1.873	0.411	1.436	0.285	1.448	1.364	-0.156	0.294	0.885	-1.005		1		1		1	1			1	-1		MYB transcription factor TaMYB1
		LOC_Os08g15020	MYB	-0.348	-2.172	-1.063	-0.971	-0.88	2.433	-0.404	0.151	0.077	-1.376			-1	-1	-1	-1	1				-1	AK111788	MYB36
		LOC_Os03g62100	MYB-related	0.476	0.086	0.985	0.449	-0.014	-0.132	-0.043	-0.008	-0.001	-0.6				1							-1		DNA binding protein
		LOC_Os11g05614	NAC	2.732	2.039	2.451	1.601	1.514	-0.077	0.445	1.743	-0.419	-0.953		1	1	1	1	1			1		-1	AK106277	NAC domain-containing protein 90
		LOC_Os09g31438	SBP	-1.013	-0.584	-0.858	0.105	-0.716	0.209	-0.046	-0.514	-0.032	-0.994		-1		-1		-1					-1	AK063561	squamosa promoter-binding-like protein 9
		LOC_Os04g11830	TCP	2.497	1.506	1.611	3.054	1.438	0.483	-0.019	0.681	-0.075	-0.819		1	1	1	1	1			1		-1	AK100180	TCP-domain protein
	0.2FTSW= severe drought stress with fraction of transpirable soil water content of 20%, and 0.5FTSW= mild drought stress with fraction of transpirable soil water content of 50%
	Expression direction: 1= upregulated genes, -1=downregulated genes, blank=no expression change/ non-reproducible genes
