# Supplementary material for: Comparative analysis of root transcriptome profiles of two pairs of drought-tolerant and susceptible rice near-isogenic lines under different drought stress
Source: BMC Plant Biol. 2011 Dec 2;11:174. doi: 10.1186/1471-2229-11-174 (PMC3268746; doi:10.1186/1471-2229-11-174)
Supplement: Additional file 12 — Gene expression profiles related to carbohydrate metabolism category in roots of rice genotypes under two drought stress treatments. In this table, 0.2 FTSW indicates 20 percent of fraction of transpirable soil water which is considered as severe drought stress treatment, and 0.5 FTSW indicates 50 percent of fraction of transpirable soil water which is considered as mild drought stress treatment. A transcript is considered as up-regulated, if log2-ratio >0.585 and down-regulated if log2-ratio <-0.585, and a 0.585≥log2-ratio≥-0.585 is considered as no change. 10: IR77298-14-1-2-B-10, 13: IR77298-14-1-2-B-13, 11: IR77298-5-6-B-11, and 18: IR77298-5-6-B-18. [file 1471-2229-11-174-S12.XLS]

## Sheet: Carbohydrate_metabolism
Additional file 12. Gene expression profiles related to carbohydrate metabolism in roots of rice genotypes under two drought stress treatments
		Gene_ ID	Gene expression values ( Log2 ratio)											Expression direction										Genebank ID	description (TIGR)
			0.2FTSW					0.5FTSW						0.2FTSW					0.5FTSW
			IR64	10	13	11	18	IR64	10	13	11	18		IR64	10	13	11	18	IR64	10	13	11	18
1)Glycolysis
	A) Genes commonly up-regulated in all rice genotyptes in each and over drought stress treatments:
		LOC_Os01g02880	1.339	1.602	1.541	1.732	1.677	1.194	1.463	1.567	1.312	1.36		1	1	1	1	1	1	1	1	1	1	AK099387	fructose-bisphosphate aldolase, chloroplast precursor
		LOC_Os02g07490	2.997	3.57	2.472	3.298	3.482	1.776	3.228	2.405	2.777	2.835		1	1	1	1	1	1	1	1	1	1	AK070032	glyceraldehyde-3-phosphate dehydrogenase, cytosolic
		LOC_Os06g45590	2.409	3.095	1.579	2.978	2.838	4.336	3.735	3.039	2.151	3.849		1	1	1	1	1	1	1	1	1	1	AK106824	glyceraldehyde-3-phosphate dehydrogenase, cytosolic
		LOC_Os06g45710	1.313	0.834	1.324	0.934	0.852	0.524	0.443	1.276	0.649	0.589		1	1	1	1	1			1	1	1	AK070705	phosphoglycerate kinase, cytosolic
		LOC_Os08g03290	3.591	3.696	3.466	3.421	3.863	1.666	2.777	2.538	2.095	2.415		1	1	1	1	1	1	1	1	1	1	AK071097	glyceraldehyde-3-phosphate dehydrogenase, cytosolic
		LOC_Os09g24910	1.335	1.141	1.631	0.892	1.061	1.101	1.354	1.948	1.324	1.543		1	1	1	1	1	1	1	1	1	1	AK071371	6-phosphofructokinase 2
		LOC_Os09g36450	1.533	1.44	1.772	1.883	1.645	0.051	0.395	0.879	0.404	0.357		1	1	1	1	1			1			AK069488	triosephosphate isomerase, chloroplast precursor
		LOC_Os10g11140	3.443	3.567	2.941	3.688	2.995	0.53	1.833	1.935	1.492	1.513		1	1	1	1	1		1	1	1	1	AK064893	phosphoglucomutase, chloroplast precursor
		LOC_Os11g07020	3.557	2.811	2.961	1.31	1.498	1.39	0.507	0.517	0.097	0.302		1	1	1	1	1	1					AK073758	fructose-bisphosphate aldolase, chloroplast precursor
		LOC_Os08g34210	0.968	0.952	1.345	1.264	0.996	-0.118	0.417	1.135	0.638	0.763		1	1	1	1	1			1	1	1	AK071520	NADP-dependent glyceraldehyde-3-phosphate dehydrogenase
		LOC_Os01g16960	2.035	1.904	1.817	1.895	2.149	1.993	1.578	1.158	1.681	1.699		1	1	1	1	1	1	1	1	1	1	AK059579	pyruvate kinase, cytosolic isozyme
		LOC_Os06g13720	5.244	4.938	4.845	4.999	4.887	4.825	4.738	4.751	4.674	4.53		1	1	1	1	1	1	1	1	1	1	AK105105	pyruvate dehydrogenase E1 component alpha subunit, mitochondrial precursor
		LOC_Os01g23610	1.164	1.478	1.335	1.169	1.233	0.235	1.049	0.746	0.181	0.402		1	1	1	1	1		1	1			AK120645	dihydrolipoyl dehydrogenase
		LOC_Os05g06460	1.147	1.264	1.309	0.955	1.185	0.47	1.501	0.993	0.886	1.32		1	1	1	1	1		1	1	1	1	AK242902	dihydrolipoyl dehydrogenase
		LOC_Os01g64660	2.472	4.382	3.918	2.934	1.865	-0.461	2.169	2.755	1.709	1.61		1	1	1	1	1		1	1	1	1	AK070516	fructose-1,6-bisphosphatase, cytosolic
		LOC_Os05g36270	2.605	3.101	2.134	2.987	3.292	3.344	3.869	2.359	4.151	4.132		1	1	1	1	1	1	1	1	1	1	AK243682	fructose-1,6-bisphosphatase, cytosolic
		LOC_Os03g21260	5.347	5.871	5.003	5.649	5.762	4.569	5.295	4.695	5.012	4.933		1	1	1	1	1	1	1	1	1	1		2,3-bisphosphoglycerate-independent phosphoglycerate mutase
		LOC_Os05g40420	1.366	1.32	1.853	1.428	1.231	0.956	0.846	1.683	0.773	1.039		1	1	1	1	1	1	1	1	1	1	AK065541	2,3-bisphosphoglycerate-independent phosphoglycerate mutase
		LOC_Os05g44760	0.974	1.274	1.287	0.933	0.991	0.446	0.996	1.087	0.514	0.723		1	1	1	1	1		1	1		1	AK065207	hexokinase-2
		LOC_Os06g01630	1.262	1.247	1.308	1.126	1.412	1.823	1.719	1.881	2.062	2.248		1	1	1	1	1	1	1	1	1	1	AK103793	dihydrolipoyllysine-residue acetyltransferase
		LOC_Os12g08170	0.945	0.67	0.597	0.716	1.001	0.185	0.7	0.526	0.545	0.851		1	1	1	1	1		1			1	AK099737	dihydrolipoyllysine-residue acetyltransferase
		LOC_Os01g06660	1.569	2.245	1.979	1.722	1.887	0.185	1.713	1.82	1.414	1.916		1	1	1	1	1		1	1	1	1	AK069905	pyruvate decarboxylase isozyme 1
		LOC_Os02g51590	2.572	2.942	2.587	2.047	2.268	1.952	2.972	2.842	2.526	2.696		1	1	1	1	1	1	1	1	1	1	AK101802	2,3-bisphosphoglycerate-dependent phosphoglycerate mutase
		LOC_Os03g15050	0.87	2.336	0.836	1.523	2.413	0.907	2.328	1.975	2.111	2.224		1	1	1	1	1	1	1	1	1	1	AK102392	phosphoenolpyruvate carboxykinase
		LOC_Os06g04510	6.191	6.673	5.01	5.739	6.008	2.788	5.848	4.756	4.618	5.374		1	1	1	1	1	1	1	1	1	1	AK069316	enolase 1
		LOC_Os09g20820	1.316	1.691	1.575	1.269	1.241	1.192	1.412	1.921	1.753	1.701		1	1	1	1	1	1	1	1	1	1	AK243111	enolase
		LOC_Os02g32490	0.911	0.397	0.189	0.654	0.45	1.528	1.316	1.13	1.07	1.329		1			1		1	1	1	1	1	AK067696	acetyl-coenzyme A synthetase
		LOC_Os10g26570	1.034	1.419	0.418	1.657	1.543	1.386	1.853	0.871	1.728	1.859		1	1		1	1	1	1	1	1	1	AK065250	pyrophosphate--fructose 6-phosphate 1-phosphotransferase
		LOC_Os10g06720	0.583	0.769	0.966	0.465	0.473	0.913	0.926	1.413	0.653	0.769			1	1			1	1	1	1	1	AK121800	aldose 1-epimerase
	B) Genes commonly down-regulated in all rice genotyptes in each and over drought stress treatments:
		LOC_Os01g62420	-2.255	-2.261	-1.871	-2.298	-2.179	-1.349	-1.871	-1.042	-1.156	-1.339		-1	-1	-1	-1	-1	-1	-1	-1	-1	-1	AK059805	triosephosphate isomerase, cytosolic
		LOC_Os02g01510	-4.485	-4.426	-4.106	-4.581	-4.136	-3.723	-3.749	-3.039	-3.675	-3.605		-1	-1	-1	-1	-1	-1	-1	-1	-1	-1	AK105416	L-lactate dehydrogenase A
		LOC_Os02g36600	-4.727	-6.141	-4.507	-5.467	-4.74	-1.761	-3.959	-1.656	-4.004	-4.221		-1	-1	-1	-1	-1	-1	-1	-1	-1	-1	AK109600	aldose 1-epimerase precursor
		LOC_Os02g38920	-3.608	-4.762	-3.941	-3.982	-3.587	-4.631	-5.076	-4.376	-4.794	-4.533		-1	-1	-1	-1	-1	-1	-1	-1	-1	-1	AK099086	glyceraldehyde-3-phosphate dehydrogenase, cytosolic 3
		LOC_Os03g08999	-2.446	-2.051	-2.55	-2.213	-1.618	-1.496	-0.825	-1.505	-1.011	-1.044		-1	-1	-1	-1	-1	-1	-1	-1	-1	-1	AK067720	alcohol dehydrogenase 1
		LOC_Os03g14450	-1.171	-1.57	-1.296	-0.587	-1.166	-1.165	-1.793	-0.774	-1.303	-1.775		-1	-1	-1	-1	-1	-1	-1	-1	-1	-1	AK099342	enolase 2
		LOC_Os04g38530	-3.032	-1.559	-4.213	-1.983	-1.704	0.207	0.182	-0.944	-1.491	-0.801		-1	-1	-1	-1	-1			-1	-1	-1	AK059553	aldose 1-epimerase precursor
		LOC_Os04g38540	-4.148	-3.281	-4.99	-2.911	-1.907	-3.371	-3.75	-4.622	-4.219	-2.666		-1	-1	-1	-1	-1	-1	-1	-1	-1	-1	AK106058	aldose 1-epimerase
		LOC_Os05g39310	-7.534	-8.605	-7.741	-8.261	-7.689	-8.987	-9.833	-9.441	-9.416	-9.171		-1	-1	-1	-1	-1	-1	-1	-1	-1	-1	AK101272	pyruvate decarboxylase isozyme 1
		LOC_Os05g39320	-8.284	-9.379	-9.314	-7.898	-7.132	-8.193	-8.019	-9.526	-7.775	-7.293		-1	-1	-1	-1	-1	-1	-1	-1	-1	-1		pyruvate decarboxylase isozyme 1
		LOC_Os05g44922	-1.869	-2.181	-1.995	-1.77	-2.082	-1.874	-2.207	-1.957	-1.959	-2.164		-1	-1	-1	-1	-1	-1	-1	-1	-1	-1	AK072857	6-phosphofructokinase
		LOC_Os06g01590	-6.365	-6.607	-6.173	-6.78	-6.533	-6.872	-7.362	-6.536	-7.42	-7.26		-1	-1	-1	-1	-1	-1	-1	-1	-1	-1	AK106504	L-lactate dehydrogenase A
		LOC_Os08g01760	-2.761	-3.222	-2.632	-2.438	-2.321	0.103	-1.526	-1.359	-1.596	-1.527		-1	-1	-1	-1	-1		-1	-1	-1	-1	AK101912	S-glutathione dehydrogenase/class III alcohol dehydrogenase
		LOC_Os10g08550	-0.799	-1.104	-1.559	-0.747	-0.647	-1.839	-2.168	-2.195	-1.973	-1.614		-1	-1	-1	-1	-1	-1	-1	-1	-1	-1	AK073662	enolase
		LOC_Os10g13700	-6.481	-6.325	-6.813	-5.725	-5.993	-7.641	-7.428	-7.083	-7.285	-6.867		-1	-1	-1	-1	-1	-1	-1	-1	-1	-1	AK103839	phosphoenolpyruvate carboxykinase
		LOC_Os11g04320	-3.031	-3.417	-2.457	-3.479	-3.134	-1.023	-2.009	-0.29	-1.271	-1.466		-1	-1	-1	-1	-1	-1	-1		-1	-1		phosphoglycerate mutase gpmB
		LOC_Os11g10510	-6.195	-7.118	-6.665	-6.092	-5.949	-5.779	-6.056	-5.086	-5.834	-5.601		-1	-1	-1	-1	-1	-1	-1	-1	-1	-1	AK102799	alcohol dehydrogenase 2
		LOC_Os01g05490	-0.507	-1.063	-1.059	-0.556	-0.684	-1.58	-2.095	-1.263	-1.797	-1.922			-1	-1		-1	-1	-1	-1	-1	-1	AK060920	triosephosphate isomerase, cytosolic
		LOC_Os02g07260	-0.552	-0.625	-0.718	-0.21	-0.416	-1.689	-1.627	-1.419	-1.438	-1.472			-1	-1			-1	-1	-1	-1	-1	AK070041	phosphoglycerate kinase, cytosolic
		LOC_Os03g16050	0.011	-0.382	0.766	-0.832	-0.73	-0.957	-1.027	-0.777	-1.258	-1.51				1	-1	-1	-1	-1	-1	-1	-1	AK065201	fructose-1,6-bisphosphatase, chloroplast precursor
	C) Genes commonly expressed in 2 tolerant rice genotyptes in each and over drought stress treatments:
		LOC_Os04g02900	0.054	0.062	0.122	-0.004	0.5	0.513	0.659	0.255	0.506	0.678								1			1	AK069299	pyruvate dehydrogenase E1 component alpha subunit
		LOC_Os12g08170	0.945	0.67	0.597	0.716	1.001	0.185	0.7	0.526	0.545	0.851		1	1	1	1	1		1			1	AK099737	dihydrolipoyllysine-residue acetyltransferase
		LOC_Os12g42230	-0.196	0.254	0.159	-0.502	0.251	-0.154	0.819	0.567	0.542	0.922								1			1	AK063753	pyruvate dehydrogenase E1 component subunit beta
	D) Genes specifically expressed in tolerant rice genotyptes in each and over drought stress treatments:
		LOC_Os01g09570	0.053	0.614	0.374	0.415	0.305	-0.619	0.571	0.308	0.157	0.294			1				-1					AK121093	6-phosphofructokinase 2
		LOC_Os06g15990	0.486	0.998	-0.364	0.981	1.27	1.226	1.467	-0.433	0.821	1.035			1		1	1	1	1		1	1	AK061794	aldehyde dehydrogenase, mitochondrial precursor
		LOC_Os11g08300	0.076	0.632	-0.028	0.333	0.393	0.971	1.29	0.342	0.946	1.087			1				1	1		1	1	AK104603	aldehyde dehydrogenase, dimeric NADP-preferring
		LOC_Os01g53930	0.469	0.923	0.429	0.527	0.572	0.279	0.821	0.49	0.556	0.491			1					1				AK065656	hexokinase-1
		LOC_Os01g05490	-0.507	-1.063	-1.059	-0.556	-0.684	-1.58	-2.095	-1.263	-1.797	-1.922			-1	-1		-1	-1	-1	-1	-1	-1	AK060920	triosephosphate isomerase, cytosolic
		LOC_Os04g02900	0.054	0.062	0.122	-0.004	0.5	0.513	0.659	0.255	0.506	0.678								1			1	AK069299	pyruvate dehydrogenase E1 component alpha subunit
		LOC_Os01g53930	0.469	0.923	0.429	0.527	0.572	0.279	0.821	0.49	0.556	0.491			1					1				AK065656	hexokinase-1
		LOC_Os12g08170	0.945	0.67	0.597	0.716	1.001	0.185	0.7	0.526	0.545	0.851		1	1	1	1	1		1			1	AK099737	dihydrolipoyllysine-residue acetyltransferase
		LOC_Os12g42230	-0.196	0.254	0.159	-0.502	0.251	-0.154	0.819	0.567	0.542	0.922								1			1	AK063753	pyruvate dehydrogenase E1 component subunit beta
		LOC_Os07g26540	-0.013	-0.371	-0.065	-0.359	-0.032	-0.215	-1.447	-0.226	-1.061	-0.338								-1		-1			hexokinase-1
		LOC_Os04g02900	0.054	0.062	0.122	-0.004	0.5	0.513	0.659	0.255	0.506	0.678								1			1	AK069299	pyruvate dehydrogenase E1 component alpha subunit
		LOC_Os05g44760	0.974	1.274	1.287	0.933	0.991	0.446	0.996	1.087	0.514	0.723		1	1	1	1	1		1	1		1	AK065207	hexokinase-2
		LOC_Os12g08170	0.945	0.67	0.597	0.716	1.001	0.185	0.7	0.526	0.545	0.851		1	1	1	1	1		1			1	AK099737	dihydrolipoyllysine-residue acetyltransferase
		LOC_Os12g42230	-0.196	0.254	0.159	-0.502	0.251	-0.154	0.819	0.567	0.542	0.922								1			1	AK063753	pyruvate dehydrogenase E1 component subunit beta
2) Citrate cycle
	E) Genes commonly up-regulated in all rice genotyptes in each and over drought stress treatments:
		LOC_Os12g08170	0.945	0.67	0.597	0.716	1.001	0.185	0.7	0.526	0.545	0.851		1	1	1	1	1		1			1	AK099737	dihydrolipoyllysine-residue acetyltransferase
		LOC_Os07g49520	1.055	0.901	0.983	1.47	1.286	0.219	0.414	0.327	0.417	0.374		1	1	1	1	1						AK059174	2-oxoglutarate dehydrogenase E1 component, mitochondrial precursor
		LOC_Os06g19960	1.853	1.323	1.283	1.462	2.152	0.345	1.012	0.924	0.776	1.226		1	1	1	1	1		1	1	1	1		aconitase family containing protein
		LOC_Os01g23610	1.164	1.478	1.335	1.169	1.233	0.235	1.049	0.746	0.181	0.402		1	1	1	1	1		1	1			AK120645	dihydrolipoyl dehydrogenase
		LOC_Os03g04410	1.369	0.98	1.225	1.037	1.008	1.197	1.513	1.364	1.6	1.402		1	1	1	1	1	1	1	1	1	1	AK061677	aconitate hydratase, cytoplasmic
		LOC_Os01g19450	1.442	1.298	0.771	0.95	0.794	0.559	1	1.04	0.98	1.333		1	1	1	1	1		1	1	1	1	AK070568	ATP-citrate synthase subunit 1
		LOC_Os02g10070	1.446	1.375	1.313	1.072	1.459	0.892	1.208	1.354	0.829	1.056		1	1	1	1	1	1	1	1	1	1	AK243001	citrate synthase 4, mitochondrial precursor
		LOC_Os04g32330	0.934	0.836	0.69	1.049	0.877	0.133	0.309	0.417	0.44	0.49		1	1	1	1	1						AK121002	dihydrolipoyllysine-residue succinyltransferase
		LOC_Os05g06460	1.147	1.264	1.309	0.955	1.185	0.47	1.501	0.993	0.886	1.32		1	1	1	1	1		1	1	1	1	AK242902	dihydrolipoyl dehydrogenase
		LOC_Os06g01630	1.262	1.247	1.308	1.126	1.412	1.823	1.719	1.881	2.062	2.248		1	1	1	1	1	1	1	1	1	1	AK103793	dihydrolipoyllysine-residue acetyltransferase
		LOC_Os03g56280	1.095	1.081	0.716	1.206	1.028	0.193	0.2	0.184	-0.273	-0.015		1	1	1	1	1						AK064972	malate dehydrogenase, glyoxysomal precursor
		LOC_Os05g49760	2.496	2.269	2.329	0.982	0.811	2.223	2.832	1.339	2.575	2.32		1	1	1	1	1	1	1	1	1	1		isocitrate dehydrogenase
		LOC_Os03g15050	0.87	2.336	0.836	1.523	2.413	0.907	2.328	1.975	2.111	2.224		1	1	1	1	1	1	1	1	1	1	AK102392	phosphoenolpyruvate carboxykinase
		LOC_Os06g13720	5.244	4.938	4.845	4.999	4.887	4.825	4.738	4.751	4.674	4.53		1	1	1	1	1	1	1	1	1	1	AK105105	pyruvate dehydrogenase E1 component alpha subunit, mitochondrial precursor
		LOC_Os09g20440	2.899	2.988	3.129	3.139	3.462	1.052	3.038	2.716	2.844	2.684		1	1	1	1	1	1	1	1	1	1	AK108199	succinate dehydrogenase and fumarate reductase iron-sulfur protein
		LOC_Os08g02640	0.911	0.522	0.921	0.21	0.57	0.862	0.846	0.807	0.858	0.979		1		1			1	1	1	1	1	AK059815	succinate dehydrogenase iron-sulfur protein,mitochondrial precursor
	F) Genes commonly down-regulated in all rice genotyptes in each and over drought stress treatments:
		LOC_Os01g14580	-1.245	-0.896	-1.145	-0.944	-1.468	-0.795	-1.375	-0.882	-1.183	-1.089		-1	-1	-1	-1	-1	-1	-1	-1	-1	-1	AK072762	isocitrate dehydrogenase
		LOC_Os10g13700	-6.481	-6.325	-6.813	-5.725	-5.993	-7.641	-7.428	-7.083	-7.285	-6.867		-1	-1	-1	-1	-1	-1	-1	-1	-1	-1	AK103839	phosphoenolpyruvate carboxykinase
		LOC_Os05g49880	-0.208	-0.923	-0.913	-0.561	-0.713	-0.898	-1.389	-0.695	-1.099	-1.131			-1	-1		-1	-1	-1	-1	-1	-1	AK073698	malate dehydrogenase, mitochondrial precursor
		LOC_Os08g33720	-0.216	-0.719	-0.778	0.18	-0.709	-1.147	-1.323	-0.966	-1.099	-1.475			-1	-1		-1	-1	-1	-1	-1	-1	AK058477	malate dehydrogenase, mitochondrial precursor
	G) Genes commonly expressed in 2 tolerant rice genotyptes in each and over drought stress treatments:
		LOC_Os12g08170	0.945	0.67	0.597	0.716	1.001	0.185	0.7	0.526	0.545	0.851		1	1	1	1	1		1			1	AK099737	dihydrolipoyllysine-residue acetyltransferase
		LOC_Os04g02900	0.054	0.062	0.122	-0.004	0.5	0.513	0.659	0.255	0.506	0.678								1			1	AK069299	pyruvate dehydrogenase E1 component alpha subunit
		LOC_Os12g42230	-0.196	0.254	0.159	-0.502	0.251	-0.154	0.819	0.567	0.542	0.922								1			1	AK063753	pyruvate dehydrogenase E1 component subunit beta
	H) Genes specifically expressed in tolerant rice genotyptes in each and over drought stress treatments:
		LOC_Os02g40830	0.408	0.739	0.281	0.686	0.945	-0.243	0.645	0.494	1.119	0.907			1		1	1		1		1	1	AK101006	succinyl-CoA ligase beta-chain, mitochondrial precursor
		LOC_Os04g42920	-0.326	-0.615	-0.552	-0.072	-0.31	-0.373	-0.943	-0.566	-0.552	-0.521			-1					-1				AK070042	isocitrate dehydrogenase, chloroplast precursor
		LOC_Os05g49880	-0.208	-0.923	-0.913	-0.561	-0.713	-0.898	-1.389	-0.695	-1.099	-1.131			-1	-1		-1	-1	-1	-1	-1	-1	AK073698	malate dehydrogenase, mitochondrial precursor
		LOC_Os08g33720	-0.216	-0.719	-0.778	0.18	-0.709	-1.147	-1.323	-0.966	-1.099	-1.475			-1	-1		-1	-1	-1	-1	-1	-1	AK058477	malate dehydrogenase, mitochondrial precursor
		LOC_Os07g04240	-0.25	-0.583	-0.575	-0.49	-0.709	-0.152	-0.276	-0.263	0.091	-0.129						-1						AK065901	succinate dehydrogenase flavoprotein subunit,mitochondrial precursor
		LOC_Os12g08170	0.945	0.67	0.597	0.716	1.001	0.185	0.7	0.526	0.545	0.851		1	1	1	1	1		1			1	AK099737	dihydrolipoyllysine-residue acetyltransferase
		LOC_Os04g02900	0.054	0.062	0.122	-0.004	0.5	0.513	0.659	0.255	0.506	0.678								1			1	AK069299	pyruvate dehydrogenase E1 component alpha subunit
		LOC_Os12g42230	-0.196	0.254	0.159	-0.502	0.251	-0.154	0.819	0.567	0.542	0.922								1			1	AK063753	pyruvate dehydrogenase E1 component subunit beta
		LOC_Os02g40830	0.408	0.739	0.281	0.686	0.945	-0.243	0.645	0.494	1.119	0.907			1		1	1		1		1	1	AK101006	succinyl-CoA ligase beta-chain, mitochondrial precursor
		LOC_Os04g42920	-0.326	-0.615	-0.552	-0.072	-0.31	-0.373	-0.943	-0.566	-0.552	-0.521			-1					-1				AK070042	isocitrate dehydrogenase, chloroplast precursor
		LOC_Os04g46560	-2.453	-3.669	0.158	-2.595	-2.718	1.255	-2.733	-0.107	-2.074	-2.391		-1	-1		-1	-1	1	-1		-1	-1	AK059248	malate dehydrogenase, cytoplasmic
3) Starch and sucrose
	I) Genes commonly up-regulated in all rice genotyptes in each and over drought stress treatments:
		LOC_Os06g51084	2.027	2.874	2.84	2.285	1.824	1.032	1.176	1.651	1.558	2.561		1	1	1	1	1	1	1	1	1	1	AK119436	1,4-alpha-glucan branching enzyme, chloroplast precursor
		LOC_Os07g46790	1.309	1.544	1.271	1.806	1.044	0.294	0.047	0.541	0.161	0.004		1	1	1	1	1						AK067082	4-alpha-glucanotransferase
		LOC_Os07g43390	1.11	1.028	1.298	1.16	1.079	1.699	0.895	1.648	1.016	1.336		1	1	1	1	1	1	1	1	1	1		4-alpha-glucanotransferase, chloroplast precursor
		LOC_Os03g55090	4.224	3.932	4.43	4.496	3.346	3.416	2.615	4.24	2.903	2.452		1	1	1	1	1	1	1	1	1	1	AK063766	alpha-1,4 glucan phosphorylase, L isozyme, chloroplast precursor
		LOC_Os01g63270	1.222	1.179	1.226	1.332	0.784	0.422	0.535	1.291	0.237	0.463		1	1	1	1	1			1			AK103367	alpha-glucan phosphorylase, H isozyme
		LOC_Os10g41550	1.254	3.844	2.155	2.364	3.715	0.486	3.584	6.265	3.594	4.146		1	1	1	1	1		1	1	1	1		beta-amylase
		LOC_Os03g14540	1.543	1.403	1.925	1.264	1.636	1.572	1.874	2.033	2.298	2.065		1	1	1	1	1	1	1	1	1	1	AK121154	expressed protein
		LOC_Os08g25734	3.825	3.359	5.022	4.232	4.027	2.342	1.408	3.921	1.554	1.437		1	1	1	1	1	1	1	1	1	1	AK071826	glucose-1-phosphate adenylyltransferase small subunit, chloroplast precursor
		LOC_Os09g12660	3.031	5.186	3.37	3.871	3.964	1.567	2.813	2.544	1.277	1.874		1	1	1	1	1	1	1	1	1	1	AK073146	glucose-1-phosphate adenylyltransferase small subunit, chloroplast precursor
		LOC_Os05g44760	0.974	1.274	1.287	0.933	0.991	0.446	0.996	1.087	0.514	0.723		1	1	1	1	1		1	1		1	AK065207	hexokinase-2
		LOC_Os10g11140	3.443	3.567	2.941	3.688	2.995	0.53	1.833	1.935	1.492	1.513		1	1	1	1	1		1	1	1	1	AK064893	phosphoglucomutase, chloroplast precursor
		LOC_Os06g06560	4.793	4.972	4.321	4.026	4.485	4.042	4.255	3.489	2.967	3.442		1	1	1	1	1	1	1	1	1	1	AK109458	soluble starch synthase 1, chloroplast precursor
		LOC_Os10g30156	1.396	1.159	1.252	1.014	1.071	1.028	0.815	0.762	1.075	0.989		1	1	1	1	1	1	1	1	1	1		soluble starch synthase 2-1, chloroplast precursor
		LOC_Os02g51070	2.82	3.063	3.278	2.802	3.131	0.543	1.938	2.657	1.302	1.575		1	1	1	1	1		1	1	1	1	AK066446	soluble starch synthase 2-2, chloroplast precursor
		LOC_Os03g22120	4.432	4.74	4.242	4.549	4.327	3.371	4.873	4.819	4.459	3.676		1	1	1	1	1	1	1	1	1	1	AK102158	sucrose synthase 2
		LOC_Os07g42490	4.978	5.741	4.16	3.696	4.278	5.663	5.77	7.567	5.067	5.251		1	1	1	1	1	1	1	1	1	1	AK100306	sucrose synthase 3
		LOC_Os08g20660	2.707	2.114	1.909	2.052	2.287	2.31	1.781	3.525	2.302	2.393		1	1	1	1	1	1	1	1	1	1	AK101676	sucrose-phosphate synthase 1
		LOC_Os09g38030	1.171	0.698	0.699	1.269	1.116	-0.307	-0.233	0.203	-0.017	-0.078		1	1	1	1	1						AK065780	UTP--glucose-1-phosphate uridylyltransferase
	J) Genes commonly down-regulated in all rice genotyptes in each and over drought stress treatments:
		LOC_Os06g46284	-1.809	-1.485	-1.893	-1.901	-1.958	0.289	-0.801	-1.739	-1.22	-1.206		-1	-1	-1	-1	-1		-1	-1	-1	-1	AK119824	alpha-glucosidase precursor
		LOC_Os06g46340	-3.809	-4.09	-4.452	-4.426	-3.919	-3.393	-3.652	-4.188	-4.358	-3.587		-1	-1	-1	-1	-1	-1	-1	-1	-1	-1	AK105449	alpha-glucosidase precursor
		LOC_Os01g73580	-2.702	-2.569	-2.382	-2.138	-2.456	-1.898	-2.237	-1.41	-1.81	-1.575		-1	-1	-1	-1	-1	-1	-1	-1	-1	-1	AK061744	beta-fructofuranosidase, insoluble isoenzyme 4 precursor
		LOC_Os04g56920	-1.831	-2.02	-2.099	-1.167	-1.196	-0.979	-1.952	-2.086	-1.664	-1.769		-1	-1	-1	-1	-1	-1	-1	-1	-1	-1		beta-fructofuranosidase, insoluble isoenzyme 6 precursor, X-hyb=LOC_Os12g44350
		LOC_Os09g36060	-2.687	-3.496	-1.642	-1.976	-1.54	-0.001	-3.162	-2.171	-2.056	-3.757		-1	-1	-1	-1	-1		-1	-1	-1	-1	AK106815	endoglucanase 1 precursor
		LOC_Os07g13980	-3.853	-3.581	-1.272	-2.361	-1.894	1.531	-1.277	0.566	-0.238	-0.691		-1	-1	-1	-1	-1	1	-1			-1	AK121036	glucose-1-phosphate adenylyltransferase large subunit, chloroplast precursor
		LOC_Os03g11420	-4.332	-5.185	-4.351	-3.422	-4.151	-1.203	-1.948	-1.575	-3.011	-1.945		-1	-1	-1	-1	-1	-1	-1	-1	-1	-1	AK119546	non-cyanogenic beta-glucosidase precursor
		LOC_Os01g32364	-2.794	-3.297	-1.601	-3.089	-3.467	-1.742	-4.24	-1.178	-3.82	-3.597		-1	-1	-1	-1	-1	-1	-1	-1	-1	-1	AK069177	non-cyanogenic beta-glucosidase precursor
		LOC_Os08g34900	-5.104	-6.441	-3.63	-4.05	-4.968	-4.959	-6.134	-4.002	-4.098	-5.202		-1	-1	-1	-1	-1	-1	-1	-1	-1	-1	AK058651	pectinesterase PPE8B precursor
		LOC_Os01g53990	-3.118	-3.742	-2.91	-3.661	-3.497	-0.624	-2.175	-0.15	-1.738	-1.426		-1	-1	-1	-1	-1	-1	-1		-1	-1	AK073604	pectinesterase-2 precursor
		LOC_Os06g09450	-1.079	-1.613	-1.653	-1.451	-1.116	-0.389	-0.856	-0.885	-0.841	-0.414		-1	-1	-1	-1	-1		-1	-1	-1		AK072074	sucrose synthase 1
		LOC_Os04g24430	-1.446	-2.421	-1.125	-1.846	-1.632	0.952	-1.812	-0.828	-1.073	-0.97		-1	-1	-1	-1	-1	1	-1	-1	-1	-1	AK063304	sucrose synthase 2
		LOC_Os01g66940	-0.729	-0.677	-1.112	-0.348	-0.439	-2.145	-1.205	-1.32	-0.725	-0.749		-1	-1	-1			-1	-1	-1	-1	-1	AK120887	fructokinase-1
	K) Genes commonly expressed in 2 tolerant rice genotyptes in each and over drought stress treatments:
		LOC_Os06g49970	0.283	0.888	-0.067	-0.052	1.044	1.121	2.039	0.204	0.875	1.723			1			1	1	1		1	1	AK059671	alpha-amylase isozyme C2 precursor
		LOC_Os12g25700	0.782	0.813	0.124	0.366	0.68	0.361	0.841	0.499	0.247	0.625		1	1			1		1			1	AK103919	UDP-glucose 6-dehydrogenase
		LOC_Os07g13980	-3.853	-3.581	-1.272	-2.361	-1.894	1.531	-1.277	0.566	-0.238	-0.691		-1	-1	-1	-1	-1	1	-1			-1	AK121036	glucose-1-phosphate adenylyltransferase large subunit, chloroplast precursor
	L) Genes specifically expressed in tolerant rice genotyptes in each and over drought stress treatments:
		LOC_Os06g49970	0.283	0.888	-0.067	-0.052	1.044	1.121	2.039	0.204	0.875	1.723			1			1	1	1		1	1	AK059671	alpha-amylase isozyme C2 precursor
		LOC_Os01g53930	0.469	0.923	0.429	0.527	0.572	0.279	0.821	0.49	0.556	0.491			1					1				AK065656	hexokinase-1
		LOC_Os03g31210	0.015	-1.909	-1.234	-0.035	-0.969	0.576	-1.622	-0.992	-0.106	-1.287			-1	-1		-1		-1	-1		-1		UDP-glucose 6-dehydrogenase
		LOC_Os01g53930	0.469	0.923	0.429	0.527	0.572	0.279	0.821	0.49	0.556	0.491			1					1				AK065656	hexokinase-1
		LOC_Os12g25700	0.782	0.813	0.124	0.366	0.68	0.361	0.841	0.499	0.247	0.625		1	1			1		1			1	AK103919	UDP-glucose 6-dehydrogenase
		LOC_Os07g13980	-3.853	-3.581	-1.272	-2.361	-1.894	1.531	-1.277	0.566	-0.238	-0.691		-1	-1	-1	-1	-1	1	-1			-1	AK121036	glucose-1-phosphate adenylyltransferase large subunit, chloroplast precursor
		LOC_Os07g26540	-0.013	-0.371	-0.065	-0.359	-0.032	-0.215	-1.447	-0.226	-1.061	-0.338								-1		-1			hexokinase-1
		LOC_Os02g58480	-1.671	-2.55	-0.078	-1.867	-2.262	1.763	-2.131	0.161	-1.005	-1.476		-1	-1		-1	-1	1	-1		-1	-1	AK065549	sucrose synthase 2
		LOC_Os05g44760	0.974	1.274	1.287	0.933	0.991	0.446	0.996	1.087	0.514	0.723		1	1	1	1	1		1	1		1	AK065207	hexokinase-2
		LOC_Os12g25700	0.782	0.813	0.124	0.366	0.68	0.361	0.841	0.499	0.247	0.625		1	1			1		1			1	AK103919	UDP-glucose 6-dehydrogenase
4) Ascorbate and aldarate
	M) Genes commonly up-regulated in all rice genotyptes in each and over drought stress treatments:
		LOC_Os06g36560	2.632	4.396	3.031	3.275	3.966	2.103	4.379	2.867	3.356	4.19		1	1	1	1	1	1	1	1	1	1	AK103977	inositol oxygenase
		LOC_Os09g39380	2.524	2.967	2.899	2.682	2.522	1.344	2.911	3.167	2.322	2.558		1	1	1	1	1	1	1	1	1	1	AK071558	monodehydroascorbate reductase
		LOC_Os08g05570	1.323	2.404	1.874	2.097	1.923	0.549	1.636	1.771	1.141	1.408		1	1	1	1	1		1	1	1	1	AK099848	monodehydroascorbate reductase, chloroplast precursor
		LOC_Os07g49400	1.963	2.622	2.227	1.923	2.351	1.463	2.485	2.273	1.703	2.053		1	1	1	1	1	1	1	1	1	1	AK068430	OsAPx2 - Cytosolic Ascorbate Peroxidase encoding gene
		LOC_Os12g07830	0.763	2.404	1.252	2.375	2.436	-0.003	1.572	-0.126	1.027	1.281		1	1	1	1	1		1		1	1	AK073910	OsAPx5 - Stromal Ascorbate Peroxidase encoding gene
		LOC_Os12g07820	1.546	2.057	1.7	2.051	1.852	1.225	1.479	1.468	0.869	0.918		1	1	1	1	1	1	1	1	1	1	AK061107	OsAPx6 - Stromal Ascorbate Peroxidase encoding gene
		LOC_Os02g34810	4.207	5.87	3.937	4.535	5.326	3.641	5.293	3.248	4.612	5.171		1	1	1	1	1	1	1	1	1	1	AK100016	OsAPx8 - Thylakoid-bound Ascorbate Peroxidase encoding gene
	N) Genes commonly down-regulated in all rice genotyptes in each and over drought stress treatments:
		LOC_Os10g28200	-2.148	-2.296	-1.892	-1.771	-1.59	-0.751	-1.577	-1.619	-1.214	-1.394		-1	-1	-1	-1	-1	-1	-1	-1	-1	-1	AK104822	GDP-mannose 3,5-epimerase 1
	O) Genes commonly expressed in 2 tolerant rice genotyptes in each and over drought stress treatments:
		LOC_Os12g25700	0.782	0.813	0.124	0.366	0.68	0.361	0.841	0.499	0.247	0.625		1	1			1		1			1	AK103919	UDP-glucose 6-dehydrogenase
	P) Genes specifically expressed in tolerant rice genotyptes in each and over drought stress treatments:
		LOC_Os11g08300	0.076	0.632	-0.028	0.333	0.393	0.971	1.29	0.342	0.946	1.087			1				1	1		1	1	AK104603	aldehyde dehydrogenase, dimeric NADP-preferring
		LOC_Os06g15990	0.486	0.998	-0.364	0.981	1.27	1.226	1.467	-0.433	0.821	1.035			1		1	1	1	1		1	1	AK061794	aldehyde dehydrogenase, mitochondrial precursor
		LOC_Os04g35520	0.202	0.709	0.342	1.051	0.167	0.446	0.289	0.935	0.046	0.222			1		1				1			AK063934	OsAPx7 - Stromal Ascorbate Peroxidase encoding gene
		LOC_Os03g31210	0.015	-1.909	-1.234	-0.035	-0.969	0.576	-1.622	-0.992	-0.106	-1.287			-1	-1		-1		-1	-1		-1		UDP-glucose 6-dehydrogenase
		LOC_Os12g07830	0.763	2.404	1.252	2.375	2.436	-0.003	1.572	-0.126	1.027	1.281		1	1	1	1	1		1		1	1	AK073910	OsAPx5 - Stromal Ascorbate Peroxidase encoding gene
		LOC_Os12g25700	0.782	0.813	0.124	0.366	0.68	0.361	0.841	0.499	0.247	0.625		1	1			1		1			1	AK103919	UDP-glucose 6-dehydrogenase
		LOC_Os04g51300	0.698	0.481	-0.018	0.004	0.47	-0.029	-0.003	0.024	0.136	1.703		1									1	AK069838	L-ascorbate peroxidase, chloroplast precursor
		LOC_Os12g25700	0.782	0.813	0.124	0.366	0.68	0.361	0.841	0.499	0.247	0.625		1	1			1		1			1	AK103919	UDP-glucose 6-dehydrogenase
		LOC_Os03g31210	0.015	-1.909	-1.234	-0.035	-0.969	0.576	-1.622	-0.992	-0.106	-1.287			-1	-1		-1		-1	-1		-1		UDP-glucose 6-dehydrogenase
5)Fructose and Mannose
	Q) Genes commonly up-regulated in all rice genotyptes in each and over drought stress treatments:
		LOC_Os09g24910	1.335	1.141	1.631	0.892	1.061	1.101	1.354	1.948	1.324	1.543		1	1	1	1	1	1	1	1	1	1	AK071371	6-phosphofructokinase 2
		LOC_Os01g64660	2.472	4.382	3.918	2.934	1.865	-0.461	2.169	2.755	1.709	1.61		1	1	1	1	1		1	1	1	1	AK070516	fructose-1,6-bisphosphatase, cytosolic
		LOC_Os05g36270	2.605	3.101	2.134	2.987	3.292	3.344	3.869	2.359	4.151	4.132		1	1	1	1	1	1	1	1	1	1	AK243682	fructose-1,6-bisphosphatase, cytosolic
		LOC_Os01g02880	1.339	1.602	1.541	1.732	1.677	1.194	1.463	1.567	1.312	1.36		1	1	1	1	1	1	1	1	1	1	AK099387	fructose-bisphosphate aldolase, chloroplast precursor
		LOC_Os11g07020	3.557	2.811	2.961	1.31	1.498	1.39	0.507	0.517	0.097	0.302		1	1	1	1	1	1					AK073758	fructose-bisphosphate aldolase, chloroplast precursor
		LOC_Os06g44270	1.641	2.323	1.972	2.036	1.866	0.155	1.362	1.323	1.476	1.695		1	1	1	1	1		1	1	1	1	AK120997	GDP-L-fucose synthase 1
		LOC_Os05g44760	0.974	1.274	1.287	0.933	0.991	0.446	0.996	1.087	0.514	0.723		1	1	1	1	1		1	1		1	AK065207	hexokinase-2
		LOC_Os06g22060	4.434	4.318	3.337	3.959	4.352	2.538	3.389	3.616	3.275	3.565		1	1	1	1	1	1	1	1	1	1	AK121116	pyrophosphate--fructose 6-phosphate 1-phosphotransferase alpha subunit
		LOC_Os09g36450	1.533	1.44	1.772	1.883	1.645	0.051	0.395	0.879	0.404	0.357		1	1	1	1	1			1			AK069488	triosephosphate isomerase, chloroplast precursor
		LOC_Os10g26570	1.034	1.419	0.418	1.657	1.543	1.386	1.853	0.871	1.728	1.859		1	1		1	1	1	1	1	1	1	AK065250	pyrophosphate--fructose 6-phosphate 1-phosphotransferase
		LOC_Os08g43190	2.188	2.056	0.496	1.292	1.588	2.428	2.992	1.91	2.529	2.406		1	1		1	1	1	1	1	1	1	AK063995	sorbitol dehydrogenase
	R) Genes commonly down-regulated in all rice genotyptes in each and over drought stress treatments:
		LOC_Os05g44922	-1.869	-2.181	-1.995	-1.77	-2.082	-1.874	-2.207	-1.957	-1.959	-2.164		-1	-1	-1	-1	-1	-1	-1	-1	-1	-1	AK072857	6-phosphofructokinase
		LOC_Os03g16150	-2.118	-2.216	-2.016	-2.524	-2.338	-0.714	-1.327	-1.27	-0.74	-1.188		-1	-1	-1	-1	-1	-1	-1	-1	-1	-1	AK121972	mannose-1-phosphate guanyltransferase
		LOC_Os09g22090	-2.865	-5.98	-4.365	-4.662	-5.317	-1.511	-4.915	-0.391	-2.967	-3.486		-1	-1	-1	-1	-1	-1	-1		-1	-1		mannose-6-phosphate isomerase
		LOC_Os04g58580	-1.37	-0.901	-1.205	-1.128	-0.717	-0.67	-0.42	-0.101	-0.375	-0.07		-1	-1	-1	-1	-1	-1					AK061384	phosphomannomutase
		LOC_Os01g62420	-2.255	-2.261	-1.871	-2.298	-2.179	-1.349	-1.871	-1.042	-1.156	-1.339		-1	-1	-1	-1	-1	-1	-1	-1	-1	-1	AK059805	triosephosphate isomerase, cytosolic
		LOC_Os03g18310	0.096	-0.423	-0.392	-0.29	-0.787	-0.94	-1.277	-0.871	-0.693	-0.653						-1	-1	-1	-1	-1	-1	AK069285	6PF-2-K/Fru-2,6-P2ASE liver isozyme
		LOC_Os01g66940	-0.729	-0.677	-1.112	-0.348	-0.439	-2.145	-1.205	-1.32	-0.725	-0.749		-1	-1	-1			-1	-1	-1	-1	-1	AK120887	fructokinase-1
		LOC_Os03g16050	0.011	-0.382	0.766	-0.832	-0.73	-0.957	-1.027	-0.777	-1.258	-1.51				1	-1	-1	-1	-1	-1	-1	-1	AK065201	fructose-1,6-bisphosphatase, chloroplast precursor
		LOC_Os06g13810	-0.503	-1.04	-1.114	-0.574	-0.64	-0.864	-1.433	-0.928	-1.097	-1.081			-1	-1		-1	-1	-1	-1	-1	-1	AK060464	pyrophosphate--fructose 6-phosphate 1-phosphotransferase beta subunit
		LOC_Os01g05490	-0.507	-1.063	-1.059	-0.556	-0.684	-1.58	-2.095	-1.263	-1.797	-1.922			-1	-1		-1	-1	-1	-1	-1	-1	AK060920	triosephosphate isomerase, cytosolic
	S) Genes specifically expressed in tolerant rice genotyptes in each and over drought stress treatments:
		LOC_Os01g09570	0.053	0.614	0.374	0.415	0.305	-0.619	0.571	0.308	0.157	0.294			1				-1					AK121093	6-phosphofructokinase 2
		LOC_Os01g53930	0.469	0.923	0.429	0.527	0.572	0.279	0.821	0.49	0.556	0.491			1					1				AK065656	hexokinase-1
		LOC_Os07g26540	-0.013	-0.371	-0.065	-0.359	-0.032	-0.215	-1.447	-0.226	-1.061	-0.338								-1		-1			hexokinase-1
		LOC_Os05g44760	0.974	1.274	1.287	0.933	0.991	0.446	0.996	1.087	0.514	0.723		1	1	1	1	1		1	1		1	AK065207	hexokinase-2
6)Inositole phosphate
	T) Genes commonly up-regulated in all rice genotyptes in each and over drought stress treatments:
		LOC_Os06g36560	2.632	4.396	3.031	3.275	3.966	2.103	4.379	2.867	3.356	4.19		1	1	1	1	1	1	1	1	1	1	AK103977	inositol oxygenase
		LOC_Os02g07350	1.091	1.284	0.999	0.749	0.916	0.846	1.248	1.138	1.128	1.248		1	1	1	1	1	1	1	1	1	1	AK070107	inositol-1-monophosphatase
		LOC_Os03g09250	3.552	2.863	3.28	2.644	2.655	1.634	1.342	2.567	1.385	2.177		1	1	1	1	1	1	1	1	1	1	AK058750	inositol-3-phosphate synthase
		LOC_Os09g36450	1.533	1.44	1.772	1.883	1.645	0.051	0.395	0.879	0.404	0.357		1	1	1	1	1			1			AK069488	triosephosphate isomerase, chloroplast precursor
		LOC_Os05g08810	0.869	0.599	0.701	0.64	0.539	0.824	0.919	0.715	1.182	1.201		1	1	1	1		1	1	1	1	1	AK111613	phosphatidylinositol 3-kinase, root isoform
	U) Genes commonly down-regulated in all rice genotyptes in each and over drought stress treatments:
		LOC_Os08g33200	-1.086	-1.227	-1.168	-0.696	-0.985	-0.708	-1.041	-0.596	-0.642	-0.635		-1	-1	-1	-1	-1	-1	-1	-1	-1	-1	AK120080	1-phosphatidylinositol-4-phosphate 5-kinase/ zinc ion binding protein
		LOC_Os01g62420	-2.255	-2.261	-1.871	-2.298	-2.179	-1.349	-1.871	-1.042	-1.156	-1.339		-1	-1	-1	-1	-1	-1	-1	-1	-1	-1	AK059805	triosephosphate isomerase, cytosolic
		LOC_Os01g05490	-0.507	-1.063	-1.059	-0.556	-0.684	-1.58	-2.095	-1.263	-1.797	-1.922			-1	-1		-1	-1	-1	-1	-1	-1	AK060920	triosephosphate isomerase, cytosolic
	V) Genes commonly expressed in 2 tolerant rice genotyptes in each and over drought stress treatments:
		LOC_Os06g14750	-1.358	-2.723	-1.417	-0.15	-1.772	-0.306	-1.526	-0.398	0.224	-1.856		-1	-1	-1		-1		-1			-1	AK243278	1-phosphatidylinositol-4-phosphate 5-kinase/ zinc ion binding protein
	W) Genes specifically expressed in tolerant rice genotyptes in each and over drought stress treatments:
		LOC_Os06g29650	0.003	-0.513	-0.7	-0.01	-1.793	1.608	-0.092	0.888	0.91	-0.43				-1		-1	1		1	1		AK071004	CDP-diacylglycerol--inositol 3-phosphatidyltransferase 1
		LOC_Os01g05490	-0.507	-1.063	-1.059	-0.556	-0.684	-1.58	-2.095	-1.263	-1.797	-1.922			-1	-1		-1	-1	-1	-1	-1	-1	AK060920	triosephosphate isomerase, cytosolic
	0.2FTSW= severe drought stress with fraction of transpirable soil water content of 20%, and 0.5FTSW= mild drought stress with fraction of transpirable soil water content of 50%
	Expression direction: 1= upregulated genes, -1=downregulated genes, blank=no expression change/ non-reproducible genes
