# Supplementary material for: Comparative analysis of root transcriptome profiles of two pairs of drought-tolerant and susceptible rice near-isogenic lines under different drought stress
Source: BMC Plant Biol. 2011 Dec 2;11:174. doi: 10.1186/1471-2229-11-174 (PMC3268746; doi:10.1186/1471-2229-11-174)
Supplement: Additional file 13 — Root-specific DEGs as compared with leaf tissue of rice genotypes under two drought stress treatments. In this table, 0.2 FTSW indicates 20 percent of fraction of transpirable soil water which is considered as severe drought stress treatment, and 0.5 FTSW indicates 50 percent of fraction of transpirable soil water which is considered as mild drought stress treatment. A transcript is considered as up-regulated (1), if log2-ratio >0.585 and down-regulated (-1) if log2-ratio <-0.585, and a 0.585≥log2-ratio≥-0.585 is considered as no change. 10: IR77298-14-1-2-B-10, 13: IR77298-14-1-2-B-13, 11: IR77298-5-6-B-11, and 18: IR77298-5-6-B-18. R: root tissue, and L: leaf tissue. [file 1471-2229-11-174-S13.XLS]

## Sheet: up-regulated
Additional file 13. Root-specific up-regulated DEGs from different biological categories compared with leaf tissue in rice NILs under different drought stress treatments
	Gene_ID	Classification	gene name	description	Gene expression values ( Log2 ratio)																						Expression direction
					Root tissue											Leaf tissue											Root tissue											Leaf tissue
					0.2FTSW					0.5FTSW						0.2FTSW					0.5FTSW						0.2FTSW					0.5FTSW						0.2FTSW					0.5FTSW
					IR64	10	13	11	18	IR64	10	13	11	18		IR64	10	13	11	18	IR64	10	13	11	18		IR64	10	13	11	18	IR64	10	13	11	18		IR64	10	13	11	18	IR64	10	13	11	18
A)Cell growth
	LOC_Os02g16839	Expansin	alpha-expansin	alpha-expansin 3 precursor	1.396	1.768	0.143	1.026	0.911	1.794	3.258	1.216	1.966	3.173		-0.052	-0.033	-0.045	0.039	-0.037	0.027	0.037	-0.063	-0.202	0.054		1	1		1	1	1	1	1	1	1
	LOC_Os03g59340	Cellulose synthase	cellulose synthase	CESA2 - cellulose synthase	1.288	2.459	2.246	1.996	2.701	0.06	0.31	0.098	0.963	1.501		-0.032	-0.013	0.561	0.021	-0.024	0.017	0.18	0.005	0.023	-0.006		1	1	1	1	1				1	1
	LOC_Os05g08370	Cellulose synthase	cellulose synthase	CESA1 - cellulose synthase	1.877	0.75	2.432	0.963	0.35	0.558	0.335	2.216	1.639	0.946		0.056	0.028	-0.181	-0.127	-0.624	-0.899	1.555	-0.086	1.195	0.047		1	1	1	1				1	1	1						-1	-1	1		1
	LOC_Os01g56130	Cellulose synthase	cellulose synthase-like family C	CSLC1 - cellulose synthase-like family C	0.539	0.695	0.277	0.171	0.522	1.083	1.221	0.395	1.169	0.995		0.397	0.176	-0.12	0.526	0.479	0.036	0.478	0.652	0.378	-0.014			1				1	1		1	1									1
	LOC_Os06g22980	Cellulose synthase	cellulose synthase-like family D	CSLD5 - cellulose synthase-like family D	2.561	2.143	3.615	1.555	3.299	2.418	4.083	3.693	1.453	3		-3.568	-2.647	-3.462	-1.462	-1.336	-1.845	-1.689	-0.469	-0.928	-0.971		1	1	1	1	1	1	1	1	1	1		-1	-1	-1	-1	-1	-1	-1		-1	-1
	LOC_Os10g42670	XET_C	Xyloglucan endo-transglycosylase (XET) C-terminus	xyloglucan endotransglucosylase/hydrolase protein 30 precursor	1.412	2.088	1.19	1.364	1.788	2.307	3.69	3.045	2.802	3.289		-1.202	-1.403	-1.482	-0.908	-0.932	0.391	-0.036	0.214	0.401	0.352		1	1	1	1	1	1	1	1	1	1		-1	-1	-1	-1	-1
	LOC_Os07g23200	Actin filaments / Microfilaments	Actin-binding proteins	Capping proteins	0.89	1.158	1.3	0.876	1.222	0.726	1.318	0.778	1.06	1.164		-0.761	-0.713	-0.986	-0.865	-0.772	-0.183	-0.22	-0.294	-0.331	-0.34		1	1	1	1	1	1	1	1	1	1		-1	-1	-1	-1	-1
	LOC_Os03g50890	Actin filaments / Microfilaments	Actins	Actins	0.709	0.712	0.726	0.24	0.588	0.347	0.36	0.834	0.541	0.551		-0.375	-0.266	0.16	-0.209	-0.287	-0.464	-0.189	-0.655	-0.189	0.175		1	1	1		1			1											-1
	LOC_Os03g61970	Actin filaments / Microfilaments	Actins	Actins	0.586	0.668	0.693	0.76	1.039	-0.318	0.123	0.107	-0.149	0.005		0.02	0.178	-0.03	0.334	0.06	-0.504	-0.563	-0.301	-0.185	-0.18		1	1	1	1	1
	LOC_Os05g01600	Actin filaments / Microfilaments	Actins	Actins	0.714	1.068	1.123	0.764	1.289	0.913	1.038	0.794	0.87	0.844		0.472	0.332	0.113	0.392	0.271	-0.018	-0.141	0.354	0.032	0.427		1	1	1	1	1	1	1	1	1	1
	LOC_Os11g06390	Actin filaments / Microfilaments	Actins	Actins	0.683	0.848	1.228	0.583	0.704	0.101	0.496	0.493	0.15	-0.081		0.008	-0.002	-0.002	0.239	0.181	-0.128	0.312	0.281	0.101	-0.091		1	1	1		1
	LOC_Os02g07060	Microtubules	Tubulins	Tubulins	2	1.809	2.156	1.94	2.084	0.576	1.017	2.547	1.944	1.635		-0.352	0.022	-0.292	0.053	-0.163	0.271	0.27	0.134	0.152	0.147		1	1	1	1	1		1	1	1	1
	LOC_Os06g46000	Microtubules	Tubulins	Tubulins	1.087	0.915	0.827	0.534	0.729	0.833	1.297	0.676	1.093	1.103		0.489	0.264	0.463	0.521	0.432	0.074	0.362	0.325	0.235	0.296		1	1	1		1	1	1	1	1	1
B)Hormones
	LOC_Os12g42280	ABA_synthesis	9-cis-epoxycarotenoid dioxygenase [EC:1.13.11.51]	viviparous-14	3.143	3.599	3.701	2.762	3.668	1.886	4.959	4.553	4.556	5.233		-0.034	-0.768	0.23	-0.503	-0.333	0.641	0.834	1.304	0.672	0.38		1	1	1	1	1	1	1	1	1	1			-1				1	1	1	1
	LOC_Os09g28390	ABA_synthesis	(+)-abscisic acid 8'-hydroxylase [EC:1.14.13.93]	ent-kaurenoic acid oxidase 1	5.785	6.317	6.262	5.954	6.185	4.312	4.095	4.891	6.1	4.656		-1.382	-1.8	-1.762	-1.34	-0.853	1.008	0.233	-0.49	0.083	0.196		1	1	1	1	1	1	1	1	1	1		-1	-1	-1	-1	-1	1
	LOC_Os08g36860	ABA_synthesis	(+)-abscisic acid 8'-hydroxylase [EC:1.14.13.93]	ent-kaurenoic acid oxidase 1	3.137	3.029	3.04	1.887	3.374	2.626	2.636	2.835	1.982	2.9		-1.123	-0.502	-1.384	-0.105	-0.14	1.156	1.891	0.933	1.538	1.457		1	1	1	1	1	1	1	1	1	1		-1		-1			1	1	1	1	1
	LOC_Os01g18860	ET_synthesis	S-adenosylmethionine synthetase	S-adenosylmethionine synthetase 1	1.633	1.709	0.837	1.76	1.917	2.077	1.917	1.53	1.425	1.622		0.432	0.514	0.44	0.107	-0.008	0.178	0.119	0.437	0.097	-0.207		1	1	1	1	1	1	1	1	1	1
	LOC_Os05g05680	ET_synthesis	aminocyclopropanecarboxylate oxidase	1-aminocyclopropane-1-carboxylate oxidase	-1.093	0.603	-1.932	-1.426	-1.705	-2.077	-0.854	-1.728	-2.856	-1.967		-1.198	-1.754	-0.463	-0.429	-0.802	-1.164	-0.732	-0.021	-0.376	0.189		-1	1	-1	-1	-1	-1	-1	-1	-1	-1		-1	-1			-1	-1	-1
	LOC_Os04g12960	IAA_synthesis	N-hydroxythioamide S-beta-glucosyltransferase [EC:2.4.1.195]	indole-3-acetate beta-glucosyltransferase	0.217	2.516	-0.179	0.797	1.138	-0.09	2.104	-0.226	1.327	1.812		1.813	0.525	2.32	1.849	1.035	0.027	-0.353	0.509	1.284	0.277			1		1	1		1		1	1		1		1	1	1				1
	LOC_Os06g42120	IAA_synthesis	desulfoglucosinolate sulfotransferase A/B/C [EC:2.8.2.-]	flavonol 4-sulfotransferase	0.437	1.069	0.177	0.221	0.633	0.027	0.034	-0.487	0.398	-0.105		-0.423	-0.382	0.027	0.223	0.355	-0.384	0.305	0.218	0.067	0.003			1			1
	LOC_Os09g34214	IAA_synthesis	N-hydroxythioamide S-beta-glucosyltransferase [EC:2.4.1.195]	indole-3-acetate beta-glucosyltransferase	2.991	5.501	2.469	3.713	4.465	1.61	5.14	1.824	3.503	3.824		-0.459	-0.321	0.167	-0.956	-0.219	-1.174	-2.07	-1.683	-2.01	-0.33		1	1	1	1	1	1	1	1	1	1					-1		-1	-1	-1	-1
	LOC_Os09g34250	IAA_synthesis	N-hydroxythioamide S-beta-glucosyltransferase [EC:2.4.1.195]	indole-3-acetate beta-glucosyltransferase	2.955	2.196	0.843	0.921	2.247	4.335	1.957	1.81	1.848	2.834		0.466	0.56	0.006	0.097	0.398	1.304	0.835	0.466	-0.198	1.43		1	1	1	1	1	1	1	1	1	1							1	1			1
C)Amino acid metabolism: Proline
	LOC_Os01g40860	1-pyrroline-5-carboxylate dehydrogenase		retinal dehydrogenase 1	1.407	1.175	1.479	0.318	0.849	1.46	1.86	1.353	1.917	2.282		0.033	-0.217	-0.066	-0.077	-0.028	0.7	1.087	0.361	0.353	0.164		1	1	1		1	1	1	1	1	1							1	1
	LOC_Os07g48920	1-pyrroline-5-carboxylate dehydrogenase		betaine-aldehyde dehydrogenase, chloroplast precursor	0.876	0.753	1.21	1.134	0.969	1.06	0.792	1.006	1.014	0.887		0.383	0.403	0.133	0.178	0.005	-0.401	-0.36	-0.468	-0.224	-0.177		1	1	1	1	1	1	1	1	1	1
	LOC_Os08g34210	1-pyrroline-5-carboxylate dehydrogenase		NADP-dependent glyceraldehyde-3-phosphate dehydrogenase	0.991	0.986	1.383	1.307	1.028	-0.12	0.425	1.171	0.654	0.783		-0.83	-0.661	-0.857	-0.304	-0.445	-0.289	-0.184	-0.44	-0.132	-0.371		1	1	1	1	1			1	1	1		-1	-1	-1
	LOC_Os05g45960	1-pyrroline-5-carboxylate dehydrogenase		aldehyde dehydrogenase	1.388	2.607	2.112	1.733	1.907	1.246	2.177	1.99	1.192	1.482		1.636	1.606	1.537	1.446	1.385	0.116	0.372	0.365	0.498	0.581		1	1	1	1	1	1	1	1	1	1		1	1	1	1	1
	LOC_Os08g32870	1-pyrroline-5-carboxylate dehydrogenase		betaine-aldehyde dehydrogenase	1.259	1.576	1.32	1.38	1.332	1.246	1.283	1.241	0.62	0.877		0.739	0.7	0.334	0.313	0.214	0.309	-0.115	0.038	-0.248	0.142		1	1	1	1	1	1	1	1	1	1		1	1
D)Transporters
	LOC_Os01g11946	Pump	ABC-TAP	various	0.44	0.592	0.286	0.683	0.263	0.404	0.227	0.001	0.496	0.188		-0.46	-0.225	-0.466	-0.615	-0.386	-0.178	0.116	-0.224	-0.106	-0.349			1		1											-1
	LOC_Os01g68330	Pump	ABC-TAP	various	0.359	0.761	0.394	0.22	-0.238	0.652	0.784	0.37	1.043	1.152		-0.959	-0.932	-0.657	-1.244	-1.122	-0.222	-0.345	-0.604	-0.669	-0.47			1				1	1		1	1		-1	-1	-1	-1	-1			-1	-1
	LOC_Os01g70940	Secondary transporter	KUP	K	0.467	0.625	0.279	-0.01	0.191	0.222	0.458	-0.122	0.376	0.346		0.353	0.421	0.167	0.391	0.613	-0.392	-0.084	0.1	-0.002	0.13			1														1
	LOC_Os02g39200	Secondary transporter	DMT-GMA	C3 carbohydrate, sugar nucleotide	0.434	0.648	0.31	0.327	0.026	-0.344	0.36	0.505	0.216	0.073		-0.419	-0.262	0.14	-0.019	-0.066	-0.397	-0.539	-0.219	-0.391	0.016			1
	LOC_Os03g06090	Secondary transporter	Nramp	Fe,Zn,metal	0.064	0.934	0.339	0.052	0.551	0.053	1.063	0.614	0.534	0.796		-0.106	-0.315	0.211	-0.22	0.343	-0.003	0.227	0.229	-0.151	0.101			1					1	1		1
	LOC_Os03g13250	Secondary transporter	OPT-OPT	oligopeptide	0.284	1.066	0.501	0.85	0.557	1.279	1.712	0.874	1.443	1.501		-0.752	-0.73	-1.172	-0.719	-0.841	0.036	-0.214	0.228	0.158	0.064			1		1		1	1	1	1	1		-1	-1	-1	-1	-1
	LOC_Os03g18160	Secondary transporter	MC	various	0.486	1.308	0.572	0.404	0.532	-1.183	0.301	-0.627	-0.422	-0.308		-0.65	-0.542	-0.138	-0.124	0.245	0.024	0.294	-0.073	-0.043	-0.055			1				-1		-1				-1
	LOC_Os03g37640	Secondary transporter	MOP-MATE	polysaccharide,Drag	0.516	1.154	0.258	0.104	0.458	0.424	1.286	0.304	0.473	0.777		-1.323	-0.827	-0.697	-0.705	-0.522	-0.468	-0.056	-0.586	-0.264	-0.237			1					1			1		-1	-1	-1	-1				-1
	LOC_Os03g46454	Secondary transporter	ZIP	Zn,Fe	0.509	1.069	-0.098	0.545	0.998	-0.49	0.76	0.106	0.442	0.343		0.124	-0.589	-0.657	-0.818	-0.719	-0.246	-1.275	-0.72	-0.466	-0.716			1			1		1						-1	-1	-1	-1		-1	-1		-1
	LOC_Os03g46740	Pump	ABC-NO	various	0.366	0.612	0.305	0.365	0.235	0.242	0.521	0.285	0.376	0.535		0.178	0.178	0.268	0.019	0.101	-0.117	-0.03	-0.114	-0.149	0.124			1
	LOC_Os12g39080	Secondary transporter	APC-LAT	amino acid, polyamine	-0.004	1.211	0.439	0.424	0.639	-0.364	1.352	0.054	0.448	0.44		-0.075	0.173	0.493	0.484	-0.06	0.282	0.143	0.521	0.398	0.157			1			1		1
	LOC_Os04g41400	Secondary transporter	MFS-unknown	C3 carbohydrate, sugar nucleotide	0.099	1.073	0.528	0.11	0.345	-0.336	0.262	-0.767	-0.729	-0.497		0.304	0.306	-0.2	-0.103	-0.159	0.157	0.103	0.082	0.01	-0.584			1						-1	-1
	LOC_Os04g58220	Secondary transporter	MFS-STP	C3 carbohydrate, sugar nucleotide	0.324	0.952	0.207	0	0.95	-0.394	0.892	-0.073	-0.35	0.17		-1.153	-1.259	-0.7	-0.135	-0.523	-0.821	-0.283	-0.706	-0.688	0.292			1			1		1					-1	-1	-1			-1		-1	-1
	LOC_Os06g43700	Secondary transporter	AAAP-unknown	amino acid, auxin	0.544	1.425	0.463	0.162	0.826	0.619	1.425	0.339	0.586	1.014		-0.017	-0.017	0.401	-0.263	-0.281	-0.56	-0.624	-0.358	-0.776	-0.498			1			1	1	1		1	1								-1		-1
	LOC_Os06g44150	Secondary transporter	CorA		0.144	0.69	0.02	0.26	0.165	0.115	0.593	0.233	0.454	0.432		-0.767	-0.62	-0.571	-0.248	-0.328	0.014	0.047	0.008	0.026	-0.062			1					1					-1	-1
	LOC_Os07g08300	Secondary transporter	MFS-unknown	C3 carbohydrate, sugar nucleotide	-0.025	0.642	-0.22	0.414	0.312	-0.719	-0.579	-0.952	-0.921	-0.703		-0.776	-0.54	-0.345	-0.602	-0.686	-0.342	0.318	0.502	0.83	-0.342			1				-1		-1	-1	-1		-1			-1	-1				1
	LOC_Os09g06499	Secondary transporter	SulP	SO4	0.042	0.757	0.172	0.37	1.158	0.202	1.094	0.528	0.527	1.073		-2.17	-2.167	-2.049	-2.098	-1.761	-0.781	-0.716	-0.912	-1.048	-0.917			1			1		1			1		-1	-1	-1	-1	-1	-1	-1	-1	-1	-1
	LOC_Os09g20510	Secondary transporter	MFS-unknown	C3 carbohydrate, sugar nucleotide	-0.259	1.053	-0.801	0.825	1.215	-1.395	-0.358	-0.65	-0.807	-0.266		-1.418	-2.388	-2.644	0.075	-0.726	-0.932	-2.595	-1.842	-0.284	-0.386			1	-1	1	1	-1		-1	-1			-1	-1	-1		-1	-1	-1	-1
	LOC_Os09g29239	Secondary transporter	DMT-POP	C3 carbohydrate, sugar nucleotide	0.523	0.883	-0.257	0.948	1.851	0.897	1.266	0.342	1.277	1.468		-0.347	-0.041	0.154	0.456	0.309	-0.063	-0.148	-0.115	0.186	0.494			1		1	1	1	1		1	1
	LOC_Os10g40950	Secondary transporter	MFS-unknown	C3 carbohydrate, sugar nucleotide	0.543	1.479	-0.304	0.447	1.481	-0.434	1.765	0.155	0.596	1.42		-0.069	-0.323	-0.055	0.401	0.245	-0.206	0.006	-0.166	0.136	0.013			1			1		1		1	1
	LOC_Os11g37700	Pump	ABC-PDR	various	-1.708	0.787	-1.685	-0.984	-1.358	-1.685	0.265	-1.338	-1.814	-1.18		-1.973	-2.714	-1.406	-1.445	-0.033	-0.141	-1.291	0.515	0.792	0.78		-1	1	-1	-1	-1	-1		-1	-1	-1		-1	-1	-1	-1			-1		1	1
	LOC_Os12g03260	Secondary transporter	MOP-MATE	polysaccharide,Drag	0.573	1.042	0.295	1.176	1.048	0.468	0.738	0.048	0.615	0.531		-1.374	-1.09	-1.845	-1.176	-1.335	-0.015	-0.602	-0.56	-0.344	-0.031			1		1	1		1		1			-1	-1	-1	-1	-1		-1
	LOC_Os01g38680	Secondary transporter	MFS-STP	C3 carbohydrate, sugar nucleotide	0.15	0.417	0.321	0.339	0.917	1.819	1.657	0.518	1.675	1.957		-1.326	-1.357	-1.663	-1.391	-1.366	-0.052	-0.002	-0.253	-0.652	-0.841						1	1	1		1	1		-1	-1	-1	-1	-1				-1	-1
	LOC_Os02g46850	Secondary transporter	OPT-OPT	oligopeptide	0.259	-0.11	2.088	0.171	0.819	1.612	0.425	1.38	1.251	0.953		-2.117	-2.119	-2.207	-1.936	-2.031	-0.506	-1.385	-1.134	-0.764	-0.409				1		1	1		1	1	1		-1	-1	-1	-1	-1		-1	-1	-1
	LOC_Os03g30220	Pump	MPT-TOM40	protein (mitochondria)	0.356	0.51	-0.286	0.097	0.851	-0.652	0.216	-0.504	0.027	-0.12		-0.25	-0.185	-0.406	-0.033	-0.099	-0.516	0.453	-0.182	-0.221	-0.443						1	-1
	LOC_Os03g46454	Secondary transporter	ZIP	Zn,Fe	0.509	1.069	-0.098	0.545	0.998	-0.49	0.76	0.106	0.442	0.343		0.124	-0.589	-0.657	-0.818	-0.719	-0.246	-1.275	-0.72	-0.466	-0.716			1			1		1						-1	-1	-1	-1		-1	-1		-1
	LOC_Os03g53780	Secondary transporter	AMT	NH3+,CO2	-0.782	-0.455	-1.113	-0.108	0.624	1.311	0.279	-0.262	-1.648	-0.477		-2.535	-0.365	-1.776	0.033	-0.642	0.456	0.677	0.239	0.15	-0.034		-1		-1		1	1			-1			-1		-1		-1		1
	LOC_Os12g15420	Secondary transporter	MFS-POT(Proton-dependent Oligopeptide Transporter)	oligoprptide	0.504	0.321	0.299	0.564	0.627	0.11	0.001	-0.168	0.038	0.139		0.334	0.389	0.271	0.12	0.114	-0.336	-0.116	-0.28	-0.405	-0.356						1
	LOC_Os12g39080	Secondary transporter	APC-LAT	amino acid, polyamine	-0.004	1.211	0.439	0.424	0.639	-0.364	1.352	0.054	0.448	0.44		-0.075	0.173	0.493	0.484	-0.06	0.282	0.143	0.521	0.398	0.157			1			1		1
	LOC_Os04g46880	Secondary transporter	MFS-unknown	C3 carbohydrate, sugar nucleotide	0.298	0.921	1.868	0.21	1.351	-0.95	0.37	1.396	-0.693	0.113		-0.459	-0.913	-0.69	-0.269	-0.133	-0.023	0.467	0.322	-0.038	-0.369			1	1		1	-1		1	-1				-1	-1
	LOC_Os04g58220	Secondary transporter	MFS-STP	C3 carbohydrate, sugar nucleotide	0.324	0.952	0.207	0	0.95	-0.394	0.892	-0.073	-0.35	0.17		-1.153	-1.259	-0.7	-0.135	-0.523	-0.821	-0.283	-0.706	-0.688	0.292			1			1		1					-1	-1	-1			-1		-1	-1
	LOC_Os06g43700	Secondary transporter	AAAP-unknown	amino acid, auxin	0.544	1.425	0.463	0.162	0.826	0.619	1.425	0.339	0.586	1.014		-0.017	-0.017	0.401	-0.263	-0.281	-0.56	-0.624	-0.358	-0.776	-0.498			1			1	1	1		1	1								-1		-1
	LOC_Os07g01560	Secondary transporter	MFS-STP	C3 carbohydrate, sugar nucleotide	-0.169	0.499	0.254	0.536	1.415	0.657	0.894	0.216	0.518	0.815		-0.025	-0.253	0.679	-0.387	-1.147	-1.989	-2.155	-1.003	-1.29	-0.831						1	1	1			1				1		-1	-1	-1	-1	-1	-1
	LOC_Os09g06499	Secondary transporter	SulP	SO4	0.042	0.757	0.172	0.37	1.158	0.202	1.094	0.528	0.527	1.073		-2.17	-2.167	-2.049	-2.098	-1.761	-0.781	-0.716	-0.912	-1.048	-0.917			1			1		1			1		-1	-1	-1	-1	-1	-1	-1	-1	-1	-1
	LOC_Os10g37520	Secondary transporter	MFS-POT(Proton-dependent Oligopeptide Transporter)	oligoprptide	0.28	0.213	0.96	0.541	0.587	0.131	0.323	0.983	0.416	0.521		-0.136	0.06	-0.052	0.099	0.068	-0.219	-0.518	-0.314	-0.296	-0.019				1		1			1
	LOC_Os10g40950	Secondary transporter	MFS-unknown	C3 carbohydrate, sugar nucleotide	0.543	1.479	-0.304	0.447	1.481	-0.434	1.765	0.155	0.596	1.42		-0.069	-0.323	-0.055	0.401	0.245	-0.206	0.006	-0.166	0.136	0.013			1			1		1		1	1
E) Chaperons/ HSPs
	LOC_Os02g20394	Heat shock proteins	HSP40 / DNAJ	dnaJ homolog subfamily B member 4	2.501	2.259	2.035	2.527	2.183	1.176	1.472	1.48	2.504	2.197		-0.091	0.466	0.324	0.188	0.052	-0.197	0.415	-1.073	0.103	-0.637		1	1	1	1	1	1	1	1	1	1									-1		-1
	LOC_Os03g60620	Heat shock proteins	HSP70 / DNAK	heat shock cognate 70 kDa protein 2	3.587	4.616	3.58	4.254	4.482	3.036	3.821	3.429	3.488	3.644		-0.208	-0.111	0.388	0.484	0.407	-0.334	-0.507	-0.468	-0.172	0.172		1	1	1	1	1	1	1	1	1	1
	LOC_Os01g18210	Protein folding catalysts	Peptidyl prolyl isomerase	peptidyl-prolyl cis-trans isomerase, chloroplast precursor	1.147	1.431	1.266	1.285	1.178	0.63	1.207	0.795	0.669	0.62		-1.605	-1.189	-1.229	-1.169	-1.094	0.033	-1.134	-1.433	-0.646	0.171		1	1	1	1	1	1	1	1	1	1		-1	-1	-1	-1	-1		-1	-1	-1
	LOC_Os01g07376	Protein folding catalysts	Protein disulfide isomerase	thioredoxin H-type	1.172	1.933	1.183	1.311	1.217	1.703	2.332	1.881	1.487	1.771		-0.678	-0.419	-0.699	-0.563	-0.589	-0.406	-0.231	-0.414	-0.597	-0.264		1	1	1	1	1	1	1	1	1	1		-1		-1		-1				-1
	LOC_Os12g14070	Heat shock proteins	HSP70 / DNAK	stromal 70 kDa heat shock-related protein, chloroplast precursor	0.221	0.671	0.476	0.432	0.208	-0.414	0.08	-0.061	-0.018	-0.113		-0.958	-0.815	-0.719	-0.951	-0.69	-0.276	-0.512	-0.711	-0.557	-0.117			1										-1	-1	-1	-1	-1			-1
F)Transcription factors (TFs)
	LOC_Os06g08440	ARR-B		two-component response regulator ARR1	1.012	1.301	0.92	1.283	1.205	1.645	1.504	1.201	1.811	1.731		-0.141	-0.246	-0.559	-0.66	-0.6	-0.101	-0.409	0.011	-0.189	0.155		1	1	1	1	1	1	1	1	1	1					-1	-1
	LOC_Os01g70310	bHLH		inducer of CBF expression 2	4.69	2.203	5.081	2.75	2.121	3.532	1.953	4.461	2.88	2.141		-0.643	-0.533	-0.621	-1.168	-0.89	-0.324	-0.009	-0.36	-1.099	-0.125		1	1	1	1	1	1	1	1	1	1		-1		-1	-1	-1				-1
	LOC_Os09g24490	bHLH		helix-loop-helix DNA-binding domain containing protein	1.328	1.34	1.413	0.766	1.204	0.604	0.855	0.767	0.866	0.935		-1.408	-0.795	-0.986	-1.742	-1.792	-0.039	-0.869	-0.996	-0.776	-0.765		1	1	1	1	1	1	1	1	1	1		-1	-1	-1	-1	-1		-1	-1	-1	-1
	LOC_Os09g13570	bZIP		ocs element-binding factor 1	0.937	1.148	1.013	0.883	1.112	1.576	1.917	0.932	2.391	2.691		-0.015	0.053	-0.416	-0.437	-0.061	-0.075	0.073	0.346	0.185	-0.32		1	1	1	1	1	1	1	1	1	1
	LOC_Os02g08150	C2C2-CO-like		CONSTANS-like protein CO7	3.54	4.888	2.685	2.143	4.409	2.389	4.325	2.99	2.182	3.769		-2.226	-2.149	-2.089	-1.3	-0.688	-0.197	-0.607	-0.952	-0.596	-0.557		1	1	1	1	1	1	1	1	1	1		-1	-1	-1	-1	-1		-1	-1	-1
	LOC_Os02g47810	C2C2-Dof		dof domain, zinc finger family protein	1.536	1.715	1.045	1.368	1.742	1.581	1.426	0.614	1.351	1.294		-0.77	0.097	0.518	-1.14	-0.065	-0.404	0.036	-0.225	-1.713	-0.189		1	1	1	1	1	1	1	1	1	1		-1			-1					-1
	LOC_Os12g42970	C2C2-GATA		GATA zinc finger family protein	1.245	1.255	0.993	1.265	1.375	0.872	1.331	0.857	1.348	1.528		0.053	0.076	-0.427	0.368	0.358	0.254	0.435	0.197	0.053	0.437		1	1	1	1	1	1	1	1	1	1
	LOC_Os09g38610	C2H2		zinc finger protein 2	2.097	1.445	1.985	1.901	2.525	2.77	3.372	1.802	4.149	4.763		-0.186	-0.159	-0.072	0.077	-0.008	0.205	0.273	0.233	0.106	0.332		1	1	1	1	1	1	1	1	1	1
	LOC_Os02g06584	C3H		zinc finger C-x8-C-x5-C-x3-H type family protein	1.476	1.716	1.758	1.862	1.129	0.801	0.727	0.59	0.927	0.793		0.568	0.528	0.308	-0.181	-0.238	-0.104	0.095	0.047	-0.049	-0.12		1	1	1	1	1	1	1	1	1	1
	LOC_Os02g34830	Coactivator p15		osmosis responsive factor	2.489	2.942	2.434	2.377	2.196	2.083	2.545	1.867	2.508	2.388		0.469	0.247	-0.016	-0.375	-0.243	0.113	-0.024	-0.233	-0.077	0.019		1	1	1	1	1	1	1	1	1	1
	LOC_Os02g35100	DDT		DDT domain containing protein	1.355	1.725	2.81	1.577	1.345	0.975	1.218	2.295	1.825	1.686		0.044	-0.389	-0.135	-0.495	-0.153	-0.074	0.487	0.08	0.131	-0.193		1	1	1	1	1	1	1	1	1	1
	LOC_Os08g25820	G2-like		MYB-CC type transfactor	1.133	1.222	1.248	1.467	1.874	1.528	1.838	1.288	1.981	1.998		-1.114	-0.721	-1.074	-0.209	-0.217	-0.216	0.082	-0.137	-0.273	-0.1		1	1	1	1	1	1	1	1	1	1		-1	-1	-1
	LOC_Os11g06020	HB		BEL1-like homeodomain transcription factor	1.83	1.373	1.372	1.035	1.754	1.646	1.457	1.204	1.773	1.852		-0.588	-0.336	-0.314	0.15	0.051	0.214	0.277	0.17	0.49	0.025		1	1	1	1	1	1	1	1	1	1		-1
	LOC_Os01g43590	HSF		heat shock factor protein HSF8	1.527	1.313	2.381	3.174	3.498	1.99	2.883	4.935	3.11	3.017		-3.184	-3.055	-3.293	-3.101	-2.223	-1.289	-2.797	-3.464	-2.595	-1.576		1	1	1	1	1	1	1	1	1	1		-1	-1	-1	-1	-1	-1	-1	-1	-1	-1
	LOC_Os01g68560	MADS		SRF-type transcription factor family protein	2.991	2.728	3.803	3.934	3.516	1.898	3.274	2.809	3.644	3.143		-1.188	0.374	-1.309	-0.263	-0.911	-0.37	-1.256	-1.247	-0.941	-1.952		1	1	1	1	1	1	1	1	1	1		-1		-1		-1		-1	-1	-1	-1
	LOC_Os03g24590	mTERF		mTERF-like protein	3.481	4.169	3.564	2.413	3.261	2.836	3.827	3.381	2.79	2.956		-1.749	-1.848	-1.743	-1.353	-1.471	0.018	0.022	-0.264	0.28	-0.255		1	1	1	1	1	1	1	1	1	1		-1	-1	-1	-1	-1
	LOC_Os03g26130	MYB		myb transcription factor MYB30	6.205	5.685	6.058	5.421	5.608	4.089	6.755	5.446	6.616	5.941		-4.63	-4.451	-5.244	-5.243	-5.823	-0.188	-2.745	-4.503	-3.631	-2.516		1	1	1	1	1	1	1	1	1	1		-1	-1	-1	-1	-1		-1	-1	-1	-1
	LOC_Os02g57650	NAC		NAC domain-containing protein 78	1.178	1.279	1.203	0.993	1.311	0.825	1.128	0.953	1.083	1.185		0.081	0.36	0.429	0.299	0.319	-0.228	0.248	0.19	-0.091	0.16		1	1	1	1	1	1	1	1	1	1
	LOC_Os01g73460	PHD		histone-lysine N-methyltransferase ATXR6	1.595	1.995	2.586	1.812	1.664	1.781	2.031	2.235	1.685	1.625		-0.559	-0.357	-0.652	-0.314	-0.084	0.41	0.463	-0.111	-0.072	-0.111		1	1	1	1	1	1	1	1	1	1				-1
	LOC_Os07g49460	Pseudo ARR-B		two-component response regulator-like PRR37	2.275	2.17	2.266	1.923	1.751	1.585	1.707	1.957	1.283	1.054		-0.891	-0.642	-0.928	-0.66	-0.728	0.159	0.039	0.09	0.159	-0.255		1	1	1	1	1	1	1	1	1	1		-1	-1	-1	-1	-1
	LOC_Os05g33810	SBP		SPL7	1.358	1.918	1.331	1.533	1.399	0.874	1.48	1.002	1.109	1.394		-0.655	-0.678	-0.547	-0.435	-0.508	-0.383	0.004	-0.164	-0.296	-0.501		1	1	1	1	1	1	1	1	1	1		-1	-1
	LOC_Os03g16430	Sigma70-like		RNA polymerase sigma factor rpoD1	1.615	1.99	2.614	1.699	2.676	1.339	1.81	1.556	2.015	1.272		-0.214	-0.034	-0.416	-0.212	-0.235	0.526	0.454	-0.388	0.061	0.318		1	1	1	1	1	1	1	1	1	1
	LOC_Os02g32570	SNF2		actin-dependent regulator of chromatin subfamily A member 3-like 3	0.949	1.341	1.35	1.25	0.826	0.679	0.934	1.004	0.851	0.834		0.386	0.442	0.18	0.185	0.002	-0.11	-0.355	-0.319	-0.332	-0.208		1	1	1	1	1	1	1	1	1	1
	LOC_Os04g47830	SNF2		ATP binding protein	0.663	1.294	0.609	0.804	0.865	0.674	1.178	0.641	0.844	1.065		0.173	0.316	0.342	0.202	0.221	-0.099	0.23	0.174	-0.32	-0.121		1	1	1	1	1	1	1	1	1	1
	LOC_Os12g32280	SWI/SNF-BAF60b		expressed protein	2.045	2.719	2.497	1.919	2.582	1.174	2.181	1.035	1.34	1.617		-0.634	-0.55	-1.441	-0.945	-0.747	0.577	0.222	-0.506	0.123	0.543		1	1	1	1	1	1	1	1	1	1		-1		-1	-1	-1
	LOC_Os01g44430	zf-HD		fibroin heavy chain precursor	2.304	3.584	2.644	2.814	2.928	1.578	2.305	1.794	2.198	1.525		-0.962	-0.12	-0.335	-0.745	-0.488	-0.063	-0.042	-1.06	-0.563	-0.123		1	1	1	1	1	1	1	1	1	1		-1			-1				-1
	LOC_Os08g07440	AP2-EREBP		protein BABY BOOM 2	0.469	0.623	0.555	0.665	0.61	0.08	0.27	0.202	0.187	0.191		0.454	0.255	-0.005	-0.159	-0.248	-0.056	-0.192	-0.102	-0.171	-0.177			1		1	1
	LOC_Os08g41030	AP2-EREBP		ethylene-responsive transcription factor 3	-1.491	0.847	-1.881	-1.281	-1.537	3.592	3.063	-0.291	1.759	1.693		0.01	0.013	-0.04	-0.133	-0.049	-0.005	-0.048	-0.051	-0.072	-0.034		-1	1	-1	-1	-1	1	1		1	1
	LOC_Os02g49450	BSD		BSD domain containing protein	0.583	0.767	0.482	0.413	0.395	0.112	0.395	0.464	0.513	0.479		0.356	0.356	0.467	0.533	0.736	0.115	0.759	0.581	0.355	0.346			1														1		1
	LOC_Os01g17260	bZIP		transcription factor HBP-1b	0.462	0.605	0.179	0.505	0.454	0.263	0.28	0.033	0.307	0.258		0.118	0.122	-0.075	-0.151	-0.243	-0.164	-0.258	-0.296	-0.22	-0.217			1
	LOC_Os02g58670	bZIP		bZIP transcription factor	0.573	1.247	0.163	0.687	0.94	1.069	1.135	0.038	0.505	0.471		-0.089	-0.015	-0.275	-0.364	-0.092	0.537	0.536	0.443	0.158	-0.153			1		1	1	1	1
	LOC_Os07g13260	C2C2-Dof		dof domain, zinc finger family protein	0.094	1.537	-0.756	1.117	0.755	-0.999	1.31	-0.211	0.463	0.6		0.32	0.288	-0.107	-0.039	-0.252	0.135	-0.331	0.313	-0.259	-0.186			1	-1	1	1	-1	1			1
	LOC_Os06g07020	C2H2		zinc finger, C2H2 type family protein	0.498	0.685	0.398	0.537	0.451	0.146	0.585	-0.134	0.422	0.43		-0.168	0.153	0.124	0.183	0.188	0.584	0.603	0.018	0.194	0.058			1					1											1
	LOC_Os08g39830	EIL		ethylene-insensitive3-like protein	-0.088	1.253	0.386	0.812	0.325	0.383	0.112	0.668	0.545	0.405		1.792	0.067	0.917	0.611	1.165	0.607	-0.15	1.795	0.049	0.717			1		1				1				1		1	1	1	1		1		1
	LOC_Os03g46250	GNAT		acetyltransferase, GNAT family protein	0.413	1.246	-0.262	2.182	1.615	1.096	-0.064	-0.572	-0.569	0.263		0.171	-0.137	-0.42	1.172	-0.039	1.704	0.058	0.739	0.524	0.625			1		1	1	1									1		1		1		1
	LOC_Os11g32280	GNAT		retrotransposon protein, unclassified	0.512	1.34	0.449	0.95	1.079	0.186	1.025	0.56	0.62	0.731		0.253	0.179	-0.003	-0.051	-0.027	-0.215	0.002	-0.015	-0.036	-0.177			1		1	1		1		1	1
	LOC_Os01g71970	GRAS		GRAS family transcription factor containing protein, X-hyb=LOC_Os06g10900	0.529	0.659	-0.226	0.235	0.786	-0.504	0.695	-0.492	0.135	0.638		0.183	-0.135	-0.056	0.082	0.122	-0.136	0.265	0.2	-1.16	-0.384			1			1		1			1										-1
	LOC_Os11g03110	GRAS		DELLA protein GAIP-B	0.412	0.609	0.302	0.219	1.341	-0.338	-0.253	-0.667	0.292	0.367		-0.034	0.194	0.233	0.469	0.188	-0.667	-0.241	-0.889	-0.396	-0.766			1			1			-1									-1		-1		-1
	LOC_Os05g03884	HB		homeotic protein knotted-1	0.189	1.207	0.136	0.174	0.823	0.941	1.56	0.43	0.67	1.195		-0.404	-0.844	0.078	-0.05	0.185	0.052	-0.093	-1.975	0.012	0.095			1			1	1	1		1	1			-1						-1
	LOC_Os11g01130	HB		WUSCHEL-related homeobox 3B	0.342	0.589	0.035	0.064	0.365	-0.61	0.01	-0.53	0.098	0.264		0.022	0.081	0.183	0.038	0.294	-0.12	0.3	-0.346	0.033	0.287			1				-1
	LOC_Os01g39220	LOB		LOB domain protein 11, X-hyb=LOC_Os01g39070	0.268	0.899	-0.106	0.32	0.648	0.165	0.064	-0.443	0.213	0.438		-0.086	-0.379	-0.366	-0.079	0.262	-0.17	-0.425	0.223	0.056	0.055			1			1
	LOC_Os08g40430	mTERF		PDE191	0.193	0.823	0.38	-0.001	0.231	-0.55	0.359	-0.227	-0.219	0.071		-0.428	-0.057	-0.447	-0.318	-0.397	0.319	-0.063	-0.468	-0.26	0.766			1																			1
	LOC_Os09g04890	PHD		histone-lysine N-methyltransferase, H3 lysine-4 specific ATX1	0.584	0.708	0.515	0.448	0.553	0.738	0.661	0.393	0.777	0.795		0.321	0.194	0.271	-0.231	-0.204	-0.143	-0.181	0.067	-0.139	-0.381			1				1	1		1	1
	LOC_Os02g46610	PLATZ		expressed protein	0.121	0.608	-0.148	0.958	0.718	0.506	1.079	0.026	0.942	0.954		0.422	-0.063	-0.258	0.675	0.578	-0.056	0.004	0.692	0.14	-0.038			1		1	1		1		1	1					1				1
	LOC_Os12g03460	SET		mitochondrial import inner membrane translocase Tim8, X-hyb=LOC_Os11g03710	0.182	0.81	0.363	0.856	-0.269	-0.273	-0.022	0.249	0.121	-0.035		0.12	0.063	-0.274	-0.354	-0.452	-0.491	-0.674	-0.992	-0.835	-0.337			1		1														-1	-1	-1
	LOC_Os02g43460	SNF2		helicase conserved C-terminal domain containing protein	0.122	1.671	0.023	0.008	0.134	-0.067	0.574	0.087	0.298	0.322		-0.026	0.003	-0.023	0.477	-0.013	0.028	0.001	0.995	0.021	-0.019			1																	1
	LOC_Os05g48670	TUB		tubby	0.422	0.608	0.191	0.295	0.51	0.064	0.929	0.397	0.467	0.522		-0.064	-0.365	-0.166	0.091	0.263	0.181	0.799	0.742	0.062	0.337			1					1											1	1
	LOC_Os05g04640	WRKY		OsWRKY5 - Superfamily of rice TFs having WRKY and zinc finger domains	0.159	0.844	0.289	0.123	0.814	-1.261	0.127	-0.437	-0.375	0.271		-0.391	-0.631	-0.446	0.305	0.27	-0.641	-0.122	0.042	0.217	-0.288			1			1	-1							-1				-1
	LOC_Os06g09390	AP2-EREBP		ethylene-responsive element binding protein 1	0.518	0.638	1.216	0.406	0.7	1.194	1.429	1.832	1.927	1.867		0.563	0.55	0.601	0.98	0.988	0.875	0.814	1.412	0.853	0.619			1	1		1	1	1	1	1	1				1	1	1	1	1	1	1	1
	LOC_Os12g41030	AP2-EREBP		ethylene-responsive transcription factor 9	0.531	0.537	-0.373	0.317	1.185	-0.167	0.207	-0.251	-0.061	-0.03		-0.332	-0.297	-0.192	0.182	0.362	0.415	-0.083	0.21	-0.404	-0.384						1
	LOC_Os06g32860	C3H		zinc finger C-x8-C-x5-C-x3-H type family protein	0.021	-1.285	-0.167	-0.261	0.617	-0.516	-1.754	-0.046	-0.322	-0.42		0.809	-1.82	1.274	2.435	-1.753	1.16	0.25	1.929	-0.473	0.679			-1			1		-1					1	-1	1	1	-1	1		1		1
	LOC_Os06g39600	DBP		protein phosphatase 2C homolog 2	0.449	0.151	0.246	0.378	0.626	0.589	-0.191	-0.255	0.033	0.042		-0.382	-0.253	-0.461	-0.619	-0.52	-0.284	-0.222	-0.437	-0.484	-0.291						1	1									-1
	LOC_Os07g31400	FAR1		transposon protein, unclassified	0.389	0.45	0.357	0.566	0.733	-0.004	0.082	-0.257	0.086	0.12		-0.079	-0.146	-0.377	-0.433	-0.526	-0.159	-0.352	-0.455	-0.149	-0.389						1
	LOC_Os07g44200	GeBP		transcription regulator	0.501	0.342	0.336	0.302	0.844	0.071	0.129	0.069	0.027	0.358		0.013	-0.079	-0.233	-0.137	-0.031	-0.195	-0.329	-0.114	-0.058	-0.187						1
	LOC_Os08g36450	GeBP		expressed protein	0.583	0.659	0.688	0.431	0.852	0.001	0.633	0.594	0.233	0.317		0.156	0.155	-0.05	0.078	0.233	-0.1	0.169	-0.335	0.064	0.061			1	1		1		1	1
	LOC_Os01g71970	GRAS		GRAS family transcription factor containing protein, X-hyb=LOC_Os06g10900	0.529	0.659	-0.226	0.235	0.786	-0.504	0.695	-0.492	0.135	0.638		0.183	-0.135	-0.056	0.082	0.122	-0.136	0.265	0.2	-1.16	-0.384			1			1		1			1										-1
	LOC_Os11g03110	GRAS		DELLA protein GAIP-B	0.412	0.609	0.302	0.219	1.341	-0.338	-0.253	-0.667	0.292	0.367		-0.034	0.194	0.233	0.469	0.188	-0.667	-0.241	-0.889	-0.396	-0.766			1			1			-1									-1		-1		-1
	LOC_Os05g03884	HB		homeotic protein knotted-1	0.189	1.207	0.136	0.174	0.823	0.941	1.56	0.43	0.67	1.195		-0.404	-0.844	0.078	-0.05	0.185	0.052	-0.093	-1.975	0.012	0.095			1			1	1	1		1	1			-1						-1
	LOC_Os01g39220	LOB		LOB domain protein 11, X-hyb=LOC_Os01g39070	0.268	0.899	-0.106	0.32	0.648	0.165	0.064	-0.443	0.213	0.438		-0.086	-0.379	-0.366	-0.079	0.262	-0.17	-0.425	0.223	0.056	0.055			1			1
	LOC_Os06g12060	mTERF		mTERF family protein	0.541	0.439	0.554	0.513	0.651	-0.072	0.066	0.005	-0.338	-0.053		-0.188	0.164	0.118	0.475	0.39	-0.462	-0.445	-0.22	-0.141	0.491						1
	LOC_Os03g25304	MYB-related		myb-like DNA-binding domain containing protein, X-hyb=LOC_Os10g05230	0.552	0.236	0.274	0.103	0.609	0.095	-0.064	-0.014	0.262	0.333		0	-0.131	-0.337	0.241	0.262	-0.053	-0.171	-0.295	-0.047	-0.236						1
	LOC_Os04g47270	SWI/SNF-SWI3		flowering locus D	0.559	0.531	0.85	0.419	0.642	0.152	0.3	0.228	0.171	0.324		0.568	0.527	0.651	0.493	0.578	0.018	0.283	0.177	0.038	0.09				1		1									1
	LOC_Os05g04640	WRKY		OsWRKY5 - Superfamily of rice TFs having WRKY and zinc finger domains	0.159	0.844	0.289	0.123	0.814	-1.261	0.127	-0.437	-0.375	0.271		-0.391	-0.631	-0.446	0.305	0.27	-0.641	-0.122	0.042	0.217	-0.288			1			1	-1							-1				-1
	0.2FTSW= severe drought stress with fraction of transpirable soil water content of 20%, and 0.5FTSW= mild drought stress with fraction of transpirable soil water content of 50%
	Expression direction: 1= upregulated genes, -1=downregulated genes, blank=no expression change/ non-reproducible genes

## Sheet: down-regulated
Additional file 12. Root-specific down-regulated DEGs from different biological categories compared with leaf tissue in rice NILs under different drought stress treatments, continued…
	Gene_ID	Classification	gene name	description	Gene expression values ( Log2 ratio)																						Expression direction
					Root tissue											Leaf tissue											Root tissue											Leaf tissue
					0.2FTSW					0.5FTSW						0.2FTSW					0.5FTSW						0.2FTSW					0.5FTSW						0.2FTSW					0.5FTSW
					IR64	10	13	11	18	IR64	10	13	11	18		IR64	10	13	11	18	IR64	10	13	11	18		IR64	10	13	11	18	IR64	10	13	11	18		IR64	10	13	11	18	IR64	10	13	11	18
A)Cell growth
	LOC_Os03g06040	Expansin	alpha-expansin	alpha-expansin 15 precursor	-3.602	-3.096	-2.12	-2.703	-4.068	-4.971	-6.673	-2.801	-4.572	-6.178		-0.014	-0.009	-0.016	-0.036	-0.032	0.015	-0.01	0.001	0.015	-0.02		-1	-1	-1	-1	-1	-1	-1	-1	-1	-1
	LOC_Os05g19600	Expansin	alpha-expansin	alpha-expansin 17 precursor	-7.341	-7.669	-6.064	-7.652	-8.611	-1.77	-3.614	-1.3	-5.32	-4.52		-0.013	0.022	-0.011	-0.098	-0.022	-0.009	0.01	-0.033	0.004	-0.031		-1	-1	-1	-1	-1	-1	-1	-1	-1	-1
	LOC_Os04g46650	Expansin	beta-expansin	beta-expansin 2 precursor	-4.234	-4.752	-1.665	-3.408	-4.542	-4.416	-4.457	-1.827	-3.571	-4.592		1.793	-0.031	-0.008	0.299	-0.028	0.065	0.08	0.045	0.023	0.055		-1	-1	-1	-1	-1	-1	-1	-1	-1	-1		1
	LOC_Os07g36700	Cellulose synthase	cellulose synthase-like family F	CSLF1 - cellulose synthase-like family F, X-hyb=LOC_Os07g36690	-2.537	-2.896	-2.651	-2.764	-2.413	-2.541	-2.908	-2.898	-3.015	-3.014		-0.119	-0.061	0.849	0.245	0.384	0.133	-0.017	0.173	0.745	-0.072		-1	-1	-1	-1	-1	-1	-1	-1	-1	-1				1						1
	LOC_Os07g36750	Cellulose synthase	cellulose synthase-like family F	CSLF3 - cellulose synthase-like family F; beta1,3;1,4 glucan synthase	-5.691	-4.067	-4.391	-4.741	-5.183	-5.812	-4.676	-4.389	-4.934	-5.059		0.175	0.106	-0.113	-0.179	0.243	0.66	0.486	0.527	0.456	0.966		-1	-1	-1	-1	-1	-1	-1	-1	-1	-1							1				1
	LOC_Os01g52660	Extensin	extensin	pistil-specific extensin-like protein precursor	-7.263	-7.247	-5.405	-7.133	-6.073	-2.884	-5.008	-1.297	-6.606	-5.084		2.962	-0.051	-0.054	0.008	-0.025	0.04	-0.003	0.019	1.262	0.015		-1	-1	-1	-1	-1	-1	-1	-1	-1	-1		1								1
	LOC_Os04g37640	XG_FTase	Xyloglucan fucosyltransferase	fucosyltransferase 7	-4.682	-4.292	-2.668	-4.068	-4.614	-3.784	-4.124	-3.788	-3.37	-3.481		-0.004	-0.051	-0.051	-0.112	0	0.183	0.202	0.147	1.07	0.141		-1	-1	-1	-1	-1	-1	-1	-1	-1	-1										1
	LOC_Os02g17900	XET_C	Xyloglucan endo-transglycosylase (XET) C-terminus	xyloglucan endotransglucosylase/hydrolase protein 26 precursor	-3.391	-5.489	-2.987	-3.794	-4.769	-5.585	-5.833	-4.317	-4.806	-5.445		-0.469	-0.124	-0.139	0.015	0.083	0.588	0.609	0.624	0.419	0.77		-1	-1	-1	-1	-1	-1	-1	-1	-1	-1							1	1	1		1
	LOC_Os08g14200	XET_C	Xyloglucan endo-transglycosylase (XET) C-terminus	xyloglucan endotransglucosylase/hydrolase protein 23 precursor	-3.438	-4.981	-3.217	-3.324	-4.956	-2.589	-4.112	-2.463	-2.808	-3.977		2.11	1.248	3.147	1.792	1.232	0.687	0.434	2.119	1.667	0.039		-1	-1	-1	-1	-1	-1	-1	-1	-1	-1		1	1	1	1	1	1		1	1
	LOC_Os12g06660	Actin filaments / Microfilaments	Actins	Actins	-5.369	-6.779	-5.151	-5.083	-6.556	-4.46	-6.768	-3.317	-5.194	-6.076		0.948	0.017	0.728	-0.128	-0.04	0.111	0.089	0.064	0.057	0.069		-1	-1	-1	-1	-1	-1	-1	-1	-1	-1		1		1
	LOC_Os02g16780	Expansin	alpha-expansin	alpha-expansin 1 precursor, X-hyb=LOC_Os02g16800	-0.495	-1.054	-0.348	-1.227	-0.768	0.918	1.31	1.508	-0.923	-1.531		-0.064	-0.074	-0.121	-0.042	0.22	0.478	0.495	0.587	0.396	0.788			-1		-1	-1	1	1	1	-1	-1									1		1
	LOC_Os07g14850	Cellulose synthase	cellulose synthase	CESA6 - cellulose synthase	-0.199	-1.324	-0.463	-1.209	-1.117	-0.233	-1.094	0.641	-0.641	-0.977		0.068	0.261	0.004	0.277	0.065	0.736	0.974	0.988	0.707	0.452			-1		-1	-1		-1	1	-1	-1							1	1	1	1
	LOC_Os03g45920	Microtubules	Tubulins	Tubulins	-0.483	-1.31	-0.554	-0.411	-0.991	-1.186	-1.396	-0.557	-0.517	-1.704		-0.874	-1.128	-1.353	0.115	-0.22	1.585	1.162	1.074	1.922	1.02			-1			-1	-1	-1			-1		-1	-1	-1			1	1	1	1	1
B)Hormones
	LOC_Os01g08220	GA_synthesis	GIBBERELLIN 3-OXIDASE	gibberellin 3-beta-dioxygenase 2-2	-2.964	-3.113	-2.94	-3.567	-2.83	-2.905	-2.252	-1.999	-2.385	-1.956		0.292	0.651	0.052	-0.227	1.486	-0.303	0.944	-0.292	-0.569	-0.306		-1	-1	-1	-1	-1	-1	-1	-1	-1	-1			1			1		1
	LOC_Os01g49390	Zeatine_synthesis	adenylate isopentenyltransferase (IPT)	isopentenyltransferase, X-hyb=LOC_Os05g47840	-0.784	-1.445	-1.155	-1.249	-0.73	-1.713	-1.702	-1.948	-1.394	-1.7		0.168	-0.186	-0.158	0.156	0.234	-0.015	0.205	0.177	0.171	-0.139		-1	-1	-1	-1	-1	-1	-1	-1	-1	-1
C)Transporters
	LOC_Os01g43460	Secondary transporter	TDT	tellurite,C4-dicarboxylate	-1.436	-3.208	-1.987	-1.396	-2.164	-0.65	-1.539	-1.078	-0.685	-1.044		-0.021	0.323	1.255	1.394	1.511	0.672	1.29	0.978	0.22	0.295		-1	-1	-1	-1	-1	-1	-1	-1	-1	-1				1	1	1	1	1	1
	LOC_Os01g45990	Ion Channel	VIC-AKT	Na+,K+,Ca2+	-2.818	-5.196	-4.778	-3.494	-3.372	-3.897	-5.739	-5.853	-3.935	-4.158		0.336	0.314	0.196	1.064	1.149	0.361	0.68	1.012	0.826	0.668		-1	-1	-1	-1	-1	-1	-1	-1	-1	-1					1	1		1	1	1	1
	LOC_Os01g58860	Secondary transporter	AAAP-AUX	amino acid, auxin	-9.073	-9.436	-8.779	-9.375	-8.355	-7.388	-8.377	-7.847	-7.764	-7.574		0.049	0.06	0.008	1.145	-0.022	-0.02	-0.041	-0.054	-0.045	-0.055		-1	-1	-1	-1	-1	-1	-1	-1	-1	-1					1
	LOC_Os01g65660	Secondary transporter	AAAP-unknown	amino acid, auxin	-2.871	-3.63	-5.382	-4.536	-4.17	-1.083	-2.899	-2.68	-3.604	-3.254		0.143	-0.005	-0.048	0.696	0.644	0.109	0.049	0.068	0.223	0.311		-1	-1	-1	-1	-1	-1	-1	-1	-1	-1					1	1
	LOC_Os02g11760	Pump	ABC-PDR	various	-2.709	-2.401	-2.84	-2.186	-1.446	-0.97	-1.164	-1.648	-1.461	-1.064		0.203	0.647	1.704	1.041	1.198	-0.104	1.07	0.756	0.696	0.563		-1	-1	-1	-1	-1	-1	-1	-1	-1	-1			1	1	1	1		1	1	1
	LOC_Os02g44080	Ion Channel	MIP-TIP	H2O,CO2,NH3	-7.483	-7.026	-6.61	-6.373	-6.713	-1.574	-3.437	-2.624	-4.747	-3.21		0.319	0.129	0.838	-0.373	0.198	-0.197	-0.164	0.02	0.033	-0.037		-1	-1	-1	-1	-1	-1	-1	-1	-1	-1				1
	LOC_Os02g51110	Ion Channel	MIP-NIP	H2O,CO2,NH3	-1.664	-2.206	-1.328	-2.162	-1.567	-2.61	-2.742	-1.847	-2.298	-2.082		-0.448	-0.08	-0.154	0.726	0.206	0.442	0.082	-0.523	-0.038	0.351		-1	-1	-1	-1	-1	-1	-1	-1	-1	-1					1
	LOC_Os02g57720	Ion Channel	MIP-PIP	H2O,CO2,NH3	-2.035	-1.822	-2.476	-1.808	-1.609	-2.278	-3.228	-1.971	-4.062	-2.849		0.023	1.112	0.912	2.549	1.789	1.577	1.597	1.064	2.426	1.484		-1	-1	-1	-1	-1	-1	-1	-1	-1	-1			1	1	1	1	1	1	1	1	1
	LOC_Os03g08880	Secondary transporter	DMT-POP	C3 carbohydrate, sugar nucleotide	-8.403	-4.587	-7.102	-6.848	-5.34	-3.195	-2.542	-3.366	-4.071	-2.304		0.012	-0.169	0.257	0.021	-0.035	0.579	0.618	0.631	0.367	0.699		-1	-1	-1	-1	-1	-1	-1	-1	-1	-1								1	1		1
	LOC_Os03g09980	Secondary transporter	SulP	SO4	-5.099	-5.245	-4.841	-5.114	-4.817	-3.283	-3.743	-3.152	-4.384	-4.595		-0.079	-0.046	-0.073	-0.019	-0.027	0.132	0.293	0.134	-0.298	0.14		-1	-1	-1	-1	-1	-1	-1	-1	-1	-1
	LOC_Os12g42850	Secondary transporter	APC-CAT	amino acid, polyamine	-2.178	-2.458	-2.774	-2.349	-1.796	-1.1	-1.89	-2.446	-1.489	-1.21		1.301	1.541	1.613	1.354	1.274	0.241	0.983	1.098	0.601	-0.185		-1	-1	-1	-1	-1	-1	-1	-1	-1	-1		1	1	1	1	1		1	1	1
	LOC_Os04g38026	Secondary transporter	MFS-unknown	C3 carbohydrate, sugar nucleotide	-1.191	-1.362	-1.293	-0.972	-1.576	-0.989	-1.49	-0.908	-1.827	-1.466		-0.291	0.32	0.18	0.46	-0.298	-0.515	-0.235	-0.398	-0.156	-0.102		-1	-1	-1	-1	-1	-1	-1	-1	-1	-1
	LOC_Os04g38680	Secondary transporter	AAAP-unknown	amino acid, auxin	-4.615	-5.019	-3.983	-2.924	-3.56	-1.712	-3.798	-2.982	-3.385	-3.392		5.369	5.971	4.906	5.499	6.226	3.319	4.434	3.841	4.108	4.315		-1	-1	-1	-1	-1	-1	-1	-1	-1	-1		1	1	1	1	1	1	1	1	1	1
	LOC_Os04g45860	Secondary transporter	OPT-YSL	oligopeptide	-3.709	-3.418	-2.65	-2.384	-2.529	-2.801	-3.394	-2.655	-2.984	-2.474		-0.484	-0.076	-0.165	0.116	0.195	0.145	0.238	0.086	-0.211	0.119		-1	-1	-1	-1	-1	-1	-1	-1	-1	-1
	LOC_Os05g25194	Secondary transporter	ZIP	Zn,Fe	-1.654	-1.74	-1.649	-2.042	-1.797	-1.838	-1.823	-1.579	-1.865	-1.546		0.135	0.197	0.354	0.463	0.447	0.084	0.302	0.458	0.172	0.133		-1	-1	-1	-1	-1	-1	-1	-1	-1	-1
	LOC_Os05g35050	Unclassfied	Ctr2	dipicolinic acid	-2.774	-4.954	-5.331	-4.225	-3.408	-2.743	-3.768	-4.133	-1.953	-2.785		0.096	-0.006	-0.087	1.039	0.612	-0.014	1.227	1.415	4.636	1.417		-1	-1	-1	-1	-1	-1	-1	-1	-1	-1					1	1		1	1	1	1
	LOC_Os05g48040	Secondary transporter	MOP-MATE	polysaccharide,Drag	-4.002	-4.808	-4.544	-5.049	-4.29	-3.87	-5.164	-5.211	-4.722	-4.334		1.557	1.938	1.697	1.704	1.579	0.631	1.091	0.91	0.413	0.108		-1	-1	-1	-1	-1	-1	-1	-1	-1	-1		1	1	1	1	1	1	1	1
	LOC_Os06g30730	Pump	ABC-EPP(WBC)	various	-7.283	-5.384	-4.699	-5.227	-5.721	-1.128	-3.011	-1.304	-3.707	-3.042		-0.07	-0.102	-0.064	0.035	-0.029	0.151	0.158	2.549	0.054	0.165		-1	-1	-1	-1	-1	-1	-1	-1	-1	-1									1
	LOC_Os06g45500	Pump	P-ATPase P1B	H+,Na+,Ca+	-2.925	-4.097	-2.984	-3.231	-3.178	-1.861	-2.805	-2.358	-2.428	-2.264		-0.013	-0.009	1.49	0.63	0.157	0.523	1.213	1.132	1.003	0.43		-1	-1	-1	-1	-1	-1	-1	-1	-1	-1				1	1			1	1	1
	LOC_Os08g01030	Secondary transporter	ZIP	Zn,Fe	-3.81	-3.884	-3.477	-2.849	-3.181	-1.252	-3.599	-1.534	-3.602	-3.413		0.142	0.168	-0.318	-0.184	0.098	0.547	-0.009	0.414	0.239	0.921		-1	-1	-1	-1	-1	-1	-1	-1	-1	-1											1
	LOC_Os09g29660	Pump	ABC-PDR	various	-1.511	-0.674	-1.868	-1.402	-1.69	-2.251	-0.772	-1.735	-1.339	-1.164		2.62	2.571	3.17	3.997	4.105	-0.071	-0.13	0.764	1.275	0.841		-1	-1	-1	-1	-1	-1	-1	-1	-1	-1		1	1	1	1	1			1	1	1
	LOC_Os10g02240	Secondary transporter	MFS-POT(Proton-dependent Oligopeptide Transporter)	oligoprptide	-1.735	-1.939	-2.292	-1.688	-1.612	-1.268	-1.627	-2.002	-2.088	-1.992		-0.49	-0.153	-0.179	0.756	0.28	0.12	0.28	0.368	0.993	0.398		-1	-1	-1	-1	-1	-1	-1	-1	-1	-1					1					1
	LOC_Os11g04020	Secondary transporter	MFS-unknown	C3 carbohydrate, sugar nucleotide	-7.121	-6.207	-3.328	-6.531	-5.94	-5.354	-5.544	-3.34	-5.917	-5.774		-0.077	0.075	-0.03	-0.351	-0.004	-0.013	-0.418	0.109	0.255	0.367		-1	-1	-1	-1	-1	-1	-1	-1	-1	-1
	LOC_Os01g67740	Pump	ABC-SMC	various	-0.58	-2.304	0.303	-1.294	-2.045	1.397	-1.634	0.449	-0.268	-0.891		0.823	0.38	0.103	-0.402	0.113	-0.86	-0.338	0.053	-0.539	-0.769			-1		-1	-1	1	-1			-1		1					-1				-1
	LOC_Os04g47590	Secondary transporter	RND	various	-0.081	-0.636	-0.177	-0.401	-1.019	-0.107	-1.295	0.432	-0.774	-0.644		-0.441	-0.12	-0.346	-0.192	-0.482	0.266	-0.224	-0.158	-0.205	-0.146			-1			-1		-1		-1	-1
	LOC_Os07g07910	Ion Channel	VIC-AKT	Na+,K+,Ca2+	-0.017	-1.889	-0.259	-0.124	-0.033	-0.023	-1.71	1.076	1.056	0.03		0.921	0.07	-0.208	-0.529	0.031	-0.065	-0.257	0.173	0.237	0.436			-1					-1	1	1			1
	LOC_Os10g02210	Secondary transporter	OPT-OPT	oligopeptide	-0.106	-0.92	-0.228	0.019	-0.007	0.541	-1.322	0.232	-0.496	-0.743		-0.188	0.077	-0.067	-0.875	0.141	0.028	-0.173	-0.308	0.069	-0.183			-1					-1			-1					-1
	LOC_Os02g08010	Pump	P-ATPase P2B	H+,Na+,Ca+	-0.449	-0.977	-0.513	-0.488	-0.861	-0.515	-1.244	-0.632	-0.429	-0.624		-0.083	-0.211	-0.324	-0.031	-0.134	-0.371	-0.233	-0.22	-0.367	-0.289			-1			-1		-1	-1		-1
D)Transcription factors (TFs)
	LOC_Os03g42370	ABI3VP1		B3 DNA binding domain containing protein	-5.505	-5.205	-4.01	-4.649	-4.049	-2.552	-3.598	-1.866	-3.093	-3.007		0.075	0.059	0.107	-0.367	-0.049	-0.027	-0.007	-0.067	-0.014	-0.08		-1	-1	-1	-1	-1	-1	-1	-1	-1	-1
	LOC_Os01g04750	AP2-EREBP		DNA-binding protein RAV1	-5.327	-4.759	-4.244	-5.149	-4.678	-5.332	-4.562	-4.359	-4.439	-4.794		0.001	0.039	-0.004	-0.14	-0.007	-0.024	-0.036	-0.031	-0.002	-0.044		-1	-1	-1	-1	-1	-1	-1	-1	-1	-1
	LOC_Os02g34260	AP2-EREBP		AP2 domain containing protein, X-hyb=LOC_Os02g34270	-3.709	-3.619	-6.603	-5.216	-3.305	-2.037	-1.943	-3.842	-1.561	-2.807		0.008	0.441	2.014	0.81	0.974	3.157	4.158	3.601	3.784	2.632		-1	-1	-1	-1	-1	-1	-1	-1	-1	-1				1	1	1	1	1	1	1	1
	LOC_Os02g34270	AP2-EREBP		DNA binding protein, X-hyb=LOC_Os02g34260	-4.069	-3.158	-6.973	-4.432	-3.313	-2.556	-2.09	-4.25	-2.201	-1.815		0.242	-0.278	2.705	-0.07	-0.073	4	3.169	3.834	3.853	0.626		-1	-1	-1	-1	-1	-1	-1	-1	-1	-1				1			1	1	1	1	1
	LOC_Os03g05590	AP2-EREBP		AP2 domain transcription factor RAP2.3	-1.34	-2.401	-1.516	-1.605	-0.773	-2.722	-3.21	-1.827	-1.67	-2.154		-0.058	-0.051	-0.045	0.068	-0.045	0.035	0.037	0.034	0.015	0.055		-1	-1	-1	-1	-1	-1	-1	-1	-1	-1
	LOC_Os03g08460	AP2-EREBP		transcription factor EREBP	-6.027	-6.462	-5.862	-6.862	-6.228	-6.057	-7.3	-6.466	-7.557	-7.008		-0.349	-0.141	-0.153	0.548	0.169	-0.48	-0.179	0.23	0.582	-0.072		-1	-1	-1	-1	-1	-1	-1	-1	-1	-1
	LOC_Os03g08470	AP2-EREBP		root abundant factor	-4.459	-5.651	-4.524	-4.844	-3.922	-1.48	-2.667	-2.534	-2.365	-2.465		5.214	5.505	4.733	2.464	2.901	1.142	0.997	1.279	0.765	-0.092		-1	-1	-1	-1	-1	-1	-1	-1	-1	-1		1	1	1	1	1	1	1	1	1
	LOC_Os03g09170	AP2-EREBP		DRE binding factor	-3.485	-3.671	-3.154	-3.157	-2.91	-1.126	-1.395	-1.303	-1.325	-1.754		0.418	0.565	0.208	1.575	1.452	1.308	3.182	3.27	4.153	2.61		-1	-1	-1	-1	-1	-1	-1	-1	-1	-1					1	1	1	1	1	1	1
	LOC_Os04g44670	AP2-EREBP		AP2 domain containing protein	-4.141	-4.927	-3.664	-3.926	-3.246	-3.201	-3.667	-3.331	-3.418	-3.159		-0.248	-0.1	0.028	-0.392	-0.267	0.483	1.227	0.305	0.61	-0.546		-1	-1	-1	-1	-1	-1	-1	-1	-1	-1								1		1
	LOC_Os04g46220	AP2-EREBP		ethylene-responsive transcription factor 2	-1.276	-1.649	-1.549	-1.443	-1.42	-0.845	-1.215	-1.26	-1.228	-1.806		-0.07	-0.338	0.27	0.046	0.078	-0.138	0.289	0.971	0.259	0.262		-1	-1	-1	-1	-1	-1	-1	-1	-1	-1									1
	LOC_Os05g29810	AP2-EREBP		ethylene responsive element binding protein 2	-1.816	-3.629	-3.169	-3.014	-3.805	-1.602	-3.045	-2.526	-1.803	-3.124		2.738	2.969	1.713	2.571	2.333	3.034	1.643	3.856	3.138	2.708		-1	-1	-1	-1	-1	-1	-1	-1	-1	-1		1	1	1	1	1	1	1	1	1	1
	LOC_Os08g43210	AP2-EREBP		dehydration-responsive element-binding protein 1B	-3.68	-2.934	-6.522	-4.825	-2.612	-4.987	-3.894	-6.413	-4.532	-4.152		-0.049	-0.027	-0.009	0.027	-0.041	0.075	0.048	0.037	0.043	0.058		-1	-1	-1	-1	-1	-1	-1	-1	-1	-1
	LOC_Os09g11460	AP2-EREBP		DNA-binding protein	-2.346	-2.156	-1.899	-2.041	-1.599	-1.771	-1.78	-2.601	-2.307	-3.078		2.497	2.142	2.368	3.347	2.17	0.567	1.521	0.877	1.161	0.889		-1	-1	-1	-1	-1	-1	-1	-1	-1	-1		1	1	1	1	1		1	1	1	1
	LOC_Os09g11480	AP2-EREBP		callus-expressing factor	-4.029	-4.552	-3.731	-4.477	-3.446	-3.133	-4.177	-4.754	-5.743	-6.433		3.911	3.746	3.352	3.157	3.074	-0.224	0.296	0.857	1.444	1.402		-1	-1	-1	-1	-1	-1	-1	-1	-1	-1		1	1	1	1	1			1	1	1
	LOC_Os06g09810	AP2-EREBP		transcriptional factor DREB1A	-4.311	-4.494	-3.678	-4.722	-3.381	-1.228	-2.347	-2.051	-2.666	-2.875		1.603	0.096	0.78	-0.49	-0.204	-0.142	-0.34	-0.133	0.064	-0.202		-1	-1	-1	-1	-1	-1	-1	-1	-1	-1		1		1
	LOC_Os07g47790	AP2-EREBP		ERF-like protein	-4.613	-6.856	-6.527	-5.434	-4.918	-3.872	-4.792	-5.338	-3.689	-5.067		0.447	1.702	2.839	3.47	-0.57	1.591	1.411	2.69	1.547	-0.328		-1	-1	-1	-1	-1	-1	-1	-1	-1	-1			1	1	1		1	1	1	1
	LOC_Os12g39330	AP2-EREBP		AP2 domain containing protein	-3.348	-3.459	-4.832	-3.733	-3.439	-2.464	-2.934	-2.833	-3.36	-2.702		0.002	-0.02	0.743	-0.181	-0.052	-0.031	-0.027	-0.055	-0.05	-0.007		-1	-1	-1	-1	-1	-1	-1	-1	-1	-1				1
	LOC_Os03g53150	AUX/IAA		OsIAA13 - Auxin-responsive Aux/IAA gene family member	-2.063	-3.349	-1.321	-1.517	-2.673	-0.807	-2.593	-0.77	-1.063	-2.321		1.719	2.145	1.425	1.102	0.526	0.508	0.809	0.937	0.346	0.202		-1	-1	-1	-1	-1	-1	-1	-1	-1	-1		1	1	1	1			1	1
	LOC_Os06g24850	AUX/IAA		OsIAA22 - Auxin-responsive Aux/IAA gene family member, X-hyb=LOC_Os08g01780	-1.52	-1.51	-1.151	-1.252	-1.276	-1.01	-1.849	-1.1	-1.553	-1.988		0.028	0.053	-0.567	-0.075	-0.51	-0.046	0.294	0.036	0.005	-0.215		-1	-1	-1	-1	-1	-1	-1	-1	-1	-1
	LOC_Os09g36910	bZIP		bZIP transcription factor family protein	-3.801	-3.545	-4.116	-2.296	-2.588	-3.813	-3.724	-3.963	-4.464	-4.151		0.466	0.717	0.189	1.935	0.784	1.121	0.162	0.219	1.939	0.012		-1	-1	-1	-1	-1	-1	-1	-1	-1	-1			1		1	1	1			1
	LOC_Os04g58190	C2C2-Dof		expressed protein	-1.897	-2.099	-2.615	-2.156	-2.304	-1.197	-1.215	-1.657	-1.254	-1.07		0.429	0.439	0.905	0.988	1.15	0.319	0.322	1.183	0.693	0.71		-1	-1	-1	-1	-1	-1	-1	-1	-1	-1				1	1	1			1	1	1
	LOC_Os10g35300	C2C2-Dof		expressed protein	-1.582	-1.962	-1.944	-2.221	-1.811	-1.062	-1.089	-1.495	-1.565	-0.903		1.892	1.022	0.996	3.014	3.667	1.9	0.2	2.821	2.308	1.841		-1	-1	-1	-1	-1	-1	-1	-1	-1	-1		1	1	1	1	1	1		1	1	1
	LOC_Os02g08510	C2H2		zinc finger protein 1	-1.172	-1.17	-1.618	-0.877	-0.632	-2.109	-1.086	-1.763	-1.935	-1.25		2.453	2.375	0.826	0.401	1.079	-0.174	0.291	0.029	0.086	-0.074		-1	-1	-1	-1	-1	-1	-1	-1	-1	-1		1	1	1		1
	LOC_Os03g32220	C2H2		zinc-finger protein 1	-3.366	-2.963	-2.718	-2.347	-2.773	-3.421	-2.178	-1.971	-2.736	-3.03		-0.053	-0.028	-0.044	-0.065	-0.025	0.048	0.165	0.092	0.017	0.041		-1	-1	-1	-1	-1	-1	-1	-1	-1	-1
	LOC_Os05g02390	C2H2		ZFP16-1	-3.144	-4.3	-4.982	-2.72	-3.419	-2.857	-2.49	-2.505	-2.401	-2.093		1.104	2.54	1.121	0.597	1.171	0.735	1.808	0.885	-0.37	1.406		-1	-1	-1	-1	-1	-1	-1	-1	-1	-1		1	1	1	1	1	1	1	1		1
	LOC_Os05g20930	C2H2		transcriptional regulator RABBIT EARS	-1.252	-1.705	-1.096	-0.747	-0.916	-0.979	-1.353	-0.659	-0.965	-0.954		0.101	0.101	-0.022	0.375	0.637	-0.133	-0.136	-0.138	-0.006	-0.011		-1	-1	-1	-1	-1	-1	-1	-1	-1	-1						1
	LOC_Os07g01180	C2H2		zinc finger, C2H2 type family protein	-3.042	-3.195	-3.006	-2.904	-2.494	-2.101	-2.969	-2.467	-2.503	-1.876		0.017	-0.1	2.21	-0.069	1.076	0.156	0.096	0.102	0.085	0.113		-1	-1	-1	-1	-1	-1	-1	-1	-1	-1				1		1
	LOC_Os01g70880	CCAAT		nuclear transcription factor Y subunit B-3	-2.754	-2.679	-1.999	-2.009	-1.004	-3.216	-2.256	-1.304	-1.263	-2.61		-0.008	-0.014	-0.024	-0.04	-0.037	0.009	-0.01	-0.001	0.014	2.219		-1	-1	-1	-1	-1	-1	-1	-1	-1	-1											1
	LOC_Os03g58020	GNAT		N-acetyltransferase	-1.018	-1.262	-1.132	-0.658	-0.746	-0.769	-1.134	-0.982	-1.302	-1.248		0.392	0.392	0.487	1.352	0.66	-0.055	-0.207	0.309	0.448	-0.32		-1	-1	-1	-1	-1	-1	-1	-1	-1	-1					1	1
	LOC_Os07g39690	GNAT		N-acetyltransferase/ amino-acid N-acetyltransferase	-1.201	-1.153	-0.976	-1.048	-1.374	-1.076	-1.241	-1.563	-1.141	-1.053		0.004	-0.119	-0.424	0.076	0.14	-0.339	-0.526	-0.325	-0.494	-0.018		-1	-1	-1	-1	-1	-1	-1	-1	-1	-1
	LOC_Os01g45860	GRAS		DELLA protein RGA	-2	-2.145	-2.519	-1.274	-1.873	-2.472	-2.49	-2.896	-2.508	-2.448		0.847	0.787	0.459	1.047	0.781	0.611	0.057	1.046	0.462	0.7		-1	-1	-1	-1	-1	-1	-1	-1	-1	-1		1	1		1	1	1		1		1
	LOC_Os06g40780	GRAS		protein MONOCULM 1	-1.404	-1.73	-1.465	-1.578	-1.996	-1.184	-1.802	-1.32	-1.737	-1.766		-0.309	-0.05	0.154	0.829	0.548	-0.352	-0.075	0.028	0.007	0.058		-1	-1	-1	-1	-1	-1	-1	-1	-1	-1					1
	LOC_Os02g13310	HB		homeodomain protein JUBEL1	-3.104	-2.978	-3.318	-3.583	-2.225	-2.251	-2.546	-2.642	-2.768	-2.737		0.021	0.025	1.317	3.07	0.873	0.171	-0.022	-0.046	1.919	0.868		-1	-1	-1	-1	-1	-1	-1	-1	-1	-1				1	1	1				1	1
	LOC_Os06g04870	HB		homeobox-leucine zipper protein HAT1	-1.401	-3.283	-2.536	-2.23	-2.281	-1.131	-2.652	-2.324	-1.799	-1.801		0.404	0.03	-0.349	0.109	0.165	0.125	0.764	1.068	0.368	0.239		-1	-1	-1	-1	-1	-1	-1	-1	-1	-1								1	1
	LOC_Os06g36930	HSF		heat shock factor protein HSF30	-0.885	-0.994	-1.078	-1.194	-0.708	-2.129	-2.455	-2.358	-2.507	-2.286		-0.126	0.158	0.125	0.074	0.552	-0.059	0.721	0.264	0.029	0.119		-1	-1	-1	-1	-1	-1	-1	-1	-1	-1								1
	LOC_Os01g36630	Jumonji		jumonji domain containing 4	-1.013	-1.211	-0.708	-1.008	-1.587	-1.546	-1.232	-1.175	-0.936	-0.905		0.154	0.124	-0.085	0.055	0.089	0.417	0.451	0.25	0.218	-0.172		-1	-1	-1	-1	-1	-1	-1	-1	-1	-1
	LOC_Os08g44940	LOB		LOB domain protein 16	-1.29	-1.144	-1.557	-1.523	-1.87	-1.304	-1.727	-2.104	-1.753	-1.219		-0.035	-0.098	0.159	0.027	-0.031	0.131	0.095	0.117	0.059	0.139		-1	-1	-1	-1	-1	-1	-1	-1	-1	-1
	LOC_Os04g23910	MADS		MADS-box transcription factor 25	-1.816	-2.057	-1.017	-1.226	-2.703	-1.662	-2.672	-0.722	-1.882	-2.027		0.009	-0.013	0.048	0.049	-0.041	-0.046	-0.001	-0.006	0.024	0.068		-1	-1	-1	-1	-1	-1	-1	-1	-1	-1
	LOC_Os08g27850	MBF1		endothelial differentiation-related factor 1	-0.845	-0.658	-0.841	-0.888	-0.769	-0.636	-0.909	-0.621	-1.008	-0.809		0.576	0.651	0.241	0.405	0.319	-0.505	-0.15	0.113	-0.063	-0.164		-1	-1	-1	-1	-1	-1	-1	-1	-1	-1			1
	LOC_Os01g03720	MYB		MYB transcription factor	-1.221	-1.234	-1.07	-1.719	-1.368	-0.901	-1.511	-0.822	-0.739	-0.997		3.232	4.087	3.639	4.596	3.103	1.824	3.533	2.581	2.937	1.524		-1	-1	-1	-1	-1	-1	-1	-1	-1	-1		1	1	1	1	1	1	1	1	1	1
	LOC_Os01g52410	MYB		MYB transcription factor	-6.834	-6.702	-5.442	-6.257	-5.945	-3.002	-3.958	-2.685	-4.563	-3.775		-0.008	-0.092	-0.133	0.015	0.06	0.266	0.24	0.36	0.109	0.318		-1	-1	-1	-1	-1	-1	-1	-1	-1	-1
	LOC_Os03g27090	MYB		transcription factor MYB101	-5.806	-6.13	-5.896	-5.221	-5.362	-4.376	-4.877	-2.837	-3.536	-4.053		0.523	0.223	-0.051	-0.513	0.047	-0.221	-0.201	0.07	0.183	0.325		-1	-1	-1	-1	-1	-1	-1	-1	-1	-1
	LOC_Os06g02250	MYB		transcription factor MYB102	-4.177	-4.948	-3.372	-3.845	-4.599	-1.879	-3.3	-1.148	-2.275	-2.586		1.81	-0.076	2.564	3.003	1.478	1.922	3.159	3.45	1.87	2.022		-1	-1	-1	-1	-1	-1	-1	-1	-1	-1		1		1	1	1	1	1	1	1	1
	LOC_Os09g26170	MYB		MYB36	-3.17	-3.834	-3.348	-3.529	-3.139	-2.915	-3.623	-2.787	-3.173	-2.94		-0.013	0.026	2.527	-0.131	-0.043	-0.084	-0.037	-0.053	-0.049	-0.018		-1	-1	-1	-1	-1	-1	-1	-1	-1	-1				1
	LOC_Os02g46030	MYB-related		expressed protein	-1.733	-1.051	-1.063	-1.149	-0.95	-1.537	-2.72	-3.19	-1.43	-2.101		1.466	0.221	1.269	0.666	0.683	0.504	1.086	0.717	0.672	-0.067		-1	-1	-1	-1	-1	-1	-1	-1	-1	-1		1		1	1	1		1	1	1
	LOC_Os05g51160	MYB-related		MCB2 protein	-1.293	-2.367	-2.46	-2.233	-1.762	-0.899	-2.101	-1.622	-1.435	-1.725		1.937	1.585	1.215	2.467	2.293	1.45	1.618	0.766	1.123	1.825		-1	-1	-1	-1	-1	-1	-1	-1	-1	-1		1	1	1	1	1	1	1	1	1	1
	LOC_Os02g15340	NAC		NAC domain-containing protein 76	-3.32	-4.315	-2.192	-3.037	-3.162	-1.208	-3.992	-1.17	-2.978	-3.15		0.035	0.047	-0.023	-0.349	-0.035	-0.072	-0.132	-0.157	-0.07	0.001		-1	-1	-1	-1	-1	-1	-1	-1	-1	-1
	LOC_Os02g41450	NAC		no apical meristem protein	-7.855	-8.036	-7.138	-8.165	-8.337	-3.698	-5.004	-4.031	-4.761	-4.403		2.063	1.514	-0.446	1.124	0.776	1.8	1.935	2.473	2.04	-0.221		-1	-1	-1	-1	-1	-1	-1	-1	-1	-1		1	1		1	1	1	1	1	1
	LOC_Os02g56600	NAC		NAC domain-containing protein 76	-7.214	-8.958	-8.904	-9.006	-8.406	-2.084	-3.373	-2.528	-2.104	-1.719		0.927	2.155	1.368	1.737	2.672	1.575	1.422	3.761	1.775	1.101		-1	-1	-1	-1	-1	-1	-1	-1	-1	-1		1	1	1	1	1	1	1	1	1	1
	LOC_Os04g52810	NAC		no apical meristem protein	-1.233	-0.889	-1.306	-1.123	-1.557	-1.325	-1.321	-1.703	-1.194	-1.509		1.082	1.669	1.653	0.453	0.338	1.291	1.662	1.439	1.244	0.985		-1	-1	-1	-1	-1	-1	-1	-1	-1	-1		1	1	1			1	1	1	1	1
	LOC_Os05g48850	NAC		ANAC010	-2.119	-4.914	-4.007	-1.689	-1.307	-3.315	-3.822	-1.536	-2.299	-2.689		-0.02	-0.028	-0.027	2.197	-0.035	0.076	0.03	0.012	2.364	2.553		-1	-1	-1	-1	-1	-1	-1	-1	-1	-1					1					1	1
	LOC_Os06g46270	NAC		NAC domain-containing protein 21/22	-2.414	-1.964	-2.269	-2.159	-2.585	-1.351	-1.518	-1.907	-1.669	-1.673		0.684	1.349	1.096	1.767	1.796	-0.244	0.216	0.305	0.016	-0.212		-1	-1	-1	-1	-1	-1	-1	-1	-1	-1		1	1	1	1	1
	LOC_Os07g48550	NAC		NAC domain-containing protein 21/22	-3.418	-3.816	-3.162	-3.378	-2.845	-1.496	-2.241	-1.489	-1.935	-1.262		1.351	1.936	0.937	2.6	2.985	1.353	2.381	3.303	2	2.705		-1	-1	-1	-1	-1	-1	-1	-1	-1	-1		1	1	1	1	1	1	1	1	1	1
	LOC_Os11g08210	NAC		NAC domain-containing protein 71	-0.692	-1.691	-1.584	-1.548	-0.726	-1.238	-2.084	-1.602	-1.698	-1.834		1.161	0.993	1.405	0.417	0.737	0.33	1.28	1.077	0.207	0.074		-1	-1	-1	-1	-1	-1	-1	-1	-1	-1		1	1	1		1		1	1
	LOC_Os01g64430	OFP		plant-specific domain TIGR01568 family protein	-4.503	-3.911	-2.3	-4.06	-4.695	-1.43	-3.953	-1.222	-4.212	-3.83		-0.034	-0.032	-0.002	0.041	-0.093	-0.074	-0.03	-0.029	0.022	0.47		-1	-1	-1	-1	-1	-1	-1	-1	-1	-1
	LOC_Os02g45620	OFP		plant-specific domain TIGR01568 family protein	-3.744	-3.705	-2.851	-2.44	-3.544	-2.35	-3.168	-1.407	-3.452	-3.684		-0.39	0.053	-0.395	0.929	0.044	1.007	1.205	1.283	0.973	0.327		-1	-1	-1	-1	-1	-1	-1	-1	-1	-1					1		1	1	1	1
	LOC_Os04g08740	Orphans		ethylene receptor	-1.16	-0.975	-1.177	-1.255	-0.815	-1.247	-0.819	-1.167	-0.899	-0.91		-0.137	-0.093	0.241	0.246	0.34	-0.208	-0.243	0.156	-0.163	-0.141		-1	-1	-1	-1	-1	-1	-1	-1	-1	-1
	LOC_Os11g30370	SBP		teosinte glume architecture 1	-2.095	-2.27	-2.413	-1.695	-1.529	-2.154	-2.376	-2.404	-1.754	-1.782		0.1	0.279	0.186	0.568	0.315	0.175	0.156	0.018	0.234	-0.09		-1	-1	-1	-1	-1	-1	-1	-1	-1	-1
	LOC_Os08g30910	SET		YDG/SRA domain containing protein	-3.519	-3.387	-2.238	-3.658	-2.861	-3.35	-2.515	-2.958	-3.38	-3.587		-0.015	-0.131	-0.443	0.088	-0.201	0.938	1.449	0.561	0.765	-0.293		-1	-1	-1	-1	-1	-1	-1	-1	-1	-1							1	1		1
	LOC_Os04g53720	SNF2		ATP binding protein	-2.014	-2.102	-1.364	-1.567	-2.134	-1.673	-1.769	-0.96	-1.209	-1.252		0.792	0.512	0.823	0.505	1.006	-0.215	-0.209	0.767	0.025	0.463		-1	-1	-1	-1	-1	-1	-1	-1	-1	-1		1		1		1			1
	LOC_Os10g25230	Tify		ZIM motif family protein	-2.037	-2.062	-2.613	-2.497	-2.896	-2.623	-2.38	-1.371	-2.153	-3.655		1.516	1.53	2.507	-0.107	-0.074	0.045	1.944	1.903	0.613	0.262		-1	-1	-1	-1	-1	-1	-1	-1	-1	-1		1	1	1				1	1	1
	LOC_Os08g38700	TRAF		BTB/POZ domain containing protein	-3.185	-3.467	-3.213	-3.303	-3.052	-2.18	-3.099	-2.81	-2.639	-2.996		0.972	0.249	0.487	0.577	0.431	0.195	0.359	0.891	0.694	0.187		-1	-1	-1	-1	-1	-1	-1	-1	-1	-1		1							1	1
	LOC_Os01g48370	TUB		tubby protein	-0.742	-1.01	-0.916	-0.685	-0.734	-0.69	-0.823	-0.771	-0.815	-0.731		0.426	0.414	0.087	0.275	0.381	0.141	0.711	0.673	0.655	0.29		-1	-1	-1	-1	-1	-1	-1	-1	-1	-1								1	1	1
	LOC_Os01g54600	WRKY		OsWRKY13 - Superfamily of rice TFs having WRKY and zinc finger domains	-1.099	-1.323	-1.302	-1.367	-0.771	-0.601	-0.914	-1.115	-1.024	-1.259		-0.459	-0.5	-0.572	-0.016	0.27	0.394	0.425	0.865	-0.098	-0.024		-1	-1	-1	-1	-1	-1	-1	-1	-1	-1									1
	LOC_Os04g50920	WRKY		WRKY DNA binding domain containing protein	-3.69	-4.184	-3.156	-2.455	-2.177	-2.303	-3.001	-3.147	-2.336	-2.581		-0.052	-0.183	-0.093	0.01	-0.009	0.283	0.334	0.306	0.146	0.381		-1	-1	-1	-1	-1	-1	-1	-1	-1	-1
	LOC_Os05g27730	WRKY		OsWRKY53 - Superfamily of rice TFs having WRKY and zinc finger domains	-1.436	-1.08	-1.138	-1.656	-1.235	-0.851	-0.824	-1.045	-1.315	-1.524		0.811	0.327	1.193	1.203	0.285	-0.512	0.367	1.392	1.094	-0.309		-1	-1	-1	-1	-1	-1	-1	-1	-1	-1		1		1	1				1	1
	LOC_Os10g18099	WRKY		OsWRKY18 - Superfamily of rice TFs having WRKY and zinc finger domains	-5.34	-5.277	-4.508	-5.168	-3.945	-5.269	-5.377	-3.794	-5.776	-5.214		0.013	-0.137	-0.069	0.031	0.045	0.175	0.247	0.238	0.085	0.276		-1	-1	-1	-1	-1	-1	-1	-1	-1	-1
	LOC_Os11g34200	CCAAT		repressor protein	-0.483	-0.715	-0.568	-0.454	-0.736	-0.306	-0.676	-0.46	-0.47	-0.287		-0.102	-0.281	-0.34	-0.144	-0.072	-0.154	0.088	0.058	-0.125	-0.124			-1			-1		-1
	LOC_Os12g06380	FAR1		transposon protein, unclassified	-0.089	-0.586	0.03	-0.441	-1.018	-0.154	-0.687	-0.23	0.013	-0.434		-0.094	-0.132	-0.206	-0.365	-0.248	-0.283	-0.286	-0.203	-0.137	-0.416			-1			-1		-1
	LOC_Os05g45230	WRKY		OsWRKY58 - Superfamily of rice TFs having WRKY and zinc finger domains	-0.438	-1.742	-0.083	-0.811	-1.157	0.694	-1.087	0.39	-0.198	-0.315		0.018	0.052	0.009	-0.815	-0.034	-0.069	-0.278	-0.13	0.088	-0.158			-1		-1	-1	1	-1								-1
	0.2FTSW= severe drought stress with fraction of transpirable soil water content of 20%, and 0.5FTSW= mild drought stress with fraction of transpirable soil water content of 50%
	Expression direction: 1= upregulated genes, -1=downregulated genes, blank=no expression change/ non-reproducible genes
